# Supplementary material for: A quest for cytosolic sequons and their functions
Source: Sci Rep. 2024 Apr 2;14:7736. doi: 10.1038/s41598-024-57334-1 (PMC10987669; doi:10.1038/s41598-024-57334-1)
Supplement: Supplementary file 1 — Supplementary Information. [file 41598_2024_57334_MOESM1_ESM.zip › Supplementary Table S1.xlsx]

## Sheet: TM_Sequon_conflict_only
Entry	Entry name	Length	Orientation	Sequon list	Number of Sequons	Sequon Conflicts	Number of Sequon Conflicts	NXT Conflicts	Number of NXT Conflicts	NXS Conflicts	Number of NXS Conflicts	Gene Ontology (biological process)	Gene Ontology (cellular component)	Gene Ontology (molecular function)
Q8NDH2	Leucine-rich repeat transmembrane protein CCDC168 (Coiled-coil domain-containing protein 168)	7081	o38-55i	['92', '97', '523', '556', '580', '618', '807', '827', '1161', '1188', '1296', '1306', '1401', '1543', '1738', '1888', '1965', '2033', '2236', '2443', '2945', '3140', '3339', '3432', '3509', '3510', '3588', '3604', '4024', '4274', '4625', '4639', '4672', '4917', '5074', '5568', '5957', '6110', '6180', '6198', '6521', '6540', '6686', '6752', '6954']	45	['92','97','523','556','580','618','807','827','1161','1188','1296','1306','1401','1543','1738','1888','1965','2033','2236','2443','2945','3140','3339','3432','3509','3510','3588','3604','4024','4274','4625','4639','4672','4917','5074','5568','5957','6110','6180','6198','6521','6540','6686','6752','6954']	45	['523', '556', '807', '827', '1296', '1401', '1543', '1738', '1888', '1965', '2236', '2443', '3140', '3604', '4625', '5568', '6110', '6198', '6521', '6752']	20	['92', '97', '556', '580', '618', '1161', '1188', '1306', '2033', '2945', '3339', '3432', '3509', '3510', '3588', '4024', '4274', '4639', '4672', '4917', '5074', '5957', '6180', '6540', '6686', '6954']	26		membrane [GO:0016020]
Q8WXH0	Nesprin-2 (KASH domain-containing protein 2) (KASH2) (Nuclear envelope spectrin repeat protein 2) (Nucleus and actin connecting element protein) (Protein NUANCE) (Synaptic nuclear envelope protein 2) (Syne-2)	6885	i6832-6853o	['103', '202', '322', '797', '836', '906', '1164', '1997', '2068', '2262', '2267', '2319', '2482', '2583', '2662', '2805', '3108', '3219', '3241', '3257', '3374', '3803', '3982', '4014', '4199', '4362', '4418', '4520', '4635', '4976', '5119', '5413', '5449', '5644', '5985', '6030', '6099', '6163', '6207', '6363', '6614']	41	['103','202','322','797','836','906','1164','1997','2068','2262','2267','2319','2482','2583','2662','2805','3108','3219','3241','3257','3374','3803','3982','4014','4199','4362','4418','4520','4635','4976','5119','5413','5449','5644','5985','6030','6099','6163','6207','6363','6614']	41	['202', '322', '836', '906', '1164', '2262', '2482', '2805', '3108', '3257', '3982', '4199', '4418', '4520', '5644', '6099', '6207', '6363']	18	['103', '797', '1997', '2068', '2267', '2319', '2583', '2662', '3219', '3241', '3374', '3803', '4014', '4362', '4635', '4976', '5119', '5413', '5449', '5985', '6030', '6163', '6614']	23	centrosome localization [GO:0051642]; nuclear migration [GO:0007097]; nuclear migration along microfilament [GO:0031022]; nucleokinesis involved in cell motility in cerebral cortex radial glia guided migration [GO:0021817]; positive regulation of cell migration [GO:0030335]; regulation of cilium assembly [GO:1902017]	cytoplasm [GO:0005737]; extracellular exosome [GO:0070062]; filopodium membrane [GO:0031527]; focal adhesion [GO:0005925]; intermediate filament cytoskeleton [GO:0045111]; lamellipodium membrane [GO:0031258]; meiotic nuclear membrane microtubule tethering complex [GO:0034993]; mitochondrion [GO:0005739]; nuclear envelope [GO:0005635]; nuclear lumen [GO:0031981]; nuclear membrane [GO:0031965]; nuc…	actin binding [GO:0003779]; cytoskeleton-nuclear membrane anchor activity [GO:0140444]
Q2LD37	Bridge-like lipid transfer protein family member 1 (Fragile site-associated protein)	5005	o27-47i	['6', '140', '206', '464', '639', '886', '1027', '1204', '1236', '1514', '1679', '1707', '1714', '1723', '1899', '1934', '1935', '2076', '2117', '2534', '2555', '2753', '2784', '2955', '3101', '3353', '3777', '3896', '4001', '4101', '4242', '4345', '4387', '4418', '4425', '4779', '4783', '4789', '4902']	39	['140','206','464','639','886','1027','1204','1236','1514','1679','1707','1714','1723','1899','1934','1935','2076','2117','2534','2555','2753','2784','2955','3101','3353','3777','3896','4001','4101','4242','4345','4387','4418','4425','4779','4783','4789','4902']	38	['639', '1707', '1714', '1899', '2534', '2555', '2784', '2955', '3101', '3353', '4001', '4101', '4345', '4425', '4779', '4783']	16	['140', '206', '464', '886', '1027', '1204', '1236', '1514', '1679', '1723', '1934', '1935', '2076', '2117', '2753', '3777', '3896', '4242', '4387', '4418', '4789', '4902']	22	endocytic recycling [GO:0032456]; endosomal transport [GO:0016197]; intermembrane lipid transfer [GO:0120009]; phagocytosis [GO:0006909]; regulation of cell growth [GO:0001558]; regulation of epithelial cell differentiation [GO:0030856]; synaptic vesicle endocytosis [GO:0048488]	endoplasmic reticulum membrane [GO:0005789]; endoplasmic reticulum-plasma membrane contact site [GO:0140268]; membrane [GO:0016020]; mitochondrial membrane [GO:0031966]; nucleus [GO:0005634]; plasma membrane [GO:0005886]; presynapse [GO:0098793]	phosphatidylethanolamine transfer activity [GO:1904121]
Q8NF91	Nesprin-1 (Enaptin) (KASH domain-containing protein 1) (KASH1) (Myocyte nuclear envelope protein 1) (Myne-1) (Nuclear envelope spectrin repeat protein 1) (Synaptic nuclear envelope protein 1) (Syne-1)	8797	i8744-8765o	['110', '287', '588', '596', '637', '1143', '1900', '2104', '2144', '2223', '2333', '2355', '2910', '3096', '3266', '3350', '3413', '4101', '4127', '4593', '5118', '6584', '6971', '7000', '7893', '8070', '8256']	27	['110','287','588','596','637','1143','1900','2104','2144','2223','2333','2355','2910','3096','3266','3350','3413','4101','4127','4593','5118','6584','6971','7000','7893','8070','8256']	27	['110', '588', '1143', '2144', '2333', '2910', '3266', '4127', '5118', '6584', '8070']	11	['287', '596', '637', '1900', '2104', '2223', '2355', '3096', '3350', '3413', '4101', '4593', '6971', '7000', '7893', '8256']	16	cardiac muscle cell differentiation [GO:0055007]; Golgi organization [GO:0007030]; muscle cell differentiation [GO:0042692]; negative regulation of mesenchymal cell apoptotic process [GO:2001054]; negative regulation of mini excitatory postsynaptic potential [GO:0061886]; nuclear matrix anchoring at nuclear membrane [GO:0090292]; nucleus organization [GO:0006997]; positive regulation of mesenchym…	cytoplasm [GO:0005737]; cytoskeleton [GO:0005856]; dendritic spine head [GO:0044327]; Golgi apparatus [GO:0005794]; meiotic nuclear membrane microtubule tethering complex [GO:0034993]; membrane [GO:0016020]; midbody [GO:0030496]; nuclear envelope [GO:0005635]; nuclear membrane [GO:0031965]; nuclear outer membrane [GO:0005640]; nucleolus [GO:0005730]; nucleoplasm [GO:0005654]; nucleus [GO:0005634]…	actin binding [GO:0003779]; actin filament binding [GO:0051015]; cytoskeleton-nuclear membrane anchor activity [GO:0140444]; enzyme binding [GO:0019899]; identical protein binding [GO:0042802]; lamin binding [GO:0005521]; protein homodimerization activity [GO:0042803]; RNA binding [GO:0003723]; signaling receptor binding [GO:0005102]
Q14789	Golgin subfamily B member 1 (372 kDa Golgi complex-associated protein) (GCP372) (Giantin) (Macrogolgin)	3259	i3236-3256o	['43', '44', '515', '734', '735', '1098', '1499', '1562', '1624', '1721', '1766', '1781', '1784', '1934', '2003', '2232', '2253', '2696', '2793', '2942', '3035', '3054']	22	['43','44','515','734','735','1098','1499','1562','1624','1721','1766','1781','1784','1934','2003','2232','2253','2696','2793','2942','3035','3054']	22	['43', '44', '515', '1098', '1781', '1784', '2696', '2793']	8	['734', '735', '1499', '1562', '1624', '1721', '1766', '1934', '2003', '2232', '2253', '2942', '3035', '3054']	14	Golgi organization [GO:0007030]; protein localization to pericentriolar material [GO:1905793]; regulation of DNA-templated transcription [GO:0006355]	cis-Golgi network [GO:0005801]; cytosol [GO:0005829]; endoplasmic reticulum-Golgi intermediate compartment [GO:0005793]; Golgi apparatus [GO:0005794]; Golgi membrane [GO:0000139]; Golgi stack [GO:0005795]; membrane [GO:0016020]	RNA binding [GO:0003723]; sequence-specific DNA binding [GO:0043565]
Q14643	Inositol 1,4,5-trisphosphate receptor type 1 (IP3 receptor isoform 1) (IP3R 1) (InsP3R1) (Type 1 inositol 1,4,5-trisphosphate receptor) (Type 1 InsP3 receptor)	2758	i2283-2303o2315-2335i2362-2382o2406-2426i2449-2469o2578-2598i	['81', '103', '215', '642', '881', '1025', '1472', '1473', '1721', '1822', '1844', '1886', '2001', '2042', '2099', '2280', '2484', '2512', '2631', '2719']	20	['81','103','215','642','881','1025','1472','1473','1721','1822','1844','1886','2001','2042','2099','2280','2631','2719']	18	['81', '103', '1472', '1721', '1844', '2001', '2042', '2631']	8	['81', '215', '642', '881', '1025', '1473', '1822', '1886', '2099', '2280', '2719']	11	calcium ion transport [GO:0006816]; cell morphogenesis [GO:0000902]; endoplasmic reticulum calcium ion homeostasis [GO:0032469]; epithelial fluid transport [GO:0042045]; intrinsic apoptotic signaling pathway in response to endoplasmic reticulum stress [GO:0070059]; ion channel modulating, G protein-coupled receptor signaling pathway [GO:0099105]; ligand-gated ion channel signaling pathway [GO:199…	calcineurin complex [GO:0005955]; endoplasmic reticulum [GO:0005783]; endoplasmic reticulum membrane [GO:0005789]; membrane [GO:0016020]; nuclear inner membrane [GO:0005637]; nucleolus [GO:0005730]; perinuclear region of cytoplasm [GO:0048471]; plasma membrane [GO:0005886]; platelet dense granule membrane [GO:0031088]; platelet dense tubular network [GO:0031094]; platelet dense tubular network me…	calcium channel inhibitor activity [GO:0019855]; calcium ion binding [GO:0005509]; calcium ion transmembrane transporter activity [GO:0015085]; calcium-release channel activity [GO:0015278]; inositol 1,4,5 trisphosphate binding [GO:0070679]; inositol 1,4,5-trisphosphate receptor activity involved in regulation of postsynaptic cytosolic calcium levels [GO:0098695]; inositol 1,4,5-trisphosphate-sen…
Q92736	Ryanodine receptor 2 (RYR-2) (RyR2) (hRYR-2) (Cardiac muscle ryanodine receptor) (Cardiac muscle ryanodine receptor-calcium release channel) (Type 2 ryanodine receptor)	4967	i4502-4522o4571-4593i4719-4734o4735-4744i4767-4787o4844-4867i	['198', '1636', '1952', '2224', '2710', '2802', '2830', '3095', '3427', '3536', '3770', '3864', '3865', '3905', '3992', '4075', '4104', '4111', '4794']	19	['198','1636','1952','2224','2710','2802','2830','3095','3427','3536','3770','3864','3865','3905','3992','4075','4104','4111']	18	['2710', '2802', '2830', '3095', '3536', '3770', '3864', '3865', '3992', '4075', '4111']	11	['198', '1636', '1952', '2224', '3427', '3905', '4104']	7	calcium ion transport [GO:0006816]; calcium ion transport into cytosol [GO:0060402]; calcium-mediated signaling [GO:0019722]; calcium-mediated signaling using intracellular calcium source [GO:0035584]; cardiac muscle contraction [GO:0060048]; cardiac muscle hypertrophy [GO:0003300]; cell communication by electrical coupling involved in cardiac conduction [GO:0086064]; cellular response to caffein…	calcium channel complex [GO:0034704]; junctional sarcoplasmic reticulum membrane [GO:0014701]; membrane [GO:0016020]; plasma membrane [GO:0005886]; protein-containing complex [GO:0032991]; sarcolemma [GO:0042383]; sarcoplasmic reticulum [GO:0016529]; sarcoplasmic reticulum membrane [GO:0033017]; smooth endoplasmic reticulum [GO:0005790]; Z disc [GO:0030018]	calcium channel activity [GO:0005262]; calcium ion binding [GO:0005509]; calcium-induced calcium release activity [GO:0048763]; calcium-release channel activity [GO:0015278]; calmodulin binding [GO:0005516]; enzyme binding [GO:0019899]; identical protein binding [GO:0042802]; protein kinase A catalytic subunit binding [GO:0034236]; protein kinase A regulatory subunit binding [GO:0034237]; protein…
Q15413	Ryanodine receptor 3 (RYR-3) (RyR3) (Brain ryanodine receptor-calcium release channel) (Brain-type ryanodine receptor) (Type 3 ryanodine receptor)	4870	i4413-4433o4477-4498i4622-4637o4638-4647i4670-4690o4747-4770i	['242', '413', '426', '1364', '1403', '1853', '2121', '2213', '2607', '2991', '3276', '3760', '3801', '3888', '4000', '4007', '4152', '4697']	18	['242','413','426','1364','1403','1853','2121','2213','2607','2991','3276','3760','3801','3888','4000','4007','4152']	17	['413', '426', '1364', '2991', '3760', '3888', '4152']	7	['242', '1403', '1853', '2121', '2213', '2607', '3276', '3801', '4000', '4007']	10	calcium ion transmembrane transport [GO:0070588]; calcium ion transport [GO:0006816]; cellular response to ATP [GO:0071318]; cellular response to caffeine [GO:0071313]; cellular response to calcium ion [GO:0071277]; cellular response to magnesium ion [GO:0071286]; intracellular calcium ion homeostasis [GO:0006874]; protein homotetramerization [GO:0051289]; release of sequestered calcium ion into …	calcium channel complex [GO:0034704]; membrane [GO:0016020]; sarcolemma [GO:0042383]; sarcoplasmic reticulum membrane [GO:0033017]; smooth endoplasmic reticulum [GO:0005790]; Z disc [GO:0030018]	calcium ion binding [GO:0005509]; calcium-induced calcium release activity [GO:0048763]; calcium-release channel activity [GO:0015278]; calmodulin binding [GO:0005516]; ryanodine-sensitive calcium-release channel activity [GO:0005219]
Q9BX84	Transient receptor potential cation channel subfamily M member 6 (EC 2.7.11.1) (Channel kinase 2) (Melastatin-related TRP cation channel 6)	2022	i842-862o872-892i909-929o940-957i977-993o1044-1064i	['148', '356', '405', '528', '556', '594', '667', '701', '704', '787', '911', '1166', '1502', '1522', '1558', '1930', '1991']	17	['148','356','405','528','556','594','667','701','704','787','911','1166','1502','1522','1558','1930','1991']	17	['148', '528', '704', '911', '1502', '1930', '1991']	7	['356', '405', '556', '594', '667', '701', '787', '1166', '1522', '1558']	10	calcium ion transmembrane transport [GO:0070588]; monoatomic cation transmembrane transport [GO:0098655]; phosphorylation [GO:0016310]; protein tetramerization [GO:0051262]; response to toxic substance [GO:0009636]	apical plasma membrane [GO:0016324]; brush border membrane [GO:0031526]; plasma membrane [GO:0005886]	ATP binding [GO:0005524]; calcium channel activity [GO:0005262]; metal ion binding [GO:0046872]; monoatomic cation channel activity [GO:0005261]; protein serine kinase activity [GO:0106310]; protein serine/threonine kinase activity [GO:0004674]
Q14571	Inositol 1,4,5-trisphosphate receptor type 2 (IP3 receptor isoform 2) (IP3R 2) (InsP3R2) (Type 2 inositol 1,4,5-trisphosphate receptor) (Type 2 InsP3 receptor)	2701	i2228-2248o2261-2281i2308-2328o2350-2372i2395-2415o2521-2541i	['82', '103', '215', '461', '641', '1174', '1463', '1498', '1521', '1658', '1945', '2003', '2043', '2144', '2182', '2430', '2456', '2574']	18	['82','103','215','461','641','1174','1463','1498','1521','1658','1945','2003','2043','2144','2182','2574']	16	['82', '461', '641', '1463', '1498', '1521', '1658', '1945', '2003', '2144', '2182', '2574']	12	['103', '215', '1174', '2043']	4	cellular response to cAMP [GO:0071320]; cellular response to ethanol [GO:0071361]; release of sequestered calcium ion into cytosol [GO:0051209]; response to hypoxia [GO:0001666]; signal transduction [GO:0007165]	cell cortex [GO:0005938]; endoplasmic reticulum [GO:0005783]; endoplasmic reticulum membrane [GO:0005789]; membrane [GO:0016020]; nucleoplasm [GO:0005654]; plasma membrane [GO:0005886]; platelet dense tubular network membrane [GO:0031095]; receptor complex [GO:0043235]; sarcoplasmic reticulum [GO:0016529]; sarcoplasmic reticulum membrane [GO:0033017]; secretory granule membrane [GO:0030667]	calcium ion binding [GO:0005509]; calcium ion transmembrane transporter activity [GO:0015085]; inositol 1,4,5 trisphosphate binding [GO:0070679]; inositol 1,4,5-trisphosphate-sensitive calcium-release channel activity [GO:0005220]; phosphatidylinositol binding [GO:0035091]; scaffold protein binding [GO:0097110]; transmembrane transporter binding [GO:0044325]
Q96RV3	Pecanex-like protein 1 (Pecanex homolog protein 1)	2341	i33-53o58-74i1003-1025o1032-1049i1073-1088o1116-1140i1163-1183o1194-1210i1266-1279o1294-1305i1361-1371o1387-1398i1413-1422o1433-1442i	['109', '215', '348', '394', '702', '852', '863', '1091', '1155', '1579', '1720', '1982', '2062', '2072', '2234', '2260']	16	['109','215','348','394','702','852','863','1155','1579','1720','1982','2062','2072','2234','2260']	15	['109', '394', '1155', '1720', '2062', '2072']	6	['109', '215', '348', '702', '852', '863', '1579', '1982', '2234', '2260']	10		membrane [GO:0016020]
Q14573	Inositol 1,4,5-trisphosphate receptor type 3 (IP3 receptor isoform 3) (IP3R 3) (InsP3R3) (Type 3 inositol 1,4,5-trisphosphate receptor) (Type 3 InsP3 receptor)	2671	i2203-2223o2237-2256i2284-2301o2325-2346i2369-2389o2497-2517i	['104', '216', '820', '1443', '1487', '1565', '1897', '1955', '1995', '2119', '2289', '2405', '2550', '2579', '2630']	15	['104','216','820','1443','1487','1565','1897','1955','1995','2119','2289','2550','2579','2630']	14	['104', '1443', '1487', '1897', '1955', '2119', '2289', '2550', '2579', '2630']	10	['216', '820', '1565', '1995']	4	calcium ion homeostasis [GO:0055074]; G protein-coupled receptor signaling pathway [GO:0007186]; long-term synaptic potentiation [GO:0060291]; memory [GO:0007613]; positive regulation of cytosolic calcium ion concentration [GO:0007204]; release of sequestered calcium ion into cytosol [GO:0051209]; response to calcium ion [GO:0051592]; sensory perception of bitter taste [GO:0050913]; sensory perce…	apical part of cell [GO:0045177]; brush border [GO:0005903]; cytoplasm [GO:0005737]; cytoplasmic side of endoplasmic reticulum membrane [GO:0098554]; endoplasmic reticulum [GO:0005783]; endoplasmic reticulum membrane [GO:0005789]; membrane [GO:0016020]; myelin sheath [GO:0043209]; neuronal cell body [GO:0043025]; nuclear outer membrane [GO:0005640]; nucleolus [GO:0005730]; nucleoplasm [GO:0005654…	calcium ion binding [GO:0005509]; calcium-release channel activity [GO:0015278]; inositol 1,3,4,5 tetrakisphosphate binding [GO:0043533]; inositol 1,4,5 trisphosphate binding [GO:0070679]; inositol 1,4,5-trisphosphate-sensitive calcium-release channel activity [GO:0005220]; inositol hexakisphosphate binding [GO:0000822]; phosphatidylinositol binding [GO:0035091]
O00555	Voltage-dependent P/Q-type calcium channel subunit alpha-1A (Brain calcium channel I) (BI) (Calcium channel, L type, alpha-1 polypeptide isoform 4) (Voltage-gated calcium channel subunit alpha Cav2.1)	2506	i102-118o139-159i169-179o180-189i226-244o338-358i488-506o517-537i553-570o575-584i613-632o687-711i1244-1262o1278-1302i1311-1330o1338-1347i1375-1395o1488-1508i1567-1584o1599-1619i1631-1649o1653-1662i1693-1710o1788-1809i	['75', '283', '464', '701', '755', '833', '836', '1043', '1099', '1179', '1655', '1893', '1932', '2111']	14	['75','464','701','755','833','836','1043','1099','1179','1655','1893','1932','2111']	13	['464', '701', '833', '1099', '1179', '1893']	6	['75', '755', '836', '1043', '1655', '1932', '2111']	7	calcium ion import across plasma membrane [GO:0098703]; calcium ion transmembrane transport [GO:0070588]; cellular response to amyloid-beta [GO:1904646]; chemical synaptic transmission [GO:0007268]; modulation of chemical synaptic transmission [GO:0050804]; positive regulation of cytosolic calcium ion concentration [GO:0007204]; regulation of monoatomic ion transmembrane transport [GO:0034765]; r…	cell projection [GO:0042995]; cytoplasm [GO:0005737]; membrane [GO:0016020]; neuronal cell body [GO:0043025]; nucleus [GO:0005634]; plasma membrane [GO:0005886]; synapse [GO:0045202]; voltage-gated calcium channel complex [GO:0005891]	amyloid-beta binding [GO:0001540]; high voltage-gated calcium channel activity [GO:0008331]; metal ion binding [GO:0046872]; syntaxin binding [GO:0019905]; voltage-gated calcium channel activity [GO:0005245]
Q15858	Sodium channel protein type 9 subunit alpha (Neuroendocrine sodium channel) (hNE-Na) (Peripheral sodium channel 1) (PN1) (Sodium channel protein type IX subunit alpha) (Voltage-gated sodium channel subunit alpha Nav1.7)	1988	i127-145o155-172i190-200o201-213i248-268o377-397i745-763o778-798i810-822o823-834i866-885o945-963i1193-1204o1207-1216i1232-1247o1263-1278i1321-1338o1431-1453i1516-1534o1546-1557i1558-1567o1580-1595i1643-1663o1735-1755i	['101', '209', '283', '533', '581', '601', '725', '868', '975', '1040', '1120', '1352', '1366', '1375', '1762', '1911', '1940']	17	['101','209','533','581','601','725','868','975','1040','1120','1762','1911','1940']	13	['101', '868', '975', '1040']	4	['209', '533', '581', '601', '725', '1120', '1762', '1911', '1940']	9	behavioral response to pain [GO:0048266]; calcium ion import across plasma membrane [GO:0098703]; circadian rhythm [GO:0007623]; detection of mechanical stimulus involved in sensory perception [GO:0050974]; detection of temperature stimulus involved in sensory perception of pain [GO:0050965]; inflammatory response [GO:0006954]; post-embryonic development [GO:0009791]; regulation of monoatomic ion…	axon [GO:0030424]; plasma membrane [GO:0005886]; voltage-gated calcium channel complex [GO:0005891]; voltage-gated sodium channel complex [GO:0001518]	high voltage-gated calcium channel activity [GO:0008331]; voltage-gated sodium channel activity [GO:0005248]
Q9HCF6	Transient receptor potential cation channel subfamily M member 3 (Long transient receptor potential channel 3) (LTrpC-3) (LTrpC3) (Melastatin-2) (MLSN2)	1732	i898-918o928-948i965-985o996-1010i1029-1049o1112-1132i	['40', '111', '297', '411', '476', '598', '754', '757', '967', '1093', '1138', '1236', '1252', '1651']	14	['40','111','297','411','476','598','754','757','967','1138','1236','1252','1651']	13	['40', '297', '598', '757', '967', '1138', '1651']	7	['111', '411', '476', '754', '1236', '1252']	6	calcium ion transmembrane transport [GO:0070588]; monoatomic cation transmembrane transport [GO:0098655]; monoatomic cation transport [GO:0006812]; protein tetramerization [GO:0051262]	plasma membrane [GO:0005886]	calcium channel activity [GO:0005262]; monoatomic cation channel activity [GO:0005261]
A6NM62	Leucine-rich repeat-containing protein 53	1247	o292-314i	['52', '129', '145', '275', '502', '547', '569', '649', '666', '818', '836', '911', '927', '958', '1017', '1053', '1118']	17	['502','547','569','649','666','818','836','911','927','958','1017','1053','1118']	13	['927', '1118']	2	['502', '547', '569', '649', '666', '818', '836', '911', '958', '1017', '1053']	11		plasma membrane [GO:0005886]
A6NKB5	Pecanex-like protein 2 (Pecanex homolog protein 2)	2137	i36-53o57-77i841-861o868-880i909-925o952-972i998-1018o1032-1046i1099-1119o1127-1140i1193-1206o1220-1231i1248-1257o1271-1280i	['136', '449', '550', '572', '587', '598', '613', '1247', '1412', '1553', '1818', '2054']	12	['136','449','550','572','587','598','613','1247','1412','1553','1818','2054']	12	['550']	1	['136', '449', '572', '587', '598', '613', '1247', '1412', '1553', '1818', '2054']	11		membrane [GO:0016020]
Q2M3G0	ATP-binding cassette sub-family B member 5 (ABCB5 P-gp) (P-glycoprotein ABCB5) (EC 7.6.2.2)	1257	i46-66o108-130i182-201o208-228i284-308o326-346i691-713o737-757i813-833o839-859i917-939o955-975i	['17', '85', '91', '188', '299', '371', '390', '423', '702', '789', '819', '910', '1104', '1188']	14	['17','188','299','371','390','423','702','789','819','910','1104','1188']	12	['17', '299', '702', '789', '819']	5	['188', '371', '390', '423', '910', '1104', '1188']	7	cell differentiation [GO:0030154]; eye development [GO:0001654]; regulation of membrane potential [GO:0042391]; transmembrane transport [GO:0055085]	plasma membrane [GO:0005886]	ABC-type xenobiotic transporter activity [GO:0008559]; ATP binding [GO:0005524]; ATP hydrolysis activity [GO:0016887]; ATPase-coupled transmembrane transporter activity [GO:0042626]; efflux transmembrane transporter activity [GO:0015562]
Q7Z4N2	Transient receptor potential cation channel subfamily M member 1 (Long transient receptor potential channel 1) (LTrpC1) (Melastatin-1)	1603	i831-851o861-881i898-916o929-943i962-982o1050-1070i	['203', '214', '303', '368', '548', '671', '705', '708', '900', '1076', '1191', '1382']	12	['203','214','303','368','548','671','705','708','900','1076','1191','1382']	12	['214', '548', '708', '900', '1076', '1382']	6	['203', '303', '368', '671', '705', '1191']	6	calcium ion import across plasma membrane [GO:0098703]; calcium ion transmembrane transport [GO:0070588]; cellular response to light stimulus [GO:0071482]; G protein-coupled glutamate receptor signaling pathway [GO:0007216]; monoatomic cation transmembrane transport [GO:0098655]; protein tetramerization [GO:0051262]; visual perception [GO:0007601]	axon [GO:0030424]; endoplasmic reticulum membrane [GO:0005789]; plasma membrane [GO:0005886]	calcium channel activity [GO:0005262]
Q9ULH0	Kinase D-interacting substrate of 220 kDa (Ankyrin repeat-rich membrane-spanning protein)	1771	i500-518o525-545i660-680o691-706i	['71', '164', '230', '302', '314', '765', '970', '1327', '1347', '1596', '1677', '1687']	12	['71','164','230','302','314','765','970','1327','1347','1596','1677','1687']	12	['71', '230', '302', '314', '765', '970', '1677']	7	['164', '1327', '1347', '1596', '1687']	5	cellular response to nerve growth factor stimulus [GO:1990090]; dendrite morphogenesis [GO:0048813]; in utero embryonic development [GO:0001701]; nerve growth factor signaling pathway [GO:0038180]; positive regulation of neuron projection development [GO:0010976]	cytosol [GO:0005829]; late endosome [GO:0005770]; membrane [GO:0016020]; protein-containing complex [GO:0032991]	PDZ domain binding [GO:0030165]; protein kinase regulator activity [GO:0019887]
Q16821	Protein phosphatase 1 regulatory subunit 3A (Protein phosphatase 1 glycogen-associated regulatory subunit) (Protein phosphatase type-1 glycogen targeting subunit) (RG1)	1122	i1078-1090o1094-1103i	['20', '150', '223', '226', '448', '588', '668', '671', '841', '912', '955', '1064']	12	['20','150','223','226','448','588','668','671','841','912','955','1064']	12	['223', '226', '448', '668', '671', '841', '955']	7	['20', '150', '588', '912', '1064']	5	glycogen metabolic process [GO:0005977]; regulation of glycogen biosynthetic process [GO:0005979]	membrane [GO:0016020]; protein phosphatase type 1 complex [GO:0000164]	glycogen binding [GO:2001069]; protein phosphatase 1 binding [GO:0008157]
Q13873	Bone morphogenetic protein receptor type-2 (BMP type-2 receptor) (BMPR-2) (EC 2.7.11.30) (Bone morphogenetic protein receptor type II) (BMP type II receptor) (BMPR-II)	1038	o151-171i	['55', '110', '126', '284', '511', '530', '565', '611', '616', '764', '813', '827', '861', '905', '1003']	15	['284','511','530','565','611','616','764','813','827','861','905','1003']	12	['611', '616', '764', '827']	4	['284', '511', '530', '565', '813', '861', '905', '1003']	8	anterior/posterior pattern specification [GO:0009952]; aortic valve development [GO:0003176]; artery development [GO:0060840]; atrial septum morphogenesis [GO:0060413]; blood vessel development [GO:0001568]; blood vessel remodeling [GO:0001974]; BMP signaling pathway [GO:0030509]; cellular response to BMP stimulus [GO:0071773]; cellular response to growth factor stimulus [GO:0071363]; cellular re…	adherens junction [GO:0005912]; apical plasma membrane [GO:0016324]; axon [GO:0030424]; basal plasma membrane [GO:0009925]; caveola [GO:0005901]; cell surface [GO:0009986]; clathrin-coated pit [GO:0005905]; dendrite [GO:0030425]; extracellular space [GO:0005615]; neuronal cell body [GO:0043025]; nucleoplasm [GO:0005654]; plasma membrane [GO:0005886]; postsynaptic density [GO:0014069]; receptor co…	activin receptor activity, type II [GO:0016362]; ATP binding [GO:0005524]; BMP binding [GO:0036122]; BMP receptor activity [GO:0098821]; cadherin binding [GO:0045296]; growth factor binding [GO:0019838]; metal ion binding [GO:0046872]; protein tyrosine kinase binding [GO:1990782]; transforming growth factor beta receptor activity [GO:0005024]
Q96AE7	Tetratricopeptide repeat protein 17 (TPR repeat protein 17)	1141	o38i	['184', '222', '312', '464', '469', '595', '634', '685', '704', '743', '758', '1011']	12	['184','222','312','464','469','595','634','685','704','743','758','1011']	12	['595', '634', '743', '1011']	4	['184', '222', '312', '464', '469', '685', '704', '758']	8	actin filament polymerization [GO:0030041]; cilium organization [GO:0044782]	actin cytoskeleton [GO:0015629]; cytoplasm [GO:0005737]; cytosol [GO:0005829]; plasma membrane [GO:0005886]
A2RUR9	Coiled-coil domain-containing protein 144A	1427	i1401-1420o	['144', '174', '185', '202', '323', '336', '475', '537', '887', '1239', '1269', '1339']	12	['144','174','185','202','323','336','475','537','887','1239','1269','1339']	12	['144', '185', '202', '323', '336', '537', '887', '1239', '1269']	9	['174', '475', '1339']	3
Q96QT4	Transient receptor potential cation channel subfamily M member 7 (EC 2.7.11.1) (Channel-kinase 1) (Long transient receptor potential channel 7) (LTrpC-7) (LTrpC7)	1865	i856-876o886-906i923-943o957-977i1000-1016o1071-1091i	['404', '550', '715', '718', '805', '925', '1058', '1465', '1466', '1596', '1774', '1850']	12	['404','550','715','718','805','925','1465','1466','1596','1774','1850']	11	['718', '805', '1465', '1774', '1850']	5	['404', '550', '715', '925', '1466', '1596']	6	actomyosin structure organization [GO:0031032]; calcium ion transmembrane transport [GO:0070588]; calcium ion transport [GO:0006816]; calcium-dependent cell-matrix adhesion [GO:0016340]; monoatomic cation transmembrane transport [GO:0098655]; necroptotic process [GO:0070266]; phosphorylation [GO:0016310]; protein tetramerization [GO:0051262]	plasma membrane [GO:0005886]; ruffle [GO:0001726]	actin binding [GO:0003779]; ATP binding [GO:0005524]; calcium channel activity [GO:0005262]; metal ion binding [GO:0046872]; myosin binding [GO:0017022]; protein serine kinase activity [GO:0106310]; protein serine/threonine kinase activity [GO:0004674]
Q3C1V0	Membrane-spanning 4-domains subfamily A member 18	400	i156-176o190-204i221-239o257-272i	['129', '134', '218', '301', '308', '329', '336', '343', '350', '364', '371']	11	['129','134','218','301','308','329','336','343','350','364','371']	11	['301', '308', '329', '336', '343', '350', '364', '371']	8	['129', '134', '218']	3	cell surface receptor signaling pathway [GO:0007166]	plasma membrane [GO:0005886]
Q13224	Glutamate receptor ionotropic, NMDA 2B (GluN2B) (Glutamate [NMDA] receptor subunit epsilon-2) (N-methyl D-aspartate receptor subtype 2B) (NMDAR2B) (NR2B) (N-methyl-D-aspartate receptor subunit 3) (NR3) (hNR3)	1484	o556-577i627-647o818-842i	['74', '341', '348', '444', '491', '542', '615', '688', '892', '910', '915', '1175', '1200', '1224', '1275', '1352', '1450', '1466']	18	['615','892','910','915','1175','1200','1224','1275','1352','1450','1466']	11	['892', '1200']	2	['615', '910', '915', '1175', '1224', '1275', '1352', '1450', '1466']	9	brain development [GO:0007420]; calcium ion transmembrane import into cytosol [GO:0097553]; chemical synaptic transmission [GO:0007268]; excitatory chemical synaptic transmission [GO:0098976]; excitatory postsynaptic potential [GO:0060079]; glutamate receptor signaling pathway [GO:0007215]; ionotropic glutamate receptor signaling pathway [GO:0035235]; learning or memory [GO:0007611]; long-term sy…	cell surface [GO:0009986]; cytoplasm [GO:0005737]; cytoskeleton [GO:0005856]; endoplasmic reticulum membrane [GO:0005789]; late endosome [GO:0005770]; lysosome [GO:0005764]; neuron projection [GO:0043005]; NMDA selective glutamate receptor complex [GO:0017146]; plasma membrane [GO:0005886]; postsynaptic density [GO:0014069]; postsynaptic density membrane [GO:0098839]; postsynaptic membrane [GO:00…	amyloid-beta binding [GO:0001540]; glutamate binding [GO:0016595]; glutamate-gated calcium ion channel activity [GO:0022849]; glycine binding [GO:0016594]; ligand-gated monoatomic ion channel activity involved in regulation of presynaptic membrane potential [GO:0099507]; NMDA glutamate receptor activity [GO:0004972]; transmitter-gated monoatomic ion channel activity involved in regulation of post…
Q14667	Bridge-like lipid transfer protein family member 2 (Antigen MLAA-22) (Breast cancer-overexpressed gene 1 protein) (Protein hobbit homolog)	2235	o22i	['54', '285', '429', '730', '1159', '1256', '1428', '1482', '1943', '2112', '2152']	11	['54','285','429','730','1159','1256','1428','1482','1943','2112','2152']	11	['730', '1159', '1428', '2152']	4	['54', '285', '429', '1256', '1482', '1943', '2112']	7		endoplasmic reticulum membrane [GO:0005789]; endoplasmic reticulum-plasma membrane contact site [GO:0140268]; mitochondrial membrane [GO:0031966]; plasma membrane [GO:0005886]	phosphatidylinositol binding [GO:0035091]
Q9HC10	Otoferlin (Fer-1-like protein 2)	1997	i1965-1985o	['68', '184', '232', '393', '433', '545', '670', '991', '1000', '1082', '1242']	11	['68','184','232','393','433','545','670','991','1000','1082','1242']	11	['393', '545', '1000', '1082', '1242']	5	['68', '184', '232', '433', '670', '991']	6	membrane fusion [GO:0061025]; regulation of neurotransmitter secretion [GO:0046928]; sensory perception of sound [GO:0007605]; synaptic vesicle exocytosis [GO:0016079]	basolateral plasma membrane [GO:0016323]; cell projection [GO:0042995]; cytosol [GO:0005829]; endoplasmic reticulum membrane [GO:0005789]; Golgi membrane [GO:0000139]; membrane [GO:0016020]; presynaptic membrane [GO:0042734]; synaptic vesicle membrane [GO:0030672]	calcium ion binding [GO:0005509]
A0AVI2	Fer-1-like protein 5	2057	i1962-1980o	['45', '59', '106', '235', '766', '808', '815', '850', '1107', '1739', '1937', '2011', '2014']	13	['45','59','106','235','766','808','815','850','1107','1739','1937']	11	['45', '766', '815']	3	['59', '106', '235', '808', '850', '1107', '1739', '1937']	8	regulation of neurotransmitter secretion [GO:0046928]	plasma membrane [GO:0005886]; synaptic vesicle membrane [GO:0030672]	calcium ion binding [GO:0005509]
Q01668	Voltage-dependent L-type calcium channel subunit alpha-1D (Calcium channel, L type, alpha-1 polypeptide, isoform 2) (Voltage-gated calcium channel subunit alpha Cav1.3)	2161	i127-147o166-181i197-215o233-242i271-290o384-404i525-545o557-577i590-605o609-618i650-669o728-748i887-905o925-945i957-973o974-983i1015-1035o1130-1150i1209-1225o1239-1259i1275-1286o1313-1323i1347-1369o1446-1463i	['44', '96', '155', '225', '329', '463', '478', '1203', '1547', '1635', '1705', '1762', '2013']	13	['44','96','463','478','1203','1547','1635','1705','1762','2013']	10	['1547', '1635', '1705']	3	['44', '96', '463', '478', '1203', '1762', '2013']	7	adenylate cyclase-modulating G protein-coupled receptor signaling pathway [GO:0007188]; calcium ion import [GO:0070509]; calcium ion import across plasma membrane [GO:0098703]; calcium ion transmembrane transport [GO:0070588]; calcium ion transport [GO:0006816]; cardiac muscle cell action potential involved in contraction [GO:0086002]; membrane depolarization during cardiac muscle cell action pot…	L-type voltage-gated calcium channel complex [GO:1990454]; plasma membrane [GO:0005886]; voltage-gated calcium channel complex [GO:0005891]; Z disc [GO:0030018]	alpha-actinin binding [GO:0051393]; ankyrin binding [GO:0030506]; calcium channel activity [GO:0005262]; metal ion binding [GO:0046872]; voltage-gated calcium channel activity [GO:0005245]; voltage-gated calcium channel activity involved in cardiac muscle cell action potential [GO:0086007]; voltage-gated calcium channel activity involved SA node cell action potential [GO:0086059]
P33527	Multidrug resistance-associated protein 1 (EC 7.6.2.2) (ATP-binding cassette sub-family C member 1) (Glutathione-S-conjugate-translocating ATPase ABCC1) (EC 7.6.2.3) (Leukotriene C(4) transporter) (LTC4 transporter)	1531	o37-57i75-94o106-126i136-157o173-191i320-340o365-385i440-460o465-485i547-567o582-607i972-992o1023-1043i1090-1111o1112-1132i1201-1221o1227-1247i	['19', '23', '71', '354', '648', '719', '767', '819', '929', '1006', '1156', '1314', '1344', '1429']	14	['71','648','719','767','819','929','1156','1314','1344','1429']	10	['71', '648', '819', '929', '1156', '1314']	6	['71', '719', '767', '1344', '1429']	5	carboxylic acid transmembrane transport [GO:1905039]; cell chemotaxis [GO:0060326]; cellular response to amyloid-beta [GO:1904646]; cellular response to oxidative stress [GO:0034599]; cobalamin transport [GO:0015889]; cyclic nucleotide transport [GO:0070729]; export across plasma membrane [GO:0140115]; glutathione transmembrane transport [GO:0034775]; heme catabolic process [GO:0042167]; leukotri…	apical plasma membrane [GO:0016324]; basal plasma membrane [GO:0009925]; basolateral plasma membrane [GO:0016323]; extracellular exosome [GO:0070062]; lateral plasma membrane [GO:0016328]; membrane [GO:0016020]; plasma membrane [GO:0005886]	ABC-type glutathione S-conjugate transporter activity [GO:0015431]; ABC-type transporter activity [GO:0140359]; ABC-type vitamin B12 transporter activity [GO:0015420]; ABC-type xenobiotic transporter activity [GO:0008559]; ATP binding [GO:0005524]; ATP hydrolysis activity [GO:0016887]; ATPase-coupled inorganic anion transmembrane transporter activity [GO:0043225]; ATPase-coupled lipid transmembra…
Q92887	ATP-binding cassette sub-family C member 2 (EC 7.6.2.-) (EC 7.6.2.2) (EC 7.6.2.3) (Canalicular multidrug resistance protein) (Canalicular multispecific organic anion transporter 1) (Multidrug resistance-associated protein 2)	1545	o30-50i66-88o102-117i130-151o166-184i318-338o365-378i436-456o462-482i545-565o582-600i976-996o1028-1049i1102-1120o1121-1140i1211-1229o1235-1255i	['7', '12', '188', '279', '712', '760', '836', '1011', '1216', '1247', '1400', '1436', '1541']	13	['188','279','712','760','836','1216','1247','1400','1436','1541']	10	['712', '836', '1216', '1247', '1541']	5	['188', '279', '760', '1400', '1436']	5	bile acid and bile salt transport [GO:0015721]; bilirubin transport [GO:0015723]; heme catabolic process [GO:0042167]; leukotriene transport [GO:0071716]; negative regulation of gene expression [GO:0010629]; transepithelial transport [GO:0070633]; transmembrane transport [GO:0055085]; transport across blood-brain barrier [GO:0150104]; xenobiotic export from cell [GO:0046618]; xenobiotic metabolic…	apical plasma membrane [GO:0016324]; cell surface [GO:0009986]; intercellular canaliculus [GO:0046581]; plasma membrane [GO:0005886]	ABC-type glutathione S-conjugate transporter activity [GO:0015431]; ABC-type transporter activity [GO:0140359]; ABC-type xenobiotic transporter activity [GO:0008559]; ATP binding [GO:0005524]; ATP hydrolysis activity [GO:0016887]; ATPase-coupled inorganic anion transmembrane transporter activity [GO:0043225]; ATPase-coupled transmembrane transporter activity [GO:0042626]; bilirubin transmembrane …
P13569	Cystic fibrosis transmembrane conductance regulator (CFTR) (ATP-binding cassette sub-family C member 7) (Channel conductance-controlling ATPase) (EC 5.6.1.6) (cAMP-dependent chloride channel)	1480	i78-93o125-145i198-218o223-245i309-324o348-358i859-879o918-938i991-1012o1013-1033i1101-1121o1127-1147i	['48', '306', '386', '396', '432', '597', '801', '894', '900', '1148', '1229', '1454']	12	['48','306','386','396','432','597','801','1148','1229','1454']	10	['386', '396', '597', '801']	4	['48', '306', '432', '1148', '1229', '1454']	6	amelogenesis [GO:0097186]; bicarbonate transport [GO:0015701]; cellular response to cAMP [GO:0071320]; cellular response to forskolin [GO:1904322]; chloride transmembrane transport [GO:1902476]; cholesterol biosynthetic process [GO:0006695]; cholesterol transport [GO:0030301]; establishment of localization in cell [GO:0051649]; intracellular pH elevation [GO:0051454]; membrane hyperpolarization […	apical plasma membrane [GO:0016324]; cell surface [GO:0009986]; chloride channel complex [GO:0034707]; clathrin-coated endocytic vesicle membrane [GO:0030669]; cytoplasm [GO:0005737]; cytosol [GO:0005829]; early endosome [GO:0005769]; early endosome membrane [GO:0031901]; endoplasmic reticulum membrane [GO:0005789]; endosome membrane [GO:0010008]; Golgi-associated vesicle membrane [GO:0030660]; l…	ABC-type transporter activity [GO:0140359]; ATP binding [GO:0005524]; ATP hydrolysis activity [GO:0016887]; ATPase-coupled inorganic anion transmembrane transporter activity [GO:0043225]; ATPase-coupled transmembrane transporter activity [GO:0042626]; bicarbonate transmembrane transporter activity [GO:0015106]; chloride channel activity [GO:0005254]; chloride channel inhibitor activity [GO:001986…
Q86UK0	Glucosylceramide transporter ABCA12 (EC 7.6.2.1) (ATP-binding cassette sub-family A member 12) (ATP-binding cassette transporter 12) (ATP-binding cassette 12)	2595	i23-43o1065-1085i1111-1136o1144-1169i1174-1194o1251-1271i1747-1764o1984-2009i2035-2056o2068-2088i2099-2119o2186-2203i	['156', '174', '214', '275', '333', '367', '383', '412', '435', '528', '543', '577', '608', '623', '648', '752', '776', '826', '920', '963', '1170', '1524', '1663', '1704', '1769', '1819', '1835', '1860', '1876', '1921', '1952', '2178', '2208', '2223', '2275', '2318', '2542', '2547']	38	['1170','1524','1663','1704','2208','2223','2275','2318','2542','2547']	10	['1170', '1524', '1663', '1704', '2318', '2542', '2547']	7	['2208', '2223', '2275']	3	cellular homeostasis [GO:0019725]; ceramide metabolic process [GO:0006672]; ceramide transport [GO:0035627]; cholesterol efflux [GO:0033344]; corneocyte desquamation [GO:0003336]; establishment of skin barrier [GO:0061436]; intracellular protein transport [GO:0006886]; keratinization [GO:0031424]; lipid homeostasis [GO:0055088]; lipid transport [GO:0006869]; lung alveolus development [GO:0048286]…	cytoplasm [GO:0005737]; cytosol [GO:0005829]; epidermal lamellar body [GO:0097209]; epidermal lamellar body membrane [GO:0097234]; Golgi membrane [GO:0000139]; intracellular membrane-bounded organelle [GO:0043231]; membrane [GO:0016020]; plasma membrane [GO:0005886]; transport vesicle membrane [GO:0030658]	ABC-type transporter activity [GO:0140359]; apolipoprotein A-I receptor binding [GO:0034191]; ATP binding [GO:0005524]; ATP hydrolysis activity [GO:0016887]; ATPase-coupled intramembrane lipid transporter activity [GO:0140326]; ATPase-coupled lipid transmembrane transporter activity [GO:0034040]; ATPase-coupled transmembrane transporter activity [GO:0042626]; lipid transporter activity [GO:000531…
Q04656	Copper-transporting ATPase 1 (EC 7.2.2.8) (Copper pump 1) (Menkes disease-associated protein)	1500	i653-673o721-733i748-767o784-797i939-959o985-1000i1357-1377o1387-1402i	['47', '275', '314', '322', '416', '486', '686', '897', '975', '1144', '1304', '1458']	12	['47','275','314','322','416','486','897','1144','1304','1458']	10	['47', '416']	2	['275', '314', '322', '486', '897', '1144', '1304', '1458']	8	blood vessel development [GO:0001568]; blood vessel remodeling [GO:0001974]; cartilage development [GO:0051216]; catecholamine metabolic process [GO:0006584]; cellular response to amino acid stimulus [GO:0071230]; cellular response to antibiotic [GO:0071236]; cellular response to cadmium ion [GO:0071276]; cellular response to cobalt ion [GO:0071279]; cellular response to copper ion [GO:0071280]; …	apical plasma membrane [GO:0016324]; axon [GO:0030424]; basolateral plasma membrane [GO:0016323]; brush border membrane [GO:0031526]; cell leading edge [GO:0031252]; cytosol [GO:0005829]; dendrite [GO:0030425]; early endosome membrane [GO:0031901]; endoplasmic reticulum [GO:0005783]; Golgi apparatus [GO:0005794]; late endosome [GO:0005770]; melanosome membrane [GO:0033162]; membrane [GO:0016020];…	ATP binding [GO:0005524]; ATP hydrolysis activity [GO:0016887]; copper ion binding [GO:0005507]; copper ion transmembrane transporter activity [GO:0005375]; copper-dependent protein binding [GO:0032767]; cuprous ion binding [GO:1903136]; P-type divalent copper transporter activity [GO:0043682]; P-type monovalent copper transporter activity [GO:0140581]; protein-folding chaperone binding [GO:00510…
P21817	Ryanodine receptor 1 (RYR-1) (RyR1) (Skeletal muscle calcium release channel) (Skeletal muscle ryanodine receptor) (Skeletal muscle-type ryanodine receptor) (Type 1 ryanodine receptor)	5038	i4563-4583o4642-4662i4790-4804o4805-4815i4838-4858o4915-4938i	['532', '1064', '1428', '2774', '3128', '3466', '3474', '3908', '3949', '4148', '4865']	11	['532','1064','1428','2774','3128','3466','3474','3908','3949','4148']	10	['1428', '3128', '3908']	3	['532', '1064', '2774', '3466', '3474', '3949', '4148']	7	calcium ion transport [GO:0006816]; cellular response to caffeine [GO:0071313]; cellular response to calcium ion [GO:0071277]; muscle contraction [GO:0006936]; ossification involved in bone maturation [GO:0043931]; outflow tract morphogenesis [GO:0003151]; protein homotetramerization [GO:0051289]; regulation of cytosolic calcium ion concentration [GO:0051480]; release of sequestered calcium ion i…	calcium channel complex [GO:0034704]; cell cortex [GO:0005938]; cytoplasm [GO:0005737]; extracellular exosome [GO:0070062]; I band [GO:0031674]; junctional sarcoplasmic reticulum membrane [GO:0014701]; organelle membrane [GO:0031090]; plasma membrane [GO:0005886]; ryanodine receptor complex [GO:1990425]; sarcolemma [GO:0042383]; sarcoplasmic reticulum [GO:0016529]; sarcoplasmic reticulum membrane…	ATP binding [GO:0005524]; calcium channel activity [GO:0005262]; calcium ion binding [GO:0005509]; calcium-induced calcium release activity [GO:0048763]; calcium-release channel activity [GO:0015278]; calmodulin binding [GO:0005516]; ryanodine-sensitive calcium-release channel activity [GO:0005219]; voltage-gated calcium channel activity [GO:0005245]
Q9NS40	Potassium voltage-gated channel subfamily H member 7 (Ether-a-go-go-related gene potassium channel 3) (ERG-3) (Eag-related protein 3) (Ether-a-go-go-related protein 3) (hERG-3) (Voltage-gated potassium channel subunit Kv11.3)	1196	i412-432o453-470i495-512o520-529i550-570o642-662i	['102', '230', '338', '348', '369', '600', '632', '661', '736', '881', '905', '1139']	12	['102','230','338','348','369','661','736','881','905','1139']	10	['369', '736', '905', '1139']	4	['102', '230', '338', '348', '661', '881']	6	circadian rhythm [GO:0007623]; membrane repolarization during action potential [GO:0086011]; potassium ion transmembrane transport [GO:0071805]; regulation of monoatomic ion transmembrane transport [GO:0034765]	plasma membrane [GO:0005886]	inward rectifier potassium channel activity [GO:0005242]; protein-containing complex binding [GO:0044877]
Q12879	Glutamate receptor ionotropic, NMDA 2A (GluN2A) (Glutamate [NMDA] receptor subunit epsilon-1) (N-methyl D-aspartate receptor subtype 2A) (NMDAR2A) (NR2A) (hNR2A)	1464	o555-576i626-646o817-841i	['75', '340', '380', '443', '444', '541', '614', '687', '886', '903', '911', '946', '989', '1041', '1138', '1210', '1397']	17	['614','886','903','911','946','989','1041','1138','1210','1397']	10	['886', '1041', '1138', '1210']	4	['614', '903', '911', '946', '989', '1397']	6	activation of cysteine-type endopeptidase activity [GO:0097202]; brain development [GO:0007420]; calcium ion transmembrane import into cytosol [GO:0097553]; chemical synaptic transmission [GO:0007268]; directional locomotion [GO:0033058]; dopamine metabolic process [GO:0042417]; excitatory chemical synaptic transmission [GO:0098976]; excitatory postsynaptic potential [GO:0060079]; glutamate recep…	cell surface [GO:0009986]; cytoplasmic vesicle membrane [GO:0030659]; dendritic spine [GO:0043197]; endoplasmic reticulum membrane [GO:0005789]; glutamatergic synapse [GO:0098978]; NMDA selective glutamate receptor complex [GO:0017146]; plasma membrane [GO:0005886]; postsynaptic density [GO:0014069]; postsynaptic density membrane [GO:0098839]; postsynaptic membrane [GO:0045211]; presynaptic membr…	amyloid-beta binding [GO:0001540]; glutamate-gated calcium ion channel activity [GO:0022849]; NMDA glutamate receptor activity [GO:0004972]; transmitter-gated monoatomic ion channel activity involved in regulation of postsynaptic membrane potential [GO:1904315]; zinc ion binding [GO:0008270]
Q9Y6N7	Roundabout homolog 1 (Deleted in U twenty twenty) (H-Robo-1)	1651	o898-918i	['160', '463', '790', '820', '827', '966', '1005', '1082', '1089', '1129', '1139', '1151', '1203', '1382', '1449']	15	['966','1005','1082','1089','1129','1139','1151','1203','1382','1449']	10	['1005', '1129']	2	['966', '1082', '1089', '1139', '1151', '1203', '1382', '1449']	8	activation of cysteine-type endopeptidase activity involved in apoptotic process [GO:0006919]; aorta development [GO:0035904]; aortic valve morphogenesis [GO:0003180]; axon midline choice point recognition [GO:0016199]; cell adhesion [GO:0007155]; cell migration involved in sprouting angiogenesis [GO:0002042]; chemorepulsion involved in postnatal olfactory bulb interneuron migration [GO:0021836];…	axon [GO:0030424]; cell surface [GO:0009986]; cytoplasm [GO:0005737]; endoplasmic reticulum-Golgi intermediate compartment membrane [GO:0033116]; neuron projection [GO:0043005]; plasma membrane [GO:0005886]	axon guidance receptor activity [GO:0008046]; identical protein binding [GO:0042802]; LRR domain binding [GO:0030275]
Q2WGJ9	Fer-1-like protein 6	1857	i1824-1844o	['259', '265', '373', '453', '456', '655', '944', '1039', '1367', '1735']	10	['259','265','373','453','456','655','944','1039','1367','1735']	10	['265', '453', '456', '655']	4	['259', '373', '944', '1039', '1367', '1735']	6	positive regulation of gene expression [GO:0010628]; response to bacterium [GO:0009617]	membrane [GO:0016020]	metal ion binding [GO:0046872]
Q99250	Sodium channel protein type 2 subunit alpha (HBSC II) (Sodium channel protein brain II subunit alpha) (Sodium channel protein type II subunit alpha) (Voltage-gated sodium channel subunit alpha Nav1.2)	2005	i130-148o162-175i193-209o210-219i251-271o402-420i760-778o790-800i801-811o825-843i881-900o961-978i1209-1227o1245-1256i1257-1266o1279-1294i1337-1354o1449-1469i1532-1551o1562-1573i1574-1583o1596-1612i1659-1679o1751-1771i	['212', '285', '291', '297', '303', '308', '340', '604', '624', '883', '1055', '1072', '1136', '1368', '1382', '1393', '1778', '1957']	18	['212','604','624','883','1055','1072','1136','1778','1957']	9	['883', '1055', '1072', '1136', '1957']	5	['212', '604', '624', '1778']	4	calcium ion import across plasma membrane [GO:0098703]; cellular response to hypoxia [GO:0071456]; dentate gyrus development [GO:0021542]; determination of adult lifespan [GO:0008340]; intrinsic apoptotic signaling pathway in response to osmotic stress [GO:0008627]; memory [GO:0007613]; myelination [GO:0042552]; nerve development [GO:0021675]; nervous system development [GO:0007399]; neuron apopt…	axon [GO:0030424]; glutamatergic synapse [GO:0098978]; intercalated disc [GO:0014704]; membrane [GO:0016020]; node of Ranvier [GO:0033268]; paranode region of axon [GO:0033270]; plasma membrane [GO:0005886]; presynaptic membrane [GO:0042734]; sodium channel complex [GO:0034706]; T-tubule [GO:0030315]; voltage-gated calcium channel complex [GO:0005891]; voltage-gated sodium channel complex [GO:000…	calmodulin binding [GO:0005516]; high voltage-gated calcium channel activity [GO:0008331]; voltage-gated sodium channel activity [GO:0005248]
Q9NY46	Sodium channel protein type 3 subunit alpha (Sodium channel protein brain III subunit alpha) (Sodium channel protein type III subunit alpha) (Voltage-gated sodium channel subtype III) (Voltage-gated sodium channel subunit alpha Nav1.3)	2000	i129-147o161-174i192-202o203-215i250-270o401-419i761-779o791-812i826-840o841-850i882-901o961-979i1207-1225o1243-1254i1255-1264o1277-1292i1335-1352o1446-1464i1527-1545o1561-1578i1590-1600o1601-1610i1654-1674o1746-1766i	['211', '290', '296', '302', '307', '339', '624', '884', '1051', '1068', '1134', '1366', '1380', '1773', '1922', '1952']	16	['211','624','884','1051','1068','1134','1773','1922','1952']	9	['884', '1051', '1068', '1134', '1952']	5	['211', '624', '1773', '1922']	4	behavioral response to pain [GO:0048266]; calcium ion import across plasma membrane [GO:0098703]; regulation of monoatomic ion transmembrane transport [GO:0034765]; sodium ion transport [GO:0006814]	sarcoplasm [GO:0016528]; voltage-gated calcium channel complex [GO:0005891]; voltage-gated sodium channel complex [GO:0001518]	high voltage-gated calcium channel activity [GO:0008331]; voltage-gated sodium channel activity [GO:0005248]
P35498	Sodium channel protein type 1 subunit alpha (Sodium channel protein brain I subunit alpha) (Sodium channel protein type I subunit alpha) (Voltage-gated sodium channel subunit alpha Nav1.1)	2009	i129-147o161-174i192-208o209-218i250-270o400-418i769-787o799-811i812-822o837-852i890-909o970-987i1219-1237o1258-1273i1347-1364o1460-1480i1542-1560o1572-1583i1584-1593o1606-1622i1669-1689o1761-1781i	['211', '284', '295', '301', '306', '338', '601', '621', '681', '892', '1064', '1080', '1146', '1378', '1392', '1403', '1788']	17	['211','601','621','681','892','1064','1080','1146','1788']	9	['681', '892', '1064', '1080']	4	['211', '601', '621', '1146', '1788']	5	adult walking behavior [GO:0007628]; calcium ion import across plasma membrane [GO:0098703]; cardiac muscle cell action potential involved in contraction [GO:0086002]; detection of mechanical stimulus involved in sensory perception of pain [GO:0050966]; determination of adult lifespan [GO:0008340]; establishment of localization in cell [GO:0051649]; membrane depolarization during action potential…	axon initial segment [GO:0043194]; intercalated disc [GO:0014704]; neuronal cell body [GO:0043025]; node of Ranvier [GO:0033268]; nuclear body [GO:0016604]; nucleoplasm [GO:0005654]; plasma membrane [GO:0005886]; T-tubule [GO:0030315]; voltage-gated calcium channel complex [GO:0005891]; voltage-gated sodium channel complex [GO:0001518]; Z disc [GO:0030018]	high voltage-gated calcium channel activity [GO:0008331]; voltage-gated monoatomic ion channel activity involved in regulation of presynaptic membrane potential [GO:0099508]; voltage-gated sodium channel activity [GO:0005248]
O15438	ATP-binding cassette sub-family C member 3 (EC 7.6.2.-) (EC 7.6.2.2) (EC 7.6.2.3) (Canalicular multispecific organic anion transporter 2) (Multi-specific organic anion transporter D) (MOAT-D) (Multidrug resistance-associated protein 3)	1527	o35-55i72-96o103-123i136-156o171-190i311-329o350-370i423-447o451-471i534-555o568-593i966-986o1020-1040i1086-1107o1108-1128i1197-1217o1223-1243i	['18', '279', '591', '702', '750', '842', '885', '1006', '1007', '1165', '1293', '1425']	12	['279','591','702','750','842','885','1165','1293','1425']	9	['591', '702', '885']	3	['279', '750', '842', '1165', '1293', '1425']	6	bile acid and bile salt transport [GO:0015721]; leukotriene transport [GO:0071716]; transmembrane transport [GO:0055085]; transport across blood-brain barrier [GO:0150104]; xenobiotic metabolic process [GO:0006805]; xenobiotic transmembrane transport [GO:0006855]; xenobiotic transport [GO:0042908]	basal plasma membrane [GO:0009925]; basolateral plasma membrane [GO:0016323]; membrane [GO:0016020]; plasma membrane [GO:0005886]	ABC-type bile acid transporter activity [GO:0015432]; ABC-type glutathione S-conjugate transporter activity [GO:0015431]; ABC-type transporter activity [GO:0140359]; ABC-type xenobiotic transporter activity [GO:0008559]; ATP binding [GO:0005524]; ATP hydrolysis activity [GO:0016887]; ATPase-coupled inorganic anion transmembrane transporter activity [GO:0043225]; ATPase-coupled transmembrane trans…
O94911	ABC-type organic anion transporter ABCA8 (EC 7.6.2.-) (ATP-binding cassette sub-family A member 8)	1621	i30-48o223-238i267-296o300-320i329-349o398-418i862-882o1024-1033i1070-1090o1100-1123i1136-1154o1161-1171i1172-1181o1199-1217i	['71', '84', '194', '243', '484', '555', '616', '724', '797', '919', '948', '967', '1270', '1308', '1373']	15	['243','484','555','616','724','797','1270','1308','1373']	9	['243', '484', '724', '1270', '1373']	5	['555', '616', '797', '1308']	4	cholesterol efflux [GO:0033344]; cholesterol transport [GO:0030301]; lipid transport [GO:0006869]; positive regulation of cholesterol efflux [GO:0010875]; regulation of cholesterol efflux [GO:0010874]; sphingomyelin biosynthetic process [GO:0006686]; transmembrane transport [GO:0055085]; xenobiotic transport [GO:0042908]	basolateral plasma membrane [GO:0016323]; endoplasmic reticulum [GO:0005783]; intracellular membrane-bounded organelle [GO:0043231]; plasma membrane [GO:0005886]	ABC-type transporter activity [GO:0140359]; ABC-type xenobiotic transporter activity [GO:0008559]; ATP binding [GO:0005524]; ATP hydrolysis activity [GO:0016887]; ATPase-coupled transmembrane transporter activity [GO:0042626]; lipid transporter activity [GO:0005319]
O95197	Reticulon-3 (Homolog of ASY protein) (HAP) (Neuroendocrine-specific protein-like 2) (NSP-like protein 2) (Neuroendocrine-specific protein-like II) (NSP-like protein II) (NSPLII)	1032	i856-877o878-893i954-975o976-994i	['139', '334', '426', '589', '621', '628', '696', '718', '799']	9	['139','334','426','589','621','628','696','718','799']	9	['334', '426', '621', '628']	4	['139', '589', '696', '718', '799']	5	apoptotic process [GO:0006915]; brain development [GO:0007420]; endoplasmic reticulum tubular network formation [GO:0071787]; endoplasmic reticulum tubular network organization [GO:0071786]; negative regulation of amyloid-beta formation [GO:1902430]; neuron differentiation [GO:0030182]; vesicle-mediated transport [GO:0016192]	endoplasmic reticulum [GO:0005783]; endoplasmic reticulum membrane [GO:0005789]; extracellular space [GO:0005615]; Golgi apparatus [GO:0005794]; Golgi membrane [GO:0000139]; neuron projection [GO:0043005]; plasma membrane [GO:0005886]; postsynaptic density [GO:0014069]
Q86VY9	Transmembrane protein 200A	491	i63-84o127-143i	['27', '100', '197', '307', '321', '333', '348', '385', '425', '469']	10	['27','197','307','321','333','348','385','425','469']	9	['307']	1	['27', '197', '321', '333', '348', '385', '425', '469']	8		membrane [GO:0016020]
Q8TBA6	Golgin subfamily A member 5 (Cell proliferation-inducing gene 31 protein) (Golgin-84) (Protein Ret-II) (RET-fused gene 5 protein)	731	i699-719o	['31', '100', '128', '201', '576', '581', '635', '640', '660']	9	['31','100','128','201','576','581','635','640','660']	9	['576', '660']	2	['31', '100', '128', '201', '581', '635', '640']	7	Golgi organization [GO:0007030]; Golgi vesicle transport [GO:0048193]; retrograde transport, vesicle recycling within Golgi [GO:0000301]	cis-Golgi network [GO:0005801]; Golgi apparatus [GO:0005794]; Golgi cisterna [GO:0031985]; Golgi membrane [GO:0000139]; membrane [GO:0016020]; transport vesicle [GO:0030133]	protein homodimerization activity [GO:0042803]; small GTPase binding [GO:0031267]
Q92545	Transmembrane protein 131 (Protein RW1)	1883	o1119-1137i	['168', '190', '223', '290', '300', '485', '495', '523', '600', '844', '886', '947', '959', '1012', '1059', '1096', '1239', '1258', '1549', '1625', '1638', '1681', '1732', '1794', '1812']	25	['1239','1258','1549','1625','1638','1681','1732','1794','1812']	9	['1258', '1681', '1732']	3	['1239', '1549', '1625', '1638', '1794', '1812']	6		membrane [GO:0016020]
P0C874	Spermatogenesis-associated protein 31D3 (Protein FAM75D3)	917	o27-47i	['58', '284', '314', '400', '446', '534', '730', '812', '914']	9	['58','284','314','400','446','534','730','812','914']	9	['58', '284', '314']	3	['400', '446', '534', '730', '812', '914']	6	cell differentiation [GO:0030154]; spermatogenesis [GO:0007283]	membrane [GO:0016020]
Q6ZQQ2	Spermatogenesis-associated protein 31D1 (Protein FAM75D1)	1576	o29-47i	['403', '449', '537', '733', '815', '1160', '1180', '1231', '1325']	9	['403','449','537','733','815','1160','1180','1231','1325']	9	['1160', '1180', '1325']	3	['403', '449', '537', '733', '815', '1231']	6	cell differentiation [GO:0030154]; spermatogenesis [GO:0007283]	membrane [GO:0016020]
Q6ZUB0	Spermatogenesis-associated protein 31D4 (Protein FAM75D4)	917	o27-47i	['58', '284', '314', '400', '446', '534', '730', '812', '914']	9	['58','284','314','400','446','534','730','812','914']	9	['58', '284', '314']	3	['400', '446', '534', '730', '812', '914']	6	cell differentiation [GO:0030154]; spermatogenesis [GO:0007283]	membrane [GO:0016020]
Q00975	Voltage-dependent N-type calcium channel subunit alpha-1B (Brain calcium channel III) (BIII) (Calcium channel, L type, alpha-1 polypeptide isoform 5) (Voltage-gated calcium channel subunit alpha Cav2.2)	2339	i99-115o136-156i166-176o177-186i220-240o334-354i484-502o516-536i549-566o571-580i609-628o687-707i1151-1169o1185-1197i1198-1209o1221-1236i1281-1301o1394-1417i1472-1490o1506-1525i1540-1555o1561-1570i1599-1618o1685-1707i	['72', '256', '697', '751', '1063', '1563', '1675', '1867', '2169', '2207']	10	['72','697','751','1063','1563','1867','2169','2207']	8	['697', '1063', '1867']	3	['72', '751', '1563', '2169', '2207']	5	calcium ion import across plasma membrane [GO:0098703]; chemical synaptic transmission [GO:0007268]; modulation of chemical synaptic transmission [GO:0050804]; regulation of monoatomic ion transmembrane transport [GO:0034765]; response to amyloid-beta [GO:1904645]	neuronal cell body [GO:0043025]; plasma membrane [GO:0005886]; synapse [GO:0045202]; voltage-gated calcium channel complex [GO:0005891]	amyloid-beta binding [GO:0001540]; ATP binding [GO:0005524]; calcium ion binding [GO:0005509]; high voltage-gated calcium channel activity [GO:0008331]; voltage-gated calcium channel activity [GO:0005245]
Q01118	Sodium channel protein type 7 subunit alpha (Putative voltage-gated sodium channel subunit alpha Nax) (Sodium channel protein cardiac and skeletal muscle subunit alpha) (Sodium channel protein type VII subunit alpha)	1682	i120-135o151-161i182-194o199-208i238-258o371-389i506-522o539-559i571-583o584-595i630-646o706-721i935-953o971-982i983-992o1005-1017i1059-1079o1171-1188i1252-1270o1281-1300i1316-1331o1344-1354i1380-1400o1471-1492i	['56', '86', '276', '281', '309', '426', '486', '817', '821', '1103', '1113', '1507', '1647']	13	['56','86','426','486','817','821','1507','1647']	8	['86', '426', '817', '1507']	4	['56', '86', '486', '821', '1647']	5	calcium ion import across plasma membrane [GO:0098703]; cellular homeostasis [GO:0019725]; muscle contraction [GO:0006936]; regulation of monoatomic ion transmembrane transport [GO:0034765]; response to bacterium [GO:0009617]; sodium ion homeostasis [GO:0055078]; sodium ion transport [GO:0006814]	glial cell projection [GO:0097386]; voltage-gated calcium channel complex [GO:0005891]; voltage-gated sodium channel complex [GO:0001518]	high voltage-gated calcium channel activity [GO:0008331]; voltage-gated sodium channel activity [GO:0005248]
Q14524	Sodium channel protein type 5 subunit alpha (Sodium channel protein cardiac muscle subunit alpha) (Sodium channel protein type V subunit alpha) (Voltage-gated sodium channel subunit alpha Nav1.5) (hH1)	2016	i132-149o159-177i195-206o207-218i253-273o388-408i723-736o751-761i762-771o783-798i839-858o916-934i1206-1224o1242-1253i1254-1263o1276-1291i1334-1351o1448-1465i1529-1547o1559-1577i1592-1602o1603-1612i1656-1676o1746-1771i	['214', '283', '288', '291', '318', '328', '548', '592', '740', '803', '841', '864', '946', '1365', '1374', '1380', '1388', '1736', '1774', '1955']	20	['214','548','592','803','841','946','1774','1955']	8	['548', '592', '841', '946']	4	['214', '803', '1774', '1955']	4	atrial cardiac muscle cell action potential [GO:0086014]; AV node cell action potential [GO:0086016]; AV node cell to bundle of His cell communication [GO:0086067]; brainstem development [GO:0003360]; bundle of His cell action potential [GO:0086043]; calcium ion import across plasma membrane [GO:0098703]; cardiac conduction system development [GO:0003161]; cardiac muscle cell action potential inv…	caveola [GO:0005901]; cell surface [GO:0009986]; endoplasmic reticulum [GO:0005783]; intercalated disc [GO:0014704]; lateral plasma membrane [GO:0016328]; membrane [GO:0016020]; nucleolus [GO:0005730]; nucleoplasm [GO:0005654]; perinuclear region of cytoplasm [GO:0048471]; plasma membrane [GO:0005886]; sarcolemma [GO:0042383]; T-tubule [GO:0030315]; voltage-gated calcium channel complex [GO:00058…	ankyrin binding [GO:0030506]; calmodulin binding [GO:0005516]; enzyme binding [GO:0019899]; fibroblast growth factor binding [GO:0017134]; high voltage-gated calcium channel activity [GO:0008331]; nitric-oxide synthase binding [GO:0050998]; protein domain specific binding [GO:0019904]; protein kinase binding [GO:0019901]; scaffold protein binding [GO:0097110]; transmembrane transporter binding [G…
Q9UQD0	Sodium channel protein type 8 subunit alpha (Sodium channel protein type VIII subunit alpha) (Voltage-gated sodium channel subunit alpha Nav1.6)	1980	i133-151o165-178i196-206o207-219i254-274o388-406i754-772o784-805i819-836o837-846i875-894o954-972i1199-1217o1235-1246i1247-1257o1269-1284i1327-1344o1445-1460i1523-1541o1553-1567i1586-1596o1597-1606i1650-1670o1741-1765i	['215', '289', '295', '308', '326', '544', '640', '877', '1047', '1064', '1091', '1358', '1372', '1383', '1768']	15	['215','544','640','877','1047','1064','1091','1768']	8	['640', '877', '1047', '1064', '1091']	5	['215', '544', '1768']	3	calcium ion import across plasma membrane [GO:0098703]; myelination [GO:0042552]; nervous system development [GO:0007399]; neuronal action potential [GO:0019228]; optic nerve development [GO:0021554]; peripheral nervous system development [GO:0007422]; regulation of monoatomic ion transmembrane transport [GO:0034765]; sodium ion transport [GO:0006814]	axon [GO:0030424]; axon initial segment [GO:0043194]; cell junction [GO:0030054]; cytoplasmic vesicle [GO:0031410]; glutamatergic synapse [GO:0098978]; membrane [GO:0016020]; node of Ranvier [GO:0033268]; parallel fiber to Purkinje cell synapse [GO:0098688]; plasma membrane [GO:0005886]; postsynaptic density membrane [GO:0098839]; presynaptic active zone membrane [GO:0048787]; voltage-gated calci…	ATP binding [GO:0005524]; high voltage-gated calcium channel activity [GO:0008331]; sodium ion binding [GO:0031402]; voltage-gated sodium channel activity [GO:0005248]
O60706	ATP-binding cassette sub-family C member 9 (Sulfonylurea receptor 2)	1549	o28-48i73-93o104-120i133-153o167-187i297-317o355-369i434-451o456-475i538-557o574-592i990-1010o1041-1063i1114-1132o1133-1153i1223-1241o1245-1265i	['9', '280', '326', '330', '333', '334', '402', '735', '763', '769', '811', '966', '1025', '1448']	14	['280','402','735','763','769','811','966','1448']	8	['280', '763', '769']	3	['402', '735', '811', '966', '1448']	5	action potential [GO:0001508]; cardiac conduction [GO:0061337]; cardiac muscle cell contraction [GO:0086003]; coronary vasculature development [GO:0060976]; defense response to virus [GO:0051607]; fibroblast proliferation [GO:0048144]; heart morphogenesis [GO:0003007]; inorganic cation transmembrane transport [GO:0098662]; monoatomic cation transmembrane transport [GO:0098655]; negative regulatio…	inward rectifying potassium channel [GO:0008282]; membrane [GO:0016020]; plasma membrane [GO:0005886]; potassium ion-transporting ATPase complex [GO:0031004]; sarcomere [GO:0030017]	ABC-type transporter activity [GO:0140359]; ATP binding [GO:0005524]; ATP hydrolysis activity [GO:0016887]; ATPase-coupled inorganic anion transmembrane transporter activity [GO:0043225]; ATPase-coupled monoatomic cation transmembrane transporter activity [GO:0019829]; ATPase-coupled transmembrane transporter activity [GO:0042626]; potassium channel activity [GO:0005267]; potassium channel regula…
P78363	Retinal-specific phospholipid-transporting ATPase ABCA4 (EC 7.6.2.1) (ATP-binding cassette sub-family A member 4) (RIM ABC transporter) (RIM proteinv) (RmP) (Retinal-specific ATP-binding cassette transporter) (Stargardt disease protein)	2273	i22-42o647-667i700-720o731-751i760-780o836-856i1377-1397o1728-1748i1760-1780o1793-1813i1832-1852o1874-1894i	['14', '98', '415', '444', '504', '950', '1457', '1469', '1529', '1588', '1662', '1707', '1734', '1805', '1819', '1933', '2006', '2052']	18	['14','950','1734','1805','1819','1933','2006','2052']	8	['14', '950', '1819', '1933']	4	['1734', '1805', '2006', '2052']	4	lipid transport [GO:0006869]; phospholipid transfer to membrane [GO:0006649]; phospholipid translocation [GO:0045332]; photoreceptor cell maintenance [GO:0045494]; phototransduction, visible light [GO:0007603]; retinal metabolic process [GO:0042574]; retinoid metabolic process [GO:0001523]; transmembrane transport [GO:0055085]; visual perception [GO:0007601]	cytoplasmic vesicle [GO:0031410]; endoplasmic reticulum [GO:0005783]; intracellular membrane-bounded organelle [GO:0043231]; membrane [GO:0016020]; photoreceptor disc membrane [GO:0097381]; photoreceptor outer segment [GO:0001750]; plasma membrane [GO:0005886]; rod photoreceptor disc membrane [GO:0120202]	11-cis retinal binding [GO:0005502]; ABC-type transporter activity [GO:0140359]; all-trans retinal binding [GO:0005503]; ATP binding [GO:0005524]; ATP hydrolysis activity [GO:0016887]; ATPase-coupled intramembrane lipid transporter activity [GO:0140326]; ATPase-coupled transmembrane transporter activity [GO:0042626]; flippase activity [GO:0140327]; GTPase activity [GO:0003924]; N-retinylidene-pho…
Q96RN1	Testis anion transporter 1 (Anion exchange transporter) (Solute carrier family 26 member 8)	970	i96-113o126-140i148-162o197-217i228-248o278-294i312-327o358-376i430-451o452-470i485-500o504-519i	['52', '192', '277', '384', '595', '651', '687', '688', '692', '842']	10	['52','384','595','651','687','688','692','842']	8	['52']	1	['384', '595', '651', '687', '688', '692', '842']	7	cell differentiation [GO:0030154]; chloride transport [GO:0006821]; meiotic cell cycle [GO:0051321]; oxalate transport [GO:0019532]; spermatogenesis [GO:0007283]; sulfate transport [GO:0008272]	plasma membrane [GO:0005886]; sperm annulus [GO:0097227]	bicarbonate transmembrane transporter activity [GO:0015106]; chloride channel activity [GO:0005254]; chloride transmembrane transporter activity [GO:0015108]; oxalate transmembrane transporter activity [GO:0019531]; sulfate transmembrane transporter activity [GO:0015116]; sulfate:chloride antiporter activity [GO:0160044]
Q01814	Plasma membrane calcium-transporting ATPase 2 (PMCA2) (EC 7.2.2.10) (Plasma membrane calcium ATPase isoform 2) (Plasma membrane calcium pump isoform 2)	1243	i103-123o153-173i391-410o443-463i879-899o906-926i951-971o995-1014i1029-1050o1063-1083i	['16', '328', '492', '567', '857', '1199', '1209', '1218']	8	['16','328','492','567','857','1199','1209','1218']	8	['492', '567', '1218']	3	['16', '328', '857', '1199', '1209']	5	calcium ion transport [GO:0006816]; monoatomic ion transmembrane transport [GO:0034220]; neural retina development [GO:0003407]; neuron differentiation [GO:0030182]; regulation of cardiac conduction [GO:1903779]; regulation of cytosolic calcium ion concentration [GO:0051480]; sensory perception of sound [GO:0007605]	apical plasma membrane [GO:0016324]; basolateral plasma membrane [GO:0016323]; cytoplasm [GO:0005737]; dendritic spine membrane [GO:0032591]; extracellular exosome [GO:0070062]; GABA-ergic synapse [GO:0098982]; glutamatergic synapse [GO:0098978]; intracellular membrane-bounded organelle [GO:0043231]; neuronal cell body membrane [GO:0032809]; parallel fiber to Purkinje cell synapse [GO:0098688]; p…	ATP binding [GO:0005524]; ATP hydrolysis activity [GO:0016887]; calcium ion binding [GO:0005509]; calmodulin binding [GO:0005516]; glutamate receptor binding [GO:0035254]; metal ion binding [GO:0046872]; P-type calcium transporter activity [GO:0005388]; P-type calcium transporter activity involved in regulation of postsynaptic cytosolic calcium ion concentration [GO:1905059]; PDZ domain binding […
Q9NV58	E3 ubiquitin-protein ligase RNF19A (EC 2.3.2.31) (Double ring-finger protein) (Dorfin) (RING finger protein 19A) (p38)	838	i373-383o384-393i	['112', '173', '261', '531', '590', '687', '704', '822']	8	['112','173','261','531','590','687','704','822']	8	['261', '687']	2	['112', '173', '531', '590', '704', '822']	6	microtubule cytoskeleton organization [GO:0000226]; positive regulation of proteasomal ubiquitin-dependent protein catabolic process [GO:0032436]; protein ubiquitination [GO:0016567]; regulation of protein catabolic process at postsynapse, modulating synaptic transmission [GO:0099576]; ubiquitin-dependent protein catabolic process [GO:0006511]	centrosome [GO:0005813]; cytoplasm [GO:0005737]; cytosol [GO:0005829]; glutamatergic synapse [GO:0098978]; hippocampal mossy fiber to CA3 synapse [GO:0098686]; membrane [GO:0016020]; postsynapse [GO:0098794]; ubiquitin ligase complex [GO:0000151]	ubiquitin conjugating enzyme binding [GO:0031624]; ubiquitin protein ligase activity [GO:0061630]; zinc ion binding [GO:0008270]
P25092	Guanylyl cyclase C (GC-C) (EC 4.6.1.2) (Heat-stable enterotoxin receptor) (STA receptor) (hSTAR) (Intestinal guanylate cyclase)	1073	o434-454i	['32', '75', '79', '195', '284', '307', '313', '345', '357', '402', '482', '524', '543', '574', '656', '757', '994', '1064']	18	['482','524','543','574','656','757','994','1064']	8	['482', '524', '543', '574', '994', '1064']	6	['656', '757']	2	cGMP biosynthetic process [GO:0006182]; intracellular signal transduction [GO:0035556]; receptor guanylyl cyclase signaling pathway [GO:0007168]; regulation of cell population proliferation [GO:0042127]; response to toxic substance [GO:0009636]	endoplasmic reticulum membrane [GO:0005789]; plasma membrane [GO:0005886]	adenylate cyclase activity [GO:0004016]; ATP binding [GO:0005524]; GTP binding [GO:0005525]; guanylate cyclase activity [GO:0004383]; peptide receptor activity [GO:0001653]; protein kinase activity [GO:0004672]; toxic substance binding [GO:0015643]
Q86UP2	Kinectin (CG-1 antigen) (Kinesin receptor)	1357	o8-28i	['172', '435', '772', '904', '1055', '1088', '1263', '1329']	8	['172','435','772','904','1055','1088','1263','1329']	8	['435', '1055', '1263', '1329']	4	['172', '772', '904', '1088']	4	microtubule-based movement [GO:0007018]; protein transport [GO:0015031]	endoplasmic reticulum [GO:0005783]; endoplasmic reticulum lumen [GO:0005788]; endoplasmic reticulum membrane [GO:0005789]; membrane [GO:0016020]; plasma membrane [GO:0005886]	cadherin binding [GO:0045296]; kinesin binding [GO:0019894]; RNA binding [GO:0003723]
O60486	Plexin-C1 (Virus-encoded semaphorin protein receptor) (CD antigen CD232)	1568	o946-965i	['86', '141', '149', '241', '252', '386', '407', '548', '553', '582', '588', '591', '653', '686', '692', '715', '741', '771', '796', '821', '871', '890', '895', '920', '1050', '1062', '1078', '1211', '1219', '1245', '1296', '1308']	32	['1050','1062','1078','1211','1219','1245','1296','1308']	8	['1308']	1	['1050', '1062', '1078', '1211', '1219', '1245', '1296']	7	cell adhesion [GO:0007155]; negative regulation of cell adhesion [GO:0007162]; positive regulation of axonogenesis [GO:0050772]; regulation of cell migration [GO:0030334]; regulation of cell shape [GO:0008360]; regulation of synapse pruning [GO:1905806]; semaphorin-plexin signaling pathway involved in axon guidance [GO:1902287]	cerebellar climbing fiber to Purkinje cell synapse [GO:0150053]; membrane [GO:0016020]; plasma membrane [GO:0005886]; semaphorin receptor complex [GO:0002116]	semaphorin receptor activity [GO:0017154]; signaling receptor binding [GO:0005102]
O43497	Voltage-dependent T-type calcium channel subunit alpha-1G (Cav3.1c) (NBR13) (Voltage-gated calcium channel subunit alpha Cav3.1)	2377	i82-101o119-139i157-168o169-178i211-228o372-394i744-764o777-792i813-823o827-836i867-887o940-960i1277-1295o1308-1330i1346-1366o1370-1379i1412-1432o1514-1533i1613-1630o1645-1665i1680-1695o1701-1710i1746-1762o1829-1847i	['173', '246', '306', '310', '322', '419', '509', '527', '997', '1229', '1448', '1451', '1698', '2049']	14	['173','419','509','527','997','1229','2049']	7	['509']	1	['173', '419', '527', '997', '1229', '2049']	6	AV node cell action potential [GO:0086016]; AV node cell to bundle of His cell signaling [GO:0086027]; calcium ion import [GO:0070509]; calcium ion import across plasma membrane [GO:0098703]; calcium ion transmembrane transport [GO:0070588]; cardiac muscle cell action potential involved in contraction [GO:0086002]; chemical synaptic transmission [GO:0007268]; membrane depolarization during AV nod…	cytoplasm [GO:0005737]; plasma membrane [GO:0005886]; synapse [GO:0045202]; voltage-gated calcium channel complex [GO:0005891]	high voltage-gated calcium channel activity [GO:0008331]; low voltage-gated calcium channel activity [GO:0008332]; scaffold protein binding [GO:0097110]; voltage-gated calcium channel activity involved in AV node cell action potential [GO:0086056]; voltage-gated calcium channel activity involved SA node cell action potential [GO:0086059]
Q13936	Voltage-dependent L-type calcium channel subunit alpha-1C (Calcium channel, L type, alpha-1 polypeptide, isoform 1, cardiac muscle) (Voltage-gated calcium channel subunit alpha Cav1.2)	2221	i126-145o162-173i174-183o194-213i268-290o382-402i525-544o558-578i593-606o610-619i654-670o727-747i901-919o932-950i958-973o994-1014i1049-1069o1164-1184i1243-1258o1271-1291i1308-1320o1336-1348i1408-1427o1504-1524i	['70', '153', '328', '463', '898', '1237', '1436', '1487', '1607', '1819', '2067']	11	['70','463','898','1237','1607','1819','2067']	7	['70', '898', '1237', '1607', '1819']	5	['463', '2067']	2	calcium ion import across plasma membrane [GO:0098703]; calcium ion transmembrane transport [GO:0070588]; calcium ion transmembrane transport via high voltage-gated calcium channel [GO:0061577]; calcium ion transport into cytosol [GO:0060402]; calcium-mediated signaling using extracellular calcium source [GO:0035585]; camera-type eye development [GO:0043010]; cardiac conduction [GO:0061337]; card…	cytoplasm [GO:0005737]; dendrite [GO:0030425]; L-type voltage-gated calcium channel complex [GO:1990454]; membrane [GO:0016020]; perikaryon [GO:0043204]; plasma membrane [GO:0005886]; postsynaptic density [GO:0014069]; postsynaptic density membrane [GO:0098839]; voltage-gated calcium channel complex [GO:0005891]; Z disc [GO:0030018]	alpha-actinin binding [GO:0051393]; calmodulin binding [GO:0005516]; high voltage-gated calcium channel activity [GO:0008331]; metal ion binding [GO:0046872]; voltage-gated calcium channel activity [GO:0005245]; voltage-gated calcium channel activity involved in AV node cell action potential [GO:0086056]; voltage-gated calcium channel activity involved in cardiac muscle cell action potential [GO:…
Q9Y5Y9	Sodium channel protein type 10 subunit alpha (Peripheral nerve sodium channel 3) (PN3) (hPN3) (Sodium channel protein type X subunit alpha) (Voltage-gated sodium channel subunit alpha Nav1.8)	1956	i131-148o156-173i191-201o202-211i249-269o374-392i666-684o699-719i788-805o868-886i1153-1172o1185-1200i1201-1210o1223-1237i1281-1298o1396-1413i1477-1495o1507-1527i1544-1560o1569-1578i1604-1626o1697-1717i	['284', '288', '312', '335', '446', '454', '474', '789', '819', '897', '1227', '1312', '1328', '1336', '1686', '1833']	16	['446','454','474','789','897','1227','1833']	7	['789', '897']	2	['446', '454', '474', '1227', '1833']	5	AV node cell action potential [GO:0086016]; bundle of His cell action potential [GO:0086043]; calcium ion import across plasma membrane [GO:0098703]; membrane depolarization during action potential [GO:0086010]; odontogenesis of dentin-containing tooth [GO:0042475]; regulation of atrial cardiac muscle cell membrane depolarization [GO:0060371]; regulation of cardiac muscle contraction [GO:0055117]…	axon [GO:0030424]; clathrin complex [GO:0071439]; extracellular exosome [GO:0070062]; glutamatergic synapse [GO:0098978]; plasma membrane [GO:0005886]; presynaptic membrane [GO:0042734]; voltage-gated calcium channel complex [GO:0005891]; voltage-gated sodium channel complex [GO:0001518]	high voltage-gated calcium channel activity [GO:0008331]; transmembrane transporter binding [GO:0044325]; voltage-gated monoatomic ion channel activity involved in regulation of presynaptic membrane potential [GO:0099508]; voltage-gated sodium channel activity [GO:0005248]
Q09428	ATP-binding cassette sub-family C member 8 (Sulfonylurea receptor 1)	1581	o30-50i75-95o106-122i135-155o169-189i299-319o359-373i428-455o460-479i542-561o582-597i1008-1028o1069-1085i1139-1160o1161-1181i1251-1271o1277-1297i	['10', '406', '698', '780', '828', '984', '1049', '1348', '1480']	9	['406','698','780','828','984','1348','1480']	7	['698', '780']	2	['406', '828', '984', '1348', '1480']	5	cellular response to organic substance [GO:0071310]; female pregnancy [GO:0007565]; glutamate secretion, neurotransmission [GO:0061535]; inorganic cation transmembrane transport [GO:0098662]; intracellular glucose homeostasis [GO:0001678]; memory [GO:0007613]; negative regulation of angiogenesis [GO:0016525]; negative regulation of blood-brain barrier permeability [GO:1905604]; negative regulatio…	inward rectifying potassium channel [GO:0008282]; membrane [GO:0016020]; plasma membrane [GO:0005886]; potassium ion-transporting ATPase complex [GO:0031004]; sarcolemma [GO:0042383]; synaptic vesicle membrane [GO:0030672]	ABC-type transporter activity [GO:0140359]; ADP binding [GO:0043531]; ATP binding [GO:0005524]; ATP hydrolysis activity [GO:0016887]; ATP-activated inward rectifier potassium channel activity [GO:0015272]; ATPase-coupled monoatomic cation transmembrane transporter activity [GO:0019829]; ATPase-coupled transmembrane transporter activity [GO:0042626]; potassium channel activity [GO:0005267]; protei…
P08183	ATP-dependent translocase ABCB1 (ATP-binding cassette sub-family B member 1) (Multidrug resistance protein 1) (EC 7.6.2.2) (P-glycoprotein 1) (Phospholipid transporter ABCB1) (EC 7.6.2.1) (CD antigen CD243)	1280	i49-72o120-138i190-209o216-236i292-316o332-352i709-731o757-777i833-853o856-876i937-959o974-994i	['21', '91', '94', '99', '296', '494', '656', '704', '809', '1034']	10	['21','296','494','656','704','809','1034']	7	['494', '704', '809', '1034']	4	['21', '296', '656']	3	carboxylic acid transmembrane transport [GO:1905039]; ceramide translocation [GO:0099040]; export across plasma membrane [GO:0140115]; G2/M transition of mitotic cell cycle [GO:0000086]; phospholipid translocation [GO:0045332]; positive regulation of anion channel activity [GO:1901529]; regulation of chloride transport [GO:2001225]; regulation of response to osmotic stress [GO:0047484]; response …	apical plasma membrane [GO:0016324]; cell surface [GO:0009986]; cytoplasm [GO:0005737]; external side of apical plasma membrane [GO:0098591]; extracellular exosome [GO:0070062]; membrane [GO:0016020]; plasma membrane [GO:0005886]	ABC-type xenobiotic transporter activity [GO:0008559]; ATP binding [GO:0005524]; ATP hydrolysis activity [GO:0016887]; ATPase-coupled transmembrane transporter activity [GO:0042626]; carboxylic acid transmembrane transporter activity [GO:0046943]; ceramide floppase activity [GO:0099038]; efflux transmembrane transporter activity [GO:0015562]; floppase activity [GO:0140328]; phosphatidylcholine fl…
P21439	Phosphatidylcholine translocator ABCB4 (EC 7.6.2.1) (ATP-binding cassette sub-family B member 4) (Multidrug resistance protein 3) (P-glycoprotein 3)	1286	i55-75o117-137i192-208o218-238i294-316o336-354i708-728o756-776i832-852o857-877i936-956o973-993i	['8', '91', '97', '168', '298', '496', '704', '808', '1033']	9	['8','168','298','496','704','808','1033']	7	['8', '168', '496', '704', '808', '1033']	6	['8', '298']	2	bile acid secretion [GO:0032782]; cellular response to bile acid [GO:1903413]; lipid homeostasis [GO:0055088]; lipid metabolic process [GO:0006629]; phospholipid translocation [GO:0045332]; positive regulation of cholesterol transport [GO:0032376]; positive regulation of phospholipid translocation [GO:0061092]; positive regulation of phospholipid transport [GO:2001140]; response to fenofibrate [G…	apical plasma membrane [GO:0016324]; clathrin-coated vesicle [GO:0030136]; cytoplasm [GO:0005737]; cytosol [GO:0005829]; extracellular exosome [GO:0070062]; focal adhesion [GO:0005925]; intercellular canaliculus [GO:0046581]; membrane [GO:0016020]; membrane raft [GO:0045121]; nucleoplasm [GO:0005654]; plasma membrane [GO:0005886]	ABC-type transporter activity [GO:0140359]; ATP binding [GO:0005524]; ATP hydrolysis activity [GO:0016887]; ATPase-coupled transmembrane transporter activity [GO:0042626]; phosphatidylcholine floppase activity [GO:0090554]; phospholipid transporter activity [GO:0005548]
Q8IUA7	ATP-binding cassette sub-family A member 9 (EC 7.6.2.-)	1624	i31-51o221-239i268-295o301-321i330-350o399-419i864-884o1027-1036i1071-1092o1105-1125i1138-1153o1201-1220i	['72', '120', '195', '244', '456', '545', '556', '617', '920', '949', '999', '1311', '1376']	13	['244','456','545','556','617','1311','1376']	7	['244', '456', '545', '1376']	4	['556', '617', '1311']	3	lipid transport [GO:0006869]	intracellular membrane-bounded organelle [GO:0043231]; membrane [GO:0016020]	ABC-type transporter activity [GO:0140359]; ATP binding [GO:0005524]; ATP hydrolysis activity [GO:0016887]; ATPase-coupled transmembrane transporter activity [GO:0042626]; lipid transporter activity [GO:0005319]
Q96F81	Protein dispatched homolog 1	1524	i190-210o500-520i526-546o557-577i605-624o633-658i724-736o984-1002i1006-1030o1039-1054i1083-1099o1111-1127i	['15', '59', '130', '363', '391', '476', '559', '582', '626', '680', '836', '917', '1478']	13	['15','59','130','559','582','680','1478']	7	['59', '559', '582']	3	['15', '130', '680', '1478']	4	determination of left/right symmetry [GO:0007368]; diaphragm development [GO:0060539]; dorsal/ventral pattern formation [GO:0009953]; embryonic pattern specification [GO:0009880]; patched ligand maturation [GO:0007225]; peptide transport [GO:0015833]; protein homotrimerization [GO:0070207]; regulation of protein secretion [GO:0050708]; smoothened signaling pathway [GO:0007224]	basolateral plasma membrane [GO:0016323]; membrane [GO:0016020]	peptide transmembrane transporter activity [GO:1904680]
Q9H7F0	Polyamine-transporting ATPase 13A3 (ATPase family homolog up-regulated in senescence cells 1) (Putrescine transporting ATPase) (EC 7.6.2.16)	1226	i29-39o40-49i211-224o233-251i411-426o449-460i938-956o966-986i1007-1028o1074-1092i1105-1123o1144-1164i	['23', '150', '300', '312', '318', '704', '1045', '1053', '1059', '1073', '1217']	11	['23','150','300','312','318','704','1217']	7	['150', '300', '312']	3	['23', '318', '704', '1217']	4	intracellular calcium ion homeostasis [GO:0006874]; polyamine transmembrane transport [GO:1902047]	early endosome membrane [GO:0031901]; late endosome membrane [GO:0031902]; membrane [GO:0016020]; recycling endosome membrane [GO:0055038]	ABC-type putrescine transporter activity [GO:0015594]; ATP binding [GO:0005524]; ATP hydrolysis activity [GO:0016887]; ATPase-coupled monoatomic cation transmembrane transporter activity [GO:0019829]; metal ion binding [GO:0046872]; P-type ion transporter activity [GO:0015662]; P-type transmembrane transporter activity [GO:0140358]; polyamine transmembrane transporter activity [GO:0015203]
Q9UHW9	Solute carrier family 12 member 6 (Electroneutral potassium-chloride cotransporter 3) (K-Cl cotransporter 3)	1150	i186-208o224-245i272-295o319-343i347-371o480-501i516-543o558-581i621-644o648-670i677-696o697-719i	['118', '155', '158', '171', '379', '398', '411', '417', '428', '504', '895', '1096']	12	['118','155','158','171','504','895','1096']	7	['155', '158', '171']	3	['118', '504', '895', '1096']	4	ammonium import across plasma membrane [GO:0140157]; angiogenesis [GO:0001525]; cell volume homeostasis [GO:0006884]; cellular hypotonic response [GO:0071476]; cellular hypotonic salinity response [GO:0071477]; cellular response to glucose stimulus [GO:0071333]; chemical synaptic transmission [GO:0007268]; chloride ion homeostasis [GO:0055064]; chloride transmembrane transport [GO:1902476]; monoa…	axon [GO:0030424]; basolateral plasma membrane [GO:0016323]; membrane [GO:0016020]; plasma membrane [GO:0005886]; synapse [GO:0045202]	ammonium transmembrane transporter activity [GO:0008519]; metal ion binding [GO:0046872]; potassium ion transmembrane transporter activity [GO:0015079]; potassium:chloride symporter activity [GO:0015379]; protein kinase binding [GO:0019901]
O94823	Phospholipid-transporting ATPase VB (EC 7.6.2.1) (ATPase class V type 10B) (P4-ATPase flippase complex alpha subunit ATP10B)	1461	i93-113o116-131i313-333o367-387i1121-1130o1145-1165i1195-1215o1226-1241i1252-1272o1298-1318i	['41', '51', '69', '148', '298', '339', '354', '933', '1191', '1273']	10	['41','51','69','148','298','933','1191']	7	['41', '69', '933']	3	['51', '148', '298', '1191']	4	lysosomal membrane organization [GO:0097212]; phospholipid translocation [GO:0045332]	endoplasmic reticulum [GO:0005783]; endoplasmic reticulum membrane [GO:0005789]; late endosome membrane [GO:0031902]; lysosomal membrane [GO:0005765]; membrane [GO:0016020]; phospholipid-translocating ATPase complex [GO:1990531]; plasma membrane [GO:0005886]	ATP binding [GO:0005524]; ATP hydrolysis activity [GO:0016887]; ATPase-coupled intramembrane lipid transporter activity [GO:0140326]; glycosylceramide flippase activity [GO:0140351]; magnesium ion binding [GO:0000287]; phosphatidylcholine flippase activity [GO:0140345]
P13637	Sodium/potassium-transporting ATPase subunit alpha-3 (Na(+)/K(+) ATPase alpha-3 subunit) (EC 7.2.2.13) (Na(+)/K(+) ATPase alpha(III) subunit) (Sodium pump subunit alpha-3)	1013	i82-102o122-142i281-298o310-328i766-782o793-813i844-856o910-926i942-960o977-998i	['205', '231', '473', '567', '628', '674', '710']	7	['205','231','473','567','628','674','710']	7	['231', '473', '567', '628', '674']	5	['205', '710']	2	cell communication by electrical coupling involved in cardiac conduction [GO:0086064]; cellular response to amyloid-beta [GO:1904646]; cellular response to steroid hormone stimulus [GO:0071383]; intracellular potassium ion homeostasis [GO:0030007]; intracellular sodium ion homeostasis [GO:0006883]; neuron projection maintenance [GO:1990535]; potassium ion import across plasma membrane [GO:1990573…	axon [GO:0030424]; endoplasmic reticulum [GO:0005783]; extracellular vesicle [GO:1903561]; Golgi apparatus [GO:0005794]; membrane [GO:0016020]; neuron to neuron synapse [GO:0098984]; neuronal cell body [GO:0043025]; neuronal cell body membrane [GO:0032809]; organelle membrane [GO:0031090]; photoreceptor inner segment [GO:0001917]; photoreceptor inner segment membrane [GO:0060342]; plasma membrane…	amyloid-beta binding [GO:0001540]; ATP binding [GO:0005524]; ATP hydrolysis activity [GO:0016887]; metal ion binding [GO:0046872]; P-type sodium:potassium-exchanging transporter activity [GO:0005391]; protein-folding chaperone binding [GO:0051087]; steroid hormone binding [GO:1990239]
Q9H1N7	Adenosine 3'-phospho 5'-phosphosulfate transporter 2 (3'-phosphoadenosine 5'-phosphosulfate transporter) (PAPS transporter 2) (Solute carrier family 35 member B3)	401	i78-98o113-133i146-166o170-190i200-216o229-243i260-279o298-318i325-345o351-369i	['12', '21', '38', '71', '161', '225', '254', '386']	8	['12','21','38','71','161','254','386']	7	['12']	1	['21', '38', '71', '161', '254', '386']	6	5'-adenylyl sulfate transmembrane transport [GO:1902558]	Golgi membrane [GO:0000139]	3'-phosphoadenosine 5'-phosphosulfate transmembrane transporter activity [GO:0046964]; antiporter activity [GO:0015297]
O94759	Transient receptor potential cation channel subfamily M member 2 (Estrogen-responsive element-associated gene 1 protein) (Long transient receptor potential channel 2) (LTrpC-2) (LTrpC2) (Transient receptor potential channel 7) (TrpC7) (Transient receptor potential melastatin 2)	1503	i753-763o764-773i797-817o832-841i867-888o897-916i934-951o1024-1046i	['37', '273', '280', '342', '346', '999', '1049', '1345']	8	['37','273','280','342','346','1049','1345']	7	['273', '342', '346', '1049', '1345']	5	['37', '280']	2	calcium ion import across plasma membrane [GO:0098703]; calcium ion transmembrane import into cytosol [GO:0097553]; calcium ion transmembrane transport [GO:0070588]; calcium ion transport [GO:0006816]; calcium-mediated signaling using intracellular calcium source [GO:0035584]; cellular response to calcium ion [GO:0071277]; cellular response to hydrogen peroxide [GO:0070301]; cellular response to …	cell projection [GO:0042995]; cytoplasmic vesicle membrane [GO:0030659]; ficolin-1-rich granule membrane [GO:0101003]; lysosomal membrane [GO:0005765]; lysosome [GO:0005764]; perikaryon [GO:0043204]; plasma membrane [GO:0005886]; specific granule membrane [GO:0035579]; tertiary granule membrane [GO:0070821]	calcium channel activity [GO:0005262]; calcium ion binding [GO:0005509]; calcium-release channel activity [GO:0015278]; ligand-gated calcium channel activity [GO:0099604]; manganese ion transmembrane transporter activity [GO:0005384]; mono-ADP-D-ribose binding [GO:0072571]; monoatomic cation channel activity [GO:0005261]; sodium channel activity [GO:0005272]
Q9HCX4	Short transient receptor potential channel 7 (TrpC7) (Transient receptor protein 7) (TRP-7) (hTRP7)	862	i348-359o360-371i385-405o438-454i470-490o539-559i579-599o648-672i	['4', '339', '405', '418', '514', '562', '657', '673', '767', '771']	10	['4','339','562','657','673','767','771']	7	['4', '657', '767', '771']	4	['4', '339', '562', '673']	4	calcium ion transmembrane transport [GO:0070588]; regulation of cytosolic calcium ion concentration [GO:0051480]; single fertilization [GO:0007338]	cation channel complex [GO:0034703]; nuclear envelope [GO:0005635]; perinuclear region of cytoplasm [GO:0048471]; plasma membrane [GO:0005886]	calcium channel activity [GO:0005262]; inositol 1,4,5 trisphosphate binding [GO:0070679]; store-operated calcium channel activity [GO:0015279]
Q9Y210	Short transient receptor potential channel 6 (TrpC6) (Transient receptor protein 6) (TRP-6)	931	i403-413o414-423i443-462o490-508i528-548o593-614i634-654o706-722i	['26', '157', '362', '394', '473', '561', '617', '712', '728']	9	['26','157','362','394','617','712','728']	7	['712']	1	['26', '157', '362', '394', '617', '728']	6	calcium ion transmembrane transport [GO:0070588]; monoatomic cation transport [GO:0006812]; positive regulation of calcium ion transport [GO:0051928]; positive regulation of cytosolic calcium ion concentration [GO:0007204]; positive regulation of ion transmembrane transporter activity [GO:0032414]; regulation of cytosolic calcium ion concentration [GO:0051480]; single fertilization [GO:0007338]	cation channel complex [GO:0034703]; cytoplasm [GO:0005737]; membrane [GO:0016020]; plasma membrane [GO:0005886]; slit diaphragm [GO:0036057]	calcium channel activity [GO:0005262]; inositol 1,4,5 trisphosphate binding [GO:0070679]; monoatomic cation channel activity [GO:0005261]; protein homodimerization activity [GO:0042803]; store-operated calcium channel activity [GO:0015279]
P34981	Thyrotropin-releasing hormone receptor (TRH-R) (Thyroliberin receptor)	398	o26-51i63-83o101-121i145-164o190-215i267-288o300-323i	['3', '10', '82', '110', '167', '236', '248', '255', '347', '353']	10	['82','110','236','248','255','347','353']	7	['82', '255']	2	['110', '236', '248', '347', '353']	5	G protein-coupled receptor signaling pathway [GO:0007186]; phospholipase C-activating G protein-coupled receptor signaling pathway [GO:0007200]	plasma membrane [GO:0005886]	thyrotropin-releasing hormone receptor activity [GO:0004997]
Q5JUK3	Potassium channel subfamily T member 1 (KCa4.1)	1230	i98-118o156-176i188-208o214-226i252-272o305-325i	['100', '133', '137', '279', '343', '584', '607', '682', '933', '1146']	10	['100','343','584','607','682','933','1146']	7	['607', '1146']	2	['100', '343', '584', '682', '933']	5	potassium ion transmembrane transport [GO:0071805]	plasma membrane [GO:0005886]	intracellular sodium activated potassium channel activity [GO:0005228]; outward rectifier potassium channel activity [GO:0015271]
Q6UVM3	Potassium channel subfamily T member 2 (Sequence like an intermediate conductance potassium channel subunit) (Sodium and chloride-activated ATP-sensitive potassium channel Slo2.1)	1135	i64-83o105-123i135-155o161-173i199-219o252-272i	['66', '99', '290', '545', '554', '573', '998', '1123']	8	['66','290','545','554','573','998','1123']	7	['545', '554', '998', '1123']	4	['66', '290', '573']	3	potassium ion export across plasma membrane [GO:0097623]; potassium ion transmembrane transport [GO:0071805]	plasma membrane [GO:0005886]	ATP binding [GO:0005524]; chloride-activated potassium channel activity [GO:0070089]; intracellular sodium activated potassium channel activity [GO:0005228]; outward rectifier potassium channel activity [GO:0015271]
Q7Z2D5	Phospholipid phosphatase-related protein type 4 (Brain-specific phosphatidic acid phosphatase-like protein 1) (Inactive 2-lysophosphatidate phosphatase PLPPR4) (Lipid phosphate phosphatase-related protein type 4) (Plasticity-related gene 1 protein) (PRG-1)	763	i70-90o122-144i175-198o253-263i280-298o308-327i	['214', '219', '268', '362', '432', '455', '513', '543', '568']	9	['268','362','432','455','513','543','568']	7	['268']	1	['362', '432', '455', '513', '543', '568']	6	axonogenesis [GO:0007409]; G protein-coupled receptor signaling pathway [GO:0007186]; inner ear development [GO:0048839]; lipid import into cell [GO:0140354]; phospholipid metabolic process [GO:0006644]; regulation of synaptic transmission, glutamatergic [GO:0051966]; signal transduction [GO:0007165]	glutamatergic synapse [GO:0098978]; plasma membrane [GO:0005886]; postsynaptic density membrane [GO:0098839]	phosphatidate phosphatase activity [GO:0008195]
Q92953	Potassium voltage-gated channel subfamily B member 2 (Voltage-gated potassium channel subunit Kv2.2)	911	i194-212o236-253i265-282o302-317i335-356o393-413i	['187', '287', '419', '446', '505', '525', '526', '695']	8	['187','419','446','505','525','526','695']	7	['525', '695']	2	['187', '419', '446', '505', '526']	5	potassium ion transmembrane transport [GO:0071805]; potassium ion transport [GO:0006813]; protein homooligomerization [GO:0051260]; protein localization to plasma membrane [GO:0072659]; regulation of monoatomic ion transmembrane transport [GO:0034765]; regulation of smooth muscle contraction [GO:0006940]	dendrite [GO:0030425]; neuronal cell body [GO:0043025]; neuronal cell body membrane [GO:0032809]; perikaryon [GO:0043204]; plasma membrane [GO:0005886]; voltage-gated potassium channel complex [GO:0008076]	delayed rectifier potassium channel activity [GO:0005251]; protein heterodimerization activity [GO:0046982]
Q9H8M5	Metal transporter CNNM2 (Ancient conserved domain-containing protein 2) (Cyclin-M2)	875	o260-280i314-334o342-363i370-380o381-390i	['112', '327', '527', '591', '747', '757', '783', '866']	8	['327','527','591','747','757','783','866']	7	['327', '527', '591']	3	['747', '757', '783', '866']	4	magnesium ion homeostasis [GO:0010960]	basolateral plasma membrane [GO:0016323]; plasma membrane [GO:0005886]	ATP binding [GO:0005524]; magnesium ion transmembrane transporter activity [GO:0015095]
Q8IWT6	Volume-regulated anion channel subunit LRRC8A (Leucine-rich repeat-containing protein 8A) (HsLRRC8A) (Swelling protein 1)	810	i24-48o124-142i268-286o317-342i	['66', '83', '191', '526', '554', '592', '660', '696', '755']	9	['191','526','554','592','660','696','755']	7	['592', '660', '696', '755']	4	['191', '526', '554']	3	aspartate transmembrane transport [GO:0015810]; cell volume homeostasis [GO:0006884]; chloride transmembrane transport [GO:1902476]; cyclic-GMP-AMP transmembrane import across plasma membrane [GO:0140361]; intracellular glucose homeostasis [GO:0001678]; monoatomic anion transmembrane transport [GO:0098656]; monoatomic anion transport [GO:0006820]; positive regulation of insulin secretion [GO:0032…	cell surface [GO:0009986]; lysosomal membrane [GO:0005765]; membrane [GO:0016020]; monoatomic ion channel complex [GO:0034702]; plasma membrane [GO:0005886]	cyclic-GMP-AMP transmembrane transporter activity [GO:0140360]; identical protein binding [GO:0042802]; volume-sensitive anion channel activity [GO:0005225]
Q9NQC3	Reticulon-4 (Foocen) (Neurite outgrowth inhibitor) (Nogo protein) (Neuroendocrine-specific protein) (NSP) (Neuroendocrine-specific protein C homolog) (RTN-x) (Reticulon-5)	1192	i1014-1034o1039-1054i1115-1136o1137-1155i	['254', '268', '490', '509', '534', '941', '1100']	7	['254','268','490','509','534','941','1100']	7	['490', '534', '1100']	3	['254', '268', '509', '941']	4	apoptotic process [GO:0006915]; axonal fasciculation [GO:0007413]; blastocyst formation [GO:0001825]; brain development [GO:0007420]; cardiac epithelial to mesenchymal transition [GO:0060317]; cell adhesion involved in sprouting angiogenesis [GO:0120078]; cell migration involved in vasculogenesis [GO:0035441]; cellular response to hypoxia [GO:0071456]; central nervous system vasculogenesis [GO:00…	anchoring junction [GO:0070161]; cell junction [GO:0030054]; endoplasmic reticulum [GO:0005783]; endoplasmic reticulum membrane [GO:0005789]; endoplasmic reticulum tubular network [GO:0071782]; endoplasmic reticulum tubular network membrane [GO:0098826]; glutamatergic synapse [GO:0098978]; neuron projection [GO:0043005]; nuclear envelope [GO:0005635]; plasma membrane [GO:0005886]; postsynaptic de…	cadherin binding [GO:0045296]; metal ion binding [GO:0046872]; protein homodimerization activity [GO:0042803]; RNA binding [GO:0003723]; ubiquitin protein ligase binding [GO:0031625]
A0FGR8	Extended synaptotagmin-2 (E-Syt2) (Chr2Syt)	921	i112-133o134-149i	['199', '330', '433', '511', '587', '643', '778']	7	['199','330','433','511','587','643','778']	7	['199', '330', '587', '643', '778']	5	['433', '511']	2	endocytosis [GO:0006897]; endoplasmic reticulum-plasma membrane tethering [GO:0061817]; lipid transport [GO:0006869]	cytoplasmic side of plasma membrane [GO:0009898]; cytosol [GO:0005829]; endoplasmic reticulum membrane [GO:0005789]; endoplasmic reticulum-plasma membrane contact site [GO:0140268]; extrinsic component of cytoplasmic side of plasma membrane [GO:0031234]; membrane [GO:0016020]; organelle membrane contact site [GO:0044232]; plasma membrane [GO:0005886]	cadherin binding [GO:0045296]; calcium ion binding [GO:0005509]; calcium-dependent phospholipid binding [GO:0005544]; identical protein binding [GO:0042802]; phosphatidylcholine binding [GO:0031210]; phosphatidylethanolamine binding [GO:0008429]; phosphatidylinositol binding [GO:0035091]
Q96TA2	ATP-dependent zinc metalloprotease YME1L1 (EC 3.4.24.-) (ATP-dependent metalloprotease FtsH1) (Meg-4) (Presenilin-associated metalloprotease) (PAMP) (YME1-like protein 1)	773	i293-303o304-313i	['28', '147', '287', '335', '592', '641', '680']	7	['28','147','287','335','592','641','680']	7	['335', '592', '641', '680']	4	['28', '147', '287']	3	cell population proliferation [GO:0008283]; mitochondrial protein catabolic process [GO:0035694]; mitochondrial protein processing [GO:0034982]; mitochondrion organization [GO:0007005]; negative regulation of apoptotic process [GO:0043066]; protein hexamerization [GO:0034214]; protein quality control for misfolded or incompletely synthesized proteins [GO:0006515]	membrane [GO:0016020]; mitochondrial inner membrane [GO:0005743]; mitochondrion [GO:0005739]; nuclear body [GO:0016604]	ATP binding [GO:0005524]; ATP hydrolysis activity [GO:0016887]; ATP-dependent peptidase activity [GO:0004176]; metal ion binding [GO:0046872]; metalloendopeptidase activity [GO:0004222]
Q9Y2U8	Inner nuclear membrane protein Man1 (LEM domain-containing protein 3)	911	i473-493o628-649i	['61', '69', '245', '257', '428', '433', '576', '604', '726']	9	['61','69','245','257','428','433','726']	7	['61', '69', '428', '433']	4	['245', '257', '726']	3	negative regulation of activin receptor signaling pathway [GO:0032926]; negative regulation of BMP signaling pathway [GO:0030514]; negative regulation of transforming growth factor beta receptor signaling pathway [GO:0030512]	membrane [GO:0016020]; nuclear inner membrane [GO:0005637]; nuclear membrane [GO:0031965]	DNA binding [GO:0003677]; U1 snRNP binding [GO:1990446]
O75923	Dysferlin (Dystrophy-associated fer-1-like protein) (Fer-1-like protein 1)	2080	i2046-2066o	['263', '445', '884', '956', '971', '1351', '1802']	7	['263','445','884','956','971','1351','1802']	7	['263', '445', '884', '956', '971', '1802']	6	['1351']	1	macrophage activation involved in immune response [GO:0002281]; monocyte activation involved in immune response [GO:0002280]; negative regulation of phagocytosis [GO:0050765]; regulation of neurotransmitter secretion [GO:0046928]	centriolar satellite [GO:0034451]; cytoplasmic vesicle membrane [GO:0030659]; early endosome [GO:0005769]; endocytic vesicle [GO:0030139]; endosome [GO:0005768]; extracellular exosome [GO:0070062]; late endosome [GO:0005770]; plasma membrane [GO:0005886]; sarcolemma [GO:0042383]; synaptic vesicle membrane [GO:0030672]; T-tubule [GO:0030315]	calcium ion binding [GO:0005509]; calcium-dependent phospholipid binding [GO:0005544]; phospholipid binding [GO:0005543]
Q8IWU2	Serine/threonine-protein kinase LMTK2 (EC 2.7.11.1) (Apoptosis-associated tyrosine kinase 2) (Brain-enriched kinase) (hBREK) (CDK5/p35-regulated kinase) (CPRK) (Kinase/phosphatase/inhibitor 2) (Lemur tyrosine kinase 2) (Serine/threonine-protein kinase KPI-2)	1503	o47-66i	['112', '352', '544', '786', '881', '1109', '1170']	7	['112','352','544','786','881','1109','1170']	7		0	['112', '352', '544', '786', '881', '1109', '1170']	7	early endosome to late endosome transport [GO:0045022]; endocytic recycling [GO:0032456]; peptidyl-serine phosphorylation [GO:0018105]; peptidyl-threonine phosphorylation [GO:0018107]; protein autophosphorylation [GO:0046777]; protein phosphorylation [GO:0006468]; receptor recycling [GO:0001881]; transferrin transport [GO:0033572]	cytosol [GO:0005829]; early endosome [GO:0005769]; Golgi apparatus [GO:0005794]; growth cone [GO:0030426]; membrane [GO:0016020]; neuronal cell body [GO:0043025]; perinuclear region of cytoplasm [GO:0048471]; recycling endosome [GO:0055037]	ATP binding [GO:0005524]; myosin VI binding [GO:0070853]; protein kinase activity [GO:0004672]; protein phosphatase inhibitor activity [GO:0004864]; protein serine kinase activity [GO:0106310]; protein serine/threonine kinase activity [GO:0004674]
Q8NEN9	PDZ domain-containing protein 8 (Sarcoma antigen NY-SAR-84/NY-SAR-104)	1154	o3-21i	['99', '773', '929', '940', '973', '995', '1054']	7	['99','773','929','940','973','995','1054']	7	['99', '929', '995']	3	['773', '940', '973', '1054']	4	cytoskeleton organization [GO:0007010]; lipid transport [GO:0006869]; mitochondrial calcium ion homeostasis [GO:0051560]; mitochondrion-endoplasmic reticulum membrane tethering [GO:1990456]; regulation of cell morphogenesis [GO:0022604]	endoplasmic reticulum membrane [GO:0005789]; membrane [GO:0016020]; mitochondria-associated endoplasmic reticulum membrane [GO:0044233]; mitochondrion [GO:0005739]	lipid binding [GO:0008289]; metal ion binding [GO:0046872]
Q9HCK4	Roundabout homolog 2	1378	o860-880i	['123', '426', '752', '782', '789', '845', '907', '936', '986', '1057', '1065', '1274', '1356']	13	['907','936','986','1057','1065','1274','1356']	7		0	['907', '936', '986', '1057', '1065', '1274', '1356']	7	aorta development [GO:0035904]; aortic valve morphogenesis [GO:0003180]; apoptotic process involved in luteolysis [GO:0061364]; axon guidance [GO:0007411]; axon midline choice point recognition [GO:0016199]; brain development [GO:0007420]; cell-cell adhesion [GO:0098609]; cellular response to hormone stimulus [GO:0032870]; central nervous system development [GO:0007417]; endocardial cushion forma…	axolemma [GO:0030673]; cell surface [GO:0009986]; extracellular exosome [GO:0070062]; plasma membrane [GO:0005886]	axon guidance receptor activity [GO:0008046]; identical protein binding [GO:0042802]
Q9NZM1	Myoferlin (Fer-1-like protein 3)	2061	i2027-2046o	['250', '338', '714', '804', '937', '1754', '1779']	7	['250','338','714','804','937','1754','1779']	7	['250', '714', '1779']	3	['338', '804', '937', '1754']	4	blood circulation [GO:0008015]; muscle contraction [GO:0006936]; plasma membrane repair [GO:0001778]; regulation of neurotransmitter secretion [GO:0046928]	caveola [GO:0005901]; centriolar satellite [GO:0034451]; cytoplasmic vesicle [GO:0031410]; extracellular exosome [GO:0070062]; intracellular membrane-bounded organelle [GO:0043231]; nuclear envelope [GO:0005635]; nuclear membrane [GO:0031965]; plasma membrane [GO:0005886]; synaptic vesicle membrane [GO:0030672]	calcium ion binding [GO:0005509]; phospholipid binding [GO:0005543]
Q9UPX6	Major intrinsically disordered Notch2-binding receptor 1 (Membrane integral NOTCH2-associated receptor 1) (Ubiquitination and mTOR signaling protein)	916	i892-912o	['222', '234', '301', '397', '461', '543', '563']	7	['222','234','301','397','461','543','563']	7	['461', '543', '563']	3	['222', '234', '301', '397']	4	angiogenesis [GO:0001525]; negative regulation of angiogenesis [GO:0016525]; negative regulation of cell growth [GO:0030308]; negative regulation of cell population proliferation [GO:0008285]; negative regulation of neuron projection development [GO:0010977]; negative regulation of protein ubiquitination [GO:0031397]; negative regulation of TOR signaling [GO:0032007]	plasma membrane [GO:0005886]
Q8IYS0	Protein Aster-C (GRAM domain-containing protein 1C)	662	i557-577o	['50', '128', '208', '259', '517', '554', '572', '654']	8	['50','128','208','259','517','554','572']	7	['128', '517', '554', '572']	4	['50', '208', '259']	3	cellular response to cholesterol [GO:0071397]; intracellular sterol transport [GO:0032366]	endoplasmic reticulum membrane [GO:0005789]; endoplasmic reticulum-plasma membrane contact site [GO:0140268]; plasma membrane [GO:0005886]	cholesterol binding [GO:0015485]; cholesterol transfer activity [GO:0120020]
Q6P995	Protein FAM171B	826	o354-375i	['108', '113', '213', '268', '391', '432', '476', '500', '581', '701', '792']	11	['391','432','476','500','581','701','792']	7	['391', '581', '701']	3	['432', '476', '500', '792']	4		membrane [GO:0016020]
O95255	ATP-binding cassette sub-family C member 6 (EC 7.6.2.-) (EC 7.6.2.3) (Anthracycline resistance-associated protein) (Multi-specific organic anion transporter E) (MOAT-E) (Multidrug resistance-associated protein 6)	1503	o35-55i71-92o104-124i134-153o168-186i309-329o349-366i423-448o451-471i534-553o567-592i942-962o992-1012i1063-1084o1085-1102i1172-1192o1199-1219i	['15', '243', '259', '650', '704', '752', '1222']	7	['243','259','650','704','752','1222']	6	['650', '1222']	2	['243', '259', '704', '752']	4	ATP metabolic process [GO:0046034]; ATP transport [GO:0015867]; calcium ion homeostasis [GO:0055074]; gene expression [GO:0010467]; inhibition of non-skeletal tissue mineralization [GO:0140928]; inorganic diphosphate transport [GO:0030505]; intracellular phosphate ion homeostasis [GO:0030643]; leukotriene transport [GO:0071716]; phosphate ion homeostasis [GO:0055062]; response to magnesium ion [G…	basal plasma membrane [GO:0009925]; basolateral plasma membrane [GO:0016323]; endoplasmic reticulum membrane [GO:0005789]; extracellular region [GO:0005576]; membrane [GO:0016020]; nucleoplasm [GO:0005654]; plasma membrane [GO:0005886]	ABC-type glutathione S-conjugate transporter activity [GO:0015431]; ATP binding [GO:0005524]; ATP hydrolysis activity [GO:0016887]; ATPase-coupled inorganic anion transmembrane transporter activity [GO:0043225]; ATPase-coupled transmembrane transporter activity [GO:0042626]
Q8WWZ7	Cholesterol transporter ABCA5 (EC 7.6.2.-) (ATP-binding cassette sub-family A member 5)	1642	i32-52o220-240i264-290o297-317i328-348o396-416i862-882o1023-1032i1070-1091o1103-1123i1139-1157o1168-1178i1179-1189o1207-1225i	['86', '190', '388', '458', '499', '576', '943', '973', '996', '1245', '1556', '1627']	12	['458','499','576','1245','1556','1627']	6	['1627']	1	['458', '499', '576', '1245', '1556']	5	cholesterol efflux [GO:0033344]; cholesterol homeostasis [GO:0042632]; cholesterol metabolic process [GO:0008203]; high-density lipoprotein particle remodeling [GO:0034375]; lipid transport [GO:0006869]; negative regulation of macrophage derived foam cell differentiation [GO:0010745]; positive regulation of reverse cholesterol transport [GO:1903064]; regulation of cholesterol efflux [GO:0010874];…	Golgi membrane [GO:0000139]; late endosome [GO:0005770]; late endosome membrane [GO:0031902]; lysosomal membrane [GO:0005765]; lysosome [GO:0005764]; plasma membrane [GO:0005886]	ABC-type transporter activity [GO:0140359]; ATP binding [GO:0005524]; ATP hydrolysis activity [GO:0016887]; ATPase-coupled transmembrane transporter activity [GO:0042626]; lipid transporter activity [GO:0005319]
O15440	ATP-binding cassette sub-family C member 5 (EC 7.6.2.-) (EC 7.6.2.2) (Multi-specific organic anion transporter C) (MOAT-C) (Multidrug resistance-associated protein 5) (SMRP) (pABC11)	1437	i179-201o219-239i290-316o317-343i401-421o434-454i857-877o919-939i990-1009o1010-1030i1100-1120o1127-1147i	['494', '636', '684', '890', '897', '1044', '1329', '1417']	8	['494','636','684','1044','1329','1417']	6	['494', '636', '1044']	3	['684', '1329', '1417']	3	cAMP transport [GO:0070730]; cGMP transport [GO:0070731]; export across plasma membrane [GO:0140115]; folate transmembrane transport [GO:0098838]; glutathione transmembrane transport [GO:0034775]; heme transmembrane transport [GO:0035351]; hyaluronan biosynthetic process [GO:0030213]; purine nucleotide transport [GO:0015865]; transmembrane transport [GO:0055085]; transport across blood-brain barr…	apical plasma membrane [GO:0016324]; basolateral plasma membrane [GO:0016323]; endosome membrane [GO:0010008]; Golgi lumen [GO:0005796]; membrane [GO:0016020]; plasma membrane [GO:0005886]	ABC-type xenobiotic transporter activity [GO:0008559]; ATP binding [GO:0005524]; ATP hydrolysis activity [GO:0016887]; ATPase-coupled inorganic anion transmembrane transporter activity [GO:0043225]; ATPase-coupled transmembrane transporter activity [GO:0042626]; carbohydrate derivative transmembrane transporter activity [GO:1901505]; efflux transmembrane transporter activity [GO:0015562]; glutath…
O95477	Phospholipid-transporting ATPase ABCA1 (EC 7.6.2.1) (ATP-binding cassette sub-family A member 1) (ATP-binding cassette transporter 1) (ABC-1) (ATP-binding cassette 1) (Cholesterol efflux regulatory protein)	2261	i22-42o632-652i685-706o724-736i745-765o821-841i1351-1371o1703-1723i1735-1755o1768-1788i1806-1820o1848-1868i	['14', '98', '151', '161', '196', '244', '292', '337', '349', '400', '478', '489', '521', '820', '1144', '1294', '1453', '1504', '1637', '1780', '2044', '2238']	22	['14','1144','1294','1780','2044','2238']	6	['14', '2238']	2	['14', '1144', '1294', '1780', '2044']	5	adenylate cyclase-activating G protein-coupled receptor signaling pathway [GO:0007189]; cellular response to cholesterol [GO:0071397]; cellular response to cytokine stimulus [GO:0071345]; cellular response to lipopolysaccharide [GO:0071222]; cellular response to low-density lipoprotein particle stimulus [GO:0071404]; cellular response to retinoic acid [GO:0071300]; cellular response to xenobiotic…	basolateral plasma membrane [GO:0016323]; endocytic vesicle [GO:0030139]; endoplasmic reticulum membrane [GO:0005789]; endosome [GO:0005768]; external side of plasma membrane [GO:0009897]; Golgi apparatus [GO:0005794]; intracellular membrane-bounded organelle [GO:0043231]; intracellular vesicle [GO:0097708]; membrane raft [GO:0045121]; perinuclear region of cytoplasm [GO:0048471]; phagocytic vesi…	ABC-type transporter activity [GO:0140359]; apolipoprotein A-I binding [GO:0034186]; apolipoprotein A-I receptor activity [GO:0034188]; apolipoprotein binding [GO:0034185]; ATP binding [GO:0005524]; ATP hydrolysis activity [GO:0016887]; ATPase binding [GO:0051117]; ATPase-coupled transmembrane transporter activity [GO:0042626]; cholesterol binding [GO:0015485]; cholesterol transfer activity [GO:0…
Q13621	Solute carrier family 12 member 1 (Bumetanide-sensitive sodium-(potassium)-chloride cotransporter 2) (Kidney-specific Na-K-Cl symporter)	1099	i177-200o211-237i260-287o301-325i326-347o380-396i414-438o493-513i545-566o567-587i603-624o625-643i	['4', '5', '399', '446', '456', '583', '868', '881']	8	['4','5','399','583','868','881']	6	['4', '868']	2	['4', '5', '399', '583', '881']	5	cell volume homeostasis [GO:0006884]; chloride ion homeostasis [GO:0055064]; chloride transmembrane transport [GO:1902476]; monoatomic ion transmembrane transport [GO:0034220]; monoatomic ion transport [GO:0006811]; potassium ion homeostasis [GO:0055075]; potassium ion import across plasma membrane [GO:1990573]; sodium ion homeostasis [GO:0055078]; sodium ion transmembrane transport [GO:0035725]	apical plasma membrane [GO:0016324]; extracellular exosome [GO:0070062]; membrane [GO:0016020]; plasma membrane [GO:0005886]	sodium:potassium:chloride symporter activity [GO:0008511]
Q86UQ4	ATP-binding cassette sub-family A member 13 (EC 7.6.2.-)	5058	i23-43o3568-3588i3614-3636o3648-3668i3678-3698o3754-3772i4227-4246o4457-4474i4504-4525o4536-4557i4568-4588o4655-4671i	['84', '160', '225', '237', '292', '404', '415', '521', '536', '566', '710', '769', '858', '872', '925', '1006', '1026', '1088', '1111', '1130', '1134', '1215', '1273', '1312', '1336', '1352', '1366', '1379', '1409', '1452', '1494', '1506', '1568', '1569', '1695', '1764', '1785', '1826', '1875', '1910', '1933', '1963', '2033', '2151', '2174', '2197', '2228', '2377', '2397', '2452', '2461', '2507'…	80	['3929','3957','4722','4931','5009','5021']	6	['3929', '3957', '5009', '5021']	4	['4722', '4931']	2	ceramide transport [GO:0035627]; lipid transport [GO:0006869]; positive regulation of cholesterol transport [GO:0032376]; positive regulation of synaptic vesicle endocytosis [GO:1900244]	azurophil granule membrane [GO:0035577]; intracellular membrane-bounded organelle [GO:0043231]; intracellular vesicle [GO:0097708]; plasma membrane [GO:0005886]; secretory granule membrane [GO:0030667]	ABC-type transporter activity [GO:0140359]; ATP binding [GO:0005524]; ATP hydrolysis activity [GO:0016887]; ATPase-coupled transmembrane transporter activity [GO:0042626]; lipid transporter activity [GO:0005319]
Q96J65	ATP-binding cassette sub-family C member 12 (Multidrug resistance-associated protein 9)	1359	i123-145o162-186i234-259o262-287i345-360o377-398i793-811o857-874i927-948o949-969i1031-1048o1057-1074i	['405', '438', '540', '602', '833', '981', '1256']	7	['405','438','540','602','981','1256']	6	['438', '540']	2	['405', '602', '981', '1256']	4	transmembrane transport [GO:0055085]	endoplasmic reticulum [GO:0005783]; endoplasmic reticulum membrane [GO:0005789]; membrane [GO:0016020]	ABC-type transporter activity [GO:0140359]; ATP binding [GO:0005524]; ATP hydrolysis activity [GO:0016887]; ATPase-coupled transmembrane transporter activity [GO:0042626]
Q96J66	ATP-binding cassette sub-family C member 11 (EC 7.6.2.2) (EC 7.6.2.3) (Multidrug resistance-associated protein 8)	1382	i163-185o202-226i278-300o301-325i384-404o421-441i804-822o867-885i938-959o960-980i1052-1069o1075-1095i	['11', '633', '713', '838', '844', '992', '1162', '1277']	8	['11','633','713','992','1162','1277']	6	['11', '713', '1162']	3	['11', '633', '992', '1277']	4	bile acid and bile salt transport [GO:0015721]; leukotriene transport [GO:0071716]; organic anion transport [GO:0015711]; purine nucleotide transport [GO:0015865]; transmembrane transport [GO:0055085]; xenobiotic transport [GO:0042908]	apical plasma membrane [GO:0016324]; cytoplasmic vesicle membrane [GO:0030659]; extracellular exosome [GO:0070062]; membrane [GO:0016020]; plasma membrane [GO:0005886]; vacuolar membrane [GO:0005774]	ABC-type bile acid transporter activity [GO:0015432]; ABC-type glutathione S-conjugate transporter activity [GO:0015431]; ABC-type xenobiotic transporter activity [GO:0008559]; ATP binding [GO:0005524]; ATP hydrolysis activity [GO:0016887]; ATPase-coupled inorganic anion transmembrane transporter activity [GO:0043225]; ATPase-coupled transmembrane transporter activity [GO:0042626]; organic anion …
Q9HD20	Endoplasmic reticulum transmembrane helix translocase (EC 7.4.2.-) (Endoplasmic reticulum P5A-ATPase)	1204	i71-89o99-116i242-261o262-282i442-464o481-501i987-1007o1019-1032i1052-1073o1098-1119i1133-1151o1171-1191i	['150', '287', '420', '502', '738', '1100']	6	['150','287','420','502','738','1100']	6	['1100']	1	['150', '287', '420', '502', '738']	5	extraction of mislocalized protein from ER membrane [GO:0140569]; intracellular calcium ion homeostasis [GO:0006874]; monoatomic ion transmembrane transport [GO:0034220]; protein transport [GO:0015031]; transmembrane transport [GO:0055085]	endoplasmic reticulum membrane [GO:0005789]; membrane [GO:0016020]	ABC-type manganese transporter activity [GO:0015410]; ATP binding [GO:0005524]; ATP hydrolysis activity [GO:0016887]; ATPase-coupled monoatomic cation transmembrane transporter activity [GO:0019829]; membrane protein dislocase activity [GO:0140567]; metal ion binding [GO:0046872]; P-type ion transporter activity [GO:0015662]
Q9Y6L6	Solute carrier organic anion transporter family member 1B1 (SLCO1B1) (Liver-specific organic anion transporter 1) (LST-1) (OATP-C) (Organic anion transporter SLC21A6) (Sodium-independent organic anion-transporting polypeptide 2) (OATP-2) (Solute carrier family 21 member 6)	691	i29-48o64-84i96-117o171-193i207-230o259-277i337-357o374-397i407-427o534-558i570-590o624-644i	['8', '130', '134', '310', '317', '321', '432', '503', '516', '617', '657', '661']	12	['8','310','317','321','657','661']	6	['8', '310', '317', '321']	4	['657', '661']	2	bile acid and bile salt transport [GO:0015721]; heme catabolic process [GO:0042167]; monoatomic ion transport [GO:0006811]; organic anion transport [GO:0015711]; sodium-independent organic anion transport [GO:0043252]; xenobiotic metabolic process [GO:0006805]	basal plasma membrane [GO:0009925]; basolateral plasma membrane [GO:0016323]; membrane [GO:0016020]; plasma membrane [GO:0005886]	bile acid transmembrane transporter activity [GO:0015125]; organic anion transmembrane transporter activity [GO:0008514]; prostaglandin transmembrane transporter activity [GO:0015132]; sodium-independent organic anion transmembrane transporter activity [GO:0015347]; thyroid hormone transmembrane transporter activity [GO:0015349]
P05023	Sodium/potassium-transporting ATPase subunit alpha-1 (Na(+)/K(+) ATPase alpha-1 subunit) (EC 7.2.2.13) (Sodium pump subunit alpha-1)	1023	i96-117o130-150i291-312o320-340i776-796o802-822i854-873o920-936i952-974o986-1004i	['215', '405', '483', '497', '638', '720']	6	['215','405','483','497','638','720']	6	['483', '638']	2	['215', '405', '497', '720']	4	cardiac muscle cell action potential involved in contraction [GO:0086002]; cell communication by electrical coupling involved in cardiac conduction [GO:0086064]; cellular response to steroid hormone stimulus [GO:0071383]; establishment or maintenance of transmembrane electrochemical gradient [GO:0010248]; intracellular potassium ion homeostasis [GO:0030007]; intracellular sodium ion homeostasis […	apical plasma membrane [GO:0016324]; axon [GO:0030424]; basolateral plasma membrane [GO:0016323]; endoplasmic reticulum [GO:0005783]; extracellular exosome [GO:0070062]; extracellular vesicle [GO:1903561]; Golgi apparatus [GO:0005794]; lateral plasma membrane [GO:0016328]; melanosome [GO:0042470]; membrane [GO:0016020]; membrane raft [GO:0045121]; organelle membrane [GO:0031090]; photoreceptor in…	ATP binding [GO:0005524]; ATP hydrolysis activity [GO:0016887]; P-type sodium:potassium-exchanging transporter activity [GO:0005391]; phosphatase activity [GO:0016791]; potassium ion binding [GO:0030955]; protein heterodimerization activity [GO:0046982]; protein-folding chaperone binding [GO:0051087]; sodium ion binding [GO:0031402]; steroid hormone binding [GO:1990239]
P20020	Plasma membrane calcium-transporting ATPase 1 (EC 7.2.2.10) (Plasma membrane calcium ATPase isoform 1) (PMCA1) (Plasma membrane calcium pump isoform 1)	1220	i106-126o155-175i367-386o419-439i856-876o883-903i928-948o972-991i1006-1027o1040-1060i	['6', '468', '543', '834', '1176', '1201']	6	['6','468','543','834','1176','1201']	6	['6', '468', '543', '834']	4	['6', '1176', '1201']	3	calcium ion export across plasma membrane [GO:1990034]; monoatomic ion transmembrane transport [GO:0034220]; negative regulation of cytokine production [GO:0001818]; negative regulation of cytosolic calcium ion concentration [GO:0051481]; positive regulation of bone mineralization [GO:0030501]; positive regulation of calcium ion transport [GO:0051928]; regulation of blood pressure [GO:0008217]; r…	basolateral plasma membrane [GO:0016323]; cell projection [GO:0042995]; extracellular exosome [GO:0070062]; glutamatergic synapse [GO:0098978]; immunological synapse [GO:0001772]; intracellular membrane-bounded organelle [GO:0043231]; membrane [GO:0016020]; nucleoplasm [GO:0005654]; photoreceptor ribbon synapse [GO:0098684]; plasma membrane [GO:0005886]; presynaptic membrane [GO:0042734]; synapti…	ATP binding [GO:0005524]; ATP hydrolysis activity [GO:0016887]; calcium ion transmembrane transporter activity [GO:0015085]; calmodulin binding [GO:0005516]; metal ion binding [GO:0046872]; P-type calcium transporter activity [GO:0005388]; PDZ domain binding [GO:0030165]
P50993	Sodium/potassium-transporting ATPase subunit alpha-2 (Na(+)/K(+) ATPase alpha-2 subunit) (EC 7.2.2.13) (Sodium pump subunit alpha-2)	1020	i94-115o128-148i289-310o318-338i773-793o798-820i851-870o917-933i949-971o985-1005i	['213', '437', '481', '635', '681', '717']	6	['213','437','481','635','681','717']	6	['481', '635', '681']	3	['213', '437', '717']	3	adult locomotory behavior [GO:0008344]; amygdala development [GO:0021764]; ATP metabolic process [GO:0046034]; behavioral fear response [GO:0001662]; cardiac muscle contraction [GO:0060048]; cell communication by electrical coupling involved in cardiac conduction [GO:0086064]; cellular response to mechanical stimulus [GO:0071260]; cellular response to steroid hormone stimulus [GO:0071383]; intrac…	caveola [GO:0005901]; cell projection [GO:0042995]; cytoplasm [GO:0005737]; dendritic spine [GO:0043197]; endosome [GO:0005768]; extracellular vesicle [GO:1903561]; intercalated disc [GO:0014704]; membrane [GO:0016020]; neuronal cell body [GO:0043025]; organelle membrane [GO:0031090]; plasma membrane [GO:0005886]; sodium:potassium-exchanging ATPase complex [GO:0005890]; T-tubule [GO:0030315]	ATP binding [GO:0005524]; ATP hydrolysis activity [GO:0016887]; ATPase-coupled monoatomic cation transmembrane transporter activity [GO:0019829]; P-type sodium:potassium-exchanging transporter activity [GO:0005391]; phosphatase activity [GO:0016791]; potassium ion binding [GO:0030955]; protein heterodimerization activity [GO:0046982]; protein-folding chaperone binding [GO:0051087]; sodium ion bin…
Q6UXY8	Transmembrane channel-like protein 5	1006	i450-473o526-545i620-640o655-675i699-714o733-744i745-754o787-802i832-857o901-921i	['8', '24', '467', '510', '588', '596', '813']	7	['8','24','467','588','596','813']	6	['24']	1	['8', '467', '588', '596', '813']	5		extracellular exosome [GO:0070062]; plasma membrane [GO:0005886]	mechanosensitive monoatomic ion channel activity [GO:0008381]
Q9NQ90	Anoctamin-2 (Transmembrane protein 16B)	1003	i366-386o435-455i539-559o583-603i624-644o749-769i802-822o908-928i	['179', '251', '275', '295', '422', '503', '513', '841', '849', '856']	10	['179','251','275','295','503','513']	6	['275', '295', '513']	3	['179', '251', '503']	3	chloride transmembrane transport [GO:1902476]; monoatomic ion transmembrane transport [GO:0034220]	chloride channel complex [GO:0034707]; nucleoplasm [GO:0005654]; plasma membrane [GO:0005886]	intracellular calcium activated chloride channel activity [GO:0005229]; protein dimerization activity [GO:0046983]
Q8IWK6	Adhesion G protein-coupled receptor A3 (G-protein coupled receptor 125)	1321	o762-783i797-816o827-845i877-897o917-940i996-1017o1025-1045i	['81', '98', '159', '206', '301', '332', '433', '453', '592', '652', '687', '728', '821', '1080', '1091', '1100', '1108', '1133', '1174']	19	['1080','1091','1100','1108','1133','1174']	6	['1080', '1133']	2	['1091', '1100', '1108', '1174']	4	cell surface receptor signaling pathway [GO:0007166]; G protein-coupled receptor signaling pathway [GO:0007186]	external side of plasma membrane [GO:0009897]; membrane [GO:0016020]; plasma membrane [GO:0005886]	G protein-coupled receptor activity [GO:0004930]
Q9UMS5	Protein PHTF1	762	i99-120o128-141i478-497o526-548i611-632o642-662i729-753o	['124', '179', '180', '363', '431', '674', '733']	7	['179','180','363','431','674','733']	6	['733']	1	['179', '180', '363', '431', '674']	5		cis-Golgi network membrane [GO:0033106]; endoplasmic reticulum membrane [GO:0005789]
Q7Z2W7	Transient receptor potential cation channel subfamily M member 8 (Long transient receptor potential channel 6) (LTrpC-6) (LTrpC6) (Transient receptor potential p8) (Trp-p8)	1104	i735-755o767-783i797-815o830-847i863-883o954-974i	['15', '84', '256', '317', '821', '934', '1050', '1072']	8	['15','84','256','317','1050','1072']	6	['15', '256', '1050', '1072']	4	['84', '317']	2	calcium ion transmembrane transport [GO:0070588]; intracellular calcium ion homeostasis [GO:0006874]; positive regulation of cold-induced thermogenesis [GO:0120162]; response to cold [GO:0009409]; thermoception [GO:0050955]	endoplasmic reticulum membrane [GO:0005789]; external side of plasma membrane [GO:0009897]; membrane raft [GO:0045121]; plasma membrane [GO:0005886]	calcium channel activity [GO:0005262]; identical protein binding [GO:0042802]; ligand-gated calcium channel activity [GO:0099604]
Q96L42	Potassium voltage-gated channel subfamily H member 8 (ELK1) (hElk1) (Ether-a-go-go-like potassium channel 3) (ELK channel 3) (ELK3) (Voltage-gated potassium channel subunit Kv12.1)	1107	i226-246o258-276i302-319o323-333i354-374o449-467i	['103', '320', '409', '439', '468', '617', '687', '821', '953']	9	['103','468','617','687','821','953']	6	['468', '953']	2	['103', '617', '687', '821']	4	potassium ion transmembrane transport [GO:0071805]; regulation of membrane potential [GO:0042391]; regulation of monoatomic ion transmembrane transport [GO:0034765]	plasma membrane [GO:0005886]	voltage-gated potassium channel activity [GO:0005249]
Q3T906	N-acetylglucosamine-1-phosphotransferase subunits alpha/beta (EC 2.7.8.17) (GlcNAc-1-phosphotransferase subunits alpha/beta) (Stealth protein GNPTAB) (UDP-N-acetylglucosamine-1-phosphotransferase subunits alpha/beta) [Cleaved into: N-acetylglucosamine-1-phosphotransferase subunit alpha; N-acetylglucosamine-1-phosphotransferase subunit beta]	1256	i18-38o716-725i1210-1220o1221-1230i	['83', '114', '148', '179', '250', '287', '376', '457', '551', '607', '614', '642', '684', '699', '729', '759', '829', '1009', '1056', '1129']	20	['729','759','829','1009','1056','1129']	6	['829']	1	['729', '759', '1009', '1056', '1129']	5	carbohydrate phosphorylation [GO:0046835]; lysosome organization [GO:0007040]; N-glycan processing to lysosome [GO:0016256]; secretion of lysosomal enzymes [GO:0033299]	Golgi apparatus [GO:0005794]; Golgi membrane [GO:0000139]	calcium ion binding [GO:0005509]; UDP-N-acetylglucosamine-lysosomal-enzyme N-acetylglucosaminephosphotransferase activity [GO:0003976]
Q8NCM2	Potassium voltage-gated channel subfamily H member 5 (Ether-a-go-go potassium channel 2) (hEAG2) (Voltage-gated potassium channel subunit Kv10.2)	988	i217-236o246-266i345-367o447-464i	['101', '170', '235', '403', '466', '663', '830']	7	['101','170','235','466','663','830']	6	['101', '170', '466', '663', '830']	5	['235']	1	potassium ion transmembrane transport [GO:0071805]; regulation of G2/M transition of mitotic cell cycle [GO:0010389]; regulation of membrane potential [GO:0042391]; regulation of monoatomic ion transmembrane transport [GO:0034765]	cell surface [GO:0009986]; plasma membrane [GO:0005886]	calmodulin binding [GO:0005516]; protein-containing complex binding [GO:0044877]; transmembrane transporter binding [GO:0044325]; voltage-gated potassium channel activity [GO:0005249]
Q53EU6	Glycerol-3-phosphate acyltransferase 3 (GPAT-3) (EC 2.3.1.15) (1-acyl-sn-glycerol-3-phosphate O-acyltransferase 10) (AGPAT 10) (1-acyl-sn-glycerol-3-phosphate O-acyltransferase 9) (1-AGP acyltransferase 9) (1-AGPAT 9) (EC 2.3.1.51) (Acyl-CoA:glycerol-3-phosphate acyltransferase 3) (hGPAT3) (Lung cancer metastasis-associated protein 1) (Lysophosphatidic acid acyltransferase theta) (LPAAT-theta) (M…	434	o10-30i144-160o161-174i	['228', '308', '309', '343', '422', '430']	6	['228','308','309','343','422','430']	6	['228', '308']	2	['309', '343', '422', '430']	4	CDP-diacylglycerol biosynthetic process [GO:0016024]; glycerol-3-phosphate metabolic process [GO:0006072]; phosphatidic acid biosynthetic process [GO:0006654]; regulation of TOR signaling [GO:0032006]; triglyceride biosynthetic process [GO:0019432]	endoplasmic reticulum [GO:0005783]; endoplasmic reticulum membrane [GO:0005789]	1-acylglycerol-3-phosphate O-acyltransferase activity [GO:0003841]; glycerol-3-phosphate O-acyltransferase activity [GO:0004366]; sn-1-glycerol-3-phosphate C16:0-DCA-CoA acyl transferase activity [GO:0102420]
Q8TCU5	Glutamate receptor ionotropic, NMDA 3A (GluN3A) (N-methyl-D-aspartate receptor subtype 3A) (NMDAR3A) (NR3A) (NMDAR-L)	1115	o675-695i744-760o932-952i	['145', '264', '275', '285', '296', '320', '426', '439', '549', '565', '709', '886', '965', '984', '1015', '1018', '1069']	17	['709','965','984','1015','1018','1069']	6		0	['709', '965', '984', '1015', '1018', '1069']	6	calcium ion transport [GO:0006816]; dendrite development [GO:0016358]; ionotropic glutamate receptor signaling pathway [GO:0035235]; modulation of chemical synaptic transmission [GO:0050804]; negative regulation of dendritic spine development [GO:0061000]; prepulse inhibition [GO:0060134]; presynaptic modulation of chemical synaptic transmission [GO:0099171]; response to ethanol [GO:0045471]; rhy…	endoplasmic reticulum membrane [GO:0005789]; glutamatergic synapse [GO:0098978]; membrane [GO:0016020]; neuron projection [GO:0043005]; neuronal cell body [GO:0043025]; NMDA selective glutamate receptor complex [GO:0017146]; plasma membrane [GO:0005886]; postsynaptic density membrane [GO:0098839]; presynapse [GO:0098793]; synapse [GO:0045202]	calcium channel activity [GO:0005262]; glutamate receptor activity [GO:0008066]; glycine binding [GO:0016594]; identical protein binding [GO:0042802]; neurotransmitter binding [GO:0042165]; NMDA glutamate receptor activity [GO:0004972]; protein phosphatase 2A binding [GO:0051721]; transmitter-gated monoatomic ion channel activity involved in regulation of postsynaptic membrane potential [GO:19043…
O95185	Netrin receptor UNC5C (Protein unc-5 homolog 3) (Protein unc-5 homolog C)	931	o379-401i	['236', '361', '483', '519', '643', '663', '812', '905']	8	['483','519','643','663','812','905']	6	['643', '812']	2	['483', '519', '663', '905']	4	anterior/posterior axon guidance [GO:0033564]; apoptotic process [GO:0006915]; axon guidance [GO:0007411]; brain development [GO:0007420]; chemorepulsion of axon [GO:0061643]; dorsal root ganglion development [GO:1990791]; ectopic germ cell programmed cell death [GO:0035234]; positive regulation of apoptotic process [GO:0043065]; positive regulation of developmental process [GO:0051094]; positive…	cell surface [GO:0009986]; dendrite [GO:0030425]; filopodium [GO:0030175]; growth cone [GO:0030426]; lamellipodium [GO:0030027]; neuronal cell body [GO:0043025]; plasma membrane [GO:0005886]; synapse [GO:0045202]	netrin receptor activity [GO:0005042]; netrin receptor activity involved in chemorepulsion [GO:0005043]; protein kinase binding [GO:0019901]; tubulin binding [GO:0015631]
P08575	Receptor-type tyrosine-protein phosphatase C (EC 3.1.3.48) (Leukocyte common antigen) (L-CA) (T200) (CD antigen CD45)	1306	o578-598i	['80', '92', '97', '186', '192', '199', '234', '262', '272', '278', '337', '380', '421', '470', '490', '531', '709', '921', '968', '1019', '1124', '1152']	22	['709','921','968','1019','1124','1152']	6		0	['709', '921', '968', '1019', '1124', '1152']	6	alpha-beta T cell proliferation [GO:0046633]; B cell differentiation [GO:0030183]; B cell proliferation [GO:0042100]; B cell receptor signaling pathway [GO:0050853]; bone marrow development [GO:0048539]; calcium-mediated signaling using intracellular calcium source [GO:0035584]; cell cycle phase transition [GO:0044770]; cell surface receptor signaling pathway [GO:0007166]; cellular response to ex…	bleb [GO:0032059]; cell surface [GO:0009986]; cytoplasmic side of plasma membrane [GO:0009898]; external side of plasma membrane [GO:0009897]; extracellular exosome [GO:0070062]; focal adhesion [GO:0005925]; membrane [GO:0016020]; membrane microdomain [GO:0098857]; membrane raft [GO:0045121]; plasma membrane [GO:0005886]; secretory granule membrane [GO:0030667]	ankyrin binding [GO:0030506]; heparan sulfate proteoglycan binding [GO:0043395]; heparin binding [GO:0008201]; protein kinase binding [GO:0019901]; protein tyrosine phosphatase activity [GO:0004725]; signaling receptor binding [GO:0005102]; spectrin binding [GO:0030507]; transmembrane receptor protein tyrosine phosphatase activity [GO:0005001]
P08581	Hepatocyte growth factor receptor (HGF receptor) (EC 2.7.10.1) (HGF/SF receptor) (Proto-oncogene c-Met) (Scatter factor receptor) (SF receptor) (Tyrosine-protein kinase Met)	1390	o934-955i	['45', '106', '149', '202', '399', '405', '607', '635', '785', '879', '930', '998', '1014', '1018', '1171', '1239', '1353']	17	['998','1014','1018','1171','1239','1353']	6	['1171', '1239', '1353']	3	['998', '1014', '1018']	3	branching morphogenesis of an epithelial tube [GO:0048754]; cell migration [GO:0016477]; cell surface receptor signaling pathway [GO:0007166]; endothelial cell morphogenesis [GO:0001886]; establishment of skin barrier [GO:0061436]; liver development [GO:0001889]; negative regulation of autophagy [GO:0010507]; negative regulation of guanyl-nucleotide exchange factor activity [GO:1905098]; negative…	basal plasma membrane [GO:0009925]; cell surface [GO:0009986]; extracellular region [GO:0005576]; membrane [GO:0016020]; plasma membrane [GO:0005886]; receptor complex [GO:0043235]	ATP binding [GO:0005524]; hepatocyte growth factor receptor activity [GO:0005008]; identical protein binding [GO:0042802]; molecular function activator activity [GO:0140677]; protein phosphatase binding [GO:0019903]; protein tyrosine kinase activity [GO:0004713]; semaphorin receptor activity [GO:0017154]
Q15303	Receptor tyrosine-protein kinase erbB-4 (EC 2.7.10.1) (Proto-oncogene-like protein c-ErbB-4) (Tyrosine kinase-type cell surface receptor HER4) (p180erbB4) [Cleaved into: ERBB4 intracellular domain (4ICD) (E4ICD) (s80HER4)]	1308	o652-673i	['138', '174', '181', '253', '358', '410', '473', '495', '548', '576', '620', '754', '999', '1044', '1108', '1190', '1244']	17	['754','999','1044','1108','1190','1244']	6	['754', '1108']	2	['999', '1044', '1190', '1244']	4	cardiac muscle tissue regeneration [GO:0061026]; cell fate commitment [GO:0045165]; cell migration [GO:0016477]; cellular response to epidermal growth factor stimulus [GO:0071364]; central nervous system morphogenesis [GO:0021551]; embryonic pattern specification [GO:0009880]; ERBB2-ERBB4 signaling pathway [GO:0038135]; ERBB4 signaling pathway [GO:0038130]; ERBB4-ERBB4 signaling pathway [GO:00381…	basal plasma membrane [GO:0009925]; basolateral plasma membrane [GO:0016323]; cytosol [GO:0005829]; extracellular region [GO:0005576]; GABA-ergic synapse [GO:0098982]; glutamatergic synapse [GO:0098978]; mitochondrial matrix [GO:0005759]; mitochondrion [GO:0005739]; neuromuscular junction [GO:0031594]; nucleoplasm [GO:0005654]; nucleus [GO:0005634]; plasma membrane [GO:0005886]; postsynaptic dens…	ATP binding [GO:0005524]; epidermal growth factor receptor activity [GO:0005006]; epidermal growth factor receptor binding [GO:0005154]; GABA receptor binding [GO:0050811]; neuregulin receptor activity [GO:0038131]; protein homodimerization activity [GO:0042803]; protein tyrosine kinase activity [GO:0004713]; transcription cis-regulatory region binding [GO:0000976]; transmembrane receptor protein…
Q3KR37	Protein Aster-B (GRAM domain-containing protein 1B)	738	i623-647o	['14', '259', '284', '382', '423', '492']	6	['14','259','284','382','423','492']	6	['284']	1	['14', '259', '382', '423', '492']	5	cellular response to cholesterol [GO:0071397]; cholesterol homeostasis [GO:0042632]; intracellular sterol transport [GO:0032366]	endoplasmic reticulum membrane [GO:0005789]; endoplasmic reticulum-plasma membrane contact site [GO:0140268]; membrane [GO:0016020]; plasma membrane [GO:0005886]	cholesterol binding [GO:0015485]; cholesterol transfer activity [GO:0120020]; phosphatidic acid binding [GO:0070300]; phosphatidylserine binding [GO:0001786]
Q6UXZ4	Netrin receptor UNC5D (Protein unc-5 homolog 4) (Protein unc-5 homolog D)	953	o382-402i	['117', '228', '353', '376', '505', '515', '532', '887', '934', '946']	10	['505','515','532','887','934','946']	6		0	['505', '515', '532', '887', '934', '946']	6	apoptotic process [GO:0006915]; axon guidance [GO:0007411]; cell-cell adhesion via plasma-membrane adhesion molecules [GO:0098742]; pyramidal neuron differentiation [GO:0021859]; regulation of neuron migration [GO:2001222]	cell surface [GO:0009986]; plasma membrane [GO:0005886]	netrin receptor activity [GO:0005042]
Q86T96	E3 ubiquitin-protein ligase RNF180 (EC 2.3.2.27) (RING finger protein 180) (RING-type E3 ubiquitin transferase RNF180)	592	i566-590o	['11', '234', '259', '328', '362', '488']	6	['11','234','259','328','362','488']	6	['259', '328', '488']	3	['11', '234', '362']	3	adult behavior [GO:0030534]; norepinephrine metabolic process [GO:0042415]; positive regulation of proteasomal ubiquitin-dependent protein catabolic process [GO:0032436]; positive regulation of protein ubiquitination [GO:0031398]; protein ubiquitination [GO:0016567]; serotonin metabolic process [GO:0042428]	endoplasmic reticulum membrane [GO:0005789]; nuclear envelope [GO:0005635]	metal ion binding [GO:0046872]; ubiquitin conjugating enzyme binding [GO:0031624]; ubiquitin protein ligase activity [GO:0061630]
Q9Y2H6	Fibronectin type-III domain-containing protein 3A (Human gene expressed in odontoblasts)	1198	i1177-1197o	['69', '331', '381', '397', '785', '1014']	6	['69','331','381','397','785','1014']	6	['331', '381', '785']	3	['69', '397', '1014']	3	cell-cell adhesion [GO:0098609]; fertilization [GO:0009566]; Sertoli cell development [GO:0060009]; spermatid development [GO:0007286]	acrosomal vesicle [GO:0001669]; cytoplasm [GO:0005737]; cytosol [GO:0005829]; Golgi apparatus [GO:0005794]; Golgi membrane [GO:0000139]; intracellular membrane-bounded organelle [GO:0043231]; membrane [GO:0016020]; vesicle membrane [GO:0012506]	RNA binding [GO:0003723]
Q9Y6F6	Inositol 1,4,5-triphosphate receptor associated 1 (Inositol 1,4,5-trisphosphate receptor-associated cGMP kinase substrate) (JAW1-related protein MRVI1) (Protein MRVI1)	904	i846-866o	['187', '303', '498', '538', '555', '656']	6	['187','303','498','538','555','656']	6	['555']	1	['187', '303', '498', '538', '656']	5	cGMP-mediated signaling [GO:0019934]	endoplasmic reticulum membrane [GO:0005789]; perinuclear region of cytoplasm [GO:0048471]; platelet dense tubular network membrane [GO:0031095]; sarcoplasmic reticulum [GO:0016529]
Q96JQ2	Calmin (Calponin-like transmembrane domain protein)	1002	i977-994o	['146', '241', '441', '501', '854', '950']	6	['146','241','441','501','854','950']	6	['241', '854']	2	['146', '441', '501', '950']	4	negative regulation of cell population proliferation [GO:0008285]; neuron projection development [GO:0031175]; nuclear migration [GO:0007097]	cytoplasm [GO:0005737]; meiotic nuclear membrane microtubule tethering complex [GO:0034993]; nuclear outer membrane [GO:0005640]	actin filament binding [GO:0051015]
Q9Y4P3	Transducin beta-like protein 2 (WS beta-transducin repeats protein) (WS-betaTRP) (Williams-Beuren syndrome chromosomal region 13 protein)	447	o11-28i	['76', '92', '231', '289', '378', '421']	6	['76','92','231','289','378','421']	6	['76', '231']	2	['92', '289', '378', '421']	4	cellular response to glucose starvation [GO:0042149]; cellular response to hypoxia [GO:0071456]; endoplasmic reticulum unfolded protein response [GO:0030968]	endoplasmic reticulum [GO:0005783]; endoplasmic reticulum membrane [GO:0005789]	phosphoprotein binding [GO:0051219]; protein kinase binding [GO:0019901]; RNA binding [GO:0003723]; translation initiation factor binding [GO:0031369]
B4DYI2	Putative spermatogenesis-associated protein 31C2 (Protein FAM75C2)	1134	o25-43i	['84', '300', '527', '1041', '1066', '1121']	6	['84','300','527','1041','1066','1121']	6		0	['84', '300', '527', '1041', '1066', '1121']	6	cell differentiation [GO:0030154]; spermatogenesis [GO:0007283]	membrane [GO:0016020]
P0DKV0	Putative spermatogenesis-associated protein 31C1 (Protein FAM75C1)	1188	o25-43i	['90', '306', '533', '1047', '1072', '1127']	6	['90','306','533','1047','1072','1127']	6		0	['90', '306', '533', '1047', '1072', '1127']	6	cell differentiation [GO:0030154]; spermatogenesis [GO:0007283]	membrane [GO:0016020]
P35499	Sodium channel protein type 4 subunit alpha (SkM1) (Sodium channel protein skeletal muscle subunit alpha) (Sodium channel protein type IV subunit alpha) (Voltage-gated sodium channel subunit alpha Nav1.4)	1836	i132-150o164-177i195-205o206-218i253-273o424-444i579-597o612-632i644-655o656-665i703-719o780-797i1032-1043o1046-1055i1071-1086o1102-1117i1160-1179o1270-1290i1354-1372o1384-1404i1421-1437o1441-1450i1483-1501o1573-1597i	['214', '288', '291', '297', '303', '315', '321', '333', '362', '507', '702', '961', '1191', '1205', '1376', '1786']	16	['214','507','702','961','1786']	5	['702']	1	['214', '507', '961', '1786']	4	calcium ion import across plasma membrane [GO:0098703]; muscle contraction [GO:0006936]; regulation of monoatomic ion transmembrane transport [GO:0034765]; regulation of skeletal muscle contraction by action potential [GO:0100001]; sodium ion transmembrane transport [GO:0035725]; sodium ion transport [GO:0006814]	plasma membrane [GO:0005886]; voltage-gated calcium channel complex [GO:0005891]; voltage-gated sodium channel complex [GO:0001518]	high voltage-gated calcium channel activity [GO:0008331]; voltage-gated sodium channel activity [GO:0005248]
Q15878	Voltage-dependent R-type calcium channel subunit alpha-1E (Brain calcium channel II) (BII) (Calcium channel, L type, alpha-1 polypeptide, isoform 6) (Voltage-gated calcium channel subunit alpha Cav2.3)	2313	i91-109o130-150i159-170o171-180i218-238o329-349i477-497o507-527i543-560o565-574i603-622o681-701i1154-1172o1185-1196i1197-1206o1221-1240i1288-1308o1401-1421i1480-1497o1512-1532i1547-1559o1569-1578i1607-1626o1701-1722i	['66', '254', '691', '1090', '1566', '1571', '2030']	7	['66','691','1090','1571','2030']	5	['691', '1090']	2	['66', '1571', '2030']	3	calcium ion import across plasma membrane [GO:0098703]; chemical synaptic transmission [GO:0007268]; regulation of monoatomic ion transmembrane transport [GO:0034765]	neuronal cell body [GO:0043025]; plasma membrane [GO:0005886]; synapse [GO:0045202]; voltage-gated calcium channel complex [GO:0005891]	calcium ion binding [GO:0005509]; high voltage-gated calcium channel activity [GO:0008331]; voltage-gated calcium channel activity [GO:0005245]; voltage-gated monoatomic cation channel activity [GO:0022843]
Q7Z3F1	Lysosomal cholesterol signaling protein (LYCHOS) (G-protein coupled receptor PGR22)	870	o42-59i72-92o103-124i139-150o169-187i211-233o244-264i276-297o316-331i346-366o378-403i413-435o444-466i481-501o520-540i659-681o692-713i	['9', '15', '29', '94', '198', '309', '381', '543', '612', '672']	10	['198','381','543','612','672']	5	['543']	1	['198', '381', '612', '672']	4	cellular response to amino acid starvation [GO:0034198]; cellular response to cholesterol [GO:0071397]; cognition [GO:0050890]; intracellular signal transduction [GO:0035556]; negative regulation of BMP signaling pathway [GO:0030514]; positive regulation of TORC1 signaling [GO:1904263]; transmembrane transport [GO:0055085]	extracellular exosome [GO:0070062]; lysosomal membrane [GO:0005765]	cholesterol binding [GO:0015485]
Q9Y6M7	Sodium bicarbonate cotransporter 3 (Electroneutral Na/HCO(3) cotransporter) (Sodium bicarbonate cotransporter 2) (Sodium bicarbonate cotransporter 2b) (Bicarbonate transporter) (Solute carrier family 4 member 7)	1214	i609-626o644-658i694-704o705-716i726-740o824-842i858-878o910-929i955-969o970-979i1010-1029o1032-1046i1082-1099o1106-1118i	['171', '269', '398', '406', '554', '776', '786', '791', '796']	9	['171','269','398','406','554']	5	['171', '406']	2	['269', '398', '554']	3	auditory receptor cell development [GO:0060117]; bicarbonate transport [GO:0015701]; cellular response to growth factor stimulus [GO:0071363]; phagosome acidification [GO:0090383]; purine nucleotide biosynthetic process [GO:0006164]; pyrimidine nucleotide biosynthetic process [GO:0006221]; regulation of intracellular pH [GO:0051453]; transmembrane transport [GO:0055085]	apical plasma membrane [GO:0016324]; basolateral plasma membrane [GO:0016323]; membrane [GO:0016020]; plasma membrane [GO:0005886]; stereocilium [GO:0032420]	monoatomic anion transmembrane transporter activity [GO:0008509]; sodium:bicarbonate symporter activity [GO:0008510]; solute:inorganic anion antiporter activity [GO:0005452]
Q96T83	Sodium/hydrogen exchanger 7 (Na(+)/H(+) exchanger 7) (NHE-7) (Solute carrier family 9 member 7)	725	o71-91i98-120o176-196i211-240o252-271i280-298o324-348i358-376o377-388i415-435o443-463i483-498o508-531i	['145', '346', '400', '571', '588', '673']	6	['346','400','571','588','673']	5	['346', '588']	2	['400', '571', '673']	3	monoatomic ion transport [GO:0006811]; potassium ion transmembrane transport [GO:0071805]; regulation of Golgi lumen acidification [GO:1905526]; regulation of intracellular pH [GO:0051453]; regulation of pH [GO:0006885]; sodium ion import across plasma membrane [GO:0098719]	Golgi membrane [GO:0000139]; intracellular membrane-bounded organelle [GO:0043231]; membrane [GO:0016020]; plasma membrane [GO:0005886]; recycling endosome [GO:0055037]; recycling endosome membrane [GO:0055038]; trans-Golgi network [GO:0005802]	potassium:proton antiporter activity [GO:0015386]; sodium:proton antiporter activity [GO:0015385]
O15439	ATP-binding cassette sub-family C member 4 (EC 7.6.2.-) (EC 7.6.2.2) (EC 7.6.2.3) (MRP/cMOAT-related ABC transporter) (Multi-specific organic anion transporter B) (MOAT-B) (Multidrug resistance-associated protein 4)	1325	i93-113o139-159i208-234o235-261i321-341o351-373i711-729o773-790i840-862o863-878i950-971o979-997i	['651', '690', '746', '754', '792', '1176', '1309']	7	['651','690','792','1176','1309']	5	['651']	1	['690', '792', '1176', '1309']	4	bile acid and bile salt transport [GO:0015721]; cAMP transport [GO:0070730]; cilium assembly [GO:0060271]; export across plasma membrane [GO:0140115]; leukotriene transport [GO:0071716]; platelet degranulation [GO:0002576]; prostaglandin secretion [GO:0032310]; prostaglandin transport [GO:0015732]; transmembrane transport [GO:0055085]; transport across blood-brain barrier [GO:0150104]; urate tran…	apical plasma membrane [GO:0016324]; basolateral plasma membrane [GO:0016323]; external side of apical plasma membrane [GO:0098591]; Golgi apparatus [GO:0005794]; membrane [GO:0016020]; nucleolus [GO:0005730]; plasma membrane [GO:0005886]; platelet dense granule membrane [GO:0031088]	15-hydroxyprostaglandin dehydrogenase (NAD+) activity [GO:0016404]; ABC-type bile acid transporter activity [GO:0015432]; ABC-type glutathione S-conjugate transporter activity [GO:0015431]; ABC-type transporter activity [GO:0140359]; ABC-type xenobiotic transporter activity [GO:0008559]; ATP binding [GO:0005524]; ATP hydrolysis activity [GO:0016887]; ATPase-coupled inorganic anion transmembrane t…
O43306	Adenylate cyclase type 6 (EC 4.6.1.1) (ATP pyrophosphate-lyase 6) (Adenylate cyclase type VI) (Adenylyl cyclase 6) (Ca(2+)-inhibitable adenylyl cyclase)	1168	i152-172o178-198i210-230o237-258i259-279o285-305i669-690o696-717i744-762o812-831i836-856o896-911i	['148', '377', '765', '778', '793', '878', '987', '1044', '1112']	9	['148','377','987','1044','1112']	5		0	['148', '377', '987', '1044', '1112']	5	adenylate cyclase-activating G protein-coupled receptor signaling pathway [GO:0007189]; adenylate cyclase-inhibiting G protein-coupled receptor signaling pathway [GO:0007193]; blood vessel diameter maintenance [GO:0097746]; cAMP biosynthetic process [GO:0006171]; cellular response to catecholamine stimulus [GO:0071870]; cellular response to forskolin [GO:1904322]; cellular response to prostagland…	cilium [GO:0005929]; membrane [GO:0016020]; plasma membrane [GO:0005886]; stereocilium [GO:0032420]	adenylate cyclase activity [GO:0004016]; ATP binding [GO:0005524]; metal ion binding [GO:0046872]; protein kinase binding [GO:0019901]; protein kinase C binding [GO:0005080]
O95342	Bile salt export pump (EC 7.6.2.-) (ATP-binding cassette sub-family B member 11)	1321	i59-82o145-165i217-237o243-263i319-343o360-380i752-774o800-820i876-896o902-922i979-1000o1018-1038i	['109', '116', '122', '125', '375', '424', '591', '765', '885']	9	['375','424','591','765','885']	5	['424', '765', '885']	3	['375', '591']	2	bile acid and bile salt transport [GO:0015721]; bile acid biosynthetic process [GO:0006699]; bile acid metabolic process [GO:0008206]; bile acid signaling pathway [GO:0038183]; canalicular bile acid transport [GO:0015722]; cholesterol homeostasis [GO:0042632]; fatty acid metabolic process [GO:0006631]; lipid homeostasis [GO:0055088]; phospholipid homeostasis [GO:0055091]; positive regulation of b…	apical plasma membrane [GO:0016324]; cell surface [GO:0009986]; endosome [GO:0005768]; extracellular exosome [GO:0070062]; Golgi membrane [GO:0000139]; intercellular canaliculus [GO:0046581]; intracellular canaliculus [GO:0046691]; plasma membrane [GO:0005886]; recycling endosome [GO:0055037]; recycling endosome membrane [GO:0055038]	ABC-type bile acid transporter activity [GO:0015432]; ABC-type xenobiotic transporter activity [GO:0008559]; ATP binding [GO:0005524]; ATP hydrolysis activity [GO:0016887]; bile acid transmembrane transporter activity [GO:0015125]; canalicular bile acid transmembrane transporter activity [GO:0015126]; carbohydrate transmembrane transporter activity [GO:0015144]
O95622	Adenylate cyclase type 5 (EC 4.6.1.1) (ATP pyrophosphate-lyase 5) (Adenylate cyclase type V) (Adenylyl cyclase 5) (AC5)	1261	i242-262o268-288i299-319o328-346i347-367o375-395i761-782o789-809i836-855o906-926i927-947o988-1003i	['238', '467', '833', '870', '887', '972', '1079', '1136']	8	['238','467','833','1079','1136']	5	['833']	1	['238', '467', '1079', '1136']	4	adenylate cyclase-activating dopamine receptor signaling pathway [GO:0007191]; adenylate cyclase-activating G protein-coupled receptor signaling pathway [GO:0007189]; adenylate cyclase-inhibiting dopamine receptor signaling pathway [GO:0007195]; adenylate cyclase-inhibiting G protein-coupled receptor signaling pathway [GO:0007193]; cAMP biosynthetic process [GO:0006171]; cellular response to fors…	cilium [GO:0005929]; membrane [GO:0016020]; plasma membrane [GO:0005886]	adenylate cyclase activity [GO:0004016]; adenylate cyclase binding [GO:0008179]; ATP binding [GO:0005524]; metal ion binding [GO:0046872]; scaffold protein binding [GO:0097110]
P55017	Solute carrier family 12 member 3 (Na-Cl cotransporter) (NCC) (Na-Cl symporter) (Thiazide-sensitive sodium-chloride cotransporter)	1021	i136-159o172-192i219-246o260-282i287-307o340-356i374-394o454-474i506-533o534-554i564-585o586-605i	['72', '359', '406', '426', '544', '668', '781']	7	['72','359','544','668','781']	5	['72']	1	['359', '544', '668', '781']	4	cell volume homeostasis [GO:0006884]; cellular response to inorganic substance [GO:0071241]; chloride ion homeostasis [GO:0055064]; chloride transmembrane transport [GO:1902476]; monoatomic ion transport [GO:0006811]; potassium ion homeostasis [GO:0055075]; potassium ion import across plasma membrane [GO:1990573]; renal sodium ion absorption [GO:0070294]; response to aldosterone [GO:1904044]; res…	apical plasma membrane [GO:0016324]; cytosol [GO:0005829]; extracellular exosome [GO:0070062]; membrane [GO:0016020]; plasma membrane [GO:0005886]	ATP binding [GO:0005524]; sodium:chloride symporter activity [GO:0015378]; sodium:potassium:chloride symporter activity [GO:0008511]
Q86VW1	Solute carrier family 22 member 16 (Carnitine transporter 2) (CT2) (Fly-like putative transporter 2) (FLIPT2) (Flipt 2) (Organic cation transporter OKB1) (Organic cation/carnitine transporter 6)	577	i22-42o155-175i183-203o207-231i241-264o269-284i360-378o389-409i416-435o442-462i483-498o504-520i	['31', '57', '65', '68', '108', '345', '352', '546', '558']	9	['31','345','352','546','558']	5		0	['31', '345', '352', '546', '558']	5	acid secretion [GO:0046717]; carnitine transmembrane transport [GO:1902603]; carnitine transport [GO:0015879]; cell differentiation [GO:0030154]; flagellated sperm motility [GO:0030317]; monoatomic ion transport [GO:0006811]; organic cation transport [GO:0015695]; single fertilization [GO:0007338]; spermatogenesis [GO:0007283]; spermidine transmembrane transport [GO:1903711]	cytosol [GO:0005829]; membrane [GO:0016020]; plasma membrane [GO:0005886]	amine transmembrane transporter activity [GO:0005275]; carnitine transmembrane transporter activity [GO:0015226]; organic cation transmembrane transporter activity [GO:0015101]; spermidine transmembrane transporter activity [GO:0015606]
Q8N139	ATP-binding cassette sub-family A member 6 (EC 7.6.2.-)	1617	i31-51o222-242i265-293o298-318i327-347o396-416i854-875o1018-1027i1062-1082o1094-1116i1129-1146o1196-1214i	['71', '84', '91', '109', '130', '241', '436', '544', '576', '911', '940', '990', '1305']	13	['241','436','544','576','1305']	5	['241']	1	['436', '544', '576', '1305']	4	lipid transport [GO:0006869]	Golgi membrane [GO:0000139]; intracellular membrane-bounded organelle [GO:0043231]; nucleoplasm [GO:0005654]; plasma membrane [GO:0005886]	ABC-type transporter activity [GO:0140359]; ATP binding [GO:0005524]; ATP hydrolysis activity [GO:0016887]; ATPase-coupled transmembrane transporter activity [GO:0042626]; lipid transporter activity [GO:0005319]
Q9H2X9	Solute carrier family 12 member 5 (Electroneutral potassium-chloride cotransporter 2) (K-Cl cotransporter 2) (hKCC2) (Neuronal K-Cl cotransporter)	1139	i121-143o158-180i207-230o254-278i281-302o419-439i454-481o497-519i559-582o586-608i615-634o635-657i	['53', '90', '314', '333', '351', '362', '442', '833', '1066']	9	['53','90','442','833','1066']	5	['53', '90']	2	['442', '833', '1066']	3	cell volume homeostasis [GO:0006884]; chemical synaptic transmission [GO:0007268]; chloride ion homeostasis [GO:0055064]; chloride transmembrane transport [GO:1902476]; dendritic spine development [GO:0060996]; hypotonic response [GO:0006971]; intracellular chloride ion homeostasis [GO:0030644]; intracellular pH reduction [GO:0051452]; learning [GO:0007612]; monoatomic ion transport [GO:0006811];…	cell periphery [GO:0071944]; dendrite membrane [GO:0032590]; membrane [GO:0016020]; neuron projection [GO:0043005]; neuronal cell body [GO:0043025]; perikaryon [GO:0043204]; plasma membrane [GO:0005886]; synapse [GO:0045202]	ammonium transmembrane transporter activity [GO:0008519]; chloride transmembrane transporter activity [GO:0015108]; metal ion binding [GO:0046872]; potassium:chloride symporter activity [GO:0015379]; protein kinase binding [GO:0019901]
Q9NPD5	Solute carrier organic anion transporter family member 1B3 (Liver-specific organic anion transporter 2) (LST-2) (OATP1B3) (Organic anion transporter 8) (Organic anion-transporting polypeptide 8) (OATP-8) (Solute carrier family 21 member 8)	702	i29-48o64-84i96-117o172-193i207-230o259-277i337-357o376-397i410-428o534-557i569-589o624-646i	['8', '134', '145', '151', '306', '310', '317', '321', '445', '503', '516']	11	['8','306','310','317','321']	5	['8', '306', '310', '317', '321']	5		0	bile acid and bile salt transport [GO:0015721]; heme catabolic process [GO:0042167]; monoatomic ion transport [GO:0006811]; organic anion transport [GO:0015711]; sodium-independent organic anion transport [GO:0043252]; xenobiotic metabolic process [GO:0006805]	basal plasma membrane [GO:0009925]; basolateral plasma membrane [GO:0016323]; plasma membrane [GO:0005886]	bile acid transmembrane transporter activity [GO:0015125]; organic anion transmembrane transporter activity [GO:0008514]; serine-type endopeptidase inhibitor activity [GO:0004867]; sodium-independent organic anion transmembrane transporter activity [GO:0015347]
Q9Y666	Solute carrier family 12 member 7 (Electroneutral potassium-chloride cotransporter 4) (K-Cl cotransporter 4)	1083	i119-141o156-178i205-228o252-270i273-302o416-436i451-478o494-516i556-580o583-605i613-631o632-654i	['4', '91', '94', '312', '331', '344', '360', '439', '1029']	9	['4','91','94','439','1029']	5	['4', '91']	2	['4', '94', '439', '1029']	4	ammonium import across plasma membrane [GO:0140157]; cell volume homeostasis [GO:0006884]; cellular response to glucose stimulus [GO:0071333]; chemical synaptic transmission [GO:0007268]; chloride ion homeostasis [GO:0055064]; chloride transmembrane transport [GO:1902476]; monoatomic ion transport [GO:0006811]; potassium ion homeostasis [GO:0055075]; potassium ion import across plasma membrane [G…	plasma membrane [GO:0005886]; protein-containing complex [GO:0032991]; synapse [GO:0045202]	ammonium transmembrane transporter activity [GO:0008519]; potassium:chloride symporter activity [GO:0015379]; protein kinase binding [GO:0019901]
Q4VNC0	Probable cation-transporting ATPase 13A5 (EC 7.2.2.-) (P5-ATPase isoform 5)	1218	i33-43o44-53i195-220o223-243i394-420o434-452i905-927o933-953i973-995o1039-1063i1075-1095o1115-1135i	['540', '669', '781', '819', '1014', '1017', '1021', '1027', '1031', '1174']	10	['540','669','781','819','1174']	5	['540', '819', '1174']	3	['669', '781']	2	intracellular calcium ion homeostasis [GO:0006874]; monoatomic ion transmembrane transport [GO:0034220]; polyamine transmembrane transport [GO:1902047]	late endosome membrane [GO:0031902]; plasma membrane [GO:0005886]	ATP binding [GO:0005524]; ATP hydrolysis activity [GO:0016887]; ATPase-coupled monoatomic cation transmembrane transporter activity [GO:0019829]; metal ion binding [GO:0046872]; P-type ion transporter activity [GO:0015662]; polyamine transmembrane transporter activity [GO:0015203]
O60503	Adenylate cyclase type 9 (EC 4.6.1.1) (ATP pyrophosphate-lyase 9) (Adenylate cyclase type IX) (ACIX) (Adenylyl cyclase 9) (AC9)	1353	i116-136o142-162i175-195o218-241i242-263o281-301i787-807o819-839i868-884o892-910i918-937o978-996i	['206', '409', '613', '660', '955', '964', '1066', '1348']	8	['409','613','660','1066','1348']	5	['660']	1	['409', '613', '1066', '1348']	4	adenylate cyclase-activating adrenergic receptor signaling pathway [GO:0071880]; adenylate cyclase-activating G protein-coupled receptor signaling pathway [GO:0007189]; cAMP biosynthetic process [GO:0006171]; in utero embryonic development [GO:0001701]; intracellular signal transduction [GO:0035556]; signal transduction [GO:0007165]	axon [GO:0030424]; cytosol [GO:0005829]; dendrite [GO:0030425]; membrane [GO:0016020]; plasma membrane [GO:0005886]	adenylate cyclase activity [GO:0004016]; ATP binding [GO:0005524]; metal ion binding [GO:0046872]
P16615	Sarcoplasmic/endoplasmic reticulum calcium ATPase 2 (SERCA2) (SR Ca(2+)-ATPase 2) (EC 7.2.2.10) (Calcium pump 2) (Calcium-transporting ATPase sarcoplasmic reticulum type, slow twitch skeletal muscle isoform) (Endoplasmic reticulum class 1/2 Ca(2+) ATPase)	1042	i60-76o88-108i256-276o296-314i762-782o787-807i836-856o895-915i930-949o966-986i1018-1030o	['19', '421', '589', '738', '918', '962', '1035']	7	['19','421','589','738','918']	5	['589']	1	['19', '421', '738', '918']	4	autophagosome assembly [GO:0000045]; autophagosome membrane docking [GO:0016240]; calcium ion import into sarcoplasmic reticulum [GO:1990036]; calcium ion transmembrane transport [GO:0070588]; calcium ion transport from cytosol to endoplasmic reticulum [GO:1903515]; cardiac muscle hypertrophy in response to stress [GO:0014898]; cell adhesion [GO:0007155]; cellular response to oxidative stress [GO…	calcium ion-transporting ATPase complex [GO:0090534]; endoplasmic reticulum [GO:0005783]; endoplasmic reticulum membrane [GO:0005789]; longitudinal sarcoplasmic reticulum [GO:0014801]; membrane [GO:0016020]; plasma membrane [GO:0005886]; platelet dense tubular network membrane [GO:0031095]; ribbon synapse [GO:0097470]; sarcoplasmic reticulum [GO:0016529]; sarcoplasmic reticulum membrane [GO:00330…	ATP binding [GO:0005524]; ATP hydrolysis activity [GO:0016887]; calcium ion binding [GO:0005509]; enzyme binding [GO:0019899]; P-type calcium transporter activity [GO:0005388]; P-type calcium transporter activity involved in regulation of cardiac muscle cell membrane potential [GO:0086039]; S100 protein binding [GO:0044548]; transmembrane transporter binding [GO:0044325]
Q9H2H9	Sodium-coupled neutral amino acid symporter 1 (Amino acid transporter A1) (N-system amino acid transporter 2) (Solute carrier family 38 member 1) (System A amino acid transporter 1) (System N amino acid transporter 1)	487	i77-95o101-121i149-169o190-212i223-238o275-293i310-333o352-372i394-411o417-439i453-474o	['15', '23', '26', '79', '251', '257', '312']	7	['15','23','26','79','312']	5	['15']	1	['23', '26', '79', '312']	4	amino acid import [GO:0043090]; amino acid transmembrane transport [GO:0003333]; amino acid transport [GO:0006865]; female pregnancy [GO:0007565]; gamma-aminobutyric acid biosynthetic process [GO:0009449]; glutamine metabolic process [GO:0006541]; glutamine transport [GO:0006868]; L-alpha-amino acid transmembrane transport [GO:1902475]; neurotransmitter uptake [GO:0001504]; neutral amino acid tra…	axon [GO:0030424]; basolateral plasma membrane [GO:0016323]; external side of apical plasma membrane [GO:0098591]; extracellular exosome [GO:0070062]; membrane [GO:0016020]; neuronal cell body [GO:0043025]; plasma membrane [GO:0005886]	alanine:sodium symporter activity [GO:0015655]; amino acid transmembrane transporter activity [GO:0015171]; amino acid:sodium symporter activity [GO:0005283]; glycine:sodium symporter activity [GO:0015375]; L-amino acid transmembrane transporter activity [GO:0015179]; L-glutamine transmembrane transporter activity [GO:0015186]; neutral L-amino acid transmembrane transporter activity [GO:0015175];…
Q5T3F8	CSC1-like protein 2 (Transmembrane protein 63B)	832	o41-62i158-178o204-221i435-455o478-495i520-535o566-586i626-642o643-654i680-698o711-726i	['15', '177', '266', '368', '406', '462', '511']	7	['177','266','368','406','511']	5	['266', '368', '406', '511']	4	['177']	1		actin cytoskeleton [GO:0015629]; plasma membrane [GO:0005886]	calcium activated cation channel activity [GO:0005227]; mechanosensitive monoatomic ion channel activity [GO:0008381]; osmolarity-sensing monoatomic cation channel activity [GO:1990760]
Q9NP78	ABC-type oligopeptide transporter ABCB9 (EC 7.4.2.6) (ATP-binding cassette sub-family B member 9) (ATP-binding cassette transporter 9) (ABC transporter 9 protein) (hABCB9) (TAP-like protein) (TAPL)	766	i6-26o48-68i81-99o116-137i185-206o229-249i300-320o330-350i418-428o445-465i	['280', '508', '524', '599', '761']	5	['280','508','524','599','761']	5	['280', '508']	2	['524', '599', '761']	3	peptide metabolic process [GO:0006518]; peptide transport [GO:0015833]; protein transport [GO:0015031]; transmembrane transport [GO:0055085]	endoplasmic reticulum membrane [GO:0005789]; intracellular membrane-bounded organelle [GO:0043231]; lysosomal membrane [GO:0005765]; lysosome [GO:0005764]; membrane [GO:0016020]	ABC-type oligopeptide transporter activity [GO:0015421]; ABC-type peptide transporter activity [GO:0015440]; ATP binding [GO:0005524]; ATP hydrolysis activity [GO:0016887]; ATPase-coupled transmembrane transporter activity [GO:0042626]; protein homodimerization activity [GO:0042803]; transmembrane transporter activity [GO:0022857]
Q9UBH6	Solute carrier family 53 member 1 (Phosphate exporter SLC53A1) (Protein SYG1 homolog) (Xenotropic and polytropic murine leukemia virus receptor X3) (X-receptor) (Xenotropic and polytropic retrovirus receptor 1)	696	i235-257o271-291i316-337o345-360i403-414o446-464i477-497o510-530i557-579o591-602i	['152', '248', '310', '432', '658', '664']	6	['152','248','310','658','664']	5	['152', '248']	2	['310', '658', '664']	3	cellular response to phosphate starvation [GO:0016036]; intracellular phosphate ion homeostasis [GO:0030643]; phosphate ion transmembrane transport [GO:0035435]; phosphate ion transport [GO:0006817]; response to virus [GO:0009615]	cytoplasm [GO:0005737]; Golgi apparatus [GO:0005794]; plasma membrane [GO:0005886]	efflux transmembrane transporter activity [GO:0015562]; inositol hexakisphosphate binding [GO:0000822]; phosphate ion transmembrane transporter activity [GO:0015114]; virus receptor activity [GO:0001618]
Q9Y2G3	Phospholipid-transporting ATPase IF (EC 7.6.2.1) (ATPase IR) (ATPase class VI type 11B) (P4-ATPase flippase complex alpha subunit ATP11B)	1177	i66-81o91-103i285-307o338-363i887-896o911-931i961-983o999-1019i1026-1051o1063-1089i	['331', '390', '449', '461', '477', '786', '998']	7	['390','449','461','477','786']	5	['477']	1	['390', '449', '461', '786']	4	aminophospholipid transport [GO:0015917]; monoatomic ion transmembrane transport [GO:0034220]; monoatomic ion transport [GO:0006811]; phospholipid translocation [GO:0045332]	azurophil granule membrane [GO:0035577]; early endosome membrane [GO:0031901]; endoplasmic reticulum [GO:0005783]; Golgi apparatus [GO:0005794]; membrane [GO:0016020]; nuclear inner membrane [GO:0005637]; phospholipid-translocating ATPase complex [GO:1990531]; plasma membrane [GO:0005886]; recycling endosome [GO:0055037]; recycling endosome membrane [GO:0055038]	ATP binding [GO:0005524]; ATP hydrolysis activity [GO:0016887]; ATPase-coupled intramembrane lipid transporter activity [GO:0140326]; magnesium ion binding [GO:0000287]; monoatomic ion transmembrane transporter activity [GO:0015075]; phosphatidylethanolamine flippase activity [GO:0090555]; phosphatidylserine floppase activity [GO:0090556]
Q7Z5M5	Transmembrane channel-like protein 3	1100	i142-165o226-246i320-340o362-382i399-415o509-519i520-529o570-584i620-640o676-697i	['16', '264', '430', '431', '465', '486', '749', '835', '1054']	9	['16','264','749','835','1054']	5	['264']	1	['16', '749', '835', '1054']	4		plasma membrane [GO:0005886]	mechanosensitive monoatomic ion channel activity [GO:0008381]
Q68DH5	G-protein coupled receptor-associated protein LMBRD2 (LMBR1 domain-containing protein 2)	695	o3-21i33-56o106-129i152-172o189-209i388-402o431-453i476-492o528-546i	['70', '78', '255', '343', '624', '631', '642']	7	['255','343','624','631','642']	5	['343', '642']	2	['255', '624', '631']	3	adrenergic receptor signaling pathway [GO:0071875]	membrane [GO:0016020]; plasma membrane [GO:0005886]
P35670	Copper-transporting ATPase 2 (EC 7.2.2.8) (Copper pump 2) (Wilson disease-associated protein) [Cleaved into: WND/140 kDa]	1465	i653-673o694-714i731-750o767-780i922-942o971-984i1323-1343o1353-1368i	['244', '294', '438', '892', '1270']	5	['244','294','438','892','1270']	5	['294', '892']	2	['244', '438', '1270']	3	copper ion export [GO:0060003]; copper ion import [GO:0015677]; copper ion transport [GO:0006825]; establishment of localization in cell [GO:0051649]; intracellular copper ion homeostasis [GO:0006878]; intracellular zinc ion homeostasis [GO:0006882]; lactation [GO:0007595]; monoatomic ion transmembrane transport [GO:0034220]; protein maturation by copper ion transfer [GO:0015680]; response to cop…	Golgi apparatus [GO:0005794]; Golgi membrane [GO:0000139]; late endosome [GO:0005770]; membrane [GO:0016020]; mitochondrion [GO:0005739]; plasma membrane [GO:0005886]; trans-Golgi network membrane [GO:0032588]	ATP binding [GO:0005524]; ATP hydrolysis activity [GO:0016887]; copper ion binding [GO:0005507]; copper ion transmembrane transporter activity [GO:0005375]; P-type divalent copper transporter activity [GO:0043682]; P-type monovalent copper transporter activity [GO:0140581]
Q13507	Short transient receptor potential channel 3 (TrpC3) (Transient receptor protein 3) (TRP-3) (hTrp-3) (hTrp3)	921	i419-429o430-439i459-477o506-526i544-564o609-630i650-670o722-738i	['410', '476', '489', '633', '728', '744']	6	['410','476','633','728','744']	5	['728']	1	['410', '476', '633', '744']	4	calcium ion transmembrane transport [GO:0070588]; calcium ion transport [GO:0006816]; phototransduction [GO:0007602]; positive regulation of calcium ion transport into cytosol [GO:0010524]; positive regulation of cardiac muscle hypertrophy in response to stress [GO:1903244]; regulation of cytosolic calcium ion concentration [GO:0051480]; response to ATP [GO:0033198]; response to calcium ion [GO:0…	cation channel complex [GO:0034703]; plasma membrane [GO:0005886]	calcium activated cation channel activity [GO:0005227]; calcium channel activity [GO:0005262]; inositol 1,4,5 trisphosphate binding [GO:0070679]; metal ion binding [GO:0046872]; store-operated calcium channel activity [GO:0015279]
Q32M45	Anoctamin-4 (Transmembrane protein 16D)	955	i353-373o421-442i506-526o548-568i593-613o716-736i769-789o887-898i	['83', '105', '257', '288', '544', '605', '824', '837']	8	['83','105','257','288','605']	5	['83', '257']	2	['83', '105', '288', '605']	4	calcium activated galactosylceramide scrambling [GO:0061591]; calcium activated phosphatidylcholine scrambling [GO:0061590]; calcium activated phosphatidylserine scrambling [GO:0061589]; chloride transmembrane transport [GO:1902476]; chloride transport [GO:0006821]; establishment of localization in cell [GO:0051649]; monoatomic ion transmembrane transport [GO:0034220]	plasma membrane [GO:0005886]	intracellular calcium activated chloride channel activity [GO:0005229]; phospholipid scramblase activity [GO:0017128]; protein dimerization activity [GO:0046983]
Q9BYT9	Anoctamin-3 (Transmembrane protein 16C)	981	i398-418o466-487i551-571o593-613i638-658o758-778i811-831o915-935i	['18', '88', '302', '333', '425', '448', '455', '650', '866']	9	['18','88','302','333','650']	5	['302']	1	['18', '88', '333', '650']	4	calcium activated galactosylceramide scrambling [GO:0061591]; calcium activated phosphatidylcholine scrambling [GO:0061590]; chloride transmembrane transport [GO:1902476]; detection of mechanical stimulus [GO:0050982]; detection of temperature stimulus [GO:0016048]; establishment of localization in cell [GO:0051649]; monoatomic ion transmembrane transport [GO:0034220]	plasma membrane [GO:0005886]	chloride channel activity [GO:0005254]; intracellular calcium activated chloride channel activity [GO:0005229]; phospholipid scramblase activity [GO:0017128]; protein dimerization activity [GO:0046983]
Q9UBN4	Short transient receptor potential channel 4 (TrpC4) (Trp-related protein 4) (hTrp-4) (hTrp4)	977	i330-340o341-350i363-383o404-418i433-453o476-498i512-534o600-620i	['621', '766', '793', '816', '819']	5	['621','766','793','816','819']	5		0	['621', '766', '793', '816', '819']	5	calcium ion import [GO:0070509]; calcium ion transmembrane transport [GO:0070588]; calcium ion transport [GO:0006816]; gamma-aminobutyric acid secretion [GO:0014051]; oligodendrocyte differentiation [GO:0048709]; regulation of cytosolic calcium ion concentration [GO:0051480]	basolateral plasma membrane [GO:0016323]; calcium channel complex [GO:0034704]; cation channel complex [GO:0034703]; caveola [GO:0005901]; cell surface [GO:0009986]; cortical cytoskeleton [GO:0030863]; plasma membrane [GO:0005886]	beta-catenin binding [GO:0008013]; cadherin binding [GO:0045296]; calcium channel activity [GO:0005262]; inositol 1,4,5 trisphosphate binding [GO:0070679]; store-operated calcium channel activity [GO:0015279]
Q9UL62	Short transient receptor potential channel 5 (TrpC5) (Transient receptor protein 5) (TRP-5) (hTRP-5) (hTRP5)	973	i328-338o339-350i364-384o405-419i434-454o477-497i513-535o604-624i	['10', '91', '461', '625', '678', '900']	6	['10','91','625','678','900']	5	['678']	1	['10', '91', '625', '900']	4	calcium ion transmembrane transport [GO:0070588]; calcium ion transport [GO:0006816]; negative regulation of dendrite morphogenesis [GO:0050774]; nervous system development [GO:0007399]; neuron apoptotic process [GO:0051402]; neuron differentiation [GO:0030182]; phosphatidylserine exposure on apoptotic cell surface [GO:0070782]; positive regulation of axon extension [GO:0045773]; positive regulat…	calcium channel complex [GO:0034704]; cation channel complex [GO:0034703]; dendrite [GO:0030425]; growth cone [GO:0030426]; neuronal cell body [GO:0043025]; plasma membrane [GO:0005886]	actin binding [GO:0003779]; actinin binding [GO:0042805]; ATPase binding [GO:0051117]; calcium channel activity [GO:0005262]; clathrin binding [GO:0030276]; inositol 1,4,5 trisphosphate binding [GO:0070679]; store-operated calcium channel activity [GO:0015279]
A8MYU2	Potassium channel subfamily U member 1 (Calcium-activated potassium channel subunit alpha-3) (Calcium-activated potassium channel, subfamily M subunit alpha-3) (KCa5) (Slowpoke homolog 3)	1149	o25-45i104-124o139-159i164-184o189-209i227-245o292-308i	['8', '260', '339', '666', '742', '809', '1108']	7	['339','666','742','809','1108']	5	['339', '666', '742', '809']	4	['1108']	1	potassium ion transmembrane transport [GO:0071805]; regulation of monoatomic ion transmembrane transport [GO:0034765]; reproductive process [GO:0022414]	membrane [GO:0016020]; plasma membrane [GO:0005886]	potassium channel activity [GO:0005267]; voltage-gated monoatomic ion channel activity [GO:0005244]
O95490	Adhesion G protein-coupled receptor L2 (Calcium-independent alpha-latrotoxin receptor 2) (CIRL-2) (Latrophilin homolog 1) (Latrophilin-2) (Lectomedin-1)	1459	o852-872i881-901o910-930i952-972o991-1011i1036-1056o1063-1083i	['99', '331', '520', '629', '731', '744', '787', '792', '813', '1141', '1158', '1231', '1242', '1255']	14	['1141','1158','1231','1242','1255']	5	['1141', '1158', '1255']	3	['1231', '1242']	2	adenylate cyclase-activating G protein-coupled receptor signaling pathway [GO:0007189]; cell surface receptor signaling pathway [GO:0007166]; G protein-coupled receptor signaling pathway [GO:0007186]	membrane [GO:0016020]	carbohydrate binding [GO:0030246]; G protein-coupled receptor activity [GO:0004930]; latrotoxin receptor activity [GO:0016524]
P08172	Muscarinic acetylcholine receptor M2	466	o23-46i60-80o98-119i140-162o185-207i389-409o423-443i	['2', '3', '6', '9', '108', '284', '341', '432', '444']	9	['108','284','341','432','444']	5	['341', '432', '444']	3	['108', '284']	2	adenylate cyclase-inhibiting G protein-coupled acetylcholine receptor signaling pathway [GO:0007197]; adenylate cyclase-modulating G protein-coupled receptor signaling pathway [GO:0007188]; chemical synaptic transmission [GO:0007268]; G protein-coupled acetylcholine receptor signaling pathway [GO:0007213]; G protein-coupled receptor signaling pathway [GO:0007186]; G protein-coupled receptor signa…	asymmetric synapse [GO:0032279]; axon terminus [GO:0043679]; cholinergic synapse [GO:0098981]; clathrin-coated endocytic vesicle membrane [GO:0030669]; dendrite [GO:0030425]; glutamatergic synapse [GO:0098978]; membrane [GO:0016020]; neuronal cell body [GO:0043025]; plasma membrane [GO:0005886]; postsynaptic membrane [GO:0045211]; presynaptic membrane [GO:0042734]; symmetric synapse [GO:0032280];…	arrestin family protein binding [GO:1990763]; G protein-coupled acetylcholine receptor activity [GO:0016907]; G protein-coupled serotonin receptor activity [GO:0004993]
P20309	Muscarinic acetylcholine receptor M3	590	o68-91i105-125o143-164i185-207o230-252i493-513o528-547i	['5', '6', '15', '41', '48', '153', '379', '444', '536', '548']	10	['153','379','444','536','548']	5	['379', '536', '548']	3	['153', '444']	2	acetylcholine receptor signaling pathway [GO:0095500]; adenylate cyclase-inhibiting G protein-coupled acetylcholine receptor signaling pathway [GO:0007197]; calcium-mediated signaling [GO:0019722]; chemical synaptic transmission [GO:0007268]; G protein-coupled acetylcholine receptor signaling pathway [GO:0007213]; G protein-coupled receptor signaling pathway [GO:0007186]; G protein-coupled recept…	basal plasma membrane [GO:0009925]; basolateral plasma membrane [GO:0016323]; dendrite [GO:0030425]; endoplasmic reticulum membrane [GO:0005789]; plasma membrane [GO:0005886]; postsynaptic membrane [GO:0045211]; synapse [GO:0045202]	acetylcholine binding [GO:0042166]; G protein-coupled acetylcholine receptor activity [GO:0016907]; G protein-coupled serotonin receptor activity [GO:0004993]; phosphatidylinositol phospholipase C activity [GO:0004435]; signaling receptor activity [GO:0038023]
P43657	Lysophosphatidic acid receptor 6 (LPA receptor 6) (LPA-6) (Oleoyl-L-alpha-lysophosphatidic acid receptor) (P2Y purinoceptor 5) (P2Y5) (Purinergic receptor 5) (RB intron encoded G-protein coupled receptor)	344	o19-43i52-75o87-112i132-154o180-205i230-252o272-294i	['5', '12', '50', '163', '200', '223', '262', '306', '340']	9	['50','200','223','306','340']	5	['50', '200', '223']	3	['306', '340']	2	blastocyst hatching [GO:0001835]; phospholipase C-activating G protein-coupled receptor signaling pathway [GO:0007200]; positive regulation of Rho protein signal transduction [GO:0035025]	plasma membrane [GO:0005886]	lysophosphatidic acid receptor activity [GO:0070915]
Q86SQ4	Adhesion G-protein coupled receptor G6 (Developmentally regulated G-protein-coupled receptor) (G-protein coupled receptor 126) (Vascular inducible G protein-coupled receptor) [Cleaved into: ADGRG6 N-terminal fragment (ADGRG6-NTF); ADGRG6 C-terminal fragment (ADGRG6-CTF)]	1221	o869-889i900-917o929-953i971-992o1019-1042i1067-1088o1093-1113i	['121', '143', '206', '258', '314', '324', '353', '438', '445', '452', '485', '488', '505', '563', '593', '600', '605', '667', '673', '695', '704', '732', '750', '776', '811', '818', '903', '1056', '1169', '1193', '1201']	31	['903','1056','1169','1193','1201']	5	['1056', '1169']	2	['903', '1193', '1201']	3	adenylate cyclase-activating G protein-coupled receptor signaling pathway [GO:0007189]; cAMP-mediated signaling [GO:0019933]; cell surface receptor signaling pathway [GO:0007166]; G protein-coupled receptor signaling pathway [GO:0007186]; heart trabecula formation [GO:0060347]; myelination [GO:0042552]; myelination in peripheral nervous system [GO:0022011]; nervous system development [GO:0007399]…	cell surface [GO:0009986]; cytoplasm [GO:0005737]; endoplasmic reticulum membrane [GO:0005789]; membrane [GO:0016020]; plasma membrane [GO:0005886]	collagen binding [GO:0005518]; endopeptidase activity [GO:0004175]; extracellular matrix binding [GO:0050840]; G protein-coupled receptor activity [GO:0004930]; laminin binding [GO:0043236]
O95800	Probable G-protein coupled receptor 75	540	o42-65i81-106o121-141i162-181o202-224i323-342o357-377i	['2', '12', '25', '85', '153', '310', '349', '420', '487']	9	['85','153','310','420','487']	5	['153']	1	['85', '310', '420', '487']	4	chemokine-mediated signaling pathway [GO:0070098]; G protein-coupled receptor signaling pathway [GO:0007186]	plasma membrane [GO:0005886]	C-C chemokine receptor activity [GO:0016493]; G protein-coupled receptor activity [GO:0004930]
Q5T848	Metabotropic glycine receptor (mGlyR) (G-protein coupled receptor 158)	1215	o418-439i451-474o482-511i526-546o578-598i612-634o642-664i	['98', '143', '215', '274', '333', '697', '846', '884', '944', '1156']	10	['697','846','884','944','1156']	5	['846']	1	['697', '884', '944', '1156']	4	brain development [GO:0007420]; cognition [GO:0050890]; G protein-coupled receptor signaling pathway [GO:0007186]; positive regulation of neurotransmitter secretion [GO:0001956]; protein localization to plasma membrane [GO:0072659]; regulation of G protein-coupled receptor signaling pathway [GO:0008277]; regulation of synapse organization [GO:0050807]	cell projection [GO:0042995]; nucleus [GO:0005634]; plasma membrane [GO:0005886]; postsynaptic membrane [GO:0045211]; presynaptic membrane [GO:0042734]	enzyme activator activity [GO:0008047]; G protein-coupled receptor activity [GO:0004930]; metabotropic glycine receptor activity [GO:0160079]; transmembrane signaling receptor activity [GO:0004888]
O95259	Potassium voltage-gated channel subfamily H member 1 (Ether-a-go-go potassium channel 1) (EAG channel 1) (h-eag) (hEAG1) (Voltage-gated potassium channel subunit Kv10.1)	989	i222-239o249-269i295-312o346-356i377-397o478-502i	['26', '103', '238', '415', '433', '497', '779']	7	['26','103','238','497','779']	5	['26', '103', '497']	3	['238', '779']	2	cellular response to calcium ion [GO:0071277]; myoblast fusion [GO:0007520]; potassium ion transmembrane transport [GO:0071805]; potassium ion transport [GO:0006813]; regulation of cell population proliferation [GO:0042127]; regulation of membrane potential [GO:0042391]; regulation of monoatomic ion transmembrane transport [GO:0034765]	axon [GO:0030424]; dendrite [GO:0030425]; early endosome membrane [GO:0031901]; intracellular membrane-bounded organelle [GO:0043231]; nuclear inner membrane [GO:0005637]; perikaryon [GO:0043204]; plasma membrane [GO:0005886]; postsynaptic density membrane [GO:0098839]; presynaptic membrane [GO:0042734]; voltage-gated potassium channel complex [GO:0008076]	calmodulin binding [GO:0005516]; delayed rectifier potassium channel activity [GO:0005251]; phosphatidylinositol bisphosphate binding [GO:1902936]
Q13370	cGMP-inhibited 3',5'-cyclic phosphodiesterase 3B (EC 3.1.4.17) (CGIPDE1) (CGIP1) (Cyclic GMP-inhibited phosphodiesterase B) (CGI-PDE B)	1112	i78-96o117-137i152-172o192-211i219-237o243-267i	['517', '531', '771', '1020', '1093']	5	['517','531','771','1020','1093']	5	['771', '1020']	2	['517', '531', '1093']	3	angiogenesis [GO:0001525]; cellular response to insulin stimulus [GO:0032869]; G protein-coupled receptor signaling pathway [GO:0007186]; negative regulation of angiogenesis [GO:0016525]; negative regulation of cAMP-mediated signaling [GO:0043951]; negative regulation of cell adhesion [GO:0007162]; negative regulation of cell adhesion mediated by integrin [GO:0033629]; negative regulation of lipi…	cytosol [GO:0005829]; endoplasmic reticulum [GO:0005783]; Golgi apparatus [GO:0005794]; guanyl-nucleotide exchange factor complex [GO:0032045]; membrane [GO:0016020]	3',5'-cyclic-AMP phosphodiesterase activity [GO:0004115]; 3',5'-cyclic-GMP phosphodiesterase activity [GO:0047555]; 3',5'-cyclic-nucleotide phosphodiesterase activity [GO:0004114]; cGMP-inhibited cyclic-nucleotide phosphodiesterase activity [GO:0004119]; metal ion binding [GO:0046872]; protein kinase B binding [GO:0043422]
Q14432	cGMP-inhibited 3',5'-cyclic phosphodiesterase 3A (EC 3.1.4.17) (Cyclic GMP-inhibited phosphodiesterase A) (CGI-PDE A) (cGMP-inhibited cAMP phosphodiesterase) (cGI-PDE)	1141	i61-81o130-151i159-178o185-206i210-227o239-255i	['404', '629', '808', '1058', '1101']	5	['404','629','808','1058','1101']	5	['404', '808']	2	['629', '1058', '1101']	3	apoptotic signaling pathway [GO:0097190]; cAMP-mediated signaling [GO:0019933]; cellular response to cGMP [GO:0071321]; cellular response to transforming growth factor beta stimulus [GO:0071560]; cGMP-mediated signaling [GO:0019934]; G protein-coupled receptor signaling pathway [GO:0007186]; lipid metabolic process [GO:0006629]; negative regulation of apoptotic process [GO:0043066]; negative regu…	cytosol [GO:0005829]; membrane [GO:0016020]	3',5'-cyclic-AMP phosphodiesterase activity [GO:0004115]; 3',5'-cyclic-GMP phosphodiesterase activity [GO:0047555]; 3',5'-cyclic-nucleotide phosphodiesterase activity [GO:0004114]; cGMP-inhibited cyclic-nucleotide phosphodiesterase activity [GO:0004119]; estrogen binding [GO:0099130]; metal ion binding [GO:0046872]; nuclear estrogen receptor activity [GO:0030284]
Q8N5G2	Macoilin (Macoilin-1) (Transmembrane protein 57)	664	i29-51o52-62i74-96o97-114i120-140o154-174i	['324', '330', '340', '452', '655']	5	['324','330','340','452','655']	5		0	['324', '330', '340', '452', '655']	5	brain development [GO:0007420]; chemotaxis [GO:0006935]; neuronal signal transduction [GO:0023041]	axon [GO:0030424]; neuron projection terminus [GO:0044306]; nuclear membrane [GO:0031965]; nucleus [GO:0005634]; rough endoplasmic reticulum membrane [GO:0030867]; synapse [GO:0045202]	microtubule binding [GO:0008017]
Q9NSA2	Potassium voltage-gated channel subfamily D member 1 (Voltage-gated potassium channel subunit Kv4.1)	647	i184-205o230-251i263-281o290-303i326-347o387-408i	['45', '352', '355', '410', '470', '546', '629']	7	['45','410','470','546','629']	5	['546']	1	['45', '410', '470', '629']	4	potassium ion transmembrane transport [GO:0071805]; protein homooligomerization [GO:0051260]; regulation of monoatomic ion transmembrane transport [GO:0034765]	dendritic spine [GO:0043197]; neuronal cell body [GO:0043025]; plasma membrane [GO:0005886]; postsynaptic membrane [GO:0045211]; voltage-gated potassium channel complex [GO:0008076]	A-type (transient outward) potassium channel activity [GO:0005250]; metal ion binding [GO:0046872]
Q6DN12	Multiple C2 and transmembrane domain-containing protein 2	878	i691-705o706-716i795-811o814-823i	['22', '164', '285', '367', '790']	5	['22','164','285','367','790']	5	['285', '790']	2	['22', '164', '367']	3	calcium-mediated signaling [GO:0019722]; regulation of neurotransmitter secretion [GO:0046928]	cytosol [GO:0005829]; membrane [GO:0016020]; nucleoplasm [GO:0005654]; synaptic vesicle membrane [GO:0030672]	calcium ion binding [GO:0005509]
Q86VR2	Reticulophagy regulator 3	466	i69-83o89-99i169-184o195-207i	['124', '256', '297', '301', '392']	5	['124','256','297','301','392']	5	['297', '392']	2	['124', '256', '301']	3	collagen catabolic process [GO:0030574]; endoplasmic reticulum tubular network organization [GO:0071786]; positive regulation of neuron projection development [GO:0010976]; reticulophagy [GO:0061709]	endoplasmic reticulum membrane [GO:0005789]; endoplasmic reticulum tubular network [GO:0071782]; protein-containing complex [GO:0032991]	endoplasmic reticulum-autophagosome adaptor activity [GO:0140506]
Q9C0B5	Palmitoyltransferase ZDHHC5 (EC 2.3.1.225) (Zinc finger DHHC domain-containing protein 5) (DHHC-5) (Zinc finger protein 375)	715	i14-35o47-67i149-169o184-206i	['61', '239', '461', '465', '535']	5	['61','239','461','465','535']	5	['61', '461']	2	['61', '239', '465', '535']	4	innate immune response [GO:0045087]; lipid transport [GO:0006869]; positive regulation of pattern recognition receptor signaling pathway [GO:0062208]; positive regulation of protein localization to phagocytic vesicle [GO:1905171]; positive regulation of protein localization to plasma membrane [GO:1903078]; protein localization to plasma membrane [GO:0072659]; protein palmitoylation [GO:0018345]; …	cell surface [GO:0009986]; dendrite [GO:0030425]; GABA-ergic synapse [GO:0098982]; glutamatergic synapse [GO:0098978]; Golgi membrane [GO:0000139]; membrane [GO:0016020]; nucleoplasm [GO:0005654]; phagocytic vesicle [GO:0045335]; plasma membrane [GO:0005886]; postsynaptic specialization, intracellular component [GO:0099091]	palmitoyltransferase activity [GO:0016409]; protein-cysteine S-palmitoyltransferase activity [GO:0019706]
Q9NRC1	Suppressor of tumorigenicity 7 protein (Protein FAM4A1) (Protein HELG)	585	i23-35o62-82i512-523o524-533i	['47', '110', '111', '114', '117', '166']	6	['110','111','114','117','166']	5		0	['110', '111', '114', '117', '166']	5	extracellular matrix organization [GO:0030198]; regulation of cell differentiation [GO:0045595]	membrane [GO:0016020]
P27105	Stomatin (Erythrocyte band 7 integral membrane protein) (Erythrocyte membrane protein band 7.2) (Protein 7.2b)	288	i31-42o43-54i	['128', '135', '159', '229', '264']	5	['128','135','159','229','264']	5	['128', '135', '264']	3	['159', '229']	2	positive regulation by host of viral genome replication [GO:0044829]; positive regulation of protein targeting to membrane [GO:0090314]; positive regulation of viral process [GO:0048524]; regulation of monoatomic ion transmembrane transport [GO:0034765]	azurophil granule membrane [GO:0035577]; blood microparticle [GO:0072562]; cytoskeleton [GO:0005856]; endoplasmic reticulum [GO:0005783]; extracellular exosome [GO:0070062]; extracellular space [GO:0005615]; melanosome [GO:0042470]; membrane [GO:0016020]; membrane raft [GO:0045121]; mitochondrion [GO:0005739]; perinuclear region of cytoplasm [GO:0048471]; plasma membrane [GO:0005886]; specific gr…	identical protein binding [GO:0042802]; protein homodimerization activity [GO:0042803]; RNA polymerase binding [GO:0070063]
Q15842	ATP-sensitive inward rectifier potassium channel 8 (Inward rectifier K(+) channel Kir6.1) (Potassium channel, inwardly rectifying subfamily J member 8) (uKATP-1)	424	i73-97o156-177i	['389', '395', '401', '402', '420']	5	['389','395','401','402','420']	5		0	['389', '395', '401', '402', '420']	5	adaptive immune response [GO:0002250]; apoptotic process [GO:0006915]; atrioventricular node cell differentiation [GO:0060922]; calcium ion transmembrane transport [GO:0070588]; CAMKK-AMPK signaling cascade [GO:0061762]; coronary vasculature development [GO:0060976]; defense response to virus [GO:0051607]; determination of adult lifespan [GO:0008340]; establishment of cell polarity [GO:0030010]; …	glutamatergic synapse [GO:0098978]; inward rectifying potassium channel [GO:0008282]; myofibril [GO:0030016]; plasma membrane [GO:0005886]; potassium ion-transporting ATPase complex [GO:0031004]; presynaptic active zone membrane [GO:0048787]; sarcolemma [GO:0042383]; voltage-gated potassium channel complex [GO:0008076]	ATP binding [GO:0005524]; ATP-activated inward rectifier potassium channel activity [GO:0015272]; ATPase-coupled monoatomic cation transmembrane transporter activity [GO:0019829]; inward rectifier potassium channel activity [GO:0005242]; sulfonylurea receptor binding [GO:0017098]; voltage-gated monoatomic ion channel activity involved in regulation of presynaptic membrane potential [GO:0099508]; …
Q53EP0	Fibronectin type III domain-containing protein 3B (Factor for adipocyte differentiation 104) (HCV NS5A-binding protein 37)	1204	i1181-1191o1192-1201i	['73', '258', '405', '896', '916']	5	['73','258','405','896','916']	5	['916']	1	['73', '258', '405', '896']	4		membrane [GO:0016020]	RNA binding [GO:0003723]
Q92543	Sorting nexin-19	992	i29-47o48-66i	['103', '351', '352', '567', '866']	5	['103','351','352','567','866']	5	['103', '866']	2	['351', '352', '567']	3	chondrocyte differentiation [GO:0002062]; dense core granule maturation [GO:1990502]; establishment of localization in cell [GO:0051649]; exocytosis [GO:0006887]; insulin secretion [GO:0030073]	cytoplasm [GO:0005737]; early endosome membrane [GO:0031901]; intracellular membrane-bounded organelle [GO:0043231]	phosphatidylinositol binding [GO:0035091]
Q9HBM0	Vezatin	779	i144-166o169-185i	['292', '321', '642', '649', '676']	5	['292','321','642','649','676']	5	['292', '321', '642']	3	['649', '676']	2	cell-cell adhesion [GO:0098609]	acrosomal vesicle [GO:0001669]; adherens junction [GO:0005912]; cytosol [GO:0005829]; nucleoplasm [GO:0005654]; plasma membrane [GO:0005886]; stereocilia ankle link complex [GO:0002142]; stereocilium membrane [GO:0060171]	myosin binding [GO:0017022]
Q9NTJ5	Phosphatidylinositol-3-phosphatase SAC1 (EC 3.1.3.64) (Phosphatidylinositol-4-phosphate phosphatase) (Suppressor of actin mutations 1-like protein)	587	i521-542o549-569i	['115', '148', '247', '485', '501']	5	['115','148','247','485','501']	5	['115']	1	['148', '247', '485', '501']	4	phosphatidylinositol biosynthetic process [GO:0006661]; phosphatidylinositol dephosphorylation [GO:0046856]	endoplasmic reticulum [GO:0005783]; endoplasmic reticulum membrane [GO:0005789]; endoplasmic reticulum-plasma membrane contact site [GO:0140268]; Golgi apparatus [GO:0005794]; Golgi membrane [GO:0000139]	phosphatase activity [GO:0016791]; phosphatidylinositol phosphate 4-phosphatase activity [GO:0034596]; phosphatidylinositol-3-phosphate phosphatase activity [GO:0004438]; phosphatidylinositol-4-phosphate phosphatase activity [GO:0043812]
Q9Y5W8	Sorting nexin-13 (RGS domain- and PHOX domain-containing protein) (RGS-PX1)	968	i10-31o32-50i	['432', '536', '544', '552', '713']	5	['432','536','544','552','713']	5	['432']	1	['536', '544', '552', '713']	4	intracellular protein transport [GO:0006886]; negative regulation of signal transduction [GO:0009968]; positive regulation of GTPase activity [GO:0043547]	early endosome [GO:0005769]; early endosome membrane [GO:0031901]	phosphatidylinositol binding [GO:0035091]; phosphatidylinositol-3-phosphate binding [GO:0032266]
Q8IWB9	Testis-expressed protein 2 (Transmembrane protein 96)	1127	i471-491o494-514i	['330', '343', '587', '901', '913']	5	['330','343','587','901','913']	5	['913']	1	['330', '343', '587', '901']	4	lipid transport [GO:0006869]; signal transduction [GO:0007165]; sphingolipid metabolic process [GO:0006665]	endoplasmic reticulum [GO:0005783]; endoplasmic reticulum membrane [GO:0005789]; membrane [GO:0016020]; nuclear membrane [GO:0031965]	lipid binding [GO:0008289]
A2VDJ0	Transmembrane protein 131-like	1609	o870-890i	['173', '225', '268', '343', '403', '439', '522', '593', '649', '709', '809', '846', '908', '1045', '1210', '1365', '1422']	17	['908','1045','1210','1365','1422']	5	['1045', '1422']	2	['908', '1210', '1365']	3	negative regulation of canonical Wnt signaling pathway [GO:0090090]; negative regulation of immature T cell proliferation in thymus [GO:0033088]; Wnt signaling pathway [GO:0016055]	cytoplasm [GO:0005737]; endoplasmic reticulum [GO:0005783]; plasma membrane [GO:0005886]
O14522	Receptor-type tyrosine-protein phosphatase T (R-PTP-T) (EC 3.1.3.48) (Receptor-type tyrosine-protein phosphatase rho) (RPTP-rho)	1441	o747-768i	['78', '98', '137', '208', '421', '510', '547', '601', '654', '684', '1162', '1171', '1206', '1268', '1416']	15	['1162','1171','1206','1268','1416']	5		0	['1162', '1171', '1206', '1268', '1416']	5	cell adhesion [GO:0007155]; cellular response to interleukin-6 [GO:0071354]; homophilic cell adhesion via plasma membrane adhesion molecules [GO:0007156]; negative regulation of cell migration [GO:0030336]; negative regulation of receptor signaling pathway via STAT [GO:1904893]; peptidyl-tyrosine dephosphorylation [GO:0035335]; peptidyl-tyrosine dephosphorylation involved in inactivation of prote…	cell surface [GO:0009986]; glutamatergic synapse [GO:0098978]; membrane [GO:0016020]; plasma membrane [GO:0005886]; postsynaptic density membrane [GO:0098839]	alpha-actinin binding [GO:0051393]; alpha-catenin binding [GO:0045294]; beta-catenin binding [GO:0008013]; cadherin binding [GO:0045296]; delta-catenin binding [GO:0070097]; gamma-catenin binding [GO:0045295]; protein homodimerization activity [GO:0042803]; protein phosphatase binding [GO:0019903]; protein tyrosine phosphatase activity [GO:0004725]; STAT family protein binding [GO:0097677]; thiol…
O75427	Leucine-rich repeat and calponin homology domain-containing protein 4 (Leucine-rich repeat neuronal protein 4) (Leucine-rich neuronal protein)	683	i659-678o	['48', '112', '120', '315', '455']	5	['48','112','120','315','455']	5	['112']	1	['48', '120', '315', '455']	4	membrane raft assembly [GO:0001765]; nervous system development [GO:0007399]; positive regulation of toll-like receptor signaling pathway [GO:0034123]	plasma membrane [GO:0005886]; PML body [GO:0016605]
P14625	Endoplasmin (94 kDa glucose-regulated protein) (GRP-94) (Heat shock protein 90 kDa beta member 1) (Tumor rejection antigen 1) (gp96 homolog)	803	o84-93i	['62', '107', '217', '445', '481', '502']	6	['107','217','445','481','502']	5	['217', '481', '502']	3	['107', '445']	2	actin rod assembly [GO:0031247]; cellular response to ATP [GO:0071318]; cellular response to manganese ion [GO:0071287]; negative regulation of apoptotic process [GO:0043066]; protein folding [GO:0006457]; protein folding in endoplasmic reticulum [GO:0034975]; protein transport [GO:0015031]; regulation of phosphoprotein phosphatase activity [GO:0043666]; response to endoplasmic reticulum stress […	collagen-containing extracellular matrix [GO:0062023]; cytosol [GO:0005829]; endocytic vesicle lumen [GO:0071682]; endoplasmic reticulum [GO:0005783]; endoplasmic reticulum chaperone complex [GO:0034663]; endoplasmic reticulum lumen [GO:0005788]; endoplasmic reticulum membrane [GO:0005789]; extracellular exosome [GO:0070062]; extracellular region [GO:0005576]; focal adhesion [GO:0005925]; melanos…	ATP binding [GO:0005524]; ATP hydrolysis activity [GO:0016887]; ATP-dependent protein folding chaperone [GO:0140662]; calcium ion binding [GO:0005509]; low-density lipoprotein particle receptor binding [GO:0050750]; protein phosphatase binding [GO:0019903]; RNA binding [GO:0003723]; unfolded protein binding [GO:0051082]
P23470	Receptor-type tyrosine-protein phosphatase gamma (Protein-tyrosine phosphatase gamma) (R-PTP-gamma) (EC 3.1.3.48)	1445	o738-760i	['109', '113', '156', '359', '444', '619', '631', '722', '813', '863', '1181', '1207', '1252']	13	['813','863','1181','1207','1252']	5	['863']	1	['813', '1181', '1207', '1252']	4	dephosphorylation [GO:0016311]; negative regulation of epithelial cell migration [GO:0010633]; negative regulation of neuron projection development [GO:0010977]; transmembrane receptor protein tyrosine kinase signaling pathway [GO:0007169]	extracellular exosome [GO:0070062]; plasma membrane [GO:0005886]	identical protein binding [GO:0042802]; protein tyrosine phosphatase activity [GO:0004725]; transmembrane receptor protein tyrosine phosphatase activity [GO:0005001]
P42167	Lamina-associated polypeptide 2, isoforms beta/gamma (Thymopoietin, isoforms beta/gamma) (TP beta/gamma) (Thymopoietin-related peptide isoforms beta/gamma) (TPRP isoforms beta/gamma) [Cleaved into: Thymopoietin (TP) (Splenin); Thymopentin (TP5)]	454	i413-434o	['24', '175', '178', '220', '290']	5	['24','175','178','220','290']	5	['24']	1	['175', '178', '220', '290']	4		cytoplasm [GO:0005737]; membrane [GO:0016020]; nuclear envelope [GO:0005635]; nuclear inner membrane [GO:0005637]; nuclear membrane [GO:0031965]; nucleus [GO:0005634]	DNA binding [GO:0003677]; lamin binding [GO:0005521]
Q01974	Tyrosine-protein kinase transmembrane receptor ROR2 (EC 2.7.10.1) (Neurotrophic tyrosine kinase, receptor-related 2)	943	o404-425i	['70', '188', '318', '751', '756', '766', '780', '880']	8	['751','756','766','780','880']	5	['766']	1	['751', '756', '780', '880']	4	astrocyte development [GO:0014002]; bone mineralization [GO:0030282]; macrophage migration [GO:1905517]; male genitalia development [GO:0030539]; phosphorylation [GO:0016310]; positive regulation of cell migration [GO:0030335]; positive regulation of macrophage differentiation [GO:0045651]; positive regulation of neuron projection development [GO:0010976]; positive regulation of phosphatidylinosi…	cell surface [GO:0009986]; clathrin-coated endocytic vesicle membrane [GO:0030669]; dendrite [GO:0030425]; glutamatergic synapse [GO:0098978]; microtubule [GO:0005874]; neuronal cell body [GO:0043025]; plasma membrane [GO:0005886]; postsynapse [GO:0098794]; receptor complex [GO:0043235]	ATP binding [GO:0005524]; coreceptor activity involved in Wnt signaling pathway, planar cell polarity pathway [GO:1904929]; metal ion binding [GO:0046872]; mitogen-activated protein kinase kinase kinase binding [GO:0031435]; transmembrane receptor protein tyrosine kinase activity [GO:0004714]; Wnt-protein binding [GO:0017147]
Q08380	Galectin-3-binding protein (Basement membrane autoantigen p105) (Lectin galactoside-binding soluble 3-binding protein) (Mac-2-binding protein) (MAC2BP) (Mac-2 BP) (Tumor-associated antigen 90K)	585	o138-147i	['69', '125', '192', '362', '398', '551', '580']	7	['192','362','398','551','580']	5	['192', '398']	2	['362', '551', '580']	3	cell adhesion [GO:0007155]; cellular defense response [GO:0006968]; signal transduction [GO:0007165]	blood microparticle [GO:0072562]; collagen-containing extracellular matrix [GO:0062023]; extracellular exosome [GO:0070062]; extracellular region [GO:0005576]; extracellular space [GO:0005615]; membrane [GO:0016020]; platelet dense granule lumen [GO:0031089]	scavenger receptor activity [GO:0005044]
Q13332	Receptor-type tyrosine-protein phosphatase S (R-PTP-S) (EC 3.1.3.48) (Receptor-type tyrosine-protein phosphatase sigma) (R-PTP-sigma)	1948	o1283-1305i	['263', '308', '733', '940', '1388', '1539', '1737', '1771', '1772']	9	['1388','1539','1737','1771','1772']	5	['1772']	1	['1388', '1539', '1737', '1771']	4	cerebellum development [GO:0021549]; cerebral cortex development [GO:0021987]; corpus callosum development [GO:0022038]; establishment of endothelial intestinal barrier [GO:0090557]; hippocampus development [GO:0021766]; modulation of chemical synaptic transmission [GO:0050804]; negative regulation of axon extension [GO:0030517]; negative regulation of axon regeneration [GO:0048681]; negative reg…	axon [GO:0030424]; cytosol [GO:0005829]; extracellular exosome [GO:0070062]; glutamatergic synapse [GO:0098978]; growth cone [GO:0030426]; perikaryon [GO:0043204]; plasma membrane [GO:0005886]; postsynaptic density membrane [GO:0098839]; presynaptic membrane [GO:0042734]; Schaffer collateral - CA1 synapse [GO:0098685]; synaptic vesicle membrane [GO:0030672]	chondroitin sulfate binding [GO:0035374]; heparan sulfate proteoglycan binding [GO:0043395]; heparin binding [GO:0008201]; phosphoprotein phosphatase activity [GO:0004721]; protein tyrosine phosphatase activity [GO:0004725]
Q14126	Desmoglein-2 (Cadherin family member 5) (HDGC)	1118	o615-634i	['112', '182', '309', '462', '514', '789', '808', '1043', '1073', '1097']	10	['789','808','1043','1073','1097']	5	['789', '1043', '1073', '1097']	4	['808']	1	bundle of His cell-Purkinje myocyte adhesion involved in cell communication [GO:0086073]; cell adhesion [GO:0007155]; cell-cell adhesion [GO:0098609]; desmosome organization [GO:0002934]; homophilic cell adhesion via plasma membrane adhesion molecules [GO:0007156]; maternal process involved in female pregnancy [GO:0060135]; Purkinje myocyte development [GO:0003165]; regulation of heart rate by ca…	apical plasma membrane [GO:0016324]; cell junction [GO:0030054]; cell surface [GO:0009986]; cell-cell junction [GO:0005911]; cornified envelope [GO:0001533]; desmosome [GO:0030057]; extracellular exosome [GO:0070062]; intercalated disc [GO:0014704]; intracellular membrane-bounded organelle [GO:0043231]; lateral plasma membrane [GO:0016328]; plasma membrane [GO:0005886]	calcium ion binding [GO:0005509]; cell adhesion molecule binding [GO:0050839]; cell adhesive protein binding involved in bundle of His cell-Purkinje myocyte communication [GO:0086083]
Q5VWK5	Interleukin-23 receptor (IL-23 receptor) (IL-23R)	629	o356-376i	['29', '47', '81', '141', '180', '232', '262', '273', '377', '421', '422', '471', '577']	13	['377','421','422','471','577']	5	['471']	1	['377', '421', '422', '577']	4	cytokine-mediated signaling pathway [GO:0019221]; defense response to Gram-negative bacterium [GO:0050829]; inflammatory response [GO:0006954]; interleukin-23-mediated signaling pathway [GO:0038155]; negative regulation of interleukin-10 production [GO:0032693]; positive regulation of activated T cell proliferation [GO:0042104]; positive regulation of activation of Janus kinase activity [GO:00105…	external side of plasma membrane [GO:0009897]; interleukin-23 receptor complex [GO:0072536]; plasma membrane [GO:0005886]; receptor complex [GO:0043235]	cytokine binding [GO:0019955]; cytokine receptor activity [GO:0004896]
Q6ZMQ8	Serine/threonine-protein kinase LMTK1 (EC 2.7.11.1) (Apoptosis-associated tyrosine kinase) (AATYK) (Brain apoptosis-associated tyrosine kinase) (CDK5-binding protein) (Lemur tyrosine kinase 1) (p35-binding protein) (p35BP)	1374	o32-51i	['681', '686', '845', '1113', '1288']	5	['681','686','845','1113','1288']	5		0	['681', '686', '845', '1113', '1288']	5	brain development [GO:0007420]; phosphorylation [GO:0016310]	membrane [GO:0016020]; perinuclear region of cytoplasm [GO:0048471]	ATP binding [GO:0005524]; protein serine kinase activity [GO:0106310]; protein serine/threonine kinase activity [GO:0004674]; protein tyrosine kinase activity [GO:0004713]
Q92729	Receptor-type tyrosine-protein phosphatase U (R-PTP-U) (EC 3.1.3.48) (Pancreatic carcinoma phosphatase 2) (PCP-2) (Protein-tyrosine phosphatase J) (PTP-J) (hPTP-J) (Protein-tyrosine phosphatase pi) (PTP pi) (Protein-tyrosine phosphatase receptor omicron) (PTP-RO) (Receptor-type protein-tyrosine phosphatase psi) (R-PTP-psi)	1446	o747-770i	['75', '95', '134', '205', '410', '432', '548', '586', '685', '787', '1172', '1207', '1280', '1325']	14	['787','1172','1207','1280','1325']	5	['787']	1	['1172', '1207', '1280', '1325']	4	animal organ regeneration [GO:0031100]; cell adhesion [GO:0007155]; cell differentiation [GO:0030154]; homotypic cell-cell adhesion [GO:0034109]; negative regulation of canonical Wnt signaling pathway [GO:0090090]; negative regulation of cell migration [GO:0030336]; negative regulation of cell population proliferation [GO:0008285]; positive regulation of cell-cell adhesion mediated by cadherin [G…	cell-cell junction [GO:0005911]; plasma membrane [GO:0005886]	beta-catenin binding [GO:0008013]; protein tyrosine phosphatase activity [GO:0004725]; transmembrane receptor protein tyrosine phosphatase activity [GO:0005001]
Q96JN2	Coiled-coil domain-containing protein 136 (Nasopharyngeal carcinoma-associated gene 6 protein)	1154	i1135-1150o	['247', '412', '431', '769', '809']	5	['247','412','431','769','809']	5	['431']	1	['247', '412', '769', '809']	4	acrosome assembly [GO:0001675]; single fertilization [GO:0007338]; spermatogenesis [GO:0007283]	acrosomal membrane [GO:0002080]
Q96KG7	Multiple epidermal growth factor-like domains protein 10 (Multiple EGF-like domains protein 10)	1140	o858-878i	['134', '276', '397', '451', '496', '580', '678', '806', '807', '1017', '1020', '1065', '1066', '1134']	14	['1017','1020','1065','1066','1134']	5	['1066']	1	['1017', '1020', '1065', '1134']	4	apoptotic cell clearance [GO:0043277]; apoptotic process involved in development [GO:1902742]; engulfment of apoptotic cell [GO:0043652]; homotypic cell-cell adhesion [GO:0034109]; muscle cell development [GO:0055001]; muscle cell proliferation [GO:0033002]; myoblast development [GO:0048627]; myoblast migration [GO:0051451]; positive regulation of cell-cell adhesion [GO:0022409]; positive regulat…	cell projection [GO:0042995]; phagocytic cup [GO:0001891]; plasma membrane [GO:0005886]	complement component C1q complex binding [GO:0001849]; Notch binding [GO:0005112]; scavenger receptor activity [GO:0005044]
Q96QU1	Protocadherin-15	1955	o1373-1397i	['52', '97', '201', '390', '419', '559', '610', '662', '724', '768', '821', '851', '1064', '1084', '1175', '1469', '1532', '1632', '1739', '1911']	20	['1469','1532','1632','1739','1911']	5	['1632']	1	['1469', '1532', '1739', '1911']	4	cell adhesion [GO:0007155]; equilibrioception [GO:0050957]; homophilic cell adhesion via plasma membrane adhesion molecules [GO:0007156]; inner ear development [GO:0048839]; photoreceptor cell maintenance [GO:0045494]; sensory perception of light stimulus [GO:0050953]; sensory perception of sound [GO:0007605]	extracellular region [GO:0005576]; extracellular space [GO:0005615]; photoreceptor outer segment [GO:0001750]; plasma membrane [GO:0005886]; stereocilium [GO:0032420]; synapse [GO:0045202]	calcium ion binding [GO:0005509]
Q9NS68	Tumor necrosis factor receptor superfamily member 19 (TRADE) (Toxicity and JNK inducer)	423	o171-191i	['105', '214', '319', '350', '368', '379']	6	['214','319','350','368','379']	5	['368', '379']	2	['214', '319', '350']	3	apoptotic process [GO:0006915]; hair follicle development [GO:0001942]; JNK cascade [GO:0007254]; positive regulation of canonical NF-kappaB signal transduction [GO:0043123]; positive regulation of JNK cascade [GO:0046330]	membrane [GO:0016020]; plasma membrane [GO:0005886]	signaling receptor activity [GO:0038023]; tumor necrosis factor receptor activity [GO:0005031]
Q9Y385	Ubiquitin-conjugating enzyme E2 J1 (EC 2.3.2.23) (E2 ubiquitin-conjugating enzyme J1) (Non-canonical ubiquitin-conjugating enzyme 1) (NCUBE-1) (Yeast ubiquitin-conjugating enzyme UBC6 homolog E) (HsUBC6e)	318	i289-309o	['190', '202', '231', '247', '280']	5	['190','202','231','247','280']	5	['280']	1	['190', '202', '231', '247']	4	negative regulation of retrograde protein transport, ER to cytosol [GO:1904153]; protein N-linked glycosylation via asparagine [GO:0018279]; protein ubiquitination [GO:0016567]; regulation of macrophage cytokine production [GO:0010935]; regulation of tumor necrosis factor production [GO:0032680]; spermatid development [GO:0007286]; ubiquitin-dependent ERAD pathway [GO:0030433]	endoplasmic reticulum membrane [GO:0005789]; nucleus [GO:0005634]	ATP binding [GO:0005524]; ubiquitin conjugating enzyme activity [GO:0061631]; ubiquitin protein ligase binding [GO:0031625]
Q5TZJ5	Spermatogenesis-associated protein 31A1 (Protein FAM75A1)	1347	o25-43i	['78', '294', '411', '681', '1195']	5	['78','294','411','681','1195']	5		0	['78', '294', '411', '681', '1195']	5	cell differentiation [GO:0030154]; spermatogenesis [GO:0007283]	membrane [GO:0016020]
Q6ZU69	Protein SPATA31F1 (Protein FAM205A)	1335	o13-28i	['419', '636', '846', '923', '1090']	5	['419','636','846','923','1090']	5	['1090']	1	['419', '636', '846', '923']	4		membrane [GO:0016020]; nucleus [GO:0005634]
Q6ZVL6	UPF0606 protein KIAA1549L	1849	o1182-1203i	['145', '279', '511', '579', '585', '687', '879', '909', '984', '994', '1007', '1013', '1076', '1293', '1299', '1344', '1703', '1820']	18	['1293','1299','1344','1703','1820']	5		0	['1293', '1299', '1344', '1703', '1820']	5		membrane [GO:0016020]
Q8IWB4	Spermatogenesis-associated protein 31A7 (Protein FAM75A7)	1347	o25-43i	['78', '294', '411', '681', '1195']	5	['78','294','411','681','1195']	5		0	['78', '294', '411', '681', '1195']	5	cell differentiation [GO:0030154]; spermatogenesis [GO:0007283]	membrane [GO:0016020]
A6NNC1	Putative POM121-like protein 1-like	897	i877-893o	['64', '341', '342', '391', '665']	5	['64','341','342','391','665']	5	['64', '341']	2	['342', '391', '665']	3		membrane [GO:0016020]
Q5VU36	Spermatogenesis-associated protein 31A5 (Protein FAM75A5)	1347	o25-43i	['78', '294', '411', '681', '1195']	5	['78','294','411','681','1195']	5		0	['78', '294', '411', '681', '1195']	5	cell differentiation [GO:0030154]; spermatogenesis [GO:0007283]	membrane [GO:0016020]
Q5VVP1	Spermatogenesis-associated protein 31A6 (Protein FAM75A6)	1343	o25-43i	['78', '294', '411', '677', '1191']	5	['78','294','411','677','1191']	5		0	['78', '294', '411', '677', '1191']	5	cell differentiation [GO:0030154]; spermatogenesis [GO:0007283]	membrane [GO:0016020]
Q5VYP0	Spermatogenesis-associated protein 31A3 (Protein FAM75A3)	1347	o25-43i	['78', '294', '411', '681', '1195']	5	['78','294','411','681','1195']	5		0	['78', '294', '411', '681', '1195']	5	cell differentiation [GO:0030154]; spermatogenesis [GO:0007283]	membrane [GO:0016020]
Q9H5I5	Piezo-type mechanosensitive ion channel component 2 (Protein FAM38B)	2752	i5-26o27-44i59-79o120-139i218-238o241-259i266-289o336-352i495-515o518-533i539-560o583-597i678-700o704-719i732-752o787-805i933-955o958-972i982-1002o1061-1074i1114-1138o1139-1154i1169-1187o1227-1236i1291-1310o1313-1330i1348-1367o1412-1424i1924-1939o1940-1955i1964-1984o2020-2029i2189-2211o2229-2246i2260-2278o2290-2305i2406-2426o2664-2685i	['95', '765', '1009', '1013', '1020', '1030', '1085', '1713', '2114', '2125', '2525', '2539', '2559', '2572', '2622', '2634']	16	['1085','1713','2114','2125']	4	['1085']	1	['1713', '2114', '2125']	3	cellular response to mechanical stimulus [GO:0071260]; detection of mechanical stimulus [GO:0050982]; detection of mechanical stimulus involved in sensory perception [GO:0050974]; monoatomic cation transport [GO:0006812]; regulation of membrane potential [GO:0042391]; response to mechanical stimulus [GO:0009612]	plasma membrane [GO:0005886]	mechanosensitive monoatomic ion channel activity [GO:0008381]; monoatomic cation channel activity [GO:0005261]
O95180	Voltage-dependent T-type calcium channel subunit alpha-1H (Low-voltage-activated calcium channel alpha1 3.2 subunit) (Voltage-gated calcium channel subunit alpha Cav3.2)	2353	i101-121o135-150i151-160o176-189i233-253o396-411i794-814o824-845i859-871o872-883i917-937o992-1011i1299-1313o1326-1342i1343-1352o1369-1384i1433-1452o1534-1549i1619-1636o1651-1669i1686-1701o1711-1720i1749-1766o1838-1858i	['192', '271', '443', '1025', '1466', '1929']	6	['192','443','1025','1929']	4		0	['192', '443', '1025', '1929']	4	aldosterone biosynthetic process [GO:0032342]; calcium ion import [GO:0070509]; calcium ion import across plasma membrane [GO:0098703]; cellular response to hormone stimulus [GO:0032870]; cellular response to potassium ion [GO:0035865]; cortisol biosynthetic process [GO:0034651]; inorganic cation transmembrane transport [GO:0098662]; muscle contraction [GO:0006936]; muscle organ development [GO:0…	membrane [GO:0016020]; plasma membrane [GO:0005886]; voltage-gated calcium channel complex [GO:0005891]	high voltage-gated calcium channel activity [GO:0008331]; low voltage-gated calcium channel activity [GO:0008332]; metal ion binding [GO:0046872]; scaffold protein binding [GO:0097110]; voltage-gated monoatomic ion channel activity [GO:0005244]
Q13698	Voltage-dependent L-type calcium channel subunit alpha-1S (Calcium channel, L type, alpha-1 polypeptide, isoform 3, skeletal muscle) (Voltage-gated calcium channel subunit alpha Cav1.1)	1873	i52-72o91-106i121-140o161-170i196-215o314-332i433-452o466-486i502-514o518-527i559-578o635-659i801-818o831-851i868-884o885-895i921-945o1043-1065i1123-1138o1152-1172i1187-1200o1258-1268i1269-1286o1360-1380i	['79', '257', '797', '1141', '1464', '1674', '1775']	7	['797','1464','1674','1775']	4	['797', '1464']	2	['1674', '1775']	2	calcium ion import across plasma membrane [GO:0098703]; calcium ion transmembrane transport [GO:0070588]; calcium ion transport [GO:0006816]; cellular response to caffeine [GO:0071313]; endoplasmic reticulum organization [GO:0007029]; extraocular skeletal muscle development [GO:0002074]; muscle contraction [GO:0006936]; myoblast fusion [GO:0007520]; neuromuscular junction development [GO:0007528]…	cytoplasm [GO:0005737]; I band [GO:0031674]; L-type voltage-gated calcium channel complex [GO:1990454]; plasma membrane [GO:0005886]; sarcoplasmic reticulum [GO:0016529]; T-tubule [GO:0030315]; voltage-gated calcium channel complex [GO:0005891]	calmodulin binding [GO:0005516]; high voltage-gated calcium channel activity [GO:0008331]; metal ion binding [GO:0046872]; molecular function activator activity [GO:0140677]; small molecule binding [GO:0036094]; voltage-gated calcium channel activity [GO:0005245]
Q9P0X4	Voltage-dependent T-type calcium channel subunit alpha-1I (Voltage-gated calcium channel subunit alpha Cav3.3) (Ca(v)3.3)	2223	i80-100o114-129i130-139o155-168i209-231o375-392i641-659o671-686i687-696o706-720i764-784o840-858i1171-1189o1202-1218i1219-1228o1245-1260i1306-1322o1410-1425i1489-1506o1521-1541i1556-1568o1581-1590i1619-1638o1708-1728i	['173', '244', '311', '872', '1342', '1345', '1823', '2003']	8	['173','872','1823','2003']	4	['2003']	1	['173', '872', '1823']	3	calcium ion import across plasma membrane [GO:0098703]; neuronal action potential [GO:0019228]; regulation of monoatomic ion transmembrane transport [GO:0034765]; signal transduction [GO:0007165]; sleep [GO:0030431]	plasma membrane [GO:0005886]; voltage-gated calcium channel complex [GO:0005891]	high voltage-gated calcium channel activity [GO:0008331]; voltage-gated calcium channel activity [GO:0005245]
Q5TAH2	Sodium/hydrogen exchanger 11 (Na(+)/H(+) exchanger 11) (NHE-11) (Solute carrier family 9 member 11) (Solute carrier family 9 member C2)	1124	o29-49i52-72o90-105i117-142o153-168i181-199o217-239i251-271o276-291i302-322o335-360i371-389o405-425i609-629o639-661i674-692o701-717i	['9', '447', '473', '636', '818', '1041']	6	['447','473','818','1041']	4	['447', '473', '818', '1041']	4		0	potassium ion transmembrane transport [GO:0071805]; regulation of intracellular pH [GO:0051453]; sodium ion import across plasma membrane [GO:0098719]	plasma membrane [GO:0005886]	potassium:proton antiporter activity [GO:0015386]; sodium:proton antiporter activity [GO:0015385]
Q2Y0W8	Electroneutral sodium bicarbonate exchanger 1 (Electroneutral Na(+)-driven Cl-HCO3 exchanger) (Solute carrier family 4 member 8) (k-NBC3)	1093	i479-496o519-528i564-574o575-586i599-610o694-708i728-748o780-799i825-836o837-846i882-899o902-914i952-969o976-988i	['175', '205', '646', '666', '1054', '1065']	6	['175','205','1054','1065']	4	['175']	1	['205', '1054', '1065']	3	basolateral protein secretion [GO:0110010]; bicarbonate transport [GO:0015701]; chloride transmembrane transport [GO:1902476]; modulation of chemical synaptic transmission [GO:0050804]; positive regulation of synaptic vesicle exocytosis [GO:2000302]; regulation of intracellular pH [GO:0051453]; regulation of membrane potential [GO:0042391]; sodium ion transmembrane transport [GO:0035725]; transme…	apical plasma membrane [GO:0016324]; asymmetric synapse [GO:0032279]; axon terminus [GO:0043679]; basolateral plasma membrane [GO:0016323]; dendrite [GO:0030425]; glial cell projection [GO:0097386]; glutamatergic synapse [GO:0098978]; hippocampal mossy fiber [GO:0097457]; membrane [GO:0016020]; neuron projection [GO:0043005]; neuronal cell body membrane [GO:0032809]; plasma membrane [GO:0005886];…	bicarbonate transmembrane transporter activity [GO:0015106]; chloride transmembrane transporter activity [GO:0015108]; identical protein binding [GO:0042802]; sodium ion transmembrane transporter activity [GO:0015081]; sodium,bicarbonate:chloride antiporter activity [GO:0140892]; sodium:bicarbonate symporter activity [GO:0008510]; solute:inorganic anion antiporter activity [GO:0005452]; zinc ion …
Q6U841	Sodium-driven chloride bicarbonate exchanger (Solute carrier family 4 member 10)	1118	i509-529o542-566i595-610o611-620i627-645o725-739i759-779o812-830i856-870o871-880i911-931o932-950i980-1000o1006-1019i	['176', '279', '457', '677', '687', '697', '1083']	7	['176','279','457','1083']	4	['176', '279', '457']	3	['1083']	1	bicarbonate transport [GO:0015701]; brain morphogenesis [GO:0048854]; chloride transport [GO:0006821]; locomotory exploration behavior [GO:0035641]; multicellular organism growth [GO:0035264]; post-embryonic development [GO:0009791]; proton transmembrane transport [GO:1902600]; pyramidal neuron development [GO:0021860]; regulation of intracellular pH [GO:0051453]; regulation of short-term neurona…	apical dendrite [GO:0097440]; apical plasma membrane [GO:0016324]; axon terminus [GO:0043679]; basal dendrite [GO:0097441]; basolateral plasma membrane [GO:0016323]; CA3 pyramidal cell dendrite [GO:0097442]; dendrite [GO:0030425]; membrane [GO:0016020]; neuronal cell body [GO:0043025]; perikaryon [GO:0043204]; plasma membrane [GO:0005886]; postsynapse [GO:0098794]; somatodendritic compartment [GO…	sodium,bicarbonate:chloride antiporter activity [GO:0140892]; sodium:bicarbonate symporter activity [GO:0008510]; solute:inorganic anion antiporter activity [GO:0005452]
Q9UGH3	Solute carrier family 23 member 2 (Na(+)/L-ascorbic acid transporter 2) (Nucleobase transporter-like 1 protein) (Sodium-dependent vitamin C transporter 2) (hSVCT2) (Yolk sac permease-like molecule 2)	650	i110-125o138-158i164-180o217-234i242-260o270-287i313-333o380-396i418-432o433-442i462-482o485-503i517-534o549-568i	['7', '188', '196', '436', '512', '592']	6	['7','436','512','592']	4	['7']	1	['436', '512', '592']	3	cell adhesion [GO:0007155]; cellular response to ethanol [GO:0071361]; L-ascorbic acid metabolic process [GO:0019852]; L-ascorbic acid transmembrane transport [GO:0015882]; positive regulation of dendrite extension [GO:1903861]; response to oxidative stress [GO:0006979]	apical plasma membrane [GO:0016324]; basolateral plasma membrane [GO:0016323]; cytoplasm [GO:0005737]; membrane [GO:0016020]; plasma membrane [GO:0005886]	L-ascorbate:sodium symporter activity [GO:0008520]; L-ascorbic acid transmembrane transporter activity [GO:0015229]
Q63HM2	Pecanex-like protein 4 (Hepatitis C virus F protein-binding protein 2) (HCV F protein-binding protein 2) (Pecanex homolog protein 4)	1172	i45-62o71-90i140-159o171-191i217-228o247-262i291-308o316-329i356-373o389-405i448-464o471-480i495-507o521-530i	['96', '328', '515', '1120', '1147']	5	['96','328','1120','1147']	4	['1147']	1	['96', '328', '1120']	3		membrane [GO:0016020]
Q7Z7B1	Phosphatidylinositol-glycan biosynthesis class W protein (PIG-W) (EC 2.3.-.-)	504	o22-42i57-77o78-98i129-149o163-183i206-221o236-256i262-278o306-326i339-359o371-394i449-464o473-495i	['15', '118', '259', '329', '456']	5	['118','259','329','456']	4	['456']	1	['118', '259', '329']	3	GPI anchor metabolic process [GO:0006505]; preassembly of GPI anchor in ER membrane [GO:0016254]; protein localization to plasma membrane [GO:0072659]	endoplasmic reticulum membrane [GO:0005789]	glucosaminyl-phosphatidylinositol O-acyltransferase activity [GO:0032216]; O-acyltransferase activity [GO:0008374]
A0AV02	Solute carrier family 12 member 8 (Cation-chloride cotransporter 9)	714	i44-62o73-93i122-142o154-174i178-203o233-251i269-289o309-329i361-381o382-402i596-613o614-631i	['221', '357', '483', '561', '645']	5	['357','483','561','645']	4	['357', '483']	2	['561', '645']	2	cell volume homeostasis [GO:0006884]; chloride ion homeostasis [GO:0055064]; chloride transmembrane transport [GO:1902476]; potassium ion homeostasis [GO:0055075]; potassium ion import across plasma membrane [GO:1990573]	membrane [GO:0016020]	potassium:chloride symporter activity [GO:0015379]
O15374	Monocarboxylate transporter 5 (MCT 5) (Monocarboxylate transporter 4) (MCT 4) (Solute carrier family 16 member 4)	487	i18-38o61-81i88-106o113-133i149-169o176-195i300-320o338-358i367-386o391-411i426-446o457-479i	['204', '251', '257', '420', '456']	5	['204','251','257','420']	4	['251', '420']	2	['204', '257']	2	monocarboxylic acid transport [GO:0015718]	membrane [GO:0016020]; plasma membrane [GO:0005886]	monocarboxylic acid transmembrane transporter activity [GO:0008028]; symporter activity [GO:0015293]
P40145	Adenylate cyclase type 8 (EC 4.6.1.1) (ATP pyrophosphate-lyase 8) (Adenylate cyclase type VIII) (Adenylyl cyclase 8) (AC8) (Ca(2+)/calmodulin-activated adenylyl cyclase)	1251	i182-202o212-232i245-266o267-288i289-310o321-341i716-733o741-761i787-806o833-852i853-873o899-914i	['412', '425', '779', '817', '821', '888', '1216']	7	['412','425','779','1216']	4	['779', '1216']	2	['412', '425']	2	activation of protein kinase A activity [GO:0034199]; adenylate cyclase-activating G protein-coupled receptor signaling pathway [GO:0007189]; cAMP biosynthetic process [GO:0006171]; cellular response to calcium ion [GO:0071277]; cellular response to forskolin [GO:1904322]; cellular response to glucagon stimulus [GO:0071377]; cellular response to glucose stimulus [GO:0071333]; cellular response to…	apical plasma membrane [GO:0016324]; axon [GO:0030424]; basolateral plasma membrane [GO:0016323]; caveola [GO:0005901]; clathrin-coated pit [GO:0005905]; clathrin-coated vesicle membrane [GO:0030665]; dendrite [GO:0030425]; excitatory synapse [GO:0060076]; glutamatergic synapse [GO:0098978]; hippocampal mossy fiber to CA3 synapse [GO:0098686]; membrane [GO:0016020]; membrane raft [GO:0045121]; ne…	actin binding [GO:0003779]; adenylate cyclase activity [GO:0004016]; ATP binding [GO:0005524]; calcium- and calmodulin-responsive adenylate cyclase activity [GO:0008294]; calmodulin binding [GO:0005516]; metal ion binding [GO:0046872]; protein dimerization activity [GO:0046983]; protein heterodimerization activity [GO:0046982]; protein homodimerization activity [GO:0042803]; protein phosphatase 2…
Q9UPR5	Sodium/calcium exchanger 2 (Na(+)/Ca(2+)-exchange protein 2) (Solute carrier family 8 member 2)	921	o72-90i131-148o165-184i198-219o226-246i722-742o751-763i764-773o783-800i823-840o855-875i893-913o	['34', '125', '130', '424', '817']	5	['125','130','424','817']	4	['125', '130', '424', '817']	4		0	calcium ion export across plasma membrane [GO:1990034]; calcium ion import across plasma membrane [GO:0098703]; calcium ion transmembrane transport [GO:0070588]; cell communication [GO:0007154]; cognition [GO:0050890]; intracellular calcium ion homeostasis [GO:0006874]; learning [GO:0007612]; learning or memory [GO:0007611]; long-term synaptic potentiation [GO:0060291]; memory [GO:0007613]; modul…	axon [GO:0030424]; axon terminus [GO:0043679]; basolateral plasma membrane [GO:0016323]; dendrite [GO:0030425]; dendritic spine [GO:0043197]; neuronal cell body [GO:0043025]; perikaryon [GO:0043204]; plasma membrane [GO:0005886]; postsynapse [GO:0098794]; postsynaptic density [GO:0014069]; presynapse [GO:0098793]; sarcolemma [GO:0042383]; synapse [GO:0045202]	calcium ion transmembrane transporter activity [GO:0015085]; calcium:monoatomic cation antiporter activity involved in regulation of postsynaptic cytosolic calcium ion concentration [GO:1905060]; calcium:sodium antiporter activity [GO:0005432]; calmodulin binding [GO:0005516]; metal ion binding [GO:0046872]; sodium ion transmembrane transporter activity [GO:0015081]
Q9Y345	Sodium- and chloride-dependent glycine transporter 2 (GlyT-2) (GlyT2) (Solute carrier family 6 member 5)	797	i200-220o227-247i274-299o392-412i421-441o466-486i513-528o557-583i611-631o635-655i675-695o715-735i	['133', '144', '153', '193', '343', '353', '358', '364', '712']	9	['133','144','153','193']	4	['144']	1	['133', '153', '193']	3	chemical synaptic transmission [GO:0007268]; glycine import across plasma membrane [GO:1903804]; neurotransmitter transport [GO:0006836]; sodium ion transmembrane transport [GO:0035725]; synaptic transmission, glycinergic [GO:0060012]	dense core granule [GO:0031045]; endosome [GO:0005768]; glycinergic synapse [GO:0098690]; membrane [GO:0016020]; plasma membrane [GO:0005886]; presynaptic membrane [GO:0042734]	glycine:sodium symporter activity [GO:0015375]; metal ion binding [GO:0046872]
Q5BKX6	Solute carrier family 45 member 4	768	i57-77o86-106i121-140o156-177i198-216o231-251i511-527o560-578i592-612o616-631i665-685o694-714i	['139', '385', '472', '547', '718']	5	['139','385','472','718']	4		0	['139', '385', '472', '718']	4	sucrose transport [GO:0015770]	membrane [GO:0016020]	sucrose:proton symporter activity [GO:0008506]
O60266	Adenylate cyclase type 3 (EC 4.6.1.1) (ATP pyrophosphate-lyase 3) (Adenylate cyclase type III) (AC-III) (Adenylate cyclase, olfactive type) (Adenylyl cyclase 3) (AC3)	1144	i78-98o105-125i138-160o169-188i189-209o226-246i634-653o661-682i708-728o751-771i777-794o840-855i	['317', '509', '535', '736', '828', '1032']	6	['317','509','535','1032']	4		0	['317', '509', '535', '1032']	4	acrosome reaction [GO:0007340]; adenylate cyclase-activating G protein-coupled receptor signaling pathway [GO:0007189]; cAMP biosynthetic process [GO:0006171]; cellular response to forskolin [GO:1904322]; flagellated sperm motility [GO:0030317]; intracellular signal transduction [GO:0035556]; olfactory learning [GO:0008355]; sensory perception of smell [GO:0007608]; signal transduction [GO:000716…	ciliary membrane [GO:0060170]; cilium [GO:0005929]; cytoplasm [GO:0005737]; Golgi apparatus [GO:0005794]; membrane [GO:0016020]; plasma membrane [GO:0005886]	adenylate cyclase activity [GO:0004016]; ATP binding [GO:0005524]; calmodulin binding [GO:0005516]; metal ion binding [GO:0046872]
O94886	CSC1-like protein 1 (Transmembrane protein 63A)	807	o50-71i146-166o192-211i427-443o466-483i508-523o555-573i614-629o630-639i665-685o698-713i	['28', '38', '165', '410', '426', '450', '782']	7	['165','410','426','782']	4	['426']	1	['165', '410', '782']	3		centriolar satellite [GO:0034451]; extracellular exosome [GO:0070062]; intracellular membrane-bounded organelle [GO:0043231]; lysosomal membrane [GO:0005765]; plasma membrane [GO:0005886]; specific granule membrane [GO:0035579]; tertiary granule membrane [GO:0070821]	calcium activated cation channel activity [GO:0005227]; mechanosensitive monoatomic ion channel activity [GO:0008381]; nucleic acid binding [GO:0003676]; osmolarity-sensing monoatomic cation channel activity [GO:1990760]
Q7Z2H8	Proton-coupled amino acid transporter 1 (Proton/amino acid transporter 1) (hPAT1) (Solute carrier family 36 member 1)	476	i49-69o78-98i142-162o196-211i216-240o260-276i290-310o332-354i373-393o399-419i434-456o	['31', '45', '110', '174', '183', '225', '470']	7	['31','45','110','225']	4	['45', '225']	2	['31', '110']	2	alanine transport [GO:0032328]; amino acid import across plasma membrane [GO:0089718]; amino acid transport [GO:0006865]; glycine transport [GO:0015816]; L-alanine transport [GO:0015808]; monoatomic ion transport [GO:0006811]; proline transmembrane transport [GO:0035524]; proline transport [GO:0015824]; proton transmembrane transport [GO:1902600]; taurine transport [GO:0015734]	apical plasma membrane [GO:0016324]; endoplasmic reticulum [GO:0005783]; lysosomal membrane [GO:0005765]; plasma membrane [GO:0005886]; vacuolar membrane [GO:0005774]	alanine transmembrane transporter activity [GO:0022858]; amino acid transmembrane transporter activity [GO:0015171]; amino acid:proton symporter activity [GO:0005280]; glycine transmembrane transporter activity [GO:0015187]; L-alanine transmembrane transporter activity [GO:0015180]; L-proline transmembrane transporter activity [GO:0015193]; proline:proton symporter activity [GO:0005297]; taurine …
Q8IVJ1	Solute carrier family 41 member 1	513	i99-123o135-155i181-201o215-242i257-277o286-306i319-337o352-368i411-427o439-464i479-504o	['14', '69', '74', '476']	4	['14','69','74','476']	4	['14']	1	['69', '74', '476']	3	cellular response to magnesium ion [GO:0071286]; intracellular magnesium ion homeostasis [GO:0010961]; magnesium ion transmembrane transport [GO:1903830]; magnesium ion transport [GO:0015693]; metal ion transport [GO:0030001]	basolateral plasma membrane [GO:0016323]; plasma membrane [GO:0005886]; protein-containing complex [GO:0032991]	inorganic cation transmembrane transporter activity [GO:0022890]; magnesium ion transmembrane transporter activity [GO:0015095]; magnesium:sodium antiporter activity [GO:0061768]; transmembrane transporter activity [GO:0022857]
Q9NP58	ATP-binding cassette sub-family B member 6 (ABC-type heme transporter ABCB6) (EC 7.6.2.5) (Mitochondrial ABC transporter 3) (Mt-ABC transporter 3) (P-glycoprotein-related protein) (Ubiquitously-expressed mammalian ABC half transporter)	842	o27-47i73-93o107-127i148-168o186-206i264-284o292-312i376-397o398-418i500-520o530-550i	['447', '498', '677', '775']	4	['447','498','677','775']	4	['447', '498', '677', '775']	4		0	brain development [GO:0007420]; cellular detoxification of cadmium ion [GO:0098849]; heme metabolic process [GO:0042168]; heme transmembrane transport [GO:0035351]; heme transport [GO:0015886]; intracellular copper ion homeostasis [GO:0006878]; intracellular iron ion homeostasis [GO:0006879]; melanosome assembly [GO:1903232]; porphyrin-containing compound biosynthetic process [GO:0006779]; porphy…	ATP-binding cassette (ABC) transporter complex [GO:0043190]; cytosol [GO:0005829]; early endosome membrane [GO:0031901]; endolysosome membrane [GO:0036020]; endoplasmic reticulum [GO:0005783]; endoplasmic reticulum membrane [GO:0005789]; endosome [GO:0005768]; extracellular exosome [GO:0070062]; Golgi apparatus [GO:0005794]; Golgi membrane [GO:0000139]; lysosomal membrane [GO:0005765]; melanosome…	ABC-type heme transporter activity [GO:0015439]; ABC-type transporter activity [GO:0140359]; ATP binding [GO:0005524]; ATP hydrolysis activity [GO:0016887]; efflux transmembrane transporter activity [GO:0015562]; heme binding [GO:0020037]; tetrapyrrole binding [GO:0046906]
O95436	Sodium-dependent phosphate transport protein 2B (Sodium-phosphate transport protein 2B) (Na(+)-dependent phosphate cotransporter 2B) (NaPi3b) (Sodium/phosphate cotransporter 2B) (Na(+)/Pi cotransporter 2B) (NaPi-2b) (Solute carrier family 34 member 2)	690	i98-118o145-164i219-234o363-383i417-427o428-437i465-474o485-501i527-547o554-575i	['36', '136', '295', '308', '313', '321', '335', '340', '495', '520', '667']	11	['36','495','520','667']	4	['36', '667']	2	['36', '495', '520']	3	in utero embryonic development [GO:0001701]; intracellular phosphate ion homeostasis [GO:0030643]; phosphate ion transport [GO:0006817]; protein metabolic process [GO:0019538]; response to estrogen [GO:0043627]; sodium-dependent phosphate transport [GO:0044341]	apical plasma membrane [GO:0016324]; brush border [GO:0005903]; brush border membrane [GO:0031526]; membrane [GO:0016020]; plasma membrane [GO:0005886]; vesicle [GO:0031982]	phosphate ion binding [GO:0042301]; sodium ion binding [GO:0031402]; sodium:phosphate symporter activity [GO:0005436]
P32418	Sodium/calcium exchanger 1 (Na(+)/Ca(2+)-exchange protein 1) (Solute carrier family 8 member 1)	973	o82-95i139-154o170-190i204-222o236-252i804-825o834-852i875-892o907-926i945-964o	['44', '131', '136', '160', '619', '869']	6	['131','136','619','869']	4	['131', '136', '619', '869']	4		0	calcium ion export [GO:1901660]; calcium ion homeostasis [GO:0055074]; calcium ion import [GO:0070509]; calcium ion import across plasma membrane [GO:0098703]; calcium ion transmembrane import into cytosol [GO:0097553]; calcium ion transmembrane transport [GO:0070588]; calcium ion transport into cytosol [GO:0060402]; cardiac muscle cell development [GO:0055013]; cardiac muscle contraction [GO:006…	axon [GO:0030424]; axon terminus [GO:0043679]; cell periphery [GO:0071944]; dendrite [GO:0030425]; intercalated disc [GO:0014704]; neuronal cell body [GO:0043025]; nucleoplasm [GO:0005654]; plasma membrane [GO:0005886]; postsynapse [GO:0098794]; postsynaptic density [GO:0014069]; sarcolemma [GO:0042383]; synapse [GO:0045202]; T-tubule [GO:0030315]; Z disc [GO:0030018]	ankyrin binding [GO:0030506]; calcium ion binding [GO:0005509]; calcium:sodium antiporter activity [GO:0005432]; calmodulin binding [GO:0005516]; cytoskeletal protein binding [GO:0008092]; transmembrane transporter binding [GO:0044325]
Q03518	Antigen peptide transporter 1 (APT1) (EC 7.4.2.14) (ATP-binding cassette sub-family B member 2) (Peptide supply factor 1) (Peptide transporter PSF1) (PSF-1) (Peptide transporter TAP1) (Peptide transporter involved in antigen processing 1) (Really interesting new gene 4 protein) (RING4)	748	i16-36o54-76i93-113o134-154i187-207o228-248i299-319o329-349i419-439o444-464i	['227', '250', '279', '302', '540']	5	['250','279','302','540']	4	['250', '279']	2	['302', '540']	2	adaptive immune response [GO:0002250]; antigen processing and presentation of endogenous peptide antigen via MHC class I [GO:0019885]; cytosol to endoplasmic reticulum transport [GO:0046967]; defense response [GO:0006952]; peptide transport [GO:0015833]; protein transport [GO:0015031]; transmembrane transport [GO:0055085]	centriolar satellite [GO:0034451]; endoplasmic reticulum [GO:0005783]; endoplasmic reticulum membrane [GO:0005789]; endoplasmic reticulum-Golgi intermediate compartment membrane [GO:0033116]; membrane [GO:0016020]; MHC class I peptide loading complex [GO:0042824]; phagocytic vesicle membrane [GO:0030670]; TAP complex [GO:0042825]	ABC-type peptide antigen transporter activity [GO:0015433]; ADP binding [GO:0043531]; ATP binding [GO:0005524]; ATP hydrolysis activity [GO:0016887]; metal ion binding [GO:0046872]; MHC class I protein binding [GO:0042288]; MHC class Ib protein binding [GO:0023029]; peptide antigen binding [GO:0042605]; peptide transmembrane transporter activity [GO:1904680]; protein homodimerization activity [GO…
Q16720	Plasma membrane calcium-transporting ATPase 3 (PMCA3) (EC 7.2.2.10) (Plasma membrane calcium ATPase isoform 3) (Plasma membrane calcium pump isoform 3)	1220	i106-126o156-176i365-384o417-437i853-873o880-900i925-945o969-988i1003-1024o1037-1057i	['6', '139', '466', '541', '831']	5	['6','466','541','831']	4	['6', '466', '541', '831']	4	['6']	1	calcium ion export across plasma membrane [GO:1990034]; monoatomic ion transmembrane transport [GO:0034220]; regulation of cardiac conduction [GO:1903779]; regulation of cytosolic calcium ion concentration [GO:0051480]	extracellular vesicle [GO:1903561]; GABA-ergic synapse [GO:0098982]; glutamatergic synapse [GO:0098978]; intracellular membrane-bounded organelle [GO:0043231]; parallel fiber [GO:1990032]; parallel fiber to Purkinje cell synapse [GO:0098688]; plasma membrane [GO:0005886]; presynaptic membrane [GO:0042734]	ATP binding [GO:0005524]; ATP hydrolysis activity [GO:0016887]; calcium ion transmembrane transporter activity [GO:0015085]; calmodulin binding [GO:0005516]; metal ion binding [GO:0046872]; P-type calcium transporter activity [GO:0005388]; P-type calcium transporter activity involved in regulation of presynaptic cytosolic calcium ion concentration [GO:1905056]; PDZ domain binding [GO:0030165]
Q8NB49	Phospholipid-transporting ATPase IG (EC 7.6.2.1) (ATPase IQ) (ATPase class VI type 11C) (P4-ATPase flippase complex alpha subunit ATP11C)	1132	i70-85o95-107i291-311o347-368i885-897o909-929i959-981o996-1016i1023-1046o1061-1090i	['124', '395', '764', '995', '1101']	5	['124','395','764','1101']	4		0	['124', '395', '764', '1101']	4	monoatomic ion transmembrane transport [GO:0034220]; phospholipid translocation [GO:0045332]	early endosome membrane [GO:0031901]; endoplasmic reticulum [GO:0005783]; endoplasmic reticulum membrane [GO:0005789]; lysosomal membrane [GO:0005765]; phospholipid-translocating ATPase complex [GO:1990531]; plasma membrane [GO:0005886]; recycling endosome [GO:0055037]; recycling endosome membrane [GO:0055038]	ATP binding [GO:0005524]; ATP hydrolysis activity [GO:0016887]; ATPase-coupled intramembrane lipid transporter activity [GO:0140326]; magnesium ion binding [GO:0000287]; phosphatidylethanolamine flippase activity [GO:0090555]; phosphatidylserine flippase activity [GO:0140346]; phosphatidylserine floppase activity [GO:0090556]
Q8TF62	Probable phospholipid-transporting ATPase IM (EC 7.6.2.1) (ATPase class I type 8B member 4) (P4-ATPase flippase complex alpha subunit ATP8B4)	1192	i55-72o75-93i272-294o324-344i881-893o905-925i955-975o992-1012i1019-1039o1065-1085i	['238', '538', '726', '1165']	4	['238','538','726','1165']	4	['538', '1165']	2	['238', '726']	2	Golgi organization [GO:0007030]; phospholipid translocation [GO:0045332]	Golgi apparatus [GO:0005794]; phospholipid-translocating ATPase complex [GO:1990531]; plasma membrane [GO:0005886]; specific granule membrane [GO:0035579]; tertiary granule membrane [GO:0070821]; trans-Golgi network [GO:0005802]	ATP binding [GO:0005524]; ATP hydrolysis activity [GO:0016887]; ATPase-coupled intramembrane lipid transporter activity [GO:0140326]; magnesium ion binding [GO:0000287]
Q9NRX5	Serine incorporator 1 (Tumor differentially expressed protein 1-like) (Tumor differentially expressed protein 2)	453	i40-58o89-109i124-143o152-172i197-218o229-249i261-281o312-329i387-408o421-446i	['33', '34', '179', '298', '337']	5	['33','34','179','337']	4	['34']	1	['33', '179', '337']	3	membrane biogenesis [GO:0044091]; phosphatidylserine metabolic process [GO:0006658]; phospholipid biosynthetic process [GO:0008654]; positive regulation of CDP-diacylglycerol-serine O-phosphatidyltransferase activity [GO:1904219]; positive regulation of serine C-palmitoyltransferase activity [GO:1904222]; sphingolipid metabolic process [GO:0006665]	endoplasmic reticulum membrane [GO:0005789]; membrane [GO:0016020]; plasma membrane [GO:0005886]	protein-macromolecule adaptor activity [GO:0030674]
Q9P241	Phospholipid-transporting ATPase VD (EC 7.6.2.1) (ATPase class V type 10D) (P4-ATPase flippase complex alpha subunit ATP10D)	1426	i98-118o122-136i322-342o370-390i1122-1134o1146-1166i1196-1216o1226-1246i1253-1276o1297-1317i	['29', '303', '1365', '1397']	4	['29','303','1365','1397']	4		0	['29', '303', '1365', '1397']	4	monoatomic cation transport [GO:0006812]; monoatomic ion transmembrane transport [GO:0034220]; phospholipid translocation [GO:0045332]	endoplasmic reticulum [GO:0005783]; endoplasmic reticulum membrane [GO:0005789]; membrane [GO:0016020]; nucleoplasm [GO:0005654]; phospholipid-translocating ATPase complex [GO:1990531]; plasma membrane [GO:0005886]	ATP binding [GO:0005524]; ATP hydrolysis activity [GO:0016887]; ATPase-coupled intramembrane lipid transporter activity [GO:0140326]; glycosylceramide flippase activity [GO:0140351]; magnesium ion binding [GO:0000287]
Q7Z402	Transmembrane channel-like protein 7	723	i163-185o264-284i363-383o404-425i444-462o496-506i507-516o552-576i601-622o666-679i	['24', '84', '96', '198', '259', '319', '638']	7	['24','84','96','319']	4		0	['24', '84', '96', '319']	4		plasma membrane [GO:0005886]	mechanosensitive monoatomic ion channel activity [GO:0008381]
O43861	Probable phospholipid-transporting ATPase IIB (EC 7.6.2.1) (ATPase class II type 9B)	1147	i146-171o184-195i375-398o413-428i940-955o963-983i1013-1034o1042-1062i1067-1087o1112-1133i	['362', '516', '553', '581']	4	['362','516','553','581']	4	['516', '553', '581']	3	['362']	1	endocytosis [GO:0006897]; phospholipid translocation [GO:0045332]; retrograde vesicle-mediated transport, Golgi to endoplasmic reticulum [GO:0006890]	endosome [GO:0005768]; perinuclear region of cytoplasm [GO:0048471]; plasma membrane [GO:0005886]; trans-Golgi network [GO:0005802]	ATP binding [GO:0005524]; ATP hydrolysis activity [GO:0016887]; ATPase-coupled intramembrane lipid transporter activity [GO:0140326]; magnesium ion binding [GO:0000287]
O60312	Phospholipid-transporting ATPase VA (EC 7.6.2.1) (ATPase class V type 10A) (Aminophospholipid translocase VA) (P4-ATPase flippase complex alpha subunit ATP10A)	1499	i86-107o108-124i310-330o362-379i1098-1108o1121-1141i1171-1191o1201-1221i1228-1248o1272-1292i	['291', '413', '631', '916', '1249']	5	['291','413','631','916']	4	['413', '916']	2	['291', '631']	2	monoatomic ion transmembrane transport [GO:0034220]; phospholipid translocation [GO:0045332]; positive regulation of membrane tubulation [GO:1903527]; regulation of cell shape [GO:0008360]	endoplasmic reticulum [GO:0005783]; endoplasmic reticulum membrane [GO:0005789]; membrane [GO:0016020]; phospholipid-translocating ATPase complex [GO:1990531]; plasma membrane [GO:0005886]	ATP binding [GO:0005524]; ATP hydrolysis activity [GO:0016887]; ATPase-coupled intramembrane lipid transporter activity [GO:0140326]; glycosylceramide flippase activity [GO:0140351]; magnesium ion binding [GO:0000287]; phosphatidylcholine flippase activity [GO:0140345]; phosphatidylcholine floppase activity [GO:0090554]
O75110	Probable phospholipid-transporting ATPase IIA (EC 7.6.2.1) (ATPase class II type 9A)	1047	i69-94o106-118i298-321o332-351i851-866o874-894i924-946o953-973i978-998o1012-1033i	['182', '285', '468', '535']	4	['182','285','468','535']	4	['468', '535']	2	['182', '285']	2	endocytosis [GO:0006897]; negative regulation of exosomal secretion [GO:1903542]; neuron projection morphogenesis [GO:0048812]; phospholipid translocation [GO:0045332]; regulation of endocytic recycling [GO:2001135]; regulation of retrograde transport, endosome to Golgi [GO:1905279]; retrograde vesicle-mediated transport, Golgi to endoplasmic reticulum [GO:0006890]	early endosome [GO:0005769]; early endosome membrane [GO:0031901]; endosome [GO:0005768]; late endosome [GO:0005770]; late endosome membrane [GO:0031902]; perinuclear region of cytoplasm [GO:0048471]; plasma membrane [GO:0005886]; recycling endosome [GO:0055037]; recycling endosome membrane [GO:0055038]; trans-Golgi network [GO:0005802]; trans-Golgi network membrane [GO:0032588]	ATP binding [GO:0005524]; ATP hydrolysis activity [GO:0016887]; ATPase-coupled intramembrane lipid transporter activity [GO:0140326]; magnesium ion binding [GO:0000287]; protease binding [GO:0002020]
Q8TCT6	Signal peptide peptidase-like 3 (SPP-like 3) (EC 3.4.23.-) (Intramembrane protease 2) (IMP-2) (Presenilin homologous protein 1) (PSH1) (Presenilin-like protein 4)	384	o18-33i73-91o96-118i141-159o163-181i188-211o263-283i315-335o338-358i	['50', '59', '62', '304']	4	['50','59','62','304']	4	['59']	1	['50', '62', '304']	3	membrane protein proteolysis [GO:0033619]; positive regulation of calcineurin-NFAT signaling cascade [GO:0070886]; positive regulation of cytosolic calcium ion concentration [GO:0007204]; positive regulation of protein binding [GO:0032092]; positive regulation of protein dephosphorylation [GO:0035307]; signal peptide processing [GO:0006465]; T cell receptor signaling pathway [GO:0050852]	cytoplasmic side of endoplasmic reticulum membrane [GO:0098554]; endoplasmic reticulum-Golgi intermediate compartment membrane [GO:0033116]; Golgi apparatus [GO:0005794]; Golgi-associated vesicle membrane [GO:0030660]; intracellular membrane-bounded organelle [GO:0043231]; lumenal side of endoplasmic reticulum membrane [GO:0098553]; membrane [GO:0016020]; plasma membrane [GO:0005886]; rough endop…	aspartic endopeptidase activity, intramembrane cleaving [GO:0042500]; protein homodimerization activity [GO:0042803]
Q8N8Q9	Magnesium transporter NIPA2 (Non-imprinted in Prader-Willi/Angelman syndrome region protein 2)	360	o10-30i57-78o84-99i114-128o150-170i178-203o216-236i250-267o279-299i	['244', '323', '349', '356']	4	['244','323','349','356']	4	['356']	1	['244', '323', '349']	3	magnesium ion transport [GO:0015693]	early endosome [GO:0005769]; membrane [GO:0016020]; plasma membrane [GO:0005886]	magnesium ion transmembrane transporter activity [GO:0015095]
O75899	Gamma-aminobutyric acid type B receptor subunit 2 (GABA-B receptor 2) (GABA-B-R2) (GABA-BR2) (GABABR2) (Gb2) (G-protein coupled receptor 51) (HG20)	941	o479-502i518-536o551-576i598-617o653-676i691-713o718-741i	['90', '298', '389', '404', '453', '680', '687', '842', '867']	9	['680','687','842','867']	4	['842', '867']	2	['680', '687']	2	adenylate cyclase-inhibiting G protein-coupled receptor signaling pathway [GO:0007193]; chemical synaptic transmission [GO:0007268]; G protein-coupled receptor signaling pathway [GO:0007186]; gamma-aminobutyric acid signaling pathway [GO:0007214]; negative regulation of adenylate cyclase activity [GO:0007194]; neuron-glial cell signaling [GO:0150099]; synaptic transmission, GABAergic [GO:0051932]	cytoplasm [GO:0005737]; G protein-coupled GABA receptor complex [GO:1902712]; G protein-coupled receptor heterodimeric complex [GO:0038039]; GABA receptor complex [GO:1902710]; neuron projection [GO:0043005]; plasma membrane [GO:0005886]; postsynaptic membrane [GO:0045211]	G protein-coupled GABA receptor activity [GO:0004965]; protein heterodimerization activity [GO:0046982]; transmembrane signaling receptor activity [GO:0004888]
P08173	Muscarinic acetylcholine receptor M4	479	o32-57i69-89o107-128i149-171o194-216i402-422o436-456i	['3', '8', '13', '117', '294', '445', '457']	7	['117','294','445','457']	4	['445', '457']	2	['117', '294']	2	adenylate cyclase-inhibiting G protein-coupled acetylcholine receptor signaling pathway [GO:0007197]; cell surface receptor signaling pathway [GO:0007166]; chemical synaptic transmission [GO:0007268]; G protein-coupled acetylcholine receptor signaling pathway [GO:0007213]; G protein-coupled receptor signaling pathway, coupled to cyclic nucleotide second messenger [GO:0007187]; regulation of locom…	dendrite [GO:0030425]; plasma membrane [GO:0005886]; postsynaptic membrane [GO:0045211]; synapse [GO:0045202]	G protein-coupled acetylcholine receptor activity [GO:0016907]; G protein-coupled serotonin receptor activity [GO:0004993]
P21453	Sphingosine 1-phosphate receptor 1 (S1P receptor 1) (S1P1) (Endothelial differentiation G-protein coupled receptor 1) (Sphingosine 1-phosphate receptor Edg-1) (S1P receptor Edg-1) (CD antigen CD363)	382	o49-69i83-103o121-140i160-180o202-222i258-278o295-312i	['30', '36', '153', '240', '357', '379']	6	['153','240','357','379']	4		0	['153', '240', '357', '379']	4	actin cytoskeleton organization [GO:0030036]; adenylate cyclase-activating G protein-coupled receptor signaling pathway [GO:0007189]; adenylate cyclase-inhibiting G protein-coupled receptor signaling pathway [GO:0007193]; angiogenesis [GO:0001525]; blood vessel maturation [GO:0001955]; brain development [GO:0007420]; cardiac muscle tissue growth involved in heart morphogenesis [GO:0003245]; cell …	cytoplasm [GO:0005737]; endosome [GO:0005768]; external side of plasma membrane [GO:0009897]; intracellular membrane-bounded organelle [GO:0043231]; membrane raft [GO:0045121]; nucleoplasm [GO:0005654]; plasma membrane [GO:0005886]	G protein-coupled receptor activity [GO:0004930]; G protein-coupled receptor binding [GO:0001664]; sphingolipid binding [GO:0046625]; sphingosine-1-phosphate receptor activity [GO:0038036]
P47211	Galanin receptor type 1 (GAL1-R) (GALR-1)	349	o34-57i72-93o110-131i152-172o199-221i248-268o286-306i	['7', '12', '76', '183', '233', '295', '345']	7	['76','233','295','345']	4	['345']	1	['76', '233', '295']	3	adenylate cyclase-activating G protein-coupled receptor signaling pathway [GO:0007189]; negative regulation of adenylate cyclase activity [GO:0007194]; neuropeptide signaling pathway [GO:0007218]; positive regulation of cortisol secretion [GO:0051464]; positive regulation of cytosolic calcium ion concentration [GO:0007204]; positive regulation of transcription by RNA polymerase II [GO:0045944]	membrane [GO:0016020]; plasma membrane [GO:0005886]	G protein-coupled peptide receptor activity [GO:0008528]; galanin receptor activity [GO:0004966]; neuropeptide binding [GO:0042923]; peptide hormone binding [GO:0017046]
P49019	Hydroxycarboxylic acid receptor 3 (G-protein coupled receptor 109B) (G-protein coupled receptor HM74) (G-protein coupled receptor HM74B) (Niacin receptor 2) (Nicotinic acid receptor 2)	387	o29-54i64-84o102-123i144-164o189-209i232-257o274-297i	['141', '171', '324', '336', '364']	5	['141','324','336','364']	4	['141', '336']	2	['324', '364']	2	G protein-coupled receptor signaling pathway [GO:0007186]	cell junction [GO:0030054]; plasma membrane [GO:0005886]	G protein-coupled receptor activity [GO:0004930]; nicotinic acid receptor activity [GO:0070553]
Q12791	Calcium-activated potassium channel subunit alpha-1 (BK channel) (BKCA alpha) (Calcium-activated potassium channel, subfamily M subunit alpha-1) (K(VCA)alpha) (KCa1.1) (Maxi K channel) (MaxiK) (Slo-alpha) (Slo1) (Slowpoke homolog) (Slo homolog) (hSlo)	1236	o87-107i179-199o215-235i240-260o265-285i301-321o368-388i	['133', '265', '445', '780', '1007']	5	['133','445','780','1007']	4	['1007']	1	['133', '445', '780']	3	intracellular potassium ion homeostasis [GO:0030007]; micturition [GO:0060073]; negative regulation of cell volume [GO:0045794]; positive regulation of apoptotic process [GO:0043065]; potassium ion transmembrane transport [GO:0071805]; potassium ion transport [GO:0006813]; regulation of membrane potential [GO:0042391]; regulation of monoatomic ion transmembrane transport [GO:0034765]; response to…	apical plasma membrane [GO:0016324]; caveola [GO:0005901]; membrane [GO:0016020]; plasma membrane [GO:0005886]; postsynaptic membrane [GO:0045211]; voltage-gated potassium channel complex [GO:0008076]	actin binding [GO:0003779]; calcium-activated potassium channel activity [GO:0015269]; identical protein binding [GO:0042802]; large conductance calcium-activated potassium channel activity [GO:0060072]; metal ion binding [GO:0046872]; voltage-gated potassium channel activity [GO:0005249]
Q13255	Metabotropic glutamate receptor 1 (mGluR1)	1194	o593-617i630-650o657-677i705-725o751-772i786-807o812-832i	['98', '223', '397', '515', '747', '920', '925', '1040', '1176']	9	['920','925','1040','1176']	4	['920', '925']	2	['1040', '1176']	2	cellular response to electrical stimulus [GO:0071257]; chemical synaptic transmission [GO:0007268]; G protein-coupled glutamate receptor signaling pathway [GO:0007216]; G protein-coupled receptor signaling pathway [GO:0007186]; L-glutamate import across plasma membrane [GO:0098712]; locomotory behavior [GO:0007626]; phospholipase C-activating G protein-coupled receptor signaling pathway [GO:00072…	dendrite [GO:0030425]; G protein-coupled receptor dimeric complex [GO:0038037]; G protein-coupled receptor homodimeric complex [GO:0038038]; glutamatergic synapse [GO:0098978]; nucleus [GO:0005634]; plasma membrane [GO:0005886]; postsynaptic density membrane [GO:0098839]; Schaffer collateral - CA1 synapse [GO:0098685]	adenylate cyclase inhibiting G protein-coupled glutamate receptor activity [GO:0001640]; G protein-coupled neurotransmitter receptor activity involved in regulation of postsynaptic cytosolic calcium ion concentration [GO:0098872]; G protein-coupled receptor activity [GO:0004930]; G protein-coupled receptor activity involved in regulation of postsynaptic membrane potential [GO:0099530]; glutamate …
Q6PRD1	Probable G-protein coupled receptor 179 (Probable G-protein coupled receptor 158-like 1) (GPR158-like)	2367	o382-401i417-437o446-475i494-511o542-562i576-598o606-628i	['75', '298', '822', '1552', '1696', '1729']	6	['822','1552','1696','1729']	4	['822', '1696', '1729']	3	['1552']	1	visual perception [GO:0007601]	dendrite [GO:0030425]; postsynaptic membrane [GO:0045211]	G protein-coupled receptor activity [GO:0004930]
Q8IZF2	Adhesion G protein-coupled receptor F5 (G-protein coupled receptor 116)	1346	o1014-1038i1052-1072o1090-1110i1129-1149o1173-1193i1220-1240o1246-1269i	['73', '94', '106', '188', '256', '272', '301', '315', '328', '339', '398', '472', '487', '505', '540', '627', '649', '666', '820', '931', '944', '963', '982', '1044', '1186', '1324', '1337']	27	['1044','1186','1324','1337']	4	['1044', '1186']	2	['1324', '1337']	2	adenylate cyclase-activating G protein-coupled receptor signaling pathway [GO:0007189]; cell surface receptor signaling pathway [GO:0007166]; energy reserve metabolic process [GO:0006112]; erythrocyte development [GO:0048821]; fat cell differentiation [GO:0045444]; G protein-coupled receptor signaling pathway [GO:0007186]; glomerular filtration [GO:0003094]; glucose homeostasis [GO:0042593]; macr…	apical part of cell [GO:0045177]; cell surface [GO:0009986]; cytoplasmic vesicle [GO:0031410]; membrane [GO:0016020]; plasma membrane [GO:0005886]	G protein-coupled receptor activity [GO:0004930]
Q8IZP9	Adhesion G-protein coupled receptor G2 (G-protein coupled receptor 64) (Human epididymis-specific protein 6) (He6)	1017	o633-653i664-681o693-717i735-756o784-807i834-854o858-881i	['44', '64', '85', '99', '111', '117', '144', '162', '186', '194', '357', '370', '435', '438', '456', '461', '528', '542', '547', '551', '597', '771', '801', '857', '936', '939', '958']	27	['801','936','939','958']	4	['936', '939']	2	['801', '958']	2	adenylate cyclase-activating G protein-coupled receptor signaling pathway [GO:0007189]; cell surface receptor signaling pathway [GO:0007166]; G protein-coupled receptor signaling pathway [GO:0007186]; spermatogenesis [GO:0007283]	apical plasma membrane [GO:0016324]; cell surface [GO:0009986]; cytosol [GO:0005829]; extracellular exosome [GO:0070062]; membrane [GO:0016020]; plasma membrane [GO:0005886]	G protein-coupled receptor activity [GO:0004930]
Q9H1Y3	Opsin-3 (Encephalopsin) (Panopsin)	402	o44-64i78-100o115-135i157-176o203-223i256-276o290-312i	['5', '82', '150', '198', '367', '390']	6	['82','150','367','390']	4		0	['82', '150', '367', '390']	4	cellular response to light stimulus [GO:0071482]; cellular response to UV-A [GO:0071492]; detection of light stimulus [GO:0009583]; G protein-coupled receptor signaling pathway [GO:0007186]; keratinocyte differentiation [GO:0030216]; negative regulation of apoptotic process [GO:0043066]; negative regulation of melanin biosynthetic process [GO:0048022]; phototransduction [GO:0007602]; positive reg…	cytoplasm [GO:0005737]; membrane [GO:0016020]; photoreceptor outer segment [GO:0001750]; plasma membrane [GO:0005886]	11-cis retinal binding [GO:0005502]; all-trans retinal binding [GO:0005503]; G protein-coupled photoreceptor activity [GO:0008020]; G protein-coupled receptor activity [GO:0004930]; photoreceptor activity [GO:0009881]
Q86SP6	Probable G-protein coupled receptor 149 (G-protein coupled receptor PGR10)	731	o36-56i69-89o110-132i156-176o190-210i311-331o343-363i	['7', '11', '21', '63', '400', '639', '686']	7	['63','400','639','686']	4	['63']	1	['63', '400', '639', '686']	4	antral ovarian follicle growth [GO:0001547]; negative regulation of ovulation [GO:0060280]; neuropeptide signaling pathway [GO:0007218]; preantral ovarian follicle growth [GO:0001546]	neuron projection [GO:0043005]; plasma membrane [GO:0005886]	G protein-coupled receptor activity [GO:0004930]; neuropeptide binding [GO:0042923]
Q8NFN8	Probable G-protein coupled receptor 156 (G-protein coupled receptor PGR28) (GABAB-related G-protein coupled receptor)	814	o48-70i86-105o124-143i165-185o223-243i258-278o287-309i	['6', '255', '322', '336', '625']	5	['255','322','336','625']	4	['322', '625']	2	['255', '336']	2	gamma-aminobutyric acid signaling pathway [GO:0007214]	G protein-coupled receptor heterodimeric complex [GO:0038039]; plasma membrane [GO:0005886]	G protein-coupled GABA receptor activity [GO:0004965]
Q8NH87	Olfactory receptor 9G1 (Olfactory receptor 9G5) (Olfactory receptor OR11-114)	305	o24-48i58-78o97-119i141-161o196-221i244-258o272-289i	['5', '41', '50', '64', '154']	5	['41','50','64','154']	4	['41']	1	['50', '64', '154']	3		plasma membrane [GO:0005886]	G protein-coupled receptor activity [GO:0004930]; olfactory receptor activity [GO:0004984]
P0C7N8	Olfactory receptor 9G9	305	o24-48i58-78o97-117i141-161o196-221i244-258o272-289i	['5', '41', '50', '64', '154']	5	['41','50','64','154']	4	['41']	1	['50', '64', '154']	3		plasma membrane [GO:0005886]	G protein-coupled receptor activity [GO:0004930]; olfactory receptor activity [GO:0004984]
P16389	Potassium voltage-gated channel subfamily A member 2 (NGK1) (Voltage-gated K(+) channel HuKIV) (Voltage-gated potassium channel HBK5) (Voltage-gated potassium channel subunit Kv1.2)	499	i164-182o222-242i254-275o290-305i328-349o389-410i	['38', '207', '466', '481', '491']	5	['38','466','481','491']	4	['481', '491']	2	['38', '466']	2	cerebral cortex development [GO:0021987]; corpus callosum development [GO:0022038]; neuronal action potential [GO:0019228]; optic nerve structural organization [GO:0021633]; potassium ion export across plasma membrane [GO:0097623]; potassium ion transmembrane transport [GO:0071805]; potassium ion transport [GO:0006813]; protein homooligomerization [GO:0051260]; regulation of circadian sleep/wake …	axon [GO:0030424]; axon initial segment [GO:0043194]; axon terminus [GO:0043679]; calyx of Held [GO:0044305]; dendrite [GO:0030425]; endoplasmic reticulum membrane [GO:0005789]; glutamatergic synapse [GO:0098978]; juxtaparanode region of axon [GO:0044224]; lamellipodium [GO:0030027]; lamellipodium membrane [GO:0031258]; neuronal cell body membrane [GO:0032809]; paranodal junction [GO:0033010]; pe…	delayed rectifier potassium channel activity [GO:0005251]; kinesin binding [GO:0019894]; outward rectifier potassium channel activity [GO:0015271]; potassium channel activity [GO:0005267]; voltage-gated monoatomic ion channel activity involved in regulation of postsynaptic membrane potential [GO:1905030]; voltage-gated monoatomic ion channel activity involved in regulation of presynaptic membrane…
P22001	Potassium voltage-gated channel subfamily A member 3 (HGK5) (HLK3) (HPCN3) (Voltage-gated K(+) channel HuKIII) (Voltage-gated potassium channel subunit Kv1.3)	575	i235-254o297-315i327-341o370-380i395-419o456-477i	['109', '279', '521', '538', '551']	5	['109','521','538','551']	4	['521', '551']	2	['109', '538']	2	corpus callosum development [GO:0022038]; optic nerve development [GO:0021554]; potassium ion transmembrane transport [GO:0071805]; potassium ion transport [GO:0006813]; protein homooligomerization [GO:0051260]; regulation of monoatomic ion transmembrane transport [GO:0034765]	axon [GO:0030424]; calyx of Held [GO:0044305]; glutamatergic synapse [GO:0098978]; membrane raft [GO:0045121]; plasma membrane [GO:0005886]; postsynaptic membrane [GO:0045211]; presynaptic membrane [GO:0042734]; voltage-gated potassium channel complex [GO:0008076]	delayed rectifier potassium channel activity [GO:0005251]; outward rectifier potassium channel activity [GO:0015271]; voltage-gated monoatomic ion channel activity [GO:0005244]
Q09470	Potassium voltage-gated channel subfamily A member 1 (Voltage-gated K(+) channel HuKI) (Voltage-gated potassium channel HBK1) (Voltage-gated potassium channel subunit Kv1.1)	495	i168-187o223-241i253-267o298-308i323-347o384-405i	['42', '207', '462', '477', '487']	5	['42','462','477','487']	4	['477']	1	['42', '462', '487']	3	axon development [GO:0061564]; cell communication by electrical coupling [GO:0010644]; cellular response to magnesium ion [GO:0071286]; cerebral cortex development [GO:0021987]; corpus callosum development [GO:0022038]; detection of mechanical stimulus involved in sensory perception of pain [GO:0050966]; detection of mechanical stimulus involved in sensory perception of touch [GO:0050976]; hippoc…	anchoring junction [GO:0070161]; apical plasma membrane [GO:0016324]; axon initial segment [GO:0043194]; axon terminus [GO:0043679]; calyx of Held [GO:0044305]; cell junction [GO:0030054]; cell surface [GO:0009986]; cytoplasmic vesicle [GO:0031410]; cytosol [GO:0005829]; dendrite [GO:0030425]; endoplasmic reticulum [GO:0005783]; glutamatergic synapse [GO:0098978]; juxtaparanode region of axon [GO…	delayed rectifier potassium channel activity [GO:0005251]; disordered domain specific binding [GO:0097718]; voltage-gated monoatomic ion channel activity involved in regulation of postsynaptic membrane potential [GO:1905030]; voltage-gated monoatomic ion channel activity involved in regulation of presynaptic membrane potential [GO:0099508]; voltage-gated potassium channel activity [GO:0005249]
Q12809	Potassium voltage-gated channel subfamily H member 2 (Eag homolog) (Ether-a-go-go-related gene potassium channel 1) (ERG-1) (Eag-related protein 1) (Ether-a-go-go-related protein 1) (H-ERG) (hERG-1) (hERG1) (Voltage-gated potassium channel subunit Kv11.1)	1159	i409-429o454-471i489-501o502-512i548-570o639-656i	['317', '369', '598', '629', '658', '733']	6	['317','369','658','733']	4	['317', '369']	2	['658', '733']	2	cardiac muscle contraction [GO:0060048]; cellular response to xenobiotic stimulus [GO:0071466]; membrane depolarization during action potential [GO:0086010]; membrane repolarization [GO:0086009]; membrane repolarization during action potential [GO:0086011]; membrane repolarization during cardiac muscle cell action potential [GO:0086013]; membrane repolarization during ventricular cardiac muscle c…	cell surface [GO:0009986]; inward rectifier potassium channel complex [GO:1902937]; perinuclear region of cytoplasm [GO:0048471]; plasma membrane [GO:0005886]; voltage-gated potassium channel complex [GO:0008076]	C3HC4-type RING finger domain binding [GO:0055131]; delayed rectifier potassium channel activity [GO:0005251]; identical protein binding [GO:0042802]; inward rectifier potassium channel activity [GO:0005242]; protein homodimerization activity [GO:0042803]; scaffold protein binding [GO:0097110]; transcription cis-regulatory region binding [GO:0000976]; ubiquitin protein ligase binding [GO:0031625]…
Q13563	Polycystin-2 (PC2) (Autosomal dominant polycystic kidney disease type II protein) (Polycystic kidney disease 2 protein) (Polycystwin) (R48321) (Transient receptor potential cation channel subfamily P member 2)	968	i220-241o469-489i506-526o553-573i598-619o655-675i	['3', '299', '305', '328', '362', '375', '580', '681', '961']	9	['3','580','681','961']	4	['3', '580', '681']	3	['3', '961']	2	aorta development [GO:0035904]; branching involved in ureteric bud morphogenesis [GO:0001658]; calcium ion transmembrane transport [GO:0070588]; calcium ion transport [GO:0006816]; cell-cell signaling by wnt [GO:0198738]; cellular response to calcium ion [GO:0071277]; cellular response to cAMP [GO:0071320]; cellular response to fluid shear stress [GO:0071498]; cellular response to hydrostatic pre…	basal cortex [GO:0045180]; basal plasma membrane [GO:0009925]; basolateral plasma membrane [GO:0016323]; cation channel complex [GO:0034703]; cell-cell junction [GO:0005911]; ciliary basal body [GO:0036064]; ciliary membrane [GO:0060170]; cilium [GO:0005929]; cytoplasm [GO:0005737]; cytoplasmic side of endoplasmic reticulum membrane [GO:0098554]; cytoplasmic vesicle membrane [GO:0030659]; cytosol…	actinin binding [GO:0042805]; ATPase binding [GO:0051117]; calcium ion binding [GO:0005509]; calcium-induced calcium release activity [GO:0048763]; cytoskeletal protein binding [GO:0008092]; HLH domain binding [GO:0043398]; identical protein binding [GO:0042802]; monoatomic cation channel activity [GO:0005261]; muscle alpha-actinin binding [GO:0051371]; outward rectifier potassium channel activit…
Q8IUH4	Palmitoyltransferase ZDHHC13 (EC 2.3.1.225) (Huntingtin-interacting protein 14-related protein) (HIP14-related protein) (Huntingtin-interacting protein HIP3RP) (Putative MAPK-activating protein PM03) (Putative NF-kappa-B-activating protein 209) (Zinc finger DHHC domain-containing protein 13) (DHHC-13)	622	i292-310o317-334i347-368o376-392i471-491o519-539i	['12', '82', '116', '176']	4	['12','82','116','176']	4	['116', '176']	2	['12', '82']	2	positive regulation of canonical NF-kappaB signal transduction [GO:0043123]	endoplasmic reticulum [GO:0005783]; Golgi membrane [GO:0000139]; Golgi-associated vesicle membrane [GO:0030660]; membrane [GO:0016020]	magnesium ion transmembrane transporter activity [GO:0015095]; palmitoyltransferase activity [GO:0016409]; protein-cysteine S-palmitoyltransferase activity [GO:0019706]
Q8IUH5	Palmitoyltransferase ZDHHC17 (EC 2.3.1.225) (Acyltransferase ZDHHC17) (EC 2.3.1.-) (DHHC domain-containing cysteine-rich protein 17) (DHHC17) (Huntingtin yeast partner H) (Huntingtin-interacting protein 14) (HIP-14) (Huntingtin-interacting protein 3) (HIP-3) (Huntingtin-interacting protein H) (Putative MAPK-activating protein PM11) (Putative NF-kappa-B-activating protein 205) (Zinc finger DHHC do…	632	i305-325o328-345i357-379o385-403i481-501o530-550i	['90', '124', '214', '237']	4	['90','124','214','237']	4	['90', '124', '237']	3	['214']	1	axonogenesis [GO:0007409]; lipoprotein transport [GO:0042953]; positive regulation of canonical NF-kappaB signal transduction [GO:0043123]; protein palmitoylation [GO:0018345]; regulation of ERK1 and ERK2 cascade [GO:0070372]; regulation of neurotrophin TRK receptor signaling pathway [GO:0051386]; regulation of programmed cell death [GO:0043067]	cell projection [GO:0042995]; Golgi apparatus [GO:0005794]; Golgi membrane [GO:0000139]; Golgi-associated vesicle membrane [GO:0030660]; intracellular membrane-bounded organelle [GO:0043231]; presynaptic membrane [GO:0042734]	identical protein binding [GO:0042802]; palmitoyltransferase activity [GO:0016409]; protein-cysteine S-myristoyltransferase activity [GO:0019705]; protein-cysteine S-palmitoyltransferase activity [GO:0019706]; protein-cysteine S-stearoyltransferase activity [GO:0140439]; signaling receptor binding [GO:0005102]
Q8IYP9	Palmitoyltransferase ZDHHC23 (EC 2.3.1.225) (Zinc finger DHHC domain-containing protein 23) (DHHC-23) (zDHHC23)	409	i92-106o110-130i138-158o171-186i303-323o349-371i	['89', '235', '345', '375', '379']	5	['89','235','375','379']	4	['235', '379']	2	['89', '375']	2	protein localization to plasma membrane [GO:0072659]; protein palmitoylation [GO:0018345]; protein targeting to membrane [GO:0006612]	endoplasmic reticulum [GO:0005783]; Golgi apparatus [GO:0005794]; Golgi membrane [GO:0000139]	protein-cysteine S-palmitoyltransferase activity [GO:0019706]
Q9H252	Potassium voltage-gated channel subfamily H member 6 (Ether-a-go-go-related gene potassium channel 2) (ERG-2) (Eag-related protein 2) (Ether-a-go-go-related protein 2) (hERG-2) (hERG2) (Voltage-gated potassium channel subunit Kv11.2)	994	i261-281o302-319i345-360o369-378i399-419o491-511i	['218', '449', '481', '510', '742', '913']	6	['218','510','742','913']	4	['218']	1	['510', '742', '913']	3	membrane repolarization during action potential [GO:0086011]; potassium ion transmembrane transport [GO:0071805]; regulation of heart rate by cardiac conduction [GO:0086091]; regulation of monoatomic ion transmembrane transport [GO:0034765]; regulation of ventricular cardiac muscle cell membrane repolarization [GO:0060307]	plasma membrane [GO:0005886]	inward rectifier potassium channel activity [GO:0005242]
Q9HBA0	Transient receptor potential cation channel subfamily V member 4 (TrpV4) (Osm-9-like TRP channel 4) (OTRPC4) (Transient receptor potential protein 12) (TRP12) (Vanilloid receptor-like channel 2) (Vanilloid receptor-like protein 2) (VRL-2) (Vanilloid receptor-related osmotically-activated channel) (VR-OAC)	871	i470-490o508-534i548-568o573-593i609-636o694-722i	['201', '207', '651', '784', '802']	5	['201','207','784','802']	4	['207', '802']	2	['201', '784']	2	actin cytoskeleton organization [GO:0030036]; actin filament organization [GO:0007015]; blood vessel endothelial cell delamination [GO:0097497]; calcium ion import [GO:0070509]; calcium ion import into cytosol [GO:1902656]; calcium ion transmembrane transport [GO:0070588]; calcium ion transport [GO:0006816]; cartilage development involved in endochondral bone morphogenesis [GO:0060351]; cell volu…	adherens junction [GO:0005912]; apical plasma membrane [GO:0016324]; cell surface [GO:0009986]; cilium [GO:0005929]; cortical actin cytoskeleton [GO:0030864]; cytoplasmic microtubule [GO:0005881]; endoplasmic reticulum [GO:0005783]; filopodium [GO:0030175]; focal adhesion [GO:0005925]; growth cone [GO:0030426]; lamellipodium [GO:0030027]; membrane [GO:0016020]; plasma membrane [GO:0005886]; ruffl…	actin binding [GO:0003779]; actin filament binding [GO:0051015]; alpha-tubulin binding [GO:0043014]; ATP binding [GO:0005524]; beta-tubulin binding [GO:0048487]; calcium channel activity [GO:0005262]; calmodulin binding [GO:0005516]; identical protein binding [GO:0042802]; lipid binding [GO:0008289]; metal ion binding [GO:0046872]; microtubule binding [GO:0008017]; monoatomic cation channel activ…
Q9NQW8	Cyclic nucleotide-gated cation channel beta-3 (Cone photoreceptor cGMP-gated channel subunit beta) (Cyclic nucleotide-gated cation channel modulatory subunit) (Cyclic nucleotide-gated channel beta-3) (CNG channel beta-3)	809	i217-237o253-271i299-309o310-319i353-373o418-438i	['35', '77', '468', '515']	4	['35','77','468','515']	4		0	['35', '77', '468', '515']	4	monoatomic cation transmembrane transport [GO:0098655]; monoatomic cation transport [GO:0006812]; signal transduction [GO:0007165]; visual perception [GO:0007601]	intracellular cyclic nucleotide activated cation channel complex [GO:0017071]; photoreceptor outer segment [GO:0001750]; plasma membrane [GO:0005886]; transmembrane transporter complex [GO:1902495]	cGMP binding [GO:0030553]; intracellular cAMP-activated cation channel activity [GO:0005222]; intracellular cGMP-activated cation channel activity [GO:0005223]; protein-containing complex binding [GO:0044877]
Q9ULF5	Zinc transporter ZIP10 (Solute carrier family 39 member 10) (Zrt- and Irt-like protein 10) (ZIP-10)	831	o408-428i439-459o498-518i732-752o759-780i801-821o	['139', '191', '198', '218', '339', '551', '578', '632', '681', '758']	10	['551','578','632','681']	4	['551', '578', '632']	3	['681']	1	epithelial to mesenchymal transition [GO:0001837]; intracellular zinc ion homeostasis [GO:0006882]; negative regulation of B cell apoptotic process [GO:0002903]; positive regulation of B cell proliferation [GO:0030890]; positive regulation of B cell receptor signaling pathway [GO:0050861]; zinc ion import across plasma membrane [GO:0071578]; zinc ion transmembrane transport [GO:0071577]	apical plasma membrane [GO:0016324]; plasma membrane [GO:0005886]	monoatomic cation:bicarbonate symporter activity [GO:0140410]; zinc ion transmembrane transporter activity [GO:0005385]
Q9NRU3	Metal transporter CNNM1 (Ancient conserved domain-containing protein 1) (Cyclin-M1)	951	o226-249i282-302o326-346i364-374o375-384i	['97', '511', '727', '737', '945']	5	['511','727','737','945']	4	['511', '945']	2	['727', '737']	2	magnesium ion homeostasis [GO:0010960]; monoatomic ion transport [GO:0006811]	plasma membrane [GO:0005886]	transmembrane transporter activity [GO:0022857]
P29973	cGMP-gated cation channel alpha-1 (Cyclic nucleotide-gated cation channel 1) (Cyclic nucleotide-gated channel alpha-1) (CNG channel alpha-1) (CNG-1) (CNG1) (Cyclic nucleotide-gated channel, photoreceptor) (Rod photoreceptor cGMP-gated channel subunit alpha)	686	i163-181o195-213i299-317o371-389i	['89', '90', '175', '325', '421']	5	['89','90','175','421']	4	['175']	1	['89', '90', '421']	3	monoatomic cation transmembrane transport [GO:0098655]; response to stimulus [GO:0050896]; visual perception [GO:0007601]	intracellular cyclic nucleotide activated cation channel complex [GO:0017071]; photoreceptor outer segment membrane [GO:0042622]; plasma membrane [GO:0005886]	cGMP binding [GO:0030553]; intracellular cAMP-activated cation channel activity [GO:0005222]; intracellular cGMP-activated cation channel activity [GO:0005223]; protein-containing complex binding [GO:0044877]
P56180	Putative tyrosine-protein phosphatase TPTE (EC 3.1.3.48) (Cancer/testis antigen 44) (CT44) (Transmembrane phosphatase with tensin homology) (Tumor antigen BJ-HCC-5)	551	i94-115o127-147i158-178o196-206i	['2', '20', '456', '491']	4	['2','20','456','491']	4	['456']	1	['2', '20', '491']	3	dephosphorylation [GO:0016311]; protein dephosphorylation [GO:0006470]; signal transduction [GO:0007165]	cytosol [GO:0005829]; membrane [GO:0016020]	phosphatidylinositol-3,4,5-trisphosphate 3-phosphatase activity [GO:0016314]; protein tyrosine phosphatase activity [GO:0004725]
P57789	Potassium channel subfamily K member 10 (Outward rectifying potassium channel protein TREK-2) (TREK-2 K(+) channel subunit)	538	i71-90o182-202i234-255o299-319i	['144', '147', '148', '346', '478', '498', '530']	7	['346','478','498','530']	4	['346']	1	['478', '498', '530']	3	memory [GO:0007613]; potassium ion transmembrane transport [GO:0071805]; regulation of monoatomic ion transmembrane transport [GO:0034765]; signal transduction [GO:0007165]; stabilization of membrane potential [GO:0030322]	plasma membrane [GO:0005886]	outward rectifier potassium channel activity [GO:0015271]; potassium channel activity [GO:0005267]; potassium ion leak channel activity [GO:0022841]
Q16281	Cyclic nucleotide-gated cation channel alpha-3 (Cone photoreceptor cGMP-gated channel subunit alpha) (Cyclic nucleotide-gated channel alpha-3) (CNG channel alpha-3) (CNG-3) (CNG3)	694	i171-188o200-220i303-324o379-396i	['142', '145', '339', '407', '652']	5	['142','145','407','652']	4	['145', '652']	2	['142', '407']	2	inorganic cation import across plasma membrane [GO:0098659]; monoatomic cation transmembrane transport [GO:0098655]; monoatomic cation transport [GO:0006812]; response to cAMP [GO:0051591]; response to magnesium ion [GO:0032026]; signal transduction [GO:0007165]; visual perception [GO:0007601]	axon initial segment [GO:0043194]; dendrite [GO:0030425]; glial cell projection [GO:0097386]; intracellular cyclic nucleotide activated cation channel complex [GO:0017071]; perikaryon [GO:0043204]; plasma membrane [GO:0005886]; transmembrane transporter complex [GO:1902495]	cadherin binding [GO:0045296]; cGMP binding [GO:0030553]; intracellular cAMP-activated cation channel activity [GO:0005222]; intracellular cGMP-activated cation channel activity [GO:0005223]; ligand-gated monoatomic ion channel activity [GO:0015276]; myosin binding [GO:0017022]; protein-containing complex binding [GO:0044877]
Q6IC98	GRAM domain-containing protein 4 (Death-inducing protein)	578	i229-247o248-257i338-352o356-372i	['26', '70', '221', '452']	4	['26','70','221','452']	4	['70', '452']	2	['26', '221']	2	apoptotic process [GO:0006915]; negative regulation of toll-like receptor 9 signaling pathway [GO:0034164]; positive regulation of cysteine-type endopeptidase activity involved in apoptotic process [GO:0043280]	endoplasmic reticulum membrane [GO:0005789]; mitochondrial membrane [GO:0031966]; mitochondrion [GO:0005739]
Q6P9F7	Volume-regulated anion channel subunit LRRC8B (Leucine-rich repeat-containing protein 8B) (T-cell activation leucine repeat-rich protein) (TA-LRRP)	803	i24-48o120-138i262-280o311-336i	['78', '355', '634', '739', '749']	5	['355','634','739','749']	4	['749']	1	['355', '634', '739']	3	monoatomic anion transmembrane transport [GO:0098656]; signal transduction [GO:0007165]	cytoplasm [GO:0005737]; endoplasmic reticulum membrane [GO:0005789]; monoatomic ion channel complex [GO:0034702]; plasma membrane [GO:0005886]
Q6XPS3	Phosphatidylinositol 3,4,5-trisphosphate 3-phosphatase TPTE2 (EC 3.1.3.67) (Lipid phosphatase TPIP) (TPTE and PTEN homologous inositol lipid phosphatase)	522	i75-97o110-130i140-160o175-188i	['2', '357', '432', '481']	4	['2','357','432','481']	4	['357']	1	['2', '432', '481']	3	dephosphorylation [GO:0016311]; phosphatidylinositol biosynthetic process [GO:0006661]	cytoplasm [GO:0005737]; cytosol [GO:0005829]; endoplasmic reticulum membrane [GO:0005789]; Golgi membrane [GO:0000139]	phosphatidylinositol-3,4,5-trisphosphate 3-phosphatase activity [GO:0016314]; phosphatidylinositol-3,4-bisphosphate 3-phosphatase activity [GO:0051800]
Q7L1W4	Volume-regulated anion channel subunit LRRC8D (Leucine-rich repeat-containing protein 5) (Leucine-rich repeat-containing protein 8D) (HsLRRC8D)	858	i24-48o164-182i309-330o361-386i	['255', '598', '605', '740']	4	['255','598','605','740']	4	['255', '598', '605']	3	['740']	1	aspartate transmembrane transport [GO:0015810]; cellular response to osmotic stress [GO:0071470]; intracellular glucose homeostasis [GO:0001678]; monoatomic anion transmembrane transport [GO:0098656]; protein hexamerization [GO:0034214]; signal transduction [GO:0007165]; taurine transport [GO:0015734]	cytoplasm [GO:0005737]; endoplasmic reticulum membrane [GO:0005789]; membrane [GO:0016020]; monoatomic ion channel complex [GO:0034702]; plasma membrane [GO:0005886]	volume-sensitive anion channel activity [GO:0005225]
Q8TDW0	Volume-regulated anion channel subunit LRRC8C (Factor for adipocyte differentiation 158) (Leucine-rich repeat-containing protein 8C)	803	i26-48o126-146i266-284o319-339i	['64', '70', '194', '305', '309', '532', '552', '590']	8	['194','532','552','590']	4	['532', '590']	2	['194', '552']	2	aspartate transmembrane transport [GO:0015810]; cellular response to osmotic stress [GO:0071470]; cyclic-GMP-AMP transmembrane import across plasma membrane [GO:0140361]; fat cell differentiation [GO:0045444]; monoatomic anion transmembrane transport [GO:0098656]; protein hexamerization [GO:0034214]; signal transduction [GO:0007165]; taurine transport [GO:0015734]	cytoplasm [GO:0005737]; endoplasmic reticulum membrane [GO:0005789]; membrane [GO:0016020]; monoatomic ion channel complex [GO:0034702]; plasma membrane [GO:0005886]	volume-sensitive anion channel activity [GO:0005225]
Q9ULK5	Vang-like protein 2 (Loop-tail protein 1 homolog) (Strabismus 1) (Van Gogh-like protein 2)	521	i107-129o148-168i180-202o215-237i	['56', '314', '317', '318']	4	['56','314','317','318']	4	['314', '318']	2	['56', '317']	2	apical protein localization [GO:0045176]; cell migration involved in kidney development [GO:0035787]; establishment of planar polarity [GO:0001736]; heart looping [GO:0001947]; neural tube closure [GO:0001843]; non-motile cilium assembly [GO:1905515]; Wnt signaling pathway, planar cell polarity pathway [GO:0060071]	apical plasma membrane [GO:0016324]; cell-cell junction [GO:0005911]; lateral plasma membrane [GO:0016328]; plasma membrane [GO:0005886]
Q96JA4	Membrane-spanning 4-domains subfamily A member 14 (Testis development protein NYD-SP21)	679	i44-63o76-92i109-130o154-163i	['19', '262', '349', '555']	4	['19','262','349','555']	4	['19', '349', '555']	3	['262']	1	cell surface receptor signaling pathway [GO:0007166]	plasma membrane [GO:0005886]
Q9NXJ0	Membrane-spanning 4-domains subfamily A member 12	267	i93-113o128-148i162-183o201-221i	['13', '228', '232', '260']	4	['13','228','232','260']	4	['13', '228']	2	['232', '260']	2	cell surface receptor signaling pathway [GO:0007166]	plasma membrane [GO:0005886]
Q86UL3	Glycerol-3-phosphate acyltransferase 4 (EC 2.3.1.15) (1-acylglycerol-3-phosphate O-acyltransferase 6) (1-AGP acyltransferase 6) (1-AGPAT 6) (Acyl-CoA:glycerol-3-phosphate acyltransferase 4) (Lysophosphatidic acid acyltransferase zeta) (LPAAT-zeta) (Testis spermatogenesis apoptosis-related protein 7) (TSARG7)	456	o14-36i162-179o180-197i	['247', '327', '328', '362']	4	['247','327','328','362']	4	['247', '327']	2	['328', '362']	2	acyl-CoA metabolic process [GO:0006637]; CDP-diacylglycerol biosynthetic process [GO:0016024]; diacylglycerol metabolic process [GO:0046339]; fatty acid metabolic process [GO:0006631]; glandular epithelial cell maturation [GO:0002071]; lactation [GO:0007595]; lipid biosynthetic process [GO:0008610]; phosphatidic acid biosynthetic process [GO:0006654]; phosphatidylcholine biosynthetic process [GO:…	endoplasmic reticulum [GO:0005783]; endoplasmic reticulum membrane [GO:0005789]; membrane [GO:0016020]	1-acylglycerol-3-phosphate O-acyltransferase activity [GO:0003841]; glycerol-3-phosphate O-acyltransferase activity [GO:0004366]; sn-1-glycerol-3-phosphate C16:0-DCA-CoA acyl transferase activity [GO:0102420]
Q13061	Triadin	729	i48-58o59-68i	['9', '21', '75', '647']	4	['9','21','75','647']	4	['647']	1	['9', '21', '75']	3	cytoplasmic microtubule organization [GO:0031122]; endoplasmic reticulum membrane organization [GO:0090158]; establishment of localization in cell [GO:0051649]; heart contraction [GO:0060047]; intracellular calcium ion homeostasis [GO:0006874]; muscle contraction [GO:0006936]; negative regulation of ryanodine-sensitive calcium-release channel activity [GO:0060315]; positive regulation of cell com…	cytosol [GO:0005829]; endoplasmic reticulum [GO:0005783]; junctional membrane complex [GO:0030314]; junctional sarcoplasmic reticulum membrane [GO:0014701]; membrane [GO:0016020]; nucleoplasm [GO:0005654]; plasma membrane [GO:0005886]; sarcoplasmic reticulum [GO:0016529]; sarcoplasmic reticulum lumen [GO:0033018]; sarcoplasmic reticulum membrane [GO:0033017]	protein-macromolecule adaptor activity [GO:0030674]; signaling receptor binding [GO:0005102]; transmembrane transporter binding [GO:0044325]
Q643R3	Lysophospholipid acyltransferase LPCAT4 (1-acylglycerol-3-phosphate O-acyltransferase 7) (1-AGP acyltransferase 7) (1-AGPAT 7) (1-acylglycerophosphocholine O-acyltransferase) (EC 2.3.1.23) (1-acylglycerophosphoserine O-acyltransferase) (EC 2.3.1.n6) (1-alkenylglycerophosphoethanolamine O-acyltransferase) (EC 2.3.1.121) (1-alkylglycerophosphocholine O-acetyltransferase) (EC 2.3.1.67) (Acyltransfer…	524	i44-54o55-64i	['152', '471', '501', '513']	4	['152','471','501','513']	4	['513']	1	['152', '471', '501']	3	phosphatidic acid biosynthetic process [GO:0006654]; phosphatidylcholine acyl-chain remodeling [GO:0036151]; phosphatidylethanolamine acyl-chain remodeling [GO:0036152]; phosphatidylglycerol acyl-chain remodeling [GO:0036148]; phosphatidylserine acyl-chain remodeling [GO:0036150]; phospholipid metabolic process [GO:0006644]	endoplasmic reticulum [GO:0005783]; endoplasmic reticulum membrane [GO:0005789]; membrane [GO:0016020]	1-acylglycerol-3-phosphate O-acyltransferase activity [GO:0003841]; 1-acylglycerophosphocholine O-acyltransferase activity [GO:0047184]; 1-acylglycerophosphoethanolamine O-acyltransferase activity [GO:0106262]; 1-acylglycerophosphoserine O-acyltransferase activity [GO:0106263]; 1-alkenylglycerophosphoethanolamine O-acyltransferase activity [GO:0047166]; 1-alkylglycerophosphocholine O-acetyltransf…
Q6DD88	Atlastin-3 (EC 3.6.5.-)	541	i444-464o472-490i	['173', '312', '432', '520']	4	['173','312','432','520']	4	['520']	1	['173', '312', '432']	3	endoplasmic reticulum organization [GO:0007029]; Golgi organization [GO:0007030]; positive regulation of endoplasmic reticulum tubular network organization [GO:1903373]; protein homooligomerization [GO:0051260]	endoplasmic reticulum [GO:0005783]; endoplasmic reticulum tubular network [GO:0071782]; endoplasmic reticulum tubular network membrane [GO:0098826]; membrane [GO:0016020]	GTP binding [GO:0005525]; GTPase activity [GO:0003924]; identical protein binding [GO:0042802]
Q6P1M0	Long-chain fatty acid transport protein 4 (FATP-4) (Fatty acid transport protein 4) (Arachidonate--CoA ligase) (EC 6.2.1.15) (Long-chain-fatty-acid--CoA ligase) (EC 6.2.1.3) (Solute carrier family 27 member 4) (Very long-chain acyl-CoA synthetase 4) (ACSVL4) (EC 6.2.1.-)	643	i18o22-35i	['327', '370', '390', '515']	4	['327','370','390','515']	4	['327']	1	['370', '390', '515']	3	activation of GTPase activity [GO:0090630]; establishment of localization in cell [GO:0051649]; fatty acid metabolic process [GO:0006631]; fatty acid transport [GO:0015908]; glucose import in response to insulin stimulus [GO:0044381]; lipid transport across blood-brain barrier [GO:1990379]; long-chain fatty acid import into cell [GO:0044539]; long-chain fatty acid metabolic process [GO:0001676]; …	brush border membrane [GO:0031526]; endoplasmic reticulum [GO:0005783]; endoplasmic reticulum membrane [GO:0005789]; membrane [GO:0016020]; microvillus [GO:0005902]; plasma membrane [GO:0005886]	arachidonate-CoA ligase activity [GO:0047676]; fatty acid transmembrane transporter activity [GO:0015245]; long-chain fatty acid transporter activity [GO:0005324]; long-chain fatty acid-CoA ligase activity [GO:0004467]; nucleotide binding [GO:0000166]; oleate transmembrane transporter activity [GO:1901480]; oleoyl-CoA ligase activity [GO:0090434]; palmitoyl-CoA ligase activity [GO:0090433]; very …
Q96AN5	Transmembrane protein 143	459	i279-301o306-321i	['165', '349', '413', '457']	4	['165','349','413','457']	4	['413']	1	['165', '349', '457']	3		membrane [GO:0016020]; mitochondrion [GO:0005739]
Q96PD6	2-acylglycerol O-acyltransferase 1 (EC 2.3.1.22) (Acyl-CoA:monoacylglycerol acyltransferase 1) (MGAT1) (Diacylglycerol O-acyltransferase candidate 2) (hDC2) (Diacylglycerol acyltransferase 2-like protein 1) (Monoacylglycerol O-acyltransferase 1)	335	i19-44o48-60i	['77', '121', '125', '180']	4	['77','121','125','180']	4	['77']	1	['121', '125', '180']	3	diacylglycerol biosynthetic process [GO:0006651]; glycerol metabolic process [GO:0006071]; triglyceride biosynthetic process [GO:0019432]	endoplasmic reticulum membrane [GO:0005789]	2-acylglycerol O-acyltransferase activity [GO:0003846]; diacylglycerol O-acyltransferase activity [GO:0004144]
Q9BWM7	Sideroflexin-3	321	i225-236o237-246i	['99', '123', '131', '134']	4	['99','123','131','134']	4	['99']	1	['123', '131', '134']	3	mitochondrial transmembrane transport [GO:1990542]; one-carbon metabolic process [GO:0006730]; serine import into mitochondrion [GO:0140300]	mitochondrial membrane [GO:0031966]; mitochondrion [GO:0005739]	monoatomic ion transmembrane transporter activity [GO:0015075]; serine transmembrane transporter activity [GO:0022889]
Q9H9B4	Sideroflexin-1	322	i226-237o238-247i	['100', '124', '132', '135']	4	['100','124','132','135']	4	['100', '132']	2	['124', '135']	2	erythrocyte differentiation [GO:0030218]; iron ion transport [GO:0006826]; L-alanine transport [GO:0015808]; L-serine transport [GO:0015825]; one-carbon metabolic process [GO:0006730]; serine import into mitochondrion [GO:0140300]	mitochondrial inner membrane [GO:0005743]; mitochondrion [GO:0005739]	L-alanine transmembrane transporter activity [GO:0015180]; L-serine transmembrane transporter activity [GO:0015194]; monoatomic ion transmembrane transporter activity [GO:0015075]; serine transmembrane transporter activity [GO:0022889]
Q9P246	Stromal interaction molecule 2	746	i215-225o226-235i	['135', '238', '601', '703']	4	['135','238','601','703']	4	['135', '238']	2	['601', '703']	2	activation of store-operated calcium channel activity [GO:0032237]; intracellular calcium ion homeostasis [GO:0006874]; positive regulation of calcium ion transport [GO:0051928]; store-operated calcium entry [GO:0002115]	endoplasmic reticulum [GO:0005783]; endoplasmic reticulum membrane [GO:0005789]; plasma membrane [GO:0005886]	calcium channel regulator activity [GO:0005246]; calcium ion binding [GO:0005509]; store-operated calcium channel activity [GO:0015279]
P63135	Endogenous retrovirus group K member 7 Pol protein (HERV-K(III) Pol protein) (HERV-K102 Pol protein) (HERV-K_1q22 provirus ancestral Pol protein) [Includes: Reverse transcriptase (RT) (EC 2.7.7.49); Ribonuclease H (RNase H) (EC 3.1.26.4); Integrase (IN)]	1459	i867-876o1397-1406i	['1', '749', '790', '820', '888', '913', '1034', '1115', '1132', '1221', '1267', '1314', '1326', '1345']	14	['1','749','790','820']	4	['1', '749', '790', '820']	4	['1']	1	DNA integration [GO:0015074]; DNA recombination [GO:0006310]; DNA repair [GO:0006281]		DNA binding [GO:0003677]; RNA stem-loop binding [GO:0035613]; RNA-directed DNA polymerase activity [GO:0003964]; RNA-DNA hybrid ribonuclease activity [GO:0004523]; structural molecule activity [GO:0005198]; zinc ion binding [GO:0008270]
Q6P5X7	Transmembrane protein 71	295	i233-253o257-273i	['87', '122', '139', '220']	4	['87','122','139','220']	4	['87']	1	['122', '139', '220']	3		membrane [GO:0016020]; mitochondrion [GO:0005739]
P00533	Epidermal growth factor receptor (EC 2.7.10.1) (Proto-oncogene c-ErbB-1) (Receptor tyrosine-protein kinase erbB-1)	1210	o646-667i	['128', '175', '196', '352', '361', '413', '444', '528', '568', '603', '623', '1043', '1044', '1094', '1148']	15	['1043','1044','1094','1148']	4	['1044', '1148']	2	['1043', '1094']	2	activation of phospholipase C activity [GO:0007202]; cell morphogenesis [GO:0000902]; cell surface receptor signaling pathway [GO:0007166]; cell-cell adhesion [GO:0098609]; cellular response to amino acid stimulus [GO:0071230]; cellular response to cadmium ion [GO:0071276]; cellular response to epidermal growth factor stimulus [GO:0071364]; cellular response to estradiol stimulus [GO:0071392]; ce…	basal plasma membrane [GO:0009925]; basolateral plasma membrane [GO:0016323]; cell junction [GO:0030054]; cell surface [GO:0009986]; clathrin-coated endocytic vesicle membrane [GO:0030669]; cytoplasm [GO:0005737]; early endosome membrane [GO:0031901]; endoplasmic reticulum membrane [GO:0005789]; endosome [GO:0005768]; endosome membrane [GO:0010008]; extracellular space [GO:0005615]; focal adhesio…	actin filament binding [GO:0051015]; ATP binding [GO:0005524]; ATPase binding [GO:0051117]; cadherin binding [GO:0045296]; chromatin binding [GO:0003682]; double-stranded DNA binding [GO:0003690]; enzyme binding [GO:0019899]; epidermal growth factor binding [GO:0048408]; epidermal growth factor receptor activity [GO:0005006]; identical protein binding [GO:0042802]; kinase binding [GO:0019900]; MA…
P07949	Proto-oncogene tyrosine-protein kinase receptor Ret (EC 2.7.10.1) (Cadherin family member 12) (Proto-oncogene c-Ret) [Cleaved into: Soluble RET kinase fragment; Extracellular cell-membrane anchored RET cadherin 120 kDa fragment]	1114	o637-657i	['98', '151', '199', '336', '343', '361', '367', '377', '394', '448', '468', '554', '763', '834', '975', '1092']	16	['763','834','975','1092']	4		0	['763', '834', '975', '1092']	4	activation of cysteine-type endopeptidase activity involved in apoptotic process [GO:0006919]; axon guidance [GO:0007411]; cellular response to retinoic acid [GO:0071300]; embryonic epithelial tube formation [GO:0001838]; enteric nervous system development [GO:0048484]; glial cell-derived neurotrophic factor receptor signaling pathway [GO:0035860]; homophilic cell adhesion via plasma membrane adh…	axon [GO:0030424]; dendrite [GO:0030425]; early endosome [GO:0005769]; endosome membrane [GO:0010008]; neuronal cell body [GO:0043025]; plasma membrane [GO:0005886]; plasma membrane protein complex [GO:0098797]; receptor complex [GO:0043235]	ATP binding [GO:0005524]; calcium ion binding [GO:0005509]; protein tyrosine kinase activity [GO:0004713]; signaling receptor activity [GO:0038023]; transmembrane receptor protein tyrosine kinase activity [GO:0004714]
P18850	Cyclic AMP-dependent transcription factor ATF-6 alpha (cAMP-dependent transcription factor ATF-6 alpha) (Activating transcription factor 6 alpha) (ATF6-alpha) [Cleaved into: Processed cyclic AMP-dependent transcription factor ATF-6 alpha]	670	i378-395o	['50', '159', '195', '352', '472', '584', '643']	7	['50','159','195','352']	4	['50', '159', '352']	3	['195']	1	ATF6-mediated unfolded protein response [GO:0036500]; endoplasmic reticulum unfolded protein response [GO:0030968]; ERAD pathway [GO:0036503]; eye development [GO:0001654]; positive regulation of apoptotic process [GO:0043065]; positive regulation of ATF6-mediated unfolded protein response [GO:1903893]; positive regulation of autophagy [GO:0010508]; positive regulation of transcription by RNA pol…	chromatin [GO:0000785]; cytosol [GO:0005829]; endoplasmic reticulum [GO:0005783]; endoplasmic reticulum membrane [GO:0005789]; Golgi apparatus [GO:0005794]; Golgi membrane [GO:0000139]; membrane [GO:0016020]; nuclear envelope [GO:0005635]; nucleoplasm [GO:0005654]; nucleus [GO:0005634]; RNA polymerase II transcription regulator complex [GO:0090575]	DNA-binding transcription activator activity, RNA polymerase II-specific [GO:0001228]; DNA-binding transcription factor activity [GO:0003700]; DNA-binding transcription factor activity, RNA polymerase II-specific [GO:0000981]; identical protein binding [GO:0042802]; protein heterodimerization activity [GO:0046982]; RNA polymerase II cis-regulatory region sequence-specific DNA binding [GO:0000978]…
P23468	Receptor-type tyrosine-protein phosphatase delta (Protein-tyrosine phosphatase delta) (R-PTP-delta) (EC 3.1.3.48)	1912	o1267-1289i	['254', '299', '724', '832', '1503', '1640', '1701', '1736']	8	['1503','1640','1701','1736']	4	['1640', '1736']	2	['1503', '1701']	2	heterophilic cell-cell adhesion via plasma membrane cell adhesion molecules [GO:0007157]; modulation of chemical synaptic transmission [GO:0050804]; negative regulation of receptor signaling pathway via JAK-STAT [GO:0046426]; neuron differentiation [GO:0030182]; phosphate-containing compound metabolic process [GO:0006796]; positive regulation of dendrite morphogenesis [GO:0050775]; positive regul…	extracellular exosome [GO:0070062]; glutamatergic synapse [GO:0098978]; hippocampal mossy fiber to CA3 synapse [GO:0098686]; plasma membrane [GO:0005886]; presynaptic membrane [GO:0042734]; Schaffer collateral - CA1 synapse [GO:0098685]	cell adhesion molecule binding [GO:0050839]; protein tyrosine phosphatase activity [GO:0004725]; signaling receptor binding [GO:0005102]; transmembrane receptor protein tyrosine phosphatase activity [GO:0005001]
P34910	Protein EVI2B (Ecotropic viral integration site 2B protein homolog) (EVI-2B) (CD antigen CD361)	448	o205-225i	['16', '50', '114', '314', '353', '368', '437']	7	['314','353','368','437']	4	['314']	1	['353', '368', '437']	3	myeloid cell development [GO:0061515]; negative regulation of apoptotic process [GO:0043066]; positive regulation of granulocyte differentiation [GO:0030854]; positive regulation of neutrophil differentiation [GO:0045660]; regulation of cell cycle [GO:0051726]; regulation of stem cell division [GO:2000035]	plasma membrane [GO:0005886]
P36888	Receptor-type tyrosine-protein kinase FLT3 (EC 2.7.10.1) (FL cytokine receptor) (Fetal liver kinase-2) (FLK-2) (Fms-like tyrosine kinase 3) (FLT-3) (Stem cell tyrosine kinase 1) (STK-1) (CD antigen CD135)	993	o542-562i	['43', '100', '151', '250', '306', '323', '351', '354', '473', '502', '541', '626', '722', '734', '938']	15	['626','722','734','938']	4	['626', '938']	2	['722', '734']	2	animal organ regeneration [GO:0031100]; B cell differentiation [GO:0030183]; cellular response to cytokine stimulus [GO:0071345]; cellular response to glucocorticoid stimulus [GO:0071385]; common myeloid progenitor cell proliferation [GO:0035726]; cytokine-mediated signaling pathway [GO:0019221]; dendritic cell differentiation [GO:0097028]; hemopoiesis [GO:0030097]; leukocyte homeostasis [GO:0001…	endoplasmic reticulum [GO:0005783]; endoplasmic reticulum lumen [GO:0005788]; endosome membrane [GO:0010008]; plasma membrane [GO:0005886]; receptor complex [GO:0043235]	ATP binding [GO:0005524]; cytokine receptor activity [GO:0004896]; growth factor binding [GO:0019838]; nuclear glucocorticoid receptor binding [GO:0035259]; protein self-association [GO:0043621]; protein tyrosine kinase activity [GO:0004713]; protein-containing complex binding [GO:0044877]; transmembrane receptor protein tyrosine kinase activity [GO:0004714]; vascular endothelial growth factor re…
P40189	Interleukin-6 receptor subunit beta (IL-6 receptor subunit beta) (IL-6R subunit beta) (IL-6R-beta) (IL-6RB) (CDw130) (Interleukin-6 signal transducer) (Membrane glycoprotein 130) (gp130) (Oncostatin-M receptor subunit alpha) (CD antigen CD130)	918	o618-641i	['43', '83', '131', '157', '227', '379', '383', '390', '553', '564', '687', '747', '752', '818']	14	['687','747','752','818']	4	['687']	1	['747', '752', '818']	3	ciliary neurotrophic factor-mediated signaling pathway [GO:0070120]; cytokine-mediated signaling pathway [GO:0019221]; glycogen metabolic process [GO:0005977]; interleukin-11-mediated signaling pathway [GO:0038154]; interleukin-27-mediated signaling pathway [GO:0070106]; interleukin-6-mediated signaling pathway [GO:0070102]; intestinal epithelial cell development [GO:0060576]; leukemia inhibitory…	ciliary neurotrophic factor receptor complex [GO:0070110]; dendrite [GO:0030425]; external side of plasma membrane [GO:0009897]; extracellular exosome [GO:0070062]; extracellular region [GO:0005576]; extracellular space [GO:0005615]; interleukin-6 receptor complex [GO:0005896]; membrane [GO:0016020]; membrane raft [GO:0045121]; neuronal cell body [GO:0043025]; oncostatin-M receptor complex [GO:00…	ciliary neurotrophic factor receptor activity [GO:0004897]; ciliary neurotrophic factor receptor binding [GO:0005127]; coreceptor activity [GO:0015026]; cytokine binding [GO:0019955]; cytokine receptor activity [GO:0004896]; growth factor binding [GO:0019838]; identical protein binding [GO:0042802]; interleukin-11 binding [GO:0019970]; interleukin-11 receptor activity [GO:0004921]; interleukin-27…
P46531	Neurogenic locus notch homolog protein 1 (Notch 1) (hN1) (Translocation-associated notch protein TAN-1) [Cleaved into: Notch 1 extracellular truncation (NEXT); Notch 1 intracellular domain (NICD)]	2555	o1736-1755i	['41', '959', '982', '1179', '1241', '1489', '1587', '1799', '1922', '2295', '2528']	11	['1799','1922','2295','2528']	4	['1922', '2295']	2	['1799', '2528']	2	animal organ regeneration [GO:0031100]; aortic valve morphogenesis [GO:0003180]; apoptotic process involved in embryonic digit morphogenesis [GO:1902263]; arterial endothelial cell differentiation [GO:0060842]; astrocyte differentiation [GO:0048708]; atrioventricular node development [GO:0003162]; atrioventricular valve morphogenesis [GO:0003181]; auditory receptor cell fate commitment [GO:000991…	acrosomal vesicle [GO:0001669]; adherens junction [GO:0005912]; apical plasma membrane [GO:0016324]; cell surface [GO:0009986]; cytosol [GO:0005829]; endoplasmic reticulum membrane [GO:0005789]; extracellular region [GO:0005576]; Golgi membrane [GO:0000139]; MAML1-RBP-Jkappa- ICN1 complex [GO:0002193]; nucleoplasm [GO:0005654]; nucleus [GO:0005634]; plasma membrane [GO:0005886]; receptor complex …	calcium ion binding [GO:0005509]; chromatin DNA binding [GO:0031490]; enzyme binding [GO:0019899]; enzyme inhibitor activity [GO:0004857]; identical protein binding [GO:0042802]; Notch binding [GO:0005112]; transcription coactivator activity [GO:0003713]; transcription regulator activator activity [GO:0140537]; transmembrane signaling receptor activity [GO:0004888]
P48357	Leptin receptor (LEP-R) (HuB219) (OB receptor) (OB-R) (CD antigen CD295)	1165	o842-862i	['23', '41', '56', '73', '81', '98', '187', '206', '276', '347', '397', '433', '516', '624', '659', '670', '688', '697', '728', '750', '880', '963', '1006', '1026']	24	['880','963','1006','1026']	4		0	['880', '963', '1006', '1026']	4	angiogenesis [GO:0001525]; bone growth [GO:0098868]; cell surface receptor signaling pathway [GO:0007166]; cholesterol metabolic process [GO:0008203]; cytokine-mediated signaling pathway [GO:0019221]; energy homeostasis [GO:0097009]; energy reserve metabolic process [GO:0006112]; glial cell proliferation [GO:0014009]; gluconeogenesis [GO:0006094]; glucose homeostasis [GO:0042593]; glycogen metabo…	basolateral plasma membrane [GO:0016323]; external side of plasma membrane [GO:0009897]; extracellular region [GO:0005576]; receptor complex [GO:0043235]	cytokine binding [GO:0019955]; cytokine receptor activity [GO:0004896]; identical protein binding [GO:0042802]; leptin receptor activity [GO:0038021]; transmembrane signaling receptor activity [GO:0004888]
Q04721	Neurogenic locus notch homolog protein 2 (Notch 2) (hN2) [Cleaved into: Notch 2 extracellular truncation (N2ECD); Notch 2 intracellular domain (N2ICD)]	2471	o1678-1698i	['46', '155', '733', '1102', '1465', '1739', '2066', '2088', '2260']	9	['1739','2066','2088','2260']	4	['2066', '2260']	2	['1739', '2088']	2	animal organ morphogenesis [GO:0009887]; apoptotic process [GO:0006915]; atrial septum morphogenesis [GO:0060413]; atrioventricular node development [GO:0003162]; axon guidance [GO:0007411]; BMP signaling pathway [GO:0030509]; bone remodeling [GO:0046849]; cell fate determination [GO:0001709]; cellular response to tumor cell [GO:0071228]; cholangiocyte proliferation [GO:1990705]; ciliary body mor…	cell surface [GO:0009986]; cilium [GO:0005929]; endoplasmic reticulum membrane [GO:0005789]; extracellular region [GO:0005576]; Golgi membrane [GO:0000139]; membrane [GO:0016020]; nucleoplasm [GO:0005654]; nucleus [GO:0005634]; plasma membrane [GO:0005886]; receptor complex [GO:0043235]	calcium ion binding [GO:0005509]; enzyme binding [GO:0019899]; NF-kappaB binding [GO:0051059]; signaling receptor activity [GO:0038023]
Q14BN4	Sarcolemmal membrane-associated protein (Sarcolemmal-associated protein)	828	i804-824o	['43', '76', '230', '438']	4	['43','76','230','438']	4	['43', '76', '230', '438']	4		0	muscle contraction [GO:0006936]; protein localization to plasma membrane [GO:0072659]; regulation of membrane depolarization during cardiac muscle cell action potential [GO:1900825]; regulation of sodium ion transmembrane transport [GO:1902305]; regulation of voltage-gated sodium channel activity [GO:1905150]	microtubule organizing center [GO:0005815]; plasma membrane [GO:0005886]; sarcolemma [GO:0042383]; smooth endoplasmic reticulum [GO:0005790]
Q15262	Receptor-type tyrosine-protein phosphatase kappa (Protein-tyrosine phosphatase kappa) (R-PTP-kappa) (EC 3.1.3.48)	1439	o753-774i	['101', '140', '211', '416', '424', '436', '462', '552', '586', '590', '607', '690', '826', '833', '1169', '1319']	16	['826','833','1169','1319']	4	['1319']	1	['826', '833', '1169']	3	cell adhesion [GO:0007155]; cell migration [GO:0016477]; cellular response to reactive oxygen species [GO:0034614]; cellular response to UV [GO:0034644]; focal adhesion assembly [GO:0048041]; negative regulation of cell cycle [GO:0045786]; negative regulation of cell migration [GO:0030336]; negative regulation of cell population proliferation [GO:0008285]; negative regulation of DNA-templated tra…	adherens junction [GO:0005912]; cell junction [GO:0030054]; cell surface [GO:0009986]; cell-cell junction [GO:0005911]; intracellular membrane-bounded organelle [GO:0043231]; leading edge membrane [GO:0031256]; membrane [GO:0016020]; plasma membrane [GO:0005886]	beta-catenin binding [GO:0008013]; gamma-catenin binding [GO:0045295]; protein kinase binding [GO:0019901]; protein tyrosine phosphatase activity [GO:0004725]; transmembrane receptor protein tyrosine phosphatase activity [GO:0005001]
Q16832	Discoidin domain-containing receptor 2 (Discoidin domain receptor 2) (EC 2.7.10.1) (CD167 antigen-like family member B) (Discoidin domain-containing receptor tyrosine kinase 2) (Neurotrophic tyrosine kinase, receptor-related 3) (Receptor protein-tyrosine kinase TKT) (Tyrosine-protein kinase TYRO10) (CD antigen CD167b)	855	o400-420i	['121', '213', '261', '280', '372', '457', '468', '673', '721']	9	['457','468','673','721']	4	['468', '721']	2	['457', '673']	2	biomineral tissue development [GO:0031214]; cell adhesion [GO:0007155]; cellular response to angiotensin [GO:1904385]; cellular response to hypoxia [GO:0071456]; cellular response to transforming growth factor beta stimulus [GO:0071560]; chondrocyte proliferation [GO:0035988]; collagen fibril organization [GO:0030199]; collagen-activated tyrosine kinase receptor signaling pathway [GO:0038063]; en…	actin cytoskeleton [GO:0015629]; apical plasma membrane [GO:0016324]; focal adhesion [GO:0005925]; plasma membrane [GO:0005886]; receptor complex [GO:0043235]	ATP binding [GO:0005524]; collagen binding [GO:0005518]; protein tyrosine kinase collagen receptor activity [GO:0038062]; transmembrane receptor protein tyrosine kinase activity [GO:0004714]
Q5JRA6	Transport and Golgi organization protein 1 homolog (TANGO1) (C219-reactive peptide) (D320) (Melanoma inhibitory activity protein 3)	1907	o1182-1198i	['246', '250', '589', '1065', '1321', '1429', '1664', '1738']	8	['1321','1429','1664','1738']	4		0	['1321', '1429', '1664', '1738']	4	cell migration involved in sprouting angiogenesis [GO:0002042]; cellular response to oxidised low-density lipoprotein particle stimulus [GO:0140052]; COPII-coated vesicle cargo loading [GO:0090110]; endoplasmic reticulum organization [GO:0007029]; endoplasmic reticulum to Golgi vesicle-mediated transport [GO:0006888]; exocytosis [GO:0006887]; lipoprotein transport [GO:0042953]; negative regulatio…	endoplasmic reticulum exit site [GO:0070971]; endoplasmic reticulum lumen [GO:0005788]; endoplasmic reticulum membrane [GO:0005789]; intracellular membrane-bounded organelle [GO:0043231]; membrane [GO:0016020]	cargo receptor activity [GO:0038024]
Q5VUB5	Protein FAM171A1 (Astroprincin) (APCN)	890	o304-325i	['159', '190', '194', '214', '446', '570', '660', '733']	8	['446','570','660','733']	4	['446']	1	['570', '660', '733']	3	regulation of cell shape [GO:0008360]; stress fiber assembly [GO:0043149]	plasma membrane [GO:0005886]
Q6ZN44	Netrin receptor UNC5A (Protein unc-5 homolog 1) (Protein unc-5 homolog A)	842	o305-326i	['107', '218', '287', '441', '682', '725', '816']	7	['441','682','725','816']	4	['441', '682', '725']	3	['816']	1	anterior/posterior axon guidance [GO:0033564]; apoptotic process [GO:0006915]; netrin-activated signaling pathway [GO:0038007]; neuron projection development [GO:0031175]	membrane raft [GO:0045121]; neuron projection membrane [GO:0032589]; neuronal cell body membrane [GO:0032809]; plasma membrane [GO:0005886]	netrin receptor activity [GO:0005042]
Q6ZS10	C-type lectin domain family 17, member A (Prolectin)	378	i173-193o	['28', '54', '80', '118', '215', '237', '285']	7	['28','54','80','118']	4	['28', '54', '80', '118']	4	['28']	1		cell surface [GO:0009986]; external side of plasma membrane [GO:0009897]	fucose binding [GO:0042806]; identical protein binding [GO:0042802]; mannose binding [GO:0005537]; metal ion binding [GO:0046872]
Q6ZV29	Patatin-like phospholipase domain-containing protein 7 (EC 3.1.1.-) (EC 3.1.1.5)	1317	o13-33i	['728', '975', '1014', '1233']	4	['728','975','1014','1233']	4		0	['728', '975', '1014', '1233']	4	phosphatidylcholine catabolic process [GO:0034638]	endoplasmic reticulum [GO:0005783]; endoplasmic reticulum membrane [GO:0005789]; lipid droplet [GO:0005811]	lysophospholipase activity [GO:0004622]; phosphatidyl phospholipase B activity [GO:0102545]
Q86UE4	Protein LYRIC (3D3/LYRIC) (Astrocyte elevated gene-1 protein) (AEG-1) (Lysine-rich CEACAM1 co-isolated protein) (Metadherin) (Metastasis adhesion protein)	582	o50-70i	['178', '278', '456', '476']	4	['178','278','456','476']	4	['278', '456']	2	['178', '476']	2	lipopolysaccharide-mediated signaling pathway [GO:0031663]; negative regulation of apoptotic process [GO:0043066]; negative regulation of transcription by RNA polymerase II [GO:0000122]; positive regulation of angiogenesis [GO:0045766]; positive regulation of autophagy [GO:0010508]; positive regulation of canonical NF-kappaB signal transduction [GO:0043123]; positive regulation of NF-kappaB trans…	apical plasma membrane [GO:0016324]; bicellular tight junction [GO:0005923]; cytoplasm [GO:0005737]; endoplasmic reticulum [GO:0005783]; endoplasmic reticulum membrane [GO:0005789]; fibrillar center [GO:0001650]; intercellular canaliculus [GO:0046581]; nuclear body [GO:0016604]; nuclear membrane [GO:0031965]; nucleus [GO:0005634]; perinuclear region of cytoplasm [GO:0048471]	double-stranded RNA binding [GO:0003725]; NF-kappaB binding [GO:0051059]; RNA binding [GO:0003723]; RNA polymerase II-specific DNA-binding transcription factor binding [GO:0061629]; transcription coactivator activity [GO:0003713]; transcription coregulator activity [GO:0003712]
Q8NB59	Synaptotagmin-14 (Synaptotagmin XIV) (SytXIV)	555	o26-44i	['291', '386', '426', '525']	4	['291','386','426','525']	4	['291', '426']	2	['386', '525']	2		membrane [GO:0016020]	phospholipid binding [GO:0005543]
Q8NFY4	Semaphorin-6D	1073	o663-683i	['51', '283', '435', '461', '631', '832', '838', '967', '1034']	9	['832','838','967','1034']	4	['832', '1034']	2	['838', '967']	2	axon guidance [GO:0007411]; negative chemotaxis [GO:0050919]; negative regulation of axon extension [GO:0030517]; negative regulation of axon extension involved in axon guidance [GO:0048843]; negative regulation of smooth muscle cell migration [GO:0014912]; neural crest cell migration [GO:0001755]; positive regulation of cell migration [GO:0030335]; positive regulation of smooth muscle cell migra…	cell surface [GO:0009986]; cytoplasm [GO:0005737]; Golgi apparatus [GO:0005794]; plasma membrane [GO:0005886]	chemorepellent activity [GO:0045499]; semaphorin receptor binding [GO:0030215]
Q8NHP6	Motile sperm domain-containing protein 2	518	i497-516o	['81', '354', '378', '461']	4	['81','354','378','461']	4	['354']	1	['81', '378', '461']	3	chemotaxis [GO:0006935]; lipid droplet formation [GO:0140042]; positive regulation of monocyte chemotaxis [GO:0090026]; positive regulation of neutrophil chemotaxis [GO:0090023]; protein homooligomerization [GO:0051260]	endomembrane system [GO:0012505]; endoplasmic reticulum [GO:0005783]; endoplasmic reticulum membrane [GO:0005789]; endoplasmic reticulum-endosome membrane contact site [GO:0140284]; membrane [GO:0016020]; organelle membrane contact site [GO:0044232]; plasma membrane [GO:0005886]; specific granule membrane [GO:0035579]	FFAT motif binding [GO:0033149]
Q8TAB3	Protocadherin-19	1148	o679-701i	['261', '420', '465', '485', '546', '570', '676', '714', '842', '875', '936']	11	['714','842','875','936']	4		0	['714', '842', '875', '936']	4	cell adhesion [GO:0007155]; homophilic cell adhesion via plasma membrane adhesion molecules [GO:0007156]	plasma membrane [GO:0005886]	calcium ion binding [GO:0005509]
Q8TDW7	Protocadherin Fat 3 (hFat3) (Cadherin family member 15) (FAT tumor suppressor homolog 3)	4557	o4155-4175i	['49', '342', '482', '563', '668', '800', '880', '899', '1007', '1368', '1430', '1752', '1945', '1994', '1997', '2209', '2293', '2332', '2468', '3001', '3202', '3330', '3450', '3619', '3655', '3742', '3927', '4123', '4183', '4188', '4202', '4469']	32	['4183','4188','4202','4469']	4	['4188', '4469']	2	['4183', '4202']	2	cell morphogenesis involved in differentiation [GO:0000904]; cell-cell adhesion [GO:0098609]; dendrite development [GO:0016358]; homophilic cell adhesion via plasma membrane adhesion molecules [GO:0007156]; interneuron migration [GO:1904936]; negative regulation of dendrite development [GO:2000171]; retina layer formation [GO:0010842]	dendrite [GO:0030425]; plasma membrane [GO:0005886]	calcium ion binding [GO:0005509]
Q92932	Receptor-type tyrosine-protein phosphatase N2 (R-PTP-N2) (EC 3.1.3.-) (EC 3.1.3.48) (Islet cell autoantigen-related protein) (IAR) (ICAAR) (Phogrin) [Cleaved into: IA-2beta60]	1015	o616-636i	['564', '760', '774', '802', '898']	5	['760','774','802','898']	4	['898']	1	['760', '774', '802']	3	insulin secretion involved in cellular response to glucose stimulus [GO:0035773]; lipid metabolic process [GO:0006629]; neurotransmitter secretion [GO:0007269]; protein dephosphorylation [GO:0006470]; regulation of secretion [GO:0051046]	ficolin-1-rich granule membrane [GO:0101003]; plasma membrane [GO:0005886]; receptor complex [GO:0043235]; secretory granule [GO:0030141]; secretory granule membrane [GO:0030667]; synapse [GO:0045202]; synaptic vesicle membrane [GO:0030672]	transmembrane receptor protein tyrosine phosphatase activity [GO:0005001]
Q96PL5	Erythroid membrane-associated protein (hERMAP) (Radin blood group antigen) (Scianna blood group antigen)	475	o155-175i	['132', '373', '376', '386', '441']	5	['373','376','386','441']	4	['373']	1	['376', '386', '441']	3	regulation of cytokine production [GO:0001817]; T cell receptor signaling pathway [GO:0050852]	cytosol [GO:0005829]; external side of plasma membrane [GO:0009897]; Golgi apparatus [GO:0005794]; plasma membrane [GO:0005886]	signaling receptor binding [GO:0005102]
Q99650	Oncostatin-M-specific receptor subunit beta (Interleukin-31 receptor subunit beta) (IL-31 receptor subunit beta) (IL-31R subunit beta) (IL-31R-beta) (IL-31RB)	979	o740-760i	['42', '84', '131', '163', '176', '221', '307', '326', '345', '361', '380', '422', '446', '491', '509', '580', '798', '846', '858', '963']	20	['798','846','858','963']	4	['858']	1	['798', '846', '963']	3	cytokine-mediated signaling pathway [GO:0019221]; oncostatin-M-mediated signaling pathway [GO:0038165]; positive regulation of acute inflammatory response [GO:0002675]; positive regulation of cell population proliferation [GO:0008284]; response to cytokine [GO:0034097]	apical plasma membrane [GO:0016324]; external side of plasma membrane [GO:0009897]; oncostatin-M receptor complex [GO:0005900]; plasma membrane [GO:0005886]; receptor complex [GO:0043235]	ciliary neurotrophic factor receptor binding [GO:0005127]; cytokine binding [GO:0019955]; cytokine receptor activity [GO:0004896]; growth factor binding [GO:0019838]
Q9BZF1	Oxysterol-binding protein-related protein 8 (ORP-8) (OSBP-related protein 8)	889	i871-888o	['103', '312', '403', '592']	4	['103','312','403','592']	4	['592']	1	['103', '312', '403']	3	activation of protein kinase B activity [GO:0032148]; fat cell differentiation [GO:0045444]; negative regulation of cell migration [GO:0030336]; negative regulation of sequestering of triglyceride [GO:0010891]; phosphatidylserine acyl-chain remodeling [GO:0036150]; phospholipid transport [GO:0015914]; positive regulation of glucose import [GO:0046326]; positive regulation of insulin receptor sign…	cortical endoplasmic reticulum [GO:0032541]; cytosol [GO:0005829]; endoplasmic reticulum [GO:0005783]; endoplasmic reticulum membrane [GO:0005789]; intracellular membrane-bounded organelle [GO:0043231]; membrane [GO:0016020]; nuclear membrane [GO:0031965]	cholesterol binding [GO:0015485]; phosphatidylinositol-4-phosphate binding [GO:0070273]; phosphatidylserine binding [GO:0001786]; phosphatidylserine transfer activity [GO:0140343]; phospholipid transporter activity [GO:0005548]; sterol transporter activity [GO:0015248]
Q9H2E6	Semaphorin-6A (Semaphorin VIA) (Sema VIA) (Semaphorin-6A-1) (SEMA6A-1)	1030	o650-673i	['33', '49', '65', '282', '434', '461', '937', '940', '943', '950']	10	['937','940','943','950']	4	['937']	1	['940', '943', '950']	3	animal organ morphogenesis [GO:0009887]; apoptotic process [GO:0006915]; axon guidance [GO:0007411]; cell surface receptor signaling pathway [GO:0007166]; cellular response to vascular endothelial growth factor stimulus [GO:0035924]; cytoskeleton organization [GO:0007010]; negative chemotaxis [GO:0050919]; negative regulation of angiogenesis [GO:0016525]; negative regulation of axon extension inv…	axon [GO:0030424]; membrane [GO:0016020]; plasma membrane [GO:0005886]	chemorepellent activity [GO:0045499]; semaphorin receptor binding [GO:0030215]
Q9HCS2	Cytochrome P450 4F12 (EC 1.14.14.1) (CYPIVF12)	524	o39i	['76', '112', '168', '520']	4	['76','112','168','520']	4	['76']	1	['112', '168', '520']	3	arachidonic acid metabolic process [GO:0019369]; epoxygenase P450 pathway [GO:0019373]; fatty acid metabolic process [GO:0006631]; leukotriene B4 catabolic process [GO:0036101]; long-chain fatty acid metabolic process [GO:0001676]; menaquinone catabolic process [GO:0042361]; phylloquinone catabolic process [GO:0042376]; pressure natriuresis [GO:0003095]; renal water homeostasis [GO:0003091]; sodi…	apical plasma membrane [GO:0016324]; cytoplasm [GO:0005737]; endoplasmic reticulum membrane [GO:0005789]; intracellular membrane-bounded organelle [GO:0043231]	alkane 1-monooxygenase activity [GO:0018685]; arachidonic acid epoxygenase activity [GO:0008392]; aromatase activity [GO:0070330]; heme binding [GO:0020037]; iron ion binding [GO:0005506]; leukotriene-B4 20-monooxygenase activity [GO:0050051]; monooxygenase activity [GO:0004497]
Q9NT68	Teneurin-2 (Ten-2) (Protein Odd Oz/ten-m homolog 2) (Tenascin-M2) (Ten-m2) (Teneurin transmembrane protein 2) [Cleaved into: Ten-2, soluble form; Ten-2 intracellular domain (Ten-2 ICD)]	2774	i376-396o	['78', '161', '204', '257', '443', '482', '925', '948', '1267', '1616', '1712', '1749', '1773', '1807', '1892', '1993', '2197', '2337', '2648']	19	['78','161','204','257']	4	['78', '161', '257']	3	['161', '204']	2	axon guidance [GO:0007411]; calcium-mediated signaling using intracellular calcium source [GO:0035584]; cell-cell adhesion [GO:0098609]; heterophilic cell-cell adhesion via plasma membrane cell adhesion molecules [GO:0007157]; negative regulation of transcription by RNA polymerase II [GO:0000122]; neuron development [GO:0048666]; positive regulation of filopodium assembly [GO:0051491]; retrograde…	cell junction [GO:0030054]; cell-cell junction [GO:0005911]; dendrite [GO:0030425]; dendritic spine [GO:0043197]; endoplasmic reticulum [GO:0005783]; filopodium [GO:0030175]; Golgi apparatus [GO:0005794]; growth cone [GO:0030426]; neuron projection [GO:0043005]; nucleus [GO:0005634]; plasma membrane [GO:0005886]; PML body [GO:0016605]; postsynaptic membrane [GO:0045211]; synapse [GO:0045202]	calcium ion binding [GO:0005509]; cell adhesion molecule binding [GO:0050839]; protein heterodimerization activity [GO:0046982]; protein homodimerization activity [GO:0042803]; signaling receptor binding [GO:0005102]
Q9NWS8	Required for meiotic nuclear division protein 1 homolog	449	i428-448o	['38', '63', '186', '364']	4	['38','63','186','364']	4	['38']	1	['63', '186', '364']	3	positive regulation of mitochondrial translation [GO:0070131]; translation [GO:0006412]	mitochondrion [GO:0005739]
Q9NZJ5	Eukaryotic translation initiation factor 2-alpha kinase 3 (EC 2.7.11.1) (PRKR-like endoplasmic reticulum kinase) (Pancreatic eIF2-alpha kinase) (HsPEK)	1116	o525-540i	['258', '573', '815', '870', '1107']	5	['573','815','870','1107']	4	['870']	1	['573', '815', '1107']	3	activation of cysteine-type endopeptidase activity involved in apoptotic process [GO:0006919]; angiogenesis [GO:0001525]; bone mineralization [GO:0030282]; calcium-mediated signaling [GO:0019722]; cellular response to amino acid starvation [GO:0034198]; cellular response to cold [GO:0070417]; cellular response to glucose starvation [GO:0042149]; chondrocyte development [GO:0002063]; eiF2alpha pho…	cytoplasm [GO:0005737]; cytosol [GO:0005829]; endoplasmic reticulum [GO:0005783]; endoplasmic reticulum membrane [GO:0005789]; membrane [GO:0016020]; nucleus [GO:0005634]; perinuclear region of cytoplasm [GO:0048471]	ATP binding [GO:0005524]; enzyme binding [GO:0019899]; eukaryotic translation initiation factor 2alpha kinase activity [GO:0004694]; Hsp90 protein binding [GO:0051879]; identical protein binding [GO:0042802]; protein kinase activity [GO:0004672]; protein phosphatase binding [GO:0019903]; protein serine kinase activity [GO:0106310]; protein serine/threonine kinase activity [GO:0004674]
Q9NZP6	Nuclear pore-associated protein 1	1156	i716-725o	['391', '549', '560', '630', '826', '968', '974']	7	['391','549','560','630']	4	['549', '630']	2	['391', '560']	2	cell differentiation [GO:0030154]; protein import into nucleus [GO:0006606]; RNA export from nucleus [GO:0006405]; spermatogenesis [GO:0007283]	intracellular membrane-bounded organelle [GO:0043231]; nuclear inner membrane [GO:0005637]; nuclear pore [GO:0005643]; nucleoplasm [GO:0005654]; plasma membrane [GO:0005886]	nuclear localization sequence binding [GO:0008139]; structural constituent of nuclear pore [GO:0017056]
Q9P0L0	Vesicle-associated membrane protein-associated protein A (VAMP-A) (VAMP-associated protein A) (VAP-A) (33 kDa VAMP-associated protein) (VAP-33)	249	i231-248o	['105', '151', '168', '223']	4	['105','151','168','223']	4	['168', '223']	2	['105', '151']	2	ceramide transport [GO:0035627]; cholesterol transport [GO:0030301]; COPII-coated vesicle budding [GO:0090114]; endoplasmic reticulum to Golgi vesicle-mediated transport [GO:0006888]; endoplasmic reticulum-plasma membrane tethering [GO:0061817]; membrane fusion [GO:0061025]; negative regulation by host of viral genome replication [GO:0044828]; neuron projection development [GO:0031175]; phospholi…	azurophil granule membrane [GO:0035577]; bicellular tight junction [GO:0005923]; cytosol [GO:0005829]; endoplasmic reticulum [GO:0005783]; endoplasmic reticulum membrane [GO:0005789]; Golgi membrane [GO:0000139]; microtubule cytoskeleton [GO:0015630]; nuclear membrane [GO:0031965]; plasma membrane [GO:0005886]; vesicle [GO:0031982]	cadherin binding [GO:0045296]; FFAT motif binding [GO:0033149]; microtubule binding [GO:0008017]; protein domain specific binding [GO:0019904]; protein heterodimerization activity [GO:0046982]; protein homodimerization activity [GO:0042803]
Q9P273	Teneurin-3 (Ten-3) (Protein Odd Oz/ten-m homolog 3) (Tenascin-M3) (Ten-m3) (Teneurin transmembrane protein 3)	2699	i311-329o	['25', '80', '164', '213', '345', '380', '419', '670', '860', '883', '1202', '1527', '1544', '1640', '1677', '1735', '1820', '1921', '2035', '2124', '2264', '2576']	22	['25','80','164','213']	4	['25', '80', '164']	3	['25', '164', '213']	3	camera-type eye morphogenesis [GO:0048593]; heterophilic cell-cell adhesion via plasma membrane cell adhesion molecules [GO:0007157]; homophilic cell adhesion via plasma membrane adhesion molecules [GO:0007156]; neuron development [GO:0048666]; positive regulation of neuron projection development [GO:0010976]; regulation of homophilic cell adhesion [GO:1903385]; signal transduction [GO:0007165]	axon [GO:0030424]; membrane [GO:0016020]; neuron projection [GO:0043005]; plasma membrane [GO:0005886]	cell adhesion molecule binding [GO:0050839]; protein heterodimerization activity [GO:0046982]; protein homodimerization activity [GO:0042803]
Q9ULT6	E3 ubiquitin-protein ligase ZNRF3 (EC 2.3.2.27) (RING finger protein 203) (RING-type E3 ubiquitin transferase ZNRF3) (Zinc/RING finger protein 3)	936	o219-238i	['353', '666', '670', '679']	4	['353','666','670','679']	4		0	['353', '666', '670', '679']	4	limb development [GO:0060173]; negative regulation of canonical Wnt signaling pathway [GO:0090090]; negative regulation of non-canonical Wnt signaling pathway [GO:2000051]; protein ubiquitination [GO:0016567]; regulation of Wnt signaling pathway, planar cell polarity pathway [GO:2000095]; stem cell proliferation [GO:0072089]; ubiquitin-dependent protein catabolic process [GO:0006511]; Wnt recepto…	plasma membrane [GO:0005886]	frizzled binding [GO:0005109]; metal ion binding [GO:0046872]; ubiquitin protein ligase activity [GO:0061630]; ubiquitin-protein transferase activity [GO:0004842]
Q9UMD9	Collagen alpha-1(XVII) chain (180 kDa bullous pemphigoid antigen 2) (Bullous pemphigoid antigen 2) [Cleaved into: 120 kDa linear IgA disease antigen (120 kDa linear IgA dermatosis antigen) (Linear IgA disease antigen 1) (LAD-1); 97 kDa linear IgA disease antigen (97 kDa linear IgA bullous dermatosis antigen) (97 kDa LAD antigen) (97-LAD) (Linear IgA bullous disease antigen of 97 kDa) (LABD97)]	1497	i467-487o	['66', '116', '178', '237', '1421']	5	['66','116','178','237']	4	['66', '237']	2	['116', '178']	2	cell-matrix adhesion [GO:0007160]; epidermis development [GO:0008544]; extracellular matrix organization [GO:0030198]; hemidesmosome assembly [GO:0031581]	basement membrane [GO:0005604]; cell-cell junction [GO:0005911]; collagen trimer [GO:0005581]; collagen-containing extracellular matrix [GO:0062023]; endoplasmic reticulum lumen [GO:0005788]; extracellular region [GO:0005576]; extracellular space [GO:0005615]; hemidesmosome [GO:0030056]; plasma membrane [GO:0005886]	extracellular matrix structural constituent conferring tensile strength [GO:0030020]; heparin binding [GO:0008201]
Q9Y228	TRAF3-interacting JNK-activating modulator (TRAF3-interacting protein 3)	551	i527-545o	['38', '422', '493', '513']	4	['38','422','493','513']	4	['38']	1	['422', '493', '513']	3	positive regulation of type I interferon production [GO:0032481]	Golgi membrane [GO:0000139]; lysosomal membrane [GO:0005765]; mitochondrial outer membrane [GO:0005741]; mitochondrion [GO:0005739]; plasma membrane [GO:0005886]	molecular adaptor activity [GO:0060090]
Q9Y2L9	Leucine-rich repeat and calponin homology domain-containing protein 1 (Calponin homology domain-containing protein 1) (Neuronal protein 81) (NP81)	728	i702-721o	['77', '149', '519', '540']	4	['77','149','519','540']	4	['540']	1	['77', '149', '519']	3	cellular response to chemokine [GO:1990869]; negative regulation of GTPase activity [GO:0034260]; negative regulation of T cell migration [GO:2000405]	cytoplasm [GO:0005737]
Q9Y2P4	Long-chain fatty acid transport protein 6 (FATP-6) (Fatty acid transport protein 6) (Arachidonate--CoA ligase) (EC 6.2.1.15) (Fatty-acid-coenzyme A ligase, very long-chain 2) (Long-chain-fatty-acid--CoA ligase) (EC 6.2.1.3) (Solute carrier family 27 member 6) (Very long-chain acyl-CoA synthetase homolog 1) (VLCSH1) (hVLCS-H1) (EC 6.2.1.-)	619	o5-19i	['98', '176', '372', '533']	4	['98','176','372','533']	4	['372']	1	['98', '176', '533']	3	long-chain fatty acid transport [GO:0015909]; very long-chain fatty acid metabolic process [GO:0000038]	plasma membrane [GO:0005886]; sarcolemma [GO:0042383]	arachidonate-CoA ligase activity [GO:0047676]; fatty acid transmembrane transporter activity [GO:0015245]; long-chain fatty acid transporter activity [GO:0005324]; long-chain fatty acid-CoA ligase activity [GO:0004467]; nucleotide binding [GO:0000166]; oleate transmembrane transporter activity [GO:1901480]; very long-chain fatty acid-CoA ligase activity [GO:0031957]
Q9Y561	Low-density lipoprotein receptor-related protein 12 (LDLR-related protein 12) (LRP-12) (Suppressor of tumorigenicity 7 protein)	859	o493-513i	['75', '146', '284', '366', '409', '441', '641', '753', '811', '848']	10	['641','753','811','848']	4	['641', '811', '848']	3	['753']	1	endocytosis [GO:0006897]; neuron migration [GO:0001764]; neuron projection development [GO:0031175]; regulation of growth [GO:0040008]; signal transduction [GO:0007165]	clathrin-coated pit [GO:0005905]; membrane [GO:0016020]; plasma membrane [GO:0005886]	low-density lipoprotein particle receptor activity [GO:0005041]
Q9Y6Q6	Tumor necrosis factor receptor superfamily member 11A (Osteoclast differentiation factor receptor) (ODFR) (Receptor activator of NF-KB) (CD antigen CD265)	616	o213-233i	['105', '174', '383', '403', '524', '530']	6	['383','403','524','530']	4	['403', '524', '530']	3	['383']	1	adaptive immune response [GO:0002250]; cell-cell signaling [GO:0007267]; cellular response to zinc ion starvation [GO:0034224]; circadian temperature homeostasis [GO:0060086]; lymph node development [GO:0048535]; mammary gland alveolus development [GO:0060749]; monocyte chemotaxis [GO:0002548]; multinuclear osteoclast differentiation [GO:0072674]; ossification [GO:0001503]; osteoclast differentia…	cytosol [GO:0005829]; external side of plasma membrane [GO:0009897]; membrane raft [GO:0045121]; plasma membrane [GO:0005886]	cytokine binding [GO:0019955]; metal ion binding [GO:0046872]; signaling receptor activity [GO:0038023]; transmembrane signaling receptor activity [GO:0004888]; tumor necrosis factor receptor activity [GO:0005031]
Q6UXM1	Leucine-rich repeats and immunoglobulin-like domains protein 3 (LIG-3)	1119	o810-830i	['122', '156', '274', '442', '469', '515', '688', '729', '905', '987', '999', '1016']	12	['905','987','999','1016']	4		0	['905', '987', '999', '1016']	4	otolith morphogenesis [GO:0032474]	cytoplasmic vesicle membrane [GO:0030659]; extracellular matrix [GO:0031012]; extracellular space [GO:0005615]; plasma membrane [GO:0005886]
Q6ZUB1	Spermatogenesis-associated protein 31E1 (Protein FAM75E1)	1445	o64-84i	['408', '819', '906', '1160']	4	['408','819','906','1160']	4	['906', '1160']	2	['408', '819']	2	cell differentiation [GO:0030154]; spermatogenesis [GO:0007283]	membrane [GO:0016020]
Q9P2E7	Protocadherin-10	1040	o725-738i	['273', '557', '582', '870', '876', '896', '939']	7	['870','876','896','939']	4	['876', '939']	2	['870', '896']	2	cell adhesion [GO:0007155]; homophilic cell adhesion via plasma membrane adhesion molecules [GO:0007156]; nervous system development [GO:0007399]	plasma membrane [GO:0005886]	calcium ion binding [GO:0005509]
Q9Y5G2	Protocadherin gamma-B2 (PCDH-gamma-B2)	931	o693-713i	['419', '545', '742', '769', '784', '900']	6	['742','769','784','900']	4	['769', '900']	2	['742', '784']	2	cell adhesion [GO:0007155]; homophilic cell adhesion via plasma membrane adhesion molecules [GO:0007156]; nervous system development [GO:0007399]	plasma membrane [GO:0005886]	calcium ion binding [GO:0005509]
Q9Y5I4	Protocadherin alpha-C2 (PCDH-alpha-C2)	1007	o708-729i	['280', '377', '436', '586', '657', '784', '831', '989', '999']	9	['784','831','989','999']	4	['831', '989', '999']	3	['784']	1	cell adhesion [GO:0007155]; homophilic cell adhesion via plasma membrane adhesion molecules [GO:0007156]; nervous system development [GO:0007399]; serotonergic neuron axon guidance [GO:0036515]	plasma membrane [GO:0005886]	calcium ion binding [GO:0005509]
Q96LU7	Myelin regulatory factor-like protein	910	i628-648o	['20', '123', '250', '403', '665', '684', '817']	7	['20','123','250','403']	4	['20']	1	['123', '250', '403']	3	positive regulation of DNA-templated transcription [GO:0045893]; protein autoprocessing [GO:0016540]	endoplasmic reticulum membrane [GO:0005789]; nucleus [GO:0005634]	DNA-binding transcription factor activity [GO:0003700]; sequence-specific DNA binding [GO:0043565]
Q96RT6	cTAGE family member 2 (Protein cTAGE-2) (Cancer/testis antigen 21.2) (CT21.2)	745	o14-30i	['84', '293', '432', '633']	4	['84','293','432','633']	4	['633']	1	['84', '293', '432']	3	endoplasmic reticulum to Golgi vesicle-mediated transport [GO:0006888]; protein secretion [GO:0009306]; vesicle cargo loading [GO:0035459]	endoplasmic reticulum exit site [GO:0070971]; endoplasmic reticulum membrane [GO:0005789]
Q68CR7	Leucine-rich repeat-containing protein 66	880	o375-397i	['23', '45', '115', '282', '454', '746', '756', '792']	8	['454','746','756','792']	4	['454', '746', '756']	3	['792']	1	long-term memory [GO:0007616]	membrane [GO:0016020]
Q15849	Urea transporter 2 (Solute carrier family 14 member 2) (Urea transporter, kidney)	920	i127-147o150-170i184-195o205-220i235-250o300-311i315-334o345-361i370-386o401-413i591-609o612-632i646-657o669-683i697-712o762-773i777-796o803-823i832-848o862-875i	['271', '535', '703', '733', '811']	5	['535','703','811']	3	['703', '811']	2	['535']	1	transmembrane transport [GO:0055085]; urea transmembrane transport [GO:0071918]; urea transport [GO:0015840]	apical plasma membrane [GO:0016324]; membrane [GO:0016020]; plasma membrane [GO:0005886]	cell adhesion molecule binding [GO:0050839]; urea transmembrane transporter activity [GO:0015204]
A0PJK1	Sodium/mannose cotransporter SLC5A10 (Sodium/glucose cotransporter 5) (Na(+)/glucose cotransporter 5) (Solute carrier family 5 member 10)	596	o21-40i64-79o91-111i139-159o169-189i192-212o261-283i302-321o368-388i410-431o443-457i472-492o514-534i576-595o	['4', '96', '239', '386', '545']	5	['96','386','545']	3	['96', '545']	2	['386']	1	hexose transmembrane transport [GO:0008645]	apical plasma membrane [GO:0016324]; extracellular exosome [GO:0070062]; plasma membrane [GO:0005886]	fructose:sodium symporter activity [GO:0140930]; glucose:sodium symporter activity [GO:0005412]; mannose:sodium symporter activity [GO:0140929]; solute:sodium symporter activity [GO:0015370]
P53794	Sodium/myo-inositol cotransporter (Na(+)/myo-inositol cotransporter) (Sodium/myo-inositol transporter 1) (SMIT1) (Solute carrier family 5 member 3)	718	o9-29i48-68o80-100i126-146o158-178i185-205o259-280i299-319o366-386i409-429o444-455i471-491o511-532i696-716o	['32', '232', '240', '557', '579']	5	['32','557','579']	3	['579']	1	['32', '557']	2	fucose transmembrane transport [GO:0015756]; glucose transmembrane transport [GO:1904659]; inositol metabolic process [GO:0006020]; myo-inositol import across plasma membrane [GO:1904679]; myo-inositol transport [GO:0015798]; pentose transmembrane transport [GO:0015750]; peripheral nervous system development [GO:0007422]; polyol transmembrane transport [GO:0015791]; positive regulation of catalyt…	apical plasma membrane [GO:0016324]; basolateral plasma membrane [GO:0016323]; membrane [GO:0016020]; perinuclear region of cytoplasm [GO:0048471]; plasma membrane [GO:0005886]; voltage-gated potassium channel complex [GO:0008076]	fucose transmembrane transporter activity [GO:0015150]; glucose:sodium symporter activity [GO:0005412]; myo-inositol transmembrane transporter activity [GO:0005365]; myo-inositol:sodium symporter activity [GO:0005367]; pentose transmembrane transporter activity [GO:0015146]; polyol transmembrane transporter activity [GO:0015166]; potassium channel regulator activity [GO:0015459]; transmembrane tr…
Q04671	P protein (Melanocyte-specific transporter protein) (Pink-eyed dilution protein homolog)	838	i177-197o331-347i354-370o388-398i422-437o438-452i467-485o508-527i627-639o652-663i679-696o722-744i768-787o806-830i	['214', '218', '273', '442', '754', '781']	6	['442','754','781']	3	['442', '781']	2	['754']	1	cell population proliferation [GO:0008283]; lysosomal lumen pH elevation [GO:0035752]; melanin biosynthetic process [GO:0042438]; melanin biosynthetic process from tyrosine [GO:0006583]; melanocyte differentiation [GO:0030318]; spermatid development [GO:0007286]	endoplasmic reticulum membrane [GO:0005789]; endosome membrane [GO:0010008]; lysosomal membrane [GO:0005765]; melanosome membrane [GO:0033162]	intracellular chloride channel activity [GO:0061778]
Q13423	NAD(P) transhydrogenase, mitochondrial (EC 7.1.1.1) (Nicotinamide nucleotide transhydrogenase) (Pyridine nucleotide transhydrogenase)	1086	i476-493o501-521i527-546o558-578i596-616o622-642i646-666o672-691i702-722o740-760i778-797o801-819i833-853o857-879i	['391', '736', '881', '1009']	4	['391','881','1009']	3	['391', '1009']	2	['881']	1	cell redox homeostasis [GO:0045454]; cellular oxidant detoxification [GO:0098869]; intracellular oxygen homeostasis [GO:0032364]; NADPH regeneration [GO:0006740]; negative regulation of apoptotic process [GO:0043066]; negative regulation of protein phosphorylation [GO:0001933]; positive regulation of hydrogen peroxide catabolic process [GO:1903285]; positive regulation of mitochondrial membrane p…	membrane [GO:0016020]; mitochondrial inner membrane [GO:0005743]; mitochondrial respirasome [GO:0005746]; mitochondrion [GO:0005739]	NAD binding [GO:0051287]; NAD(P)+ transhydrogenase (B-specific) activity [GO:0003957]; NAD(P)+ transhydrogenase activity [GO:0008746]; NADP binding [GO:0050661]
Q2M3M2	Sodium/glucose cotransporter 4 (Na(+)/glucose cotransporter 4) (hSGLT4) (Solute carrier family 5 member 9)	681	o38-59i81-96o108-128i156-178o187-207i210-232o278-299i320-338o386-402i428-448o460-474i490-510o530-548i661-680o	['113', '251', '256', '403', '603']	5	['113','403','603']	3	['113']	1	['403', '603']	2	hexose transmembrane transport [GO:0008645]	extracellular exosome [GO:0070062]; plasma membrane [GO:0005886]	glucose:sodium symporter activity [GO:0005412]; low-affinity glucose:sodium symporter activity [GO:0005362]
Q8NBS3	Solute carrier family 4 member 11 (Sodium borate cotransporter 1) (NaBC1)	875	i364-377o394-411i412-426o443-463i477-488o558-575i591-608o639-659i681-691o692-705i740-760o766-780i813-832o840-856i	['56', '126', '462', '529', '537']	5	['56','126','462']	3	['126']	1	['56', '462']	2	bicarbonate transport [GO:0015701]; borate transport [GO:0046713]; cellular hypotonic response [GO:0071476]; cellular response to oxidative stress [GO:0034599]; fluid transport [GO:0042044]; intracellular monoatomic cation homeostasis [GO:0030003]; monoatomic anion transport [GO:0006820]; monoatomic ion homeostasis [GO:0050801]; proton transmembrane transport [GO:1902600]; regulation of mesenchym…	apical plasma membrane [GO:0016324]; basolateral plasma membrane [GO:0016323]; plasma membrane [GO:0005886]; vesicle membrane [GO:0012506]	active borate transmembrane transporter activity [GO:0046715]; bicarbonate transmembrane transporter activity [GO:0015106]; protein dimerization activity [GO:0046983]; proton channel activity [GO:0015252]; proton transmembrane transporter activity [GO:0015078]; sodium channel activity [GO:0005272]; solute:inorganic anion antiporter activity [GO:0005452]; symporter activity [GO:0015293]; transmemb…
Q8WU17	E3 ubiquitin-protein ligase RNF139 (EC 2.3.2.27) (RING finger protein 139) (RING-type E3 ubiquitin transferase RNF139) (Translocation in renal carcinoma on chromosome 8 protein)	664	i51-71o79-99i124-134o135-144i154-167o177-196i237-257o289-309i325-340o356-371i390-410o421-441i470-489o495-509i	['110', '261', '600', '611']	4	['110','600','611']	3	['611']	1	['110', '600']	2	ERAD pathway [GO:0036503]; negative regulation of cell population proliferation [GO:0008285]; negative regulation of translation [GO:0017148]; positive regulation of ubiquitin-dependent protein catabolic process [GO:2000060]; protein destabilization [GO:0031648]; protein ubiquitination [GO:0016567]; regulation of ER to Golgi vesicle-mediated transport [GO:0060628]; regulation of protein processin…	Derlin-1 retrotranslocation complex [GO:0036513]; endomembrane system [GO:0012505]; endoplasmic reticulum [GO:0005783]; endoplasmic reticulum membrane [GO:0005789]; membrane [GO:0016020]	protease binding [GO:0002020]; signaling receptor activity [GO:0038023]; ubiquitin protein ligase activity [GO:0061630]; ubiquitin-like protein transferase activity [GO:0019787]; ubiquitin-protein transferase activity [GO:0004842]; zinc ion binding [GO:0008270]
Q9UHI7	Solute carrier family 23 member 1 (Na(+)/L-ascorbic acid transporter 1) (Sodium-dependent vitamin C transporter 1) (hSVCT1) (Yolk sac permease-like molecule 3)	598	i46-66o80-100i104-124o158-175i183-201o211-228i251-274o321-337i359-374o375-384i403-423o427-444i459-472o491-511i	['138', '144', '230', '377', '453']	5	['230','377','453']	3	['230']	1	['377', '453']	2	brain development [GO:0007420]; dehydroascorbic acid transport [GO:0070837]; L-ascorbic acid metabolic process [GO:0019852]; L-ascorbic acid transmembrane transport [GO:0015882]; lung development [GO:0030324]; nucleobase transport [GO:0015851]; response to toxic substance [GO:0009636]; sodium ion transport [GO:0006814]	apical plasma membrane [GO:0016324]; basal plasma membrane [GO:0009925]; cytoplasm [GO:0005737]; extracellular exosome [GO:0070062]; intracellular organelle [GO:0043229]; plasma membrane [GO:0005886]	dehydroascorbic acid transmembrane transporter activity [GO:0033300]; L-ascorbate:sodium symporter activity [GO:0008520]; L-ascorbic acid transmembrane transporter activity [GO:0015229]; nucleobase transmembrane transporter activity [GO:0015205]; sodium ion transmembrane transporter activity [GO:0015081]; urate transmembrane transporter activity [GO:0015143]
Q9Y6R1	Electrogenic sodium bicarbonate cotransporter 1 (Sodium bicarbonate cotransporter) (Na(+)/HCO3(-) cotransporter) (Solute carrier family 4 member 4) (kNBC1)	1079	i469-489o501-516i517-526o553-577i588-605o689-709i730-749o777-787i788-797o824-837i838-847o881-898i899-914o965-985i	['63', '243', '252', '541', '636', '641', '661']	7	['63','243','252']	3	['252']	1	['63', '243']	2	bicarbonate transport [GO:0015701]; positive regulation of glycolytic process [GO:0045821]; regulation of intracellular pH [GO:0051453]; regulation of membrane potential [GO:0042391]; sodium ion export across plasma membrane [GO:0036376]; sodium ion transmembrane transport [GO:0035725]; sodium ion transport [GO:0006814]; transmembrane transport [GO:0055085]; transport across blood-brain barrier […	basolateral plasma membrane [GO:0016323]; cell surface [GO:0009986]; extracellular exosome [GO:0070062]; membrane [GO:0016020]; plasma membrane [GO:0005886]	identical protein binding [GO:0042802]; monoatomic anion transmembrane transporter activity [GO:0008509]; sodium:bicarbonate symporter activity [GO:0008510]; solute:inorganic anion antiporter activity [GO:0005452]; symporter activity [GO:0015293]
P51828	Adenylate cyclase type 7 (EC 4.6.1.1) (ATP pyrophosphate-lyase 7) (Adenylate cyclase type VII) (Adenylyl cyclase 7)	1080	i34-54o64-85i95-115o126-145i146-167o176-196i597-614o621-641i669-689o718-737i741-761o797-813i	['191', '277', '701', '760', '776', '781']	6	['191','277','760']	3	['191']	1	['277', '760']	2	adenylate cyclase-activating G protein-coupled receptor signaling pathway [GO:0007189]; adenylate cyclase-inhibiting G protein-coupled receptor signaling pathway [GO:0007193]; cAMP biosynthetic process [GO:0006171]; cellular response to ethanol [GO:0071361]; cellular response to lithium ion [GO:0071285]; intracellular signal transduction [GO:0035556]; maternal process involved in female pregnancy…	membrane [GO:0016020]; plasma membrane [GO:0005886]	adenylate cyclase activity [GO:0004016]; ATP binding [GO:0005524]; metal ion binding [GO:0046872]
P55011	Solute carrier family 12 member 2 (Basolateral Na-K-Cl symporter) (Bumetanide-sensitive sodium-(potassium)-chloride cotransporter 2)	1212	i288-308o323-345i368-395o409-433i434-455o487-504i521-541o602-622i653-677o681-694i713-731o732-751i	['168', '506', '553', '562', '690']	5	['168','506','690']	3		0	['168', '506', '690']	3	ammonium transmembrane transport [GO:0072488]; cell volume homeostasis [GO:0006884]; cellular response to chemokine [GO:1990869]; cellular response to potassium ion [GO:0035865]; chloride ion homeostasis [GO:0055064]; chloride transmembrane transport [GO:1902476]; gamma-aminobutyric acid signaling pathway [GO:0007214]; hyperosmotic response [GO:0006972]; inorganic anion import across plasma membr…	apical plasma membrane [GO:0016324]; basal plasma membrane [GO:0009925]; basolateral plasma membrane [GO:0016323]; cell body [GO:0044297]; cell body membrane [GO:0044298]; cell periphery [GO:0071944]; cell projection [GO:0042995]; cell projection membrane [GO:0031253]; cytoplasmic vesicle membrane [GO:0030659]; extracellular exosome [GO:0070062]; extracellular vesicle [GO:1903561]; lateral plasma…	ammonium transmembrane transporter activity [GO:0008519]; chloride:monoatomic cation symporter activity [GO:0015377]; Hsp90 protein binding [GO:0051879]; metal ion transmembrane transporter activity [GO:0046873]; potassium ion transmembrane transporter activity [GO:0015079]; protein kinase binding [GO:0019901]; protein-folding chaperone binding [GO:0051087]; sodium:potassium:chloride symporter ac…
Q08828	Adenylate cyclase type 1 (EC 4.6.1.1) (ATP pyrophosphate-lyase 1) (Adenylate cyclase type I) (Adenylyl cyclase 1) (Ca(2+)/calmodulin-activated adenylyl cyclase)	1119	i62-82o96-111i122-142o162-180i181-203o214-234i609-631o635-655i673-693o727-745i749-769o784-800i	['301', '548', '704', '1061']	4	['301','548','1061']	3		0	['301', '548', '1061']	3	adenylate cyclase-activating G protein-coupled receptor signaling pathway [GO:0007189]; axonogenesis [GO:0007409]; cAMP biosynthetic process [GO:0006171]; cAMP-mediated signaling [GO:0019933]; cellular response to calcium ion [GO:0071277]; cellular response to forskolin [GO:1904322]; circadian rhythm [GO:0007623]; long-term memory [GO:0007616]; neuroinflammatory response [GO:0150076]; positive re…	cytoplasm [GO:0005737]; extracellular exosome [GO:0070062]; glutamatergic synapse [GO:0098978]; hippocampal mossy fiber to CA3 synapse [GO:0098686]; membrane raft [GO:0045121]; plasma membrane [GO:0005886]; postsynaptic density membrane [GO:0098839]; presynapse [GO:0098793]; Schaffer collateral - CA1 synapse [GO:0098685]	adenylate cyclase activity [GO:0004016]; ATP binding [GO:0005524]; calcium- and calmodulin-responsive adenylate cyclase activity [GO:0008294]; calmodulin binding [GO:0005516]; metal ion binding [GO:0046872]
Q16348	Solute carrier family 15 member 2 (Kidney H(+)/peptide cotransporter) (Oligopeptide transporter, kidney isoform) (Peptide transporter 2)	729	i58-78o88-108i114-134o140-160i184-204o218-238i296-316o344-364i381-401o612-632i644-664o675-695i	['7', '269', '373', '435', '472', '528', '567', '587']	8	['7','269','373']	3	['7']	1	['7', '269', '373']	3	dipeptide import across plasma membrane [GO:0140206]; dipeptide transport [GO:0042938]; innate immune response [GO:0045087]; monoatomic ion transport [GO:0006811]; peptidoglycan transport [GO:0015835]; protein transport [GO:0015031]; regulation of nucleotide-binding oligomerization domain containing signaling pathway [GO:0070424]; renal absorption [GO:0070293]; transport across blood-brain barrie…	apical plasma membrane [GO:0016324]; extracellular exosome [GO:0070062]; membrane [GO:0016020]; phagocytic vesicle membrane [GO:0030670]; plasma membrane [GO:0005886]	dipeptide transmembrane transporter activity [GO:0071916]; peptide:proton symporter activity [GO:0015333]; tripeptide transmembrane transporter activity [GO:0042937]
Q4VNC1	Probable cation-transporting ATPase 13A4 (EC 7.2.2.-) (P5-ATPase isoform 4)	1196	i32-42o43-52i202-215o224-242i401-414o435-448i904-921o931-951i971-993o1039-1057i1070-1087o1109-1129i	['746', '817', '1011', '1030', '1038', '1168']	6	['746','817','1168']	3	['746', '817', '1168']	3		0	intracellular calcium ion homeostasis [GO:0006874]; monoatomic ion transmembrane transport [GO:0034220]; polyamine transmembrane transport [GO:1902047]	early endosome membrane [GO:0031901]; endoplasmic reticulum membrane [GO:0005789]; late endosome membrane [GO:0031902]; plasma membrane [GO:0005886]; recycling endosome membrane [GO:0055038]	ATP binding [GO:0005524]; ATP hydrolysis activity [GO:0016887]; ATPase-coupled monoatomic cation transmembrane transporter activity [GO:0019829]; metal ion binding [GO:0046872]; P-type ion transporter activity [GO:0015662]; polyamine transmembrane transporter activity [GO:0015203]
Q6NUT3	Major facilitator superfamily domain-containing protein 12	480	i24-44o58-78i94-112o128-147i167-189o219-239i280-300o312-331i342-361o366-385i403-423o445-467i	['178', '219', '292', '341']	4	['178','292','341']	3	['178', '341']	2	['292']	1	carbohydrate transport [GO:0008643]; cysteine transmembrane transport [GO:1903712]; melanin biosynthetic process [GO:0042438]; negative regulation of melanin biosynthetic process [GO:0048022]; organic substance transport [GO:0071702]; pigment metabolic process involved in pigmentation [GO:0043474]; regulation of melanin biosynthetic process [GO:0048021]	late endosome [GO:0005770]; lysosomal membrane [GO:0005765]; lysosome [GO:0005764]; melanosome [GO:0042470]; melanosome membrane [GO:0033162]	cysteine transmembrane transporter activity [GO:0033229]; symporter activity [GO:0015293]
Q6ZSM3	Monocarboxylate transporter 12 (MCT 12) (Creatine transporter 2) (CRT2) (Solute carrier family 16 member 12)	516	i45-65o88-108i116-136o141-161i173-198o205-217i283-303o319-339i350-370o376-394i410-430o441-463i	['10', '333', '487']	3	['10','333','487']	3	['333']	1	['10', '487']	2	creatine transmembrane transport [GO:0015881]; creatinine metabolic process [GO:0046449]; monocarboxylic acid transport [GO:0015718]; transport across blood-brain barrier [GO:0150104]	basolateral plasma membrane [GO:0016323]; plasma membrane [GO:0005886]	creatine transmembrane transporter activity [GO:0005308]; monocarboxylic acid transmembrane transporter activity [GO:0008028]; uniporter activity [GO:0015292]
Q6ZSS7	Major facilitator superfamily domain-containing protein 6 (Macrophage MHC class I receptor 2 homolog)	791	i73-90o104-124i133-152o287-309i330-346o370-389i448-468o481-501i510-530o535-555i574-594o601-622i	['38', '171', '182', '207', '243', '414', '415', '476']	8	['38','414','415']	3	['38', '415']	2	['414']	1	antigen processing and presentation of exogenous peptide antigen via MHC class I [GO:0042590]	membrane [GO:0016020]; plasma membrane [GO:0005886]
Q8IZY2	Phospholipid-transporting ATPase ABCA7 (EC 7.6.2.1) (ABCA-SSN) (ATP-binding cassette sub-family A member 7) (Autoantigen SS-N) (Macrophage ABC transporter)	2146	i22-42o542-562i595-616o626-646i655-675o730-750i1243-1263o1584-1604i1616-1636o1649-1669i1687-1696o1729-1749i	['78', '98', '312', '340', '1066', '1335', '1381', '1386', '1457', '1518', '1661', '1797']	12	['1066','1661','1797']	3	['1797']	1	['1066', '1661']	2	amyloid-beta clearance by cellular catabolic process [GO:0150094]; amyloid-beta formation [GO:0034205]; apolipoprotein A-I-mediated signaling pathway [GO:0038027]; cholesterol efflux [GO:0033344]; high-density lipoprotein particle assembly [GO:0034380]; memory [GO:0007613]; negative regulation of amyloid precursor protein biosynthetic process [GO:0042985]; negative regulation of amyloid-beta form…	cell junction [GO:0030054]; cell surface [GO:0009986]; early endosome membrane [GO:0031901]; endoplasmic reticulum [GO:0005783]; glial cell projection [GO:0097386]; Golgi apparatus [GO:0005794]; Golgi membrane [GO:0000139]; intracellular membrane-bounded organelle [GO:0043231]; phagocytic cup [GO:0001891]; plasma membrane [GO:0005886]; ruffle membrane [GO:0032587]	ABC-type transporter activity [GO:0140359]; apolipoprotein A-I receptor activity [GO:0034188]; ATP binding [GO:0005524]; ATP hydrolysis activity [GO:0016887]; ATPase-coupled transmembrane transporter activity [GO:0042626]; floppase activity [GO:0140328]; phosphatidylcholine floppase activity [GO:0090554]; phosphatidylserine floppase activity [GO:0090556]; phospholipid transporter activity [GO:000…
Q92536	Y+L amino acid transporter 2 (Cationic amino acid transporter, y+ system) (Solute carrier family 7 member 6) (y(+)L-type amino acid transporter 2) (Y+LAT2) (y+LAT-2)	515	i50-70o78-102i123-152o165-181i191-214o236-253i268-292o316-341i366-383o386-410i426-447o448-470i	['18', '235', '294', '333', '373']	5	['18','333','373']	3	['373']	1	['18', '333']	2	amino acid transmembrane transport [GO:0003333]; glycine betaine transport [GO:0031460]; L-arginine transmembrane transport [GO:1903826]; leucine transport [GO:0015820]; neutral amino acid transport [GO:0015804]; nitric oxide biosynthetic process [GO:0006809]; ornithine transport [GO:0015822]	plasma membrane [GO:0005886]	amino acid transmembrane transporter activity [GO:0015171]; arginine binding [GO:0034618]; basic amino acid transmembrane transporter activity [GO:0015174]; L-amino acid transmembrane transporter activity [GO:0015179]; L-arginine transmembrane transporter activity [GO:0061459]; L-lysine:L-arginine antiporter activity [GO:0106439]
Q96Q91	Anion exchange protein 4 (AE 4) (Anion exchanger 4) (Sodium bicarbonate cotransporter 5) (Solute carrier family 4 member 9)	983	i412-432o448-459i460-470o494-514i530-550o624-645i664-684o712-732i759-779o816-833i834-852o900-918i	['183', '549', '576', '600', '979']	5	['183','549','979']	3	['183', '549']	2	['979']	1	bicarbonate transport [GO:0015701]; regulation of intracellular pH [GO:0051453]; saliva secretion [GO:0046541]; sodium ion transmembrane transport [GO:0035725]; transmembrane transport [GO:0055085]	apical part of cell [GO:0045177]; basolateral plasma membrane [GO:0016323]; plasma membrane [GO:0005886]	chloride:bicarbonate antiporter activity [GO:0140900]; sodium,bicarbonate:chloride antiporter activity [GO:0140892]; sodium:bicarbonate symporter activity [GO:0008510]
Q99758	Phospholipid-transporting ATPase ABCA3 (EC 7.6.2.1) (ABC-C transporter) (ATP-binding cassette sub-family A member 3) (ATP-binding cassette transporter 3) (ATP-binding cassette 3) (Xenobiotic-transporting ATPase ABCA3) (EC 7.6.2.2) [Cleaved into: 150 Kda mature form]	1704	i22-44o255-275i306-329o344-364i373-393o449-469i926-944o1102-1111i1146-1166o1179-1199i1213-1231o1303-1324i	['14', '53', '124', '140', '620', '783', '945']	7	['14','620','783']	3	['14', '620', '783']	3	['14']	1	lipid transport [GO:0006869]; lung development [GO:0030324]; organelle assembly [GO:0070925]; phosphatidylcholine metabolic process [GO:0046470]; phosphatidylglycerol metabolic process [GO:0046471]; phospholipid homeostasis [GO:0055091]; phospholipid transport [GO:0015914]; positive regulation of cholesterol efflux [GO:0010875]; positive regulation of phospholipid efflux [GO:1902995]; positive re…	alveolar lamellar body [GO:0097208]; alveolar lamellar body membrane [GO:0097233]; cytoplasmic vesicle membrane [GO:0030659]; extracellular space [GO:0005615]; intracellular membrane-bounded organelle [GO:0043231]; lamellar body [GO:0042599]; lamellar body membrane [GO:0097232]; late endosome [GO:0005770]; lysosomal membrane [GO:0005765]; multivesicular body membrane [GO:0032585]; plasma membrane…	ABC-type xenobiotic transporter activity [GO:0008559]; ATP binding [GO:0005524]; ATP hydrolysis activity [GO:0016887]; ATPase-coupled transmembrane transporter activity [GO:0042626]; lipid transporter activity [GO:0005319]; phosphatidylcholine flippase activity [GO:0140345]; phosphatidylcholine transfer activity [GO:0120019]
Q9BZC7	ATP-binding cassette sub-family A member 2 (EC 7.6.2.-) (ATP-binding cassette transporter 2) (ATP-binding cassette 2)	2435	i22-42o699-717i750-771o783-803i815-833o892-912i1456-1478o1792-1802i1840-1861o1872-1892i1905-1925o1987-2008i	['14', '89', '168', '173', '305', '368', '379', '420', '432', '476', '484', '494', '530', '544', '590', '600', '628', '1408', '1496', '1549', '1557', '1612', '1677', '1775', '2054']	25	['14','1408','2054']	3	['14', '2054']	2	['14', '1408']	2	central nervous system myelin formation [GO:0032289]; ceramide translocation [GO:0099040]; cholesterol homeostasis [GO:0042632]; ganglioside metabolic process [GO:0001573]; glycosphingolipid metabolic process [GO:0006687]; intracellular sphingolipid homeostasis [GO:0090156]; lipid metabolic process [GO:0006629]; lipid transport [GO:0006869]; locomotory behavior [GO:0007626]; negative regulation o…	ATP-binding cassette (ABC) transporter complex [GO:0043190]; cytoplasmic vesicle [GO:0031410]; endosome [GO:0005768]; endosome membrane [GO:0010008]; intracellular membrane-bounded organelle [GO:0043231]; lysosomal membrane [GO:0005765]; lysosome [GO:0005764]; membrane [GO:0016020]; microtubule organizing center [GO:0005815]; plasma membrane [GO:0005886]	ABC-type transporter activity [GO:0140359]; ATP binding [GO:0005524]; ATP hydrolysis activity [GO:0016887]; ATPase-coupled transmembrane transporter activity [GO:0042626]; ceramide floppase activity [GO:0099038]; endopeptidase regulator activity [GO:0061135]; lipid transporter activity [GO:0005319]; nucleotide binding [GO:0000166]
Q9NP59	Solute carrier family 40 member 1 (Ferroportin-1) (Iron-regulated transporter 1)	571	i26-51o60-80i94-114o134-154i183-199o202-224i307-329o341-363i373-393o452-472i492-514o522-542i	['100', '174', '434', '567']	4	['100','174','567']	3	['174']	1	['100', '567']	2	apoptotic process [GO:0006915]; endothelium development [GO:0003158]; establishment of localization in cell [GO:0051649]; intracellular iron ion homeostasis [GO:0006879]; iron ion export across plasma membrane [GO:1903988]; iron ion transmembrane transport [GO:0034755]; lymphocyte homeostasis [GO:0002260]; multicellular organismal-level iron ion homeostasis [GO:0060586]; negative regulation of ap…	basolateral plasma membrane [GO:0016323]; cytoplasm [GO:0005737]; cytosol [GO:0005829]; membrane [GO:0016020]; nucleoplasm [GO:0005654]; plasma membrane [GO:0005886]; synaptic vesicle [GO:0008021]	ferrous iron transmembrane transporter activity [GO:0015093]; identical protein binding [GO:0042802]; iron ion transmembrane transporter activity [GO:0005381]; metal ion binding [GO:0046872]; peptide hormone binding [GO:0017046]
Q9UHI5	Large neutral amino acids transporter small subunit 2 (L-type amino acid transporter 2) (hLAT2) (Solute carrier family 7 member 8)	535	i45-65o73-98i118-147o160-176i185-209o233-251i268-290o314-339i364-383o384-408i424-443o446-469i	['9', '176', '331']	3	['9','176','331']	3	['9']	1	['176', '331']	2	amino acid import across plasma membrane [GO:0089718]; amino acid transmembrane transport [GO:0003333]; amino acid transport [GO:0006865]; glycine transport [GO:0015816]; L-alanine import across plasma membrane [GO:1904273]; L-leucine import across plasma membrane [GO:1903801]; leucine import across plasma membrane [GO:0098713]; leucine transport [GO:0015820]; neutral amino acid transport [GO:001…	apical plasma membrane [GO:0016324]; basal plasma membrane [GO:0009925]; basolateral plasma membrane [GO:0016323]; microvillus membrane [GO:0031528]; plasma membrane [GO:0005886]	amino acid transmembrane transporter activity [GO:0015171]; antiporter activity [GO:0015297]; glycine transmembrane transporter activity [GO:0015187]; L-alanine transmembrane transporter activity [GO:0015180]; L-amino acid transmembrane transporter activity [GO:0015179]; L-leucine transmembrane transporter activity [GO:0015190]; neutral L-amino acid transmembrane transporter activity [GO:0015175]…
Q9Y2C5	Probable small intestine urate exporter (Solute carrier family 17 member 4)	497	i38-59o112-132i139-160o161-181i203-223o230-250i285-313o332-352i369-388o395-415i427-447o461-481i	['47', '56', '66', '75', '90', '470']	6	['47','56','470']	3		0	['47', '56', '470']	3	monoatomic anion transport [GO:0006820]; phosphate-containing compound metabolic process [GO:0006796]; sodium ion transport [GO:0006814]; sodium-dependent phosphate transport [GO:0044341]	apical plasma membrane [GO:0016324]; brush border membrane [GO:0031526]; membrane [GO:0016020]; plasma membrane [GO:0005886]	sodium:phosphate symporter activity [GO:0005436]; thyroid hormone transmembrane transporter activity [GO:0015349]; transmembrane transporter activity [GO:0022857]; urate transmembrane transporter activity [GO:0015143]
Q7Z3Q1	Lysosomal proton-coupled steroid conjugate and bile acid symporter SLC46A3 (Solute carrier family 46 member 3)	461	i8-19o74-94i102-124o130-150i167-187o198-216i261-276o299-319i325-344o349-368i386-407o416-436i	['38', '46', '53', '143', '229', '251']	6	['143','229','251']	3	['143', '229']	2	['251']	1	cellular response to 2,3,7,8-tetrachlorodibenzodioxine [GO:1904613]; vacuolar transmembrane transport [GO:0034486]	extracellular exosome [GO:0070062]; lysosomal membrane [GO:0005765]; membrane [GO:0016020]	copper ion transmembrane transporter activity [GO:0005375]; symporter activity [GO:0015293]; transmembrane transporter activity [GO:0022857]
Q9H0V1	Transmembrane protein 168	697	i35-54o64-82i97-108o125-140i156-168o178-192i202-215o224-239i265-280o293-313i359-370o381-392i	['111', '533', '548', '598']	4	['533','548','598']	3	['548']	1	['533', '598']	2	regulation of ubiquitin-dependent protein catabolic process [GO:2000058]	nuclear membrane [GO:0031965]; transport vesicle [GO:0030133]	sodium channel regulator activity [GO:0017080]
Q9H2Y9	Solute carrier organic anion transporter family member 5A1 (Organic anion transporter polypeptide-related protein 4) (OATP-RP4) (OATPRP4) (Solute carrier family 21 member 15)	848	i130-149o168-188i197-218o265-285i300-324o348-366i434-454o472-493i506-524o651-671i686-705o736-757i	['228', '241', '297', '400', '431', '469', '550', '590', '597', '730']	10	['297','400','431']	3	['431']	1	['297', '400']	2	sodium-independent organic anion transport [GO:0043252]	intracellular membrane-bounded organelle [GO:0043231]; plasma membrane [GO:0005886]	sodium-independent organic anion transmembrane transporter activity [GO:0015347]
P48764	Sodium/hydrogen exchanger 3 (Na(+)/H(+) exchanger 3) (NHE-3) (Solute carrier family 9 member 3)	834	o57-81i82-102o108-128i144-165o181-201i211-230o251-271i295-314o368-388i406-426o437-456i	['241', '326', '590', '691', '707']	5	['590','691','707']	3	['707']	1	['590', '691']	2	monoatomic ion transport [GO:0006811]; potassium ion transmembrane transport [GO:0071805]; regulation of intracellular pH [GO:0051453]; sodium ion import across plasma membrane [GO:0098719]	apical plasma membrane [GO:0016324]; brush border [GO:0005903]; brush border membrane [GO:0031526]; cell surface [GO:0009986]; early endosome [GO:0005769]; early endosome membrane [GO:0031901]; extracellular exosome [GO:0070062]; plasma membrane [GO:0005886]; recycling endosome membrane [GO:0055038]	identical protein binding [GO:0042802]; PDZ domain binding [GO:0030165]; phosphatidylinositol binding [GO:0035091]; potassium:proton antiporter activity [GO:0015386]; sodium:proton antiporter activity [GO:0015385]
Q7Z442	Polycystin-1-like protein 2 (Polycystin-1L2) (PC1-like 2 protein) (Polycystic kidney disease protein 1-like 2)	2459	o1345-1365i1553-1573o1594-1615i1821-1845o1855-1882i1947-1967o2182-2202i2220-2239o2267-2288i2312-2332o2373-2391i	['96', '110', '166', '268', '283', '307', '432', '441', '490', '529', '536', '675', '730', '737', '796', '1153', '1176', '1186', '1217', '1637', '1702', '1917', '2002', '2072']	24	['1637','1702','1917']	3	['1637']	1	['1702', '1917']	2	detection of mechanical stimulus [GO:0050982]	membrane [GO:0016020]	calcium channel activity [GO:0005262]; calcium ion binding [GO:0005509]; carbohydrate binding [GO:0030246]
Q8NBJ9	SID1 transmembrane family member 2	832	o297-317i449-469o500-521i547-567o580-595i606-626o633-653i689-708o717-735i746-768o797-817i	['27', '54', '60', '123', '141', '165', '364', '476', '496', '572', '603', '699']	12	['364','603','699']	3		0	['364', '603', '699']	3	cell morphogenesis [GO:0000902]; glucose homeostasis [GO:0042593]; regulation of insulin secretion involved in cellular response to glucose stimulus [GO:0061178]; response to glucose [GO:0009749]; RNA catabolic process [GO:0006401]; RNA transport [GO:0050658]; type B pancreatic cell development [GO:0003323]; type B pancreatic cell proliferation [GO:0044342]	lysosomal membrane [GO:0005765]; lysosome [GO:0005764]; plasma membrane [GO:0005886]	AP-1 adaptor complex binding [GO:0035650]; AP-2 adaptor complex binding [GO:0035612]; DNA binding [GO:0003677]; double-stranded RNA binding [GO:0003725]; nucleic acid transmembrane transporter activity [GO:0051032]; RNA transmembrane transporter activity [GO:0051033]
Q96QD8	Sodium-coupled neutral amino acid symporter 2 (Amino acid transporter A2) (Protein 40-9-1) (Solute carrier family 38 member 2) (System A amino acid transporter 2) (System A transporter 1) (System N amino acid transporter 2)	506	i77-95o101-121i150-177o191-211i218-238o292-312i330-350o370-394i413-431o438-459i473-495o	['27', '79', '254', '258', '274', '278', '326']	7	['27','79','326']	3	['27']	1	['27', '79', '326']	3	alanine transport [GO:0032328]; amino acid import [GO:0043090]; amino acid transmembrane transport [GO:0003333]; amino acid transport [GO:0006865]; cellular response to amino acid starvation [GO:0034198]; cellular response to arsenite(3-) [GO:1903841]; cellular response to mechanical stimulus [GO:0071260]; cerebral cortex development [GO:0021987]; female pregnancy [GO:0007565]; glutamine transpor…	axon [GO:0030424]; brush border [GO:0005903]; cytoplasm [GO:0005737]; dendrite [GO:0030425]; neuronal cell body [GO:0043025]; plasma membrane [GO:0005886]; sarcolemma [GO:0042383]	acidic amino acid transmembrane transporter activity [GO:0015172]; alanine:sodium symporter activity [GO:0015655]; amino acid transmembrane transporter activity [GO:0015171]; amino acid:sodium symporter activity [GO:0005283]; L-glutamine transmembrane transporter activity [GO:0015186]; L-serine transmembrane transporter activity [GO:0015194]; neutral L-amino acid:sodium symporter activity [GO:000…
Q9H598	Vesicular inhibitory amino acid transporter (GABA and glycine transporter) (Solute carrier family 32 member 1) (Vesicular GABA transporter) (hVIAAT)	525	i122-142o147-162i205-229o242-257i266-286o306-323i340-360o380-400i431-450o458-478i490-512o	['18', '124', '341']	3	['18','124','341']	3	['124', '341']	2	['18']	1	beta-alanine transport [GO:0001762]; gamma-aminobutyric acid import [GO:0051939]; gamma-aminobutyric acid transport [GO:0015812]; glycine transport [GO:0015816]; hippocampus development [GO:0021766]; monoatomic ion transport [GO:0006811]; neurotransmitter loading into synaptic vesicle [GO:0098700]; neurotransmitter secretion [GO:0007269]	cell surface [GO:0009986]; cell tip [GO:0051286]; clathrin-sculpted gamma-aminobutyric acid transport vesicle membrane [GO:0061202]; cone cell pedicle [GO:0044316]; dendrite [GO:0030425]; dendrite terminus [GO:0044292]; GABA-ergic synapse [GO:0098982]; inhibitory synapse [GO:0060077]; neuron projection [GO:0043005]; neuron projection terminus [GO:0044306]; plasma membrane [GO:0005886]; presynapse…	amino acid transmembrane transporter activity [GO:0015171]; gamma-aminobutyric acid transmembrane transporter activity [GO:0015185]; gamma-aminobutyric acid:proton antiporter activity [GO:0140800]; gamma-aminobutyric acid:proton symporter activity [GO:0015495]; glycine transmembrane transporter activity [GO:0015187]; glycine:proton antiporter activity [GO:0140799]
Q9HC58	Sodium/potassium/calcium exchanger 3 (Na(+)/K(+)/Ca(2+)-exchange protein 3) (Solute carrier family 24 member 3)	644	i23-43o111-133i149-169o183-203i217-232o238-255i480-502o510-531i546-559o580-599i610-630o	['71', '86', '383', '396', '409']	5	['383','396','409']	3	['383', '396', '409']	3		0	bone mineralization [GO:0030282]; calcium ion transmembrane transport [GO:0070588]; intracellular calcium ion homeostasis [GO:0006874]; monoatomic ion transport [GO:0006811]; negative regulation of gene expression [GO:0010629]; positive regulation of gene expression [GO:0010628]; potassium ion transmembrane transport [GO:0071805]; sodium ion transmembrane transport [GO:0035725]; transport across …	cell periphery [GO:0071944]; plasma membrane [GO:0005886]	calcium channel activity [GO:0005262]; calcium, potassium:sodium antiporter activity [GO:0008273]; symporter activity [GO:0015293]
Q9UI40	Sodium/potassium/calcium exchanger 2 (Na(+)/K(+)/Ca(2+)-exchange protein 2) (Retinal cone Na-Ca+K exchanger) (Solute carrier family 24 member 2)	661	i39-52o139-158i189-198o205-226i242-256o263-280i501-521o536-554i569-586o603-623i631-650o	['111', '232', '416', '438']	4	['232','416','438']	3	['232', '416']	2	['438']	1	calcium ion import [GO:0070509]; calcium ion import across plasma membrane [GO:0098703]; calcium ion transmembrane transport [GO:0070588]; cellular response to high light intensity [GO:0071486]; cone photoresponse recovery [GO:0036368]; establishment of localization in cell [GO:0051649]; intracellular calcium ion homeostasis [GO:0006874]; learning [GO:0007612]; long-term synaptic depression [GO:0…	photoreceptor inner segment [GO:0001917]; plasma membrane [GO:0005886]	calcium channel activity [GO:0005262]; calcium, potassium:sodium antiporter activity [GO:0008273]; symporter activity [GO:0015293]
G3V0H7	Putative solute carrier organic anion transporter family member 1B7 (Liver-specific organic anion transporter 3) (LST-3) (Putative organic anion transporting polypeptide 1B7) (OATP1B7)	640	o19-37i49-70o125-146i160-183o213-230i290-313o328-350i360-380o489-509i523-544o577-599i	['87', '104', '263', '274', '456', '469', '570', '628']	8	['263','274','628']	3	['263', '274']	2	['628']	1	sodium-independent organic anion transport [GO:0043252]	plasma membrane [GO:0005886]	serine-type endopeptidase inhibitor activity [GO:0004867]; sodium-independent organic anion transmembrane transporter activity [GO:0015347]
O14983	Sarcoplasmic/endoplasmic reticulum calcium ATPase 1 (SERCA1) (SR Ca(2+)-ATPase 1) (EC 7.2.2.10) (Calcium pump 1) (Calcium-transporting ATPase sarcoplasmic reticulum type, fast twitch skeletal muscle isoform) (Endoplasmic reticulum class 1/2 Ca(2+) ATPase)	1001	i60-76o88-108i256-276o296-314i760-781o788-808i832-857o896-916i931-950o967-987i	['421', '739', '866', '919']	4	['421','739','919']	3		0	['421', '739', '919']	3	apoptotic mitochondrial changes [GO:0008637]; calcium ion import [GO:0070509]; calcium ion import into sarcoplasmic reticulum [GO:1990036]; calcium ion transmembrane transport [GO:0070588]; calcium ion transport [GO:0006816]; intracellular calcium ion homeostasis [GO:0006874]; intrinsic apoptotic signaling pathway in response to endoplasmic reticulum stress [GO:0070059]; maintenance of mitochondr…	calcium channel complex [GO:0034704]; endoplasmic reticulum membrane [GO:0005789]; endoplasmic reticulum-Golgi intermediate compartment [GO:0005793]; H zone [GO:0031673]; I band [GO:0031674]; membrane [GO:0016020]; mitochondrion [GO:0005739]; perinuclear region of cytoplasm [GO:0048471]; platelet dense tubular network membrane [GO:0031095]; sarcoplasmic reticulum [GO:0016529]; sarcoplasmic reticu…	ATP binding [GO:0005524]; ATP hydrolysis activity [GO:0016887]; calcium ion binding [GO:0005509]; calcium-dependent ATPase activity [GO:0030899]; P-type calcium transporter activity [GO:0005388]; protein homodimerization activity [GO:0042803]
O43520	Phospholipid-transporting ATPase IC (EC 7.6.2.1) (ATPase class I type 8B member 1) (Familial intrahepatic cholestasis type 1) (P4-ATPase flippase complex alpha subunit ATP8B1)	1251	i119-134o145-154i336-357o386-406i959-971o983-1003i1033-1054o1072-1090i1097-1117o1143-1166i	['175', '283', '368', '648']	4	['175','283','648']	3	['175', '648']	2	['283']	1	apical protein localization [GO:0045176]; bile acid and bile salt transport [GO:0015721]; bile acid metabolic process [GO:0008206]; Golgi organization [GO:0007030]; inner ear receptor cell development [GO:0060119]; monoatomic ion transmembrane transport [GO:0034220]; negative regulation of DNA-templated transcription [GO:0045892]; phospholipid translocation [GO:0045332]; regulation of chloride tr…	apical plasma membrane [GO:0016324]; cytosol [GO:0005829]; endoplasmic reticulum [GO:0005783]; Golgi apparatus [GO:0005794]; nuclear body [GO:0016604]; nucleoplasm [GO:0005654]; phospholipid-translocating ATPase complex [GO:1990531]; plasma membrane [GO:0005886]; stereocilium [GO:0032420]; trans-Golgi network [GO:0005802]	ATP binding [GO:0005524]; ATP hydrolysis activity [GO:0016887]; ATPase-coupled intramembrane lipid transporter activity [GO:0140326]; cardiolipin binding [GO:1901612]; magnesium ion binding [GO:0000287]; phosphatidylcholine flippase activity [GO:0140345]; phosphatidylcholine floppase activity [GO:0090554]; phosphatidylserine flippase activity [GO:0140346]; phosphatidylserine floppase activity [GO…
P20648	Potassium-transporting ATPase alpha chain 1 (EC 7.2.2.19) (Gastric H(+)/K(+) ATPase subunit alpha) (Proton pump)	1035	i99-119o143-163i300-319o332-349i784-803o814-834i855-877o930-949i964-982o998-1018i	['226', '494', '731']	3	['226','494','731']	3	['494']	1	['226', '731']	2	intracellular potassium ion homeostasis [GO:0030007]; intracellular sodium ion homeostasis [GO:0006883]; monoatomic ion transmembrane transport [GO:0034220]; pH reduction [GO:0045851]; potassium ion import across plasma membrane [GO:1990573]; potassium ion transmembrane transport [GO:0071805]; proton transmembrane transport [GO:1902600]; regulation of proton transport [GO:0010155]; response to xe…	apical plasma membrane [GO:0016324]; extracellular space [GO:0005615]; plasma membrane [GO:0005886]; potassium:proton exchanging ATPase complex [GO:0005889]	ATP binding [GO:0005524]; ATP hydrolysis activity [GO:0016887]; magnesium ion binding [GO:0000287]; P-type potassium:proton transporter activity [GO:0008900]; P-type sodium:potassium-exchanging transporter activity [GO:0005391]; potassium ion binding [GO:0030955]
P23634	Plasma membrane calcium-transporting ATPase 4 (PMCA4) (EC 7.2.2.10) (Matrix-remodeling-associated protein 1) (Plasma membrane calcium ATPase isoform 4) (Plasma membrane calcium pump isoform 4)	1241	i101-121o151-171i357-376o409-429i844-864o871-891i916-936o960-979i994-1015o1028-1048i	['458', '533', '822']	3	['458','533','822']	3	['458', '533', '822']	3		0	calcium ion export [GO:1901660]; calcium ion import across plasma membrane [GO:0098703]; calcium ion transmembrane import into cytosol [GO:0097553]; calcium ion transmembrane transport [GO:0070588]; cellular response to acetylcholine [GO:1905145]; cellular response to epinephrine stimulus [GO:0071872]; flagellated sperm motility [GO:0030317]; hippocampus development [GO:0021766]; intracellular ca…	basolateral plasma membrane [GO:0016323]; caveola [GO:0005901]; glutamatergic synapse [GO:0098978]; intracellular membrane-bounded organelle [GO:0043231]; membrane [GO:0016020]; membrane raft [GO:0045121]; plasma membrane [GO:0005886]; presynaptic active zone membrane [GO:0048787]; protein-containing complex [GO:0032991]; sperm flagellum [GO:0036126]; sperm principal piece [GO:0097228]; T-tubule …	ATP binding [GO:0005524]; ATP hydrolysis activity [GO:0016887]; calcium ion transmembrane transporter activity [GO:0015085]; calmodulin binding [GO:0005516]; metal ion binding [GO:0046872]; nitric-oxide synthase binding [GO:0050998]; nitric-oxide synthase inhibitor activity [GO:0036487]; P-type calcium transporter activity [GO:0005388]; PDZ domain binding [GO:0030165]; protein kinase binding [GO:…
P51800	Chloride channel protein ClC-Ka (Chloride channel Ka) (ClC-K1)	687	i52-62o63-72i240-250o282-302i325-340o399-419i428-438o439-448i473-491o500-511i	['193', '364', '373', '552', '679']	5	['193','552','679']	3	['679']	1	['193', '552']	2	chloride transport [GO:0006821]; regulation of monoatomic ion transmembrane transport [GO:0034765]; renal absorption [GO:0070293]; transepithelial chloride transport [GO:0030321]	chloride channel complex [GO:0034707]; plasma membrane [GO:0005886]	identical protein binding [GO:0042802]; metal ion binding [GO:0046872]; voltage-gated chloride channel activity [GO:0005247]
P51801	Chloride channel protein ClC-Kb (Chloride channel Kb) (ClC-K2)	687	i51-61o62-71i240-250o282-302i325-340o398-418i428-438o439-448i473-491o498-512i	['193', '364', '373', '552', '679']	5	['193','552','679']	3	['679']	1	['193', '552']	2	chloride transport [GO:0006821]; regulation of monoatomic ion transmembrane transport [GO:0034765]; renal absorption [GO:0070293]; renal sodium ion absorption [GO:0070294]; transepithelial chloride transport [GO:0030321]	chloride channel complex [GO:0034707]; plasma membrane [GO:0005886]	metal ion binding [GO:0046872]; voltage-gated chloride channel activity [GO:0005247]
P54707	Potassium-transporting ATPase alpha chain 2 (HK alpha 2) (Non-gastric H(+)/K(+) ATPase subunit alpha) (EC 7.2.2.19) (Non-gastric Na(+)/K(+) ATPase subunit alpha) (EC 7.2.2.13) (Proton pump) (Sodium pump)	1039	i104-124o147-167i304-324o336-353i788-807o818-838i865-885o933-953i968-988o1003-1024i	['230', '498', '735']	3	['230','498','735']	3	['498']	1	['230', '735']	2	intracellular potassium ion homeostasis [GO:0030007]; intracellular sodium ion homeostasis [GO:0006883]; potassium ion import across plasma membrane [GO:1990573]; proton transmembrane transport [GO:1902600]; regulation of pH [GO:0006885]; sodium ion export across plasma membrane [GO:0036376]	actin cytoskeleton [GO:0015629]; apical plasma membrane [GO:0016324]; basolateral plasma membrane [GO:0016323]; cytosol [GO:0005829]; plasma membrane [GO:0005886]; potassium:proton exchanging ATPase complex [GO:0005889]	ATP binding [GO:0005524]; ATP hydrolysis activity [GO:0016887]; metal ion binding [GO:0046872]; P-type potassium:proton transporter activity [GO:0008900]; P-type sodium:potassium-exchanging transporter activity [GO:0005391]
P57103	Sodium/calcium exchanger 3 (Na(+)/Ca(2+)-exchange protein 3) (Solute carrier family 8 member 3)	927	o78-94i138-153o169-189i203-223o231-251i758-780o789-806i829-846o861-880i899-918o	['45', '130', '135', '823']	4	['130','135','823']	3	['130', '135', '823']	3		0	calcium ion import across plasma membrane [GO:0098703]; calcium ion transmembrane transport [GO:0070588]; cell communication [GO:0007154]; cellular response to hypoxia [GO:0071456]; hematopoietic progenitor cell differentiation [GO:0002244]; intracellular calcium ion homeostasis [GO:0006874]; learning [GO:0007612]; learning or memory [GO:0007611]; long-term synaptic potentiation [GO:0060291]; mem…	anchoring junction [GO:0070161]; axon [GO:0030424]; axon terminus [GO:0043679]; dendrite [GO:0030425]; dendritic spine [GO:0043197]; endoplasmic reticulum membrane [GO:0005789]; mitochondrial outer membrane [GO:0005741]; neuromuscular junction [GO:0031594]; neuronal cell body [GO:0043025]; perikaryon [GO:0043204]; perinuclear region of cytoplasm [GO:0048471]; plasma membrane [GO:0005886]; postsyn…	calcium:sodium antiporter activity [GO:0005432]; calmodulin binding [GO:0005516]; metal ion binding [GO:0046872]; monoatomic ion antiporter activity involved in regulation of postsynaptic membrane potential [GO:0099580]
P98194	Calcium-transporting ATPase type 2C member 1 (ATPase 2C1) (EC 7.2.2.10) (ATP-dependent Ca(2+) pump PMR1) (Ca(2+)/Mn(2+)-ATPase 2C1) (Secretory pathway Ca(2+)-transporting ATPase type 1) (SPCA1)	919	i83-93o102-122i265-283o294-314i703-723o731-751i779-795o810-826i843-860o878-898i	['14', '418', '635']	3	['14','418','635']	3	['14', '418']	2	['635']	1	actin cytoskeleton organization [GO:0030036]; calcium ion transmembrane transport [GO:0070588]; calcium ion transport [GO:0006816]; calcium-dependent cell-cell adhesion via plasma membrane cell adhesion molecules [GO:0016339]; epidermis development [GO:0008544]; Golgi calcium ion homeostasis [GO:0032468]; Golgi calcium ion transport [GO:0032472]; intracellular calcium ion homeostasis [GO:0006874]…	cis-Golgi network membrane [GO:0033106]; endoplasmic reticulum [GO:0005783]; Golgi apparatus [GO:0005794]; Golgi cisterna membrane [GO:0032580]; Golgi membrane [GO:0000139]; membrane [GO:0016020]; plasma membrane [GO:0005886]; trans-Golgi network [GO:0005802]	ATP binding [GO:0005524]; ATP hydrolysis activity [GO:0016887]; calcium ion binding [GO:0005509]; manganese ion binding [GO:0030145]; metal ion binding [GO:0046872]; P-type calcium transporter activity [GO:0005388]; P-type manganese transporter activity [GO:0140613]
P98196	Phospholipid-transporting ATPase IH (EC 7.6.2.1) (ATPase IS) (ATPase class VI type 11A) (P4-ATPase flippase complex alpha subunit ATP11A)	1134	i72-87o97-109i292-314o349-370i891-903o915-935i964-984o1002-1022i1029-1053o1066-1092i	['397', '745', '921', '989', '1001']	5	['397','745','921']	3		0	['397', '745', '921']	3	in utero embryonic development [GO:0001701]; phospholipid translocation [GO:0045332]; positive regulation of myotube differentiation [GO:0010831]; regulation of membrane lipid distribution [GO:0097035]	early endosome [GO:0005769]; endoplasmic reticulum [GO:0005783]; endoplasmic reticulum membrane [GO:0005789]; Golgi apparatus [GO:0005794]; intracellular membrane-bounded organelle [GO:0043231]; lysosomal membrane [GO:0005765]; membrane [GO:0016020]; phospholipid-translocating ATPase complex [GO:1990531]; plasma membrane [GO:0005886]; recycling endosome [GO:0055037]; specific granule membrane [GO…	ATP binding [GO:0005524]; ATP hydrolysis activity [GO:0016887]; ATPase-coupled intramembrane lipid transporter activity [GO:0140326]; magnesium ion binding [GO:0000287]; phosphatidylethanolamine flippase activity [GO:0090555]; phosphatidylserine flippase activity [GO:0140346]; phosphatidylserine floppase activity [GO:0090556]
Q13733	Sodium/potassium-transporting ATPase subunit alpha-4 (Na(+)/K(+) ATPase alpha-4 subunit) (EC 7.2.2.13) (Sodium pump subunit alpha-4)	1029	i104-125o138-158i299-319o328-348i782-802o808-828i861-879o925-942i958-978o991-1010i	['223', '491', '726']	3	['223','491','726']	3	['491']	1	['223', '726']	2	cell surface receptor signaling pathway [GO:0007166]; establishment of localization in cell [GO:0051649]; fertilization [GO:0009566]; flagellated sperm motility [GO:0030317]; intracellular potassium ion homeostasis [GO:0030007]; intracellular sodium ion homeostasis [GO:0006883]; monoatomic ion transport [GO:0006811]; potassium ion import across plasma membrane [GO:1990573]; potassium ion transmem…	cell projection [GO:0042995]; membrane raft [GO:0045121]; photoreceptor cell cilium [GO:0097733]; plasma membrane [GO:0005886]; rod photoreceptor outer segment [GO:0120200]; sodium:potassium-exchanging ATPase complex [GO:0005890]; sperm midpiece [GO:0097225]	ATP binding [GO:0005524]; ATP hydrolysis activity [GO:0016887]; ATPase-coupled monoatomic cation transmembrane transporter activity [GO:0019829]; kinase binding [GO:0019900]; metal ion binding [GO:0046872]; P-type sodium:potassium-exchanging transporter activity [GO:0005391]
Q5GH76	XK-related protein 4 (hXKR4) [Cleaved into: XK-related protein 4, processed form]	650	i113-134o143-164i307-326o334-351i373-393o399-417i431-448o457-467i468-477o489-509i	['218', '232', '552']	3	['218','232','552']	3		0	['218', '232', '552']	3	apoptotic process involved in development [GO:1902742]; engulfment of apoptotic cell [GO:0043652]; phosphatidylserine exposure on apoptotic cell surface [GO:0070782]	plasma membrane [GO:0005886]
Q7Z769	Solute carrier family 35 member E3 (Bladder cancer-overexpressed gene 1 protein)	313	i14-31o44-62i77-97o100-120i132-146o153-173i187-207o224-246i251-271o278-297i	['43', '92', '97', '238', '247']	5	['92','238','247']	3		0	['92', '238', '247']	3		Golgi apparatus [GO:0005794]; membrane [GO:0016020]	antiporter activity [GO:0015297]; nucleotide-sugar transmembrane transporter activity [GO:0005338]
Q93084	Sarcoplasmic/endoplasmic reticulum calcium ATPase 3 (SERCA3) (SR Ca(2+)-ATPase 3) (EC 7.2.2.10) (Calcium pump 3)	999	i60-76o88-108i256-276o296-314i760-781o788-808i832-857o899-914i931-950o967-987i	['213', '421', '919']	3	['213','421','919']	3	['213']	1	['421', '919']	2	activation of cysteine-type endopeptidase activity involved in apoptotic process [GO:0006919]; calcium ion transmembrane transport [GO:0070588]; calcium ion transport [GO:0006816]; calcium ion transport from cytosol to endoplasmic reticulum [GO:1903515]; intracellular calcium ion homeostasis [GO:0006874]; intrinsic apoptotic signaling pathway in response to endoplasmic reticulum stress [GO:007005…	endoplasmic reticulum [GO:0005783]; endoplasmic reticulum membrane [GO:0005789]; nuclear membrane [GO:0031965]; organelle membrane [GO:0031090]; platelet dense tubular network membrane [GO:0031095]; sarcoplasmic reticulum [GO:0016529]; sarcoplasmic reticulum membrane [GO:0033017]	ATP binding [GO:0005524]; ATP hydrolysis activity [GO:0016887]; calcium ion transmembrane transporter activity [GO:0015085]; calcium-dependent ATPase activity [GO:0030899]; cysteine-type endopeptidase activator activity involved in apoptotic process [GO:0008656]; metal ion binding [GO:0046872]; P-type calcium transporter activity [GO:0005388]; transmembrane transporter binding [GO:0044325]
Q8WUM9	Sodium-dependent phosphate transporter 1 (Gibbon ape leukemia virus receptor 1) (GLVR-1) (Leukemia virus receptor 1 homolog) (Phosphate transporter 1) (PiT-1) (Solute carrier family 20 member 1)	679	o25-39i64-77o106-120i133-143o158-180i197-215o228-250i535-544o562-579i650-672o	['96', '371', '415', '497']	4	['371','415','497']	3		0	['371', '415', '497']	3	biomineral tissue development [GO:0031214]; cell population proliferation [GO:0008283]; monoatomic ion transport [GO:0006811]; phosphate ion transmembrane transport [GO:0035435]; phosphate-containing compound metabolic process [GO:0006796]; positive regulation of canonical NF-kappaB signal transduction [GO:0043123]	membrane [GO:0016020]; plasma membrane [GO:0005886]	high-affinity inorganic phosphate:sodium symporter activity [GO:0005316]; inorganic phosphate transmembrane transporter activity [GO:0005315]; signaling receptor activity [GO:0038023]; sodium:phosphate symporter activity [GO:0005436]
Q9C0D9	Ethanolaminephosphotransferase 1 (hEPT1) (EC 2.7.8.1) (Selenoprotein I) (SelI)	397	i52-71o91-106i122-144o154-172i188-205o221-243i259-279o291-305i320-338o345-366i	['115', '248', '302']	3	['115','248','302']	3	['248', '302']	2	['115']	1	phosphatidylethanolamine biosynthetic process [GO:0006646]	endoplasmic reticulum membrane [GO:0005789]; Golgi apparatus [GO:0005794]	ethanolaminephosphotransferase activity [GO:0004307]; metal ion binding [GO:0046872]
Q9H3H5	UDP-N-acetylglucosamine--dolichyl-phosphate N-acetylglucosaminephosphotransferase (EC 2.7.8.15) (GlcNAc-1-P transferase) (G1PT) (GPT) (N-acetylglucosamine-1-phosphate transferase)	408	o11-38i59-78o92-118i122-143o167-186i193-213o219-242i251-269o272-293i376-400o	['47', '146', '360', '378']	4	['47','360','378']	3	['47', '360', '378']	3		0	dolichol-linked oligosaccharide biosynthetic process [GO:0006488]; protein N-linked glycosylation [GO:0006487]; UDP-N-acetylglucosamine metabolic process [GO:0006047]	endoplasmic reticulum membrane [GO:0005789]; intracellular membrane-bounded organelle [GO:0043231]; membrane [GO:0016020]	glycosyltransferase activity [GO:0016757]; identical protein binding [GO:0042802]; metal ion binding [GO:0046872]; UDP-N-acetylglucosamine-dolichyl-phosphate N-acetylglucosaminephosphotransferase activity [GO:0003975]; UDP-N-acetylglucosamine-lysosomal-enzyme N-acetylglucosaminephosphotransferase activity [GO:0003976]
Q9NTI2	Phospholipid-transporting ATPase IB (EC 7.6.2.1) (ATPase class I type 8A member 2) (ML-1) (P4-ATPase flippase complex alpha subunit ATP8A2)	1188	i88-108o118-133i312-334o363-385i879-899o911-931i960-980o998-1014i1029-1049o1069-1089i	['298', '339', '404', '848']	4	['298','404','848']	3	['298', '404']	2	['848']	1	aminophospholipid translocation [GO:0140331]; axonogenesis [GO:0007409]; detection of light stimulus involved in visual perception [GO:0050908]; determination of adult lifespan [GO:0008340]; eating behavior [GO:0042755]; inner ear morphogenesis [GO:0042472]; involuntary skeletal muscle contraction [GO:0003011]; negative regulation of cell population proliferation [GO:0008285]; neurofilament cytos…	cell projection [GO:0042995]; endosome membrane [GO:0010008]; Golgi apparatus [GO:0005794]; Golgi membrane [GO:0000139]; nucleoplasm [GO:0005654]; phospholipid-translocating ATPase complex [GO:1990531]; plasma membrane [GO:0005886]	ATP binding [GO:0005524]; ATP hydrolysis activity [GO:0016887]; ATPase-coupled intramembrane lipid transporter activity [GO:0140326]; magnesium ion binding [GO:0000287]; phosphatidylethanolamine flippase activity [GO:0090555]; phosphatidylserine flippase activity [GO:0140346]; phosphatidylserine floppase activity [GO:0090556]
Q12767	Transmembrane protein 94	1356	i65-85o94-112i280-301o317-337i1092-1113o1124-1141i1169-1189o1228-1252i1267-1287o1307-1327i	['98', '475', '516', '1202', '1205']	5	['98','475','516']	3	['475']	1	['98', '516']	2		membrane [GO:0016020]
A4IF30	Solute carrier family 35 member F4	521	i165-185o196-216i253-268o278-296i302-322o330-350i365-386o402-422i427-443o454-474i	['130', '143', '513']	3	['130','143','513']	3	['513']	1	['130', '143']	2		membrane [GO:0016020]	transmembrane transporter activity [GO:0022857]
Q14973	Hepatic sodium/bile acid cotransporter (Cell growth-inhibiting gene 29 protein) (Na(+)/bile acid cotransporter) (Na(+)/taurocholate transport protein) (Sodium/taurocholate cotransporting polypeptide) (NTCP) (Solute carrier family 10 member 1) (SLC10A1)	349	o27-46i60-83o93-108i120-141o158-176i190-210o221-241i259-270o282-304i	['5', '11', '103', '117', '336']	5	['103','117','336']	3	['336']	1	['103', '117']	2	bile acid and bile salt transport [GO:0015721]; bile acid signaling pathway [GO:0038183]; cellular response to xenobiotic stimulus [GO:0071466]; regulation of bile acid secretion [GO:0120188]; response to estrogen [GO:0043627]; response to ethanol [GO:0045471]; response to nutrient levels [GO:0031667]; response to organic cyclic compound [GO:0014070]	basolateral plasma membrane [GO:0016323]; plasma membrane [GO:0005886]	bile acid:sodium symporter activity [GO:0008508]; virus receptor activity [GO:0001618]
P04035	3-hydroxy-3-methylglutaryl-coenzyme A reductase (HMG-CoA reductase) (EC 1.1.1.34)	888	i18-37o62-80i91-111o127-140i164-184o192-212i256-275o320-339i	['281', '296', '419', '518', '870']	5	['419','518','870']	3		0	['419', '518', '870']	3	cholesterol biosynthetic process [GO:0006695]; coenzyme A metabolic process [GO:0015936]; isoprenoid biosynthetic process [GO:0008299]; long-term synaptic potentiation [GO:0060291]; negative regulation of amyloid-beta clearance [GO:1900222]; negative regulation of protein catabolic process [GO:0042177]; negative regulation of protein secretion [GO:0050709]; regulation of ERK1 and ERK2 cascade [GO…	endoplasmic reticulum [GO:0005783]; endoplasmic reticulum membrane [GO:0005789]; peroxisomal membrane [GO:0005778]	coenzyme A binding [GO:0120225]; GTPase regulator activity [GO:0030695]; hydroxymethylglutaryl-CoA reductase (NADPH) activity [GO:0004420]; NADPH binding [GO:0070402]
P48995	Short transient receptor potential channel 1 (TrpC1) (Transient receptor protein 1) (TRP-1)	793	i351-361o362-371i384-404o423-439i455-475o497-517i537-558o624-644i	['70', '287', '306', '581']	4	['70','287','306']	3	['287']	1	['70', '306']	2	calcium ion transmembrane transport [GO:0070588]; calcium ion transport [GO:0006816]; melanin biosynthetic process [GO:0042438]; positive regulation of release of sequestered calcium ion into cytosol [GO:0051281]; regulation of cardiac conduction [GO:1903779]; regulation of cytosolic calcium ion concentration [GO:0051480]; response to calcium ion [GO:0051592]	cation channel complex [GO:0034703]; plasma membrane [GO:0005886]; receptor complex [GO:0043235]	ATPase binding [GO:0051117]; calcium channel activity [GO:0005262]; inositol 1,4,5 trisphosphate binding [GO:0070679]; monoatomic cation channel activity [GO:0005261]; signaling receptor binding [GO:0005102]; store-operated calcium channel activity [GO:0015279]; transmembrane transporter binding [GO:0044325]
[truncated: 2,016 more rows]
