# Supplementary material for: A quest for cytosolic sequons and their functions
Source: Sci Rep. 2024 Apr 2;14:7736. doi: 10.1038/s41598-024-57334-1 (PMC10987669; doi:10.1038/s41598-024-57334-1)
Supplement: Supplementary file 1 — Supplementary Information. [file 41598_2024_57334_MOESM1_ESM.zip › Supplementary Table S2.xlsx]

## Sheet: Cytoproteins
Uniprot accession	Protein name	Gene Ontology (biological process)	Gene Ontology (cellular component)	Gene Ontology (molecular function)
Q07283	Trichohyalin	intermediate filament organization [GO:0045109]; keratinization [GO:0031424]	cornified envelope [GO:0001533]; cytoskeleton [GO:0005856]; cytosol [GO:0005829]	calcium ion binding [GO:0005509]; transition metal ion binding [GO:0046914]
Q02952	A-kinase anchor protein 12 (AKAP-12) (A-kinase anchor protein 250 kDa) (AKAP 250) (Gravin) (Myasthenia gravis autoantigen)	adenylate cyclase-inhibiting G protein-coupled receptor signaling pathway [GO:0007193]; cellular response to interleukin-1 [GO:0071347]; cellular response to tumor necrosis factor [GO:0071356]; G protein-coupled receptor signaling pathway [GO:0007186]; hepatic stellate cell activation [GO:0035733]; modulation of chemical synaptic transmission [GO:0050804]; negative regulation of vascular permeabi…	cell cortex [GO:0005938]; cytoplasm [GO:0005737]; cytoskeleton [GO:0005856]; cytosol [GO:0005829]; focal adhesion [GO:0005925]; neuronal cell body [GO:0043025]; plasma membrane [GO:0005886]; Schaffer collateral - CA1 synapse [GO:0098685]	adenylate cyclase binding [GO:0008179]; calmodulin binding [GO:0005516]; protein kinase A binding [GO:0051018]
H7BZ55	Ciliary rootlet coiled-coil protein 2		centriole [GO:0005814]; centrosome [GO:0005813]
Q6DT37	Serine/threonine-protein kinase MRCK gamma (EC 2.7.11.1) (CDC42-binding protein kinase gamma) (DMPK-like gamma) (Myotonic dystrophy kinase-related CDC42-binding kinase gamma) (MRCK gamma) (MRCKG) (Myotonic dystrophy protein kinase-like gamma) (Myotonic dystrophy protein kinase-like alpha)	actin cytoskeleton organization [GO:0030036]; actomyosin structure organization [GO:0031032]; protein phosphorylation [GO:0006468]	cell leading edge [GO:0031252]; centriolar satellite [GO:0034451]; cytoplasm [GO:0005737]; cytoskeleton [GO:0005856]; cytosol [GO:0005829]	ATP binding [GO:0005524]; magnesium ion binding [GO:0000287]; protein serine kinase activity [GO:0106310]; protein serine/threonine kinase activity [GO:0004674]
A6NC98	Coiled-coil domain-containing protein 88B (Brain leucine zipper domain-containing protein) (Gipie) (Hook-related protein 3) (HkRP3)	cytoplasmic microtubule organization [GO:0031122]; cytoskeleton-dependent intracellular transport [GO:0030705]; defense response to protozoan [GO:0042832]; positive regulation of cytokine production [GO:0001819]; positive regulation of T cell activation [GO:0050870]; positive regulation of T cell proliferation [GO:0042102]	centrosome [GO:0005813]; cytoplasm [GO:0005737]; cytosol [GO:0005829]; endoplasmic reticulum [GO:0005783]; Golgi apparatus [GO:0005794]; membrane [GO:0016020]; nucleoplasm [GO:0005654]	dynein light intermediate chain binding [GO:0051959]; microtubule binding [GO:0008017]
Q5SXM2	snRNA-activating protein complex subunit 4 (SNAPc subunit 4) (Proximal sequence element-binding transcription factor subunit alpha) (PSE-binding factor subunit alpha) (PTF subunit alpha) (snRNA-activating protein complex 190 kDa subunit) (SNAPc 190 kDa subunit)	snRNA transcription by RNA polymerase II [GO:0042795]; snRNA transcription by RNA polymerase III [GO:0042796]	nucleoplasm [GO:0005654]; nucleus [GO:0005634]; snRNA-activating protein complex [GO:0019185]	DNA binding [GO:0003677]; RNA polymerase II general transcription initiation factor activity [GO:0016251]; RNA polymerase III general transcription initiation factor activity [GO:0000995]; RNA polymerase III type 3 promoter sequence-specific DNA binding [GO:0001006]
Q9BXM0	Periaxin	axon ensheathment [GO:0008366]; peripheral nervous system myelin maintenance [GO:0032287]; regulation of RNA splicing [GO:0043484]	anchoring junction [GO:0070161]; cytoplasm [GO:0005737]; nucleus [GO:0005634]; plasma membrane [GO:0005886]
Q9UKV3	Apoptotic chromatin condensation inducer in the nucleus (Acinus)	apoptotic chromosome condensation [GO:0030263]; erythrocyte differentiation [GO:0030218]; mRNA processing [GO:0006397]; negative regulation of mRNA splicing, via spliceosome [GO:0048025]; positive regulation of apoptotic process [GO:0043065]; positive regulation of monocyte differentiation [GO:0045657]; RNA splicing [GO:0008380]	ASAP complex [GO:0061574]; cytosol [GO:0005829]; nuclear speck [GO:0016607]; nucleoplasm [GO:0005654]; nucleus [GO:0005634]; plasma membrane [GO:0005886]	ATP hydrolysis activity [GO:0016887]; enzyme binding [GO:0019899]; nucleic acid binding [GO:0003676]; RNA binding [GO:0003723]
Q9C0J8	pre-mRNA 3' end processing protein WDR33 (WD repeat-containing protein 33) (WD repeat-containing protein of 146 kDa)	mRNA polyadenylation [GO:0006378]; postreplication repair [GO:0006301]; spermatogenesis [GO:0007283]	collagen trimer [GO:0005581]; fibrillar center [GO:0001650]; mRNA cleavage and polyadenylation specificity factor complex [GO:0005847]; nucleoplasm [GO:0005654]; nucleus [GO:0005634]	RNA binding [GO:0003723]
Q6ZMY3	SPOC domain-containing protein 1	cell differentiation [GO:0030154]; DNA methylation [GO:0006306]; DNA-templated transcription [GO:0006351]; regulatory ncRNA-mediated gene silencing [GO:0031047]; retrotransposon silencing [GO:0010526]; spermatogenesis [GO:0007283]	chromosome [GO:0005694]; nucleus [GO:0005634]
O94761	ATP-dependent DNA helicase Q4 (EC 3.6.4.12) (DNA helicase, RecQ-like type 4) (RecQ4) (RTS) (RecQ protein-like 4)	DNA duplex unwinding [GO:0032508]; DNA repair [GO:0006281]; DNA replication [GO:0006260]; DNA unwinding involved in DNA replication [GO:0006268]; double-strand break repair via homologous recombination [GO:0000724]; telomere maintenance [GO:0000723]; telomeric D-loop disassembly [GO:0061820]	chromosome [GO:0005694]; chromosome, telomeric region [GO:0000781]; cytoplasm [GO:0005737]; membrane [GO:0016020]; nucleoplasm [GO:0005654]; nucleus [GO:0005634]	ATP binding [GO:0005524]; ATP hydrolysis activity [GO:0016887]; bubble DNA binding [GO:0000405]; DNA/DNA annealing activity [GO:1990814]; four-way junction helicase activity [GO:0009378]; helicase activity [GO:0004386]; oxidized purine DNA binding [GO:0032357]; telomeric D-loop binding [GO:0061821]
Q58EX7	Puratrophin-1 (Pleckstrin homology domain-containing family G member 4) (PH domain-containing family G member 4) (Purkinje cell atrophy-associated protein 1)	axon guidance [GO:0007411]; regulation of small GTPase mediated signal transduction [GO:0051056]	cytoplasm [GO:0005737]; cytosol [GO:0005829]; extrinsic component of membrane [GO:0019898]; plasma membrane [GO:0005886]	guanyl-nucleotide exchange factor activity [GO:0005085]
Q9H6R4	Nucleolar protein 6 (Nucleolar RNA-associated protein) (Nrap)	ribosomal small subunit biogenesis [GO:0042274]; rRNA processing [GO:0006364]; tRNA export from nucleus [GO:0006409]	condensed nuclear chromosome [GO:0000794]; CURI complex [GO:0032545]; mitochondrion [GO:0005739]; nucleolus [GO:0005730]; nucleoplasm [GO:0005654]; small-subunit processome [GO:0032040]; UTP-C complex [GO:0034456]	RNA binding [GO:0003723]
Q14324	Myosin-binding protein C, fast-type (Fast MyBP-C) (C-protein, skeletal muscle fast isoform)	cell adhesion [GO:0007155]	cytosol [GO:0005829]; myosin filament [GO:0032982]	actin binding [GO:0003779]; structural constituent of muscle [GO:0008307]
Q70EL4	Ubiquitin carboxyl-terminal hydrolase 43 (EC 3.4.19.12) (Deubiquitinating enzyme 43) (Ubiquitin thioesterase 43) (Ubiquitin-specific-processing protease 43)	proteolysis [GO:0006508]; translesion synthesis [GO:0019985]	nucleoplasm [GO:0005654]	cysteine-type deubiquitinase activity [GO:0004843]; ISG15-specific peptidase activity [GO:0019785]
P28340	DNA polymerase delta catalytic subunit (EC 2.7.7.7) (3'-5' exodeoxyribonuclease) (EC 3.1.11.-) (DNA polymerase subunit delta p125)	base-excision repair, gap-filling [GO:0006287]; cellular response to UV [GO:0034644]; DNA biosynthetic process [GO:0071897]; DNA repair [GO:0006281]; DNA replication [GO:0006260]; DNA replication proofreading [GO:0045004]; DNA synthesis involved in DNA repair [GO:0000731]; DNA-templated DNA replication [GO:0006261]; error-free translesion synthesis [GO:0070987]; fatty acid homeostasis [GO:0055089…	aggresome [GO:0016235]; cytosol [GO:0005829]; delta DNA polymerase complex [GO:0043625]; membrane [GO:0016020]; nucleoplasm [GO:0005654]; nucleotide-excision repair complex [GO:0000109]; nucleus [GO:0005634]	3'-5'-DNA exonuclease activity [GO:0008296]; 4 iron, 4 sulfur cluster binding [GO:0051539]; chromatin binding [GO:0003682]; damaged DNA binding [GO:0003684]; DNA binding [GO:0003677]; DNA-directed DNA polymerase activity [GO:0003887]; enzyme binding [GO:0019899]; metal ion binding [GO:0046872]; nucleotide binding [GO:0000166]
A0A096LP49	Coiled-coil domain-containing protein 187	microtubule anchoring [GO:0034453]	centrosome [GO:0005813]	microtubule binding [GO:0008017]
P0CJ78	Zinc finger protein 865	regulation of transcription by RNA polymerase II [GO:0006357]	nucleus [GO:0005634]	DNA-binding transcription factor activity [GO:0003700]; metal ion binding [GO:0046872]; RNA polymerase II cis-regulatory region sequence-specific DNA binding [GO:0000978]
Q6ZRI6	Uncharacterized protein C15orf39		cytosol [GO:0005829]
O15294	UDP-N-acetylglucosamine--peptide N-acetylglucosaminyltransferase 110 kDa subunit (EC 2.4.1.255) (O-GlcNAc transferase subunit p110) (O-linked N-acetylglucosamine transferase 110 kDa subunit) (OGT)	apoptotic process [GO:0006915]; chromatin organization [GO:0006325]; circadian regulation of gene expression [GO:0032922]; hemopoiesis [GO:0030097]; mitophagy [GO:0000423]; negative regulation of cell migration [GO:0030336]; negative regulation of proteasomal ubiquitin-dependent protein catabolic process [GO:0032435]; negative regulation of protein ubiquitination [GO:0031397]; negative regulation…	cell projection [GO:0042995]; cytosol [GO:0005829]; glutamatergic synapse [GO:0098978]; histone acetyltransferase complex [GO:0000123]; mitochondrial membrane [GO:0031966]; NSL complex [GO:0044545]; nucleoplasm [GO:0005654]; nucleus [GO:0005634]; plasma membrane [GO:0005886]; protein N-acetylglucosaminyltransferase complex [GO:0017122]; protein-containing complex [GO:0032991]; Sin3 complex [GO:00…	acetylglucosaminyltransferase activity [GO:0008375]; chromatin DNA binding [GO:0031490]; phosphatidylinositol-3,4,5-trisphosphate binding [GO:0005547]; protein O-acetylglucosaminyltransferase activity [GO:0097363]
Q9HCM7	Fibrosin-1-like protein (AUTS2-like protein) (HBV X-transactivated gene 9 protein) (HBV XAg-transactivated protein 9)			RNA binding [GO:0003723]
O00291	Huntingtin-interacting protein 1 (HIP-1) (Huntingtin-interacting protein I) (HIP-I)	actin filament organization [GO:0007015]; activation of cysteine-type endopeptidase activity involved in apoptotic process [GO:0006919]; apoptotic process [GO:0006915]; apoptotic signaling pathway [GO:0097190]; cell differentiation [GO:0030154]; clathrin coat assembly [GO:0048268]; endocytosis [GO:0006897]; neurotransmitter receptor transport [GO:0099637]; positive regulation of epidermal growth …	clathrin-coated vesicle [GO:0030136]; clathrin-coated vesicle membrane [GO:0030665]; cytoplasm [GO:0005737]; cytoskeleton [GO:0005856]; cytosol [GO:0005829]; glutamatergic synapse [GO:0098978]; Golgi apparatus [GO:0005794]; intracellular membrane-bounded organelle [GO:0043231]; membrane [GO:0016020]; nucleus [GO:0005634]; postsynapse [GO:0098794]; postsynaptic membrane [GO:0045211]; presynapse [G…	actin filament binding [GO:0051015]; AP-2 adaptor complex binding [GO:0035612]; clathrin adaptor activity [GO:0035615]; clathrin binding [GO:0030276]; clathrin light chain binding [GO:0032051]; epidermal growth factor receptor binding [GO:0005154]; glutamate receptor binding [GO:0035254]; phosphatidylinositol binding [GO:0035091]; phosphatidylinositol-3,4-bisphosphate binding [GO:0043325]; phosph…
Q5HY64	Putative protein FAM47C
Q9H5P4	PDZ domain-containing protein 7	auditory receptor cell development [GO:0060117]; auditory receptor cell stereocilium organization [GO:0060088]; detection of mechanical stimulus involved in sensory perception of sound [GO:0050910]; establishment of localization in cell [GO:0051649]; establishment of protein localization [GO:0045184]; inner ear receptor cell differentiation [GO:0060113]; sensory perception of sound [GO:0007605]	cilium [GO:0005929]; extracellular space [GO:0005615]; nucleoplasm [GO:0005654]; nucleus [GO:0005634]; plasma membrane [GO:0005886]; stereocilia ankle link [GO:0002141]; stereocilia ankle link complex [GO:0002142]; stereocilium [GO:0032420]; stereocilium tip [GO:0032426]; USH2 complex [GO:1990696]	identical protein binding [GO:0042802]
A5PKW4	PH and SEC7 domain-containing protein 1 (Exchange factor for ADP-ribosylation factor guanine nucleotide factor 6) (Exchange factor for ARF6) (Exchange factor for ARF6 A) (Pleckstrin homology and SEC7 domain-containing protein 1)	neuron projection development [GO:0031175]; regulation of ARF protein signal transduction [GO:0032012]; signal transduction [GO:0007165]	cleavage furrow [GO:0032154]; dendritic spine [GO:0043197]; postsynaptic density, intracellular component [GO:0099092]; ruffle membrane [GO:0032587]	guanyl-nucleotide exchange factor activity [GO:0005085]; phospholipid binding [GO:0005543]
Q7Z6P3	Ras-related protein Rab-44	histamine secretion by mast cell [GO:0002553]; histamine secretion mediated by IgE immunoglobulin [GO:0097279]; vesicle-mediated transport [GO:0016192]	azurophil granule membrane [GO:0035577]; plasma membrane [GO:0005886]; specific granule membrane [GO:0035579]	calcium ion binding [GO:0005509]; GTP binding [GO:0005525]; GTPase activity [GO:0003924]
Q9ULE3	DENN domain-containing protein 2A	protein transport [GO:0015031]; retrograde transport, endosome to Golgi [GO:0042147]	actin cytoskeleton [GO:0015629]; cytosol [GO:0005829]	guanyl-nucleotide exchange factor activity [GO:0005085]
Q8IX07	Zinc finger protein ZFPM1 (Friend of GATA protein 1) (FOG-1) (Friend of GATA 1) (Zinc finger protein 89A) (Zinc finger protein multitype 1)	atrial septum morphogenesis [GO:0060413]; atrioventricular valve morphogenesis [GO:0003181]; cardiac muscle tissue morphogenesis [GO:0055008]; definitive erythrocyte differentiation [GO:0060318]; embryonic hemopoiesis [GO:0035162]; erythrocyte differentiation [GO:0030218]; granulocyte differentiation [GO:0030851]; heart development [GO:0007507]; megakaryocyte development [GO:0035855]; megakaryocy…	chromatin [GO:0000785]; nucleoplasm [GO:0005654]; nucleus [GO:0005634]; transcription regulator complex [GO:0005667]; transcription repressor complex [GO:0017053]	DNA binding [GO:0003677]; metal ion binding [GO:0046872]; RNA polymerase II-specific DNA-binding transcription factor binding [GO:0061629]; transcription corepressor activity [GO:0003714]
A6NFI3	Zinc finger protein 316	regulation of transcription by RNA polymerase II [GO:0006357]	nucleus [GO:0005634]	DNA-binding transcription factor activity, RNA polymerase II-specific [GO:0000981]; metal ion binding [GO:0046872]; sequence-specific DNA binding [GO:0043565]
O94762	ATP-dependent DNA helicase Q5 (EC 3.6.4.12) (DNA helicase, RecQ-like type 5) (RecQ5) (RecQ protein-like 5)	cell division [GO:0051301]; cellular response to camptothecin [GO:0072757]; cellular response to ketone [GO:1901655]; cellular response to xenobiotic stimulus [GO:0071466]; chromosome separation [GO:0051304]; DNA metabolic process [GO:0006259]; DNA repair [GO:0006281]; DNA replication [GO:0006260]; DNA unwinding involved in DNA replication [GO:0006268]; double-strand break repair via homologous r…	chromosome [GO:0005694]; cytoplasm [GO:0005737]; cytosol [GO:0005829]; nucleoplasm [GO:0005654]; nucleus [GO:0005634]; replication fork [GO:0005657]; transcription preinitiation complex [GO:0097550]	3'-5' DNA helicase activity [GO:0043138]; ATP binding [GO:0005524]; ATP hydrolysis activity [GO:0016887]; DNA helicase activity [GO:0003678]; four-way junction helicase activity [GO:0009378]; helicase activity [GO:0004386]; identical protein binding [GO:0042802]; nucleic acid binding [GO:0003676]; RNA polymerase II complex binding [GO:0000993]
O43592	Exportin-T (Exportin(tRNA)) (tRNA exportin)	intracellular protein transport [GO:0006886]; tRNA export from nucleus [GO:0006409]; tRNA re-export from nucleus [GO:0071528]	cytoplasm [GO:0005737]; cytosol [GO:0005829]; nuclear matrix [GO:0016363]; nuclear pore [GO:0005643]; nucleoplasm [GO:0005654]	small GTPase binding [GO:0031267]; tRNA binding [GO:0000049]
Q6NV74	CRACD-like protein
Q9UHL9	General transcription factor II-I repeat domain-containing protein 1 (GTF2I repeat domain-containing protein 1) (General transcription factor III) (MusTRD1/BEN) (Muscle TFII-I repeat domain-containing protein 1) (Slow-muscle-fiber enhancer-binding protein) (USE B1-binding protein) (Williams-Beuren syndrome chromosomal region 11 protein) (Williams-Beuren syndrome chromosomal region 12 protein)	negative regulation of transcription by RNA polymerase II [GO:0000122]; regulation of DNA-templated transcription [GO:0006355]; transcription by RNA polymerase II [GO:0006366]; transition between slow and fast fiber [GO:0014886]	cytosol [GO:0005829]; nucleoplasm [GO:0005654]; nucleus [GO:0005634]	DNA-binding transcription factor activity [GO:0003700]; DNA-binding transcription factor activity, RNA polymerase II-specific [GO:0000981]; DNA-binding transcription repressor activity, RNA polymerase II-specific [GO:0001227]; RNA polymerase II cis-regulatory region sequence-specific DNA binding [GO:0000978]
O15083	ERC protein 2	maintenance of presynaptic active zone structure [GO:0048790]; neuromuscular synaptic transmission [GO:0007274]; regulation of calcium-dependent activation of synaptic vesicle fusion [GO:0150037]; regulation of presynaptic cytosolic calcium ion concentration [GO:0099509]; regulation of synaptic plasticity [GO:0048167]; synaptic vesicle priming [GO:0016082]	cytoskeleton of presynaptic active zone [GO:0048788]; GABA-ergic synapse [GO:0098982]; glutamatergic synapse [GO:0098978]; growth cone [GO:0030426]; presynaptic active zone [GO:0048786]; presynaptic membrane [GO:0042734]	structural constituent of presynaptic active zone [GO:0098882]
Q8IXZ2	Zinc finger CCCH domain-containing protein 3 (Smad-interacting CPSF-like factor)	mRNA 3'-end processing [GO:0031124]; mRNA transport [GO:0051028]; positive regulation of activin receptor signaling pathway [GO:0032927]	mRNA cleavage and polyadenylation specificity factor complex [GO:0005847]; nucleus [GO:0005634]	DNA binding [GO:0003677]; metal ion binding [GO:0046872]; R-SMAD binding [GO:0070412]
O15327	Inositol polyphosphate 4-phosphatase type II (Type II inositol 3,4-bisphosphate 4-phosphatase) (EC 3.1.3.66)	inositol phosphate metabolic process [GO:0043647]; phosphatidylinositol biosynthetic process [GO:0006661]; phosphatidylinositol dephosphorylation [GO:0046856]; signal transduction [GO:0007165]	cytoplasm [GO:0005737]; cytosol [GO:0005829]	inositol-1,3,4-trisphosphate 4-phosphatase activity [GO:0017161]; inositol-3,4-bisphosphate 4-phosphatase activity [GO:0052828]; phosphatidylinositol-3,4-bisphosphate 4-phosphatase activity [GO:0016316]
P10275	Androgen receptor (Dihydrotestosterone receptor) (Nuclear receptor subfamily 3 group C member 4)	activation of prostate induction by androgen receptor signaling pathway [GO:0060520]; androgen receptor signaling pathway [GO:0030521]; animal organ formation [GO:0048645]; cell-cell signaling [GO:0007267]; cellular response to estrogen stimulus [GO:0071391]; cellular response to steroid hormone stimulus [GO:0071383]; cellular response to testosterone stimulus [GO:0071394]; epithelial cell differ…	chromatin [GO:0000785]; cytoplasm [GO:0005737]; cytosol [GO:0005829]; nuclear speck [GO:0016607]; nucleoplasm [GO:0005654]; nucleus [GO:0005634]; plasma membrane [GO:0005886]; protein-containing complex [GO:0032991]	androgen binding [GO:0005497]; ATPase binding [GO:0051117]; beta-catenin binding [GO:0008013]; chromatin binding [GO:0003682]; DNA-binding transcription activator activity, RNA polymerase II-specific [GO:0001228]; DNA-binding transcription factor activity [GO:0003700]; DNA-binding transcription factor activity, RNA polymerase II-specific [GO:0000981]; enzyme binding [GO:0019899]; estrogen respons…
P07197	Neurofilament medium polypeptide (NF-M) (160 kDa neurofilament protein) (Neurofilament 3) (Neurofilament triplet M protein)	neurofilament bundle assembly [GO:0033693]	axon [GO:0030424]; cytoplasm [GO:0005737]; intermediate filament [GO:0005882]; intermediate filament cytoskeleton [GO:0045111]; neurofibrillary tangle [GO:0097418]; neurofilament [GO:0005883]; postsynaptic intermediate filament cytoskeleton [GO:0099160]	microtubule binding [GO:0008017]; structural constituent of cytoskeleton [GO:0005200]
Q92888	Rho guanine nucleotide exchange factor 1 (115 kDa guanine nucleotide exchange factor) (p115-RhoGEF) (p115RhoGEF) (Sub1.5)	G protein-coupled receptor signaling pathway [GO:0007186]; regulation of small GTPase mediated signal transduction [GO:0051056]; Rho protein signal transduction [GO:0007266]	cytoplasm [GO:0005737]; cytosol [GO:0005829]; plasma membrane [GO:0005886]	G protein-coupled receptor binding [GO:0001664]; GTPase activator activity [GO:0005096]; guanyl-nucleotide exchange factor activity [GO:0005085]; RNA binding [GO:0003723]
Q9HB75	p53-induced death domain-containing protein 1 (EC 3.4.21.-) (Leucine-rich repeat and death domain-containing protein) [Cleaved into: PIDD-N; PIDD-C; PIDD-CC]	activation of cysteine-type endopeptidase activity involved in apoptotic process [GO:0006919]; apoptotic process [GO:0006915]; DNA damage response [GO:0006974]; DNA damage response, signal transduction by p53 class mediator resulting in cell cycle arrest [GO:0006977]; extrinsic apoptotic signaling pathway via death domain receptors [GO:0008625]; negative regulation of apoptotic process [GO:004306…	cytoplasm [GO:0005737]; cytosol [GO:0005829]; endopeptidase complex [GO:1905369]; Golgi apparatus [GO:0005794]; nucleolus [GO:0005730]; nucleoplasm [GO:0005654]; nucleus [GO:0005634]	death receptor binding [GO:0005123]; endopeptidase activity [GO:0004175]
Q13200	26S proteasome non-ATPase regulatory subunit 2 (26S proteasome regulatory subunit RPN1) (26S proteasome regulatory subunit S2) (26S proteasome subunit p97) (Protein 55.11) (Tumor necrosis factor type 1 receptor-associated protein 2)	proteasome-mediated ubiquitin-dependent protein catabolic process [GO:0043161]; regulation of protein catabolic process [GO:0042176]	cytosol [GO:0005829]; extracellular exosome [GO:0070062]; extracellular region [GO:0005576]; ficolin-1-rich granule lumen [GO:1904813]; membrane [GO:0016020]; nucleoplasm [GO:0005654]; nucleus [GO:0005634]; proteasome accessory complex [GO:0022624]; proteasome complex [GO:0000502]; proteasome regulatory particle [GO:0005838]; proteasome regulatory particle, base subcomplex [GO:0008540]; proteasom…	enzyme regulator activity [GO:0030234]
Q8N137	Centrobin (Centrosomal BRCA2-interacting protein) (LYST-interacting protein 8)	centriole replication [GO:0007099]; centrosome separation [GO:0051299]; mitotic cytokinetic process [GO:1902410]; regulation of cilium assembly [GO:1902017]	centriole [GO:0005814]; centrosome [GO:0005813]; cytoplasm [GO:0005737]	protein domain specific binding [GO:0019904]
Q14934	Nuclear factor of activated T-cells, cytoplasmic 4 (NF-ATc4) (NFATc4) (T-cell transcription factor NFAT3) (NF-AT3)	brain-derived neurotrophic factor receptor signaling pathway [GO:0031547]; branching involved in blood vessel morphogenesis [GO:0001569]; calcineurin-NFAT signaling cascade [GO:0033173]; cellular respiration [GO:0045333]; cellular response to lithium ion [GO:0071285]; cellular response to UV [GO:0034644]; dendrite morphogenesis [GO:0048813]; heart development [GO:0007507]; inflammatory response […	chromatin [GO:0000785]; cytosol [GO:0005829]; nuclear speck [GO:0016607]; nucleus [GO:0005634]; transcription regulator complex [GO:0005667]	DNA-binding transcription factor activity, RNA polymerase II-specific [GO:0000981]; DNA-binding transcription repressor activity, RNA polymerase II-specific [GO:0001227]; peroxisome proliferator activated receptor binding [GO:0042975]; RNA polymerase II cis-regulatory region sequence-specific DNA binding [GO:0000978]; sequence-specific double-stranded DNA binding [GO:1990837]
Q08043	Alpha-actinin-3 (Alpha-actinin skeletal muscle isoform 3) (F-actin cross-linking protein)	actin cytoskeleton organization [GO:0030036]; bone morphogenesis [GO:0060349]; focal adhesion assembly [GO:0048041]; muscle cell development [GO:0055001]; negative regulation of calcineurin-NFAT signaling cascade [GO:0070885]; negative regulation of cold-induced thermogenesis [GO:0120163]; negative regulation of glycolytic process [GO:0045820]; negative regulation of oxidative phosphorylation [GO…	actin filament [GO:0005884]; brush border [GO:0005903]; cell junction [GO:0030054]; cell projection [GO:0042995]; cortical actin cytoskeleton [GO:0030864]; cytosol [GO:0005829]; extracellular exosome [GO:0070062]; focal adhesion [GO:0005925]; plasma membrane [GO:0005886]; pseudopodium [GO:0031143]; Z disc [GO:0030018]	actin filament binding [GO:0051015]; calcium ion binding [GO:0005509]; identical protein binding [GO:0042802]; integrin binding [GO:0005178]; structural constituent of muscle [GO:0008307]; transmembrane transporter binding [GO:0044325]
Q6V1X1	Dipeptidyl peptidase 8 (DP8) (EC 3.4.14.5) (Dipeptidyl peptidase IV-related protein 1) (DPRP-1) (Dipeptidyl peptidase VIII) (DPP VIII) (Prolyl dipeptidase DPP8)	apoptotic process [GO:0006915]; immune response [GO:0006955]; negative regulation of programmed cell death [GO:0043069]; proteolysis [GO:0006508]	cytoplasm [GO:0005737]; cytosol [GO:0005829]	aminopeptidase activity [GO:0004177]; dipeptidyl-peptidase activity [GO:0008239]; serine-type peptidase activity [GO:0008236]
Q13435	Splicing factor 3B subunit 2 (Pre-mRNA-splicing factor SF3b 145 kDa subunit) (SF3b145) (Spliceosome-associated protein 145) (SAP 145)	mRNA processing [GO:0006397]; mRNA splicing, via spliceosome [GO:0000398]; RNA splicing [GO:0008380]; U2-type prespliceosome assembly [GO:1903241]	catalytic step 2 spliceosome [GO:0071013]; nuclear speck [GO:0016607]; nucleoplasm [GO:0005654]; nucleus [GO:0005634]; precatalytic spliceosome [GO:0071011]; spliceosomal complex [GO:0005681]; U12-type spliceosomal complex [GO:0005689]; U2 snRNP [GO:0005686]; U2-type precatalytic spliceosome [GO:0071005]; U2-type spliceosomal complex [GO:0005684]	RNA binding [GO:0003723]
Q6ZUM4	Rho GTPase-activating protein 27 (CIN85-associated multi-domain-containing Rho GTPase-activating protein 1) (Rho-type GTPase-activating protein 27) (SH3 domain-containing protein 20)	positive regulation of GTPase activity [GO:0043547]; receptor-mediated endocytosis [GO:0006898]; regulation of small GTPase mediated signal transduction [GO:0051056]; signal transduction [GO:0007165]	cytoplasm [GO:0005737]; cytosol [GO:0005829]; membrane [GO:0016020]	GTPase activator activity [GO:0005096]; SH3 domain binding [GO:0017124]
Q9HCC9	Lateral signaling target protein 2 homolog (hLst2) (Zinc finger FYVE domain-containing protein 28)	negative regulation of epidermal growth factor receptor signaling pathway [GO:0042059]; negative regulation of epidermal growth factor-activated receptor activity [GO:0007175]	cytosol [GO:0005829]; early endosome membrane [GO:0031901]	metal ion binding [GO:0046872]; phosphatidylinositol-3-phosphate binding [GO:0032266]
Q2VPB7	AP-5 complex subunit beta-1 (Adaptor-related protein complex 5 beta subunit) (Beta5)	endosomal transport [GO:0016197]; protein transport [GO:0015031]; vesicle-mediated transport [GO:0016192]	AP-5 adaptor complex [GO:0044599]; AP-type membrane coat adaptor complex [GO:0030119]; late endosome [GO:0005770]; lysosomal membrane [GO:0005765]
A6NNL0	NUT family member 2B
B1AL46	NUT family member 2E
Q8IVF1	NUT family member 2A
Q8TF61	F-box only protein 41		cytosol [GO:0005829]
Q15572	TATA box-binding protein-associated factor RNA polymerase I subunit C (RNA polymerase I-specific TBP-associated factor 110 kDa) (TAFI110) (TATA box-binding protein-associated factor 1C) (TBP-associated factor 1C) (Transcription initiation factor SL1/TIF-IB subunit C)	transcription by RNA polymerase I [GO:0006360]; transcription by RNA polymerase II [GO:0006366]; transcription initiation at RNA polymerase I promoter [GO:0006361]	fibrillar center [GO:0001650]; nucleolus [GO:0005730]; nucleoplasm [GO:0005654]; RNA polymerase transcription factor SL1 complex [GO:0005668]	RNA polymerase I core promoter sequence-specific DNA binding [GO:0001164]; RNA polymerase I general transcription initiation factor activity [GO:0001181]
Q9UEG4	Zinc finger protein 629 (Zinc finger protein 65)	regulation of transcription by RNA polymerase II [GO:0006357]	nucleus [GO:0005634]	DNA-binding transcription activator activity, RNA polymerase II-specific [GO:0001228]; metal ion binding [GO:0046872]; RNA polymerase II cis-regulatory region sequence-specific DNA binding [GO:0000978]
P16499	Rod cGMP-specific 3',5'-cyclic phosphodiesterase subunit alpha (GMP-PDE alpha) (EC 3.1.4.35) (PDE V-B1)	retina development in camera-type eye [GO:0060041]; signal transduction [GO:0007165]; visual perception [GO:0007601]	photoreceptor disc membrane [GO:0097381]; photoreceptor outer segment membrane [GO:0042622]; plasma membrane [GO:0005886]	3',5'-cyclic-GMP phosphodiesterase activity [GO:0047555]; 3',5'-cyclic-nucleotide phosphodiesterase activity [GO:0004114]; metal ion binding [GO:0046872]
Q12852	Mitogen-activated protein kinase kinase kinase 12 (EC 2.7.11.25) (Dual leucine zipper bearing kinase) (DLK) (Leucine-zipper protein kinase) (ZPK) (MAPK-upstream kinase) (MUK) (Mixed lineage kinase)	intracellular signal transduction [GO:0035556]; JNK cascade [GO:0007254]; negative regulation of motor neuron apoptotic process [GO:2000672]; peptidyl-serine phosphorylation [GO:0018105]; positive regulation of DNA-templated transcription [GO:0045893]; positive regulation of ERK1 and ERK2 cascade [GO:0070374]; positive regulation of JUN kinase activity [GO:0043507]; positive regulation of protein…	cytoplasm [GO:0005737]; cytosol [GO:0005829]; growth cone [GO:0030426]; membrane [GO:0016020]; plasma membrane [GO:0005886]	ATP binding [GO:0005524]; JUN kinase kinase kinase activity [GO:0004706]; protein homodimerization activity [GO:0042803]; protein kinase activity [GO:0004672]; protein kinase binding [GO:0019901]; protein serine kinase activity [GO:0106310]; protein serine/threonine kinase activator activity [GO:0043539]; protein serine/threonine kinase activity [GO:0004674]
Q9ULE6	Paladin		cytoplasm [GO:0005737]; cytosol [GO:0005829]	protein tyrosine phosphatase activity [GO:0004725]
Q9BQK8	Phosphatidate phosphatase LPIN3 (EC 3.1.3.4) (Lipin-3) (Lipin-3-like)	cellular response to insulin stimulus [GO:0032869]; fatty acid catabolic process [GO:0009062]; positive regulation of transcription by RNA polymerase II [GO:0045944]; triglyceride biosynthetic process [GO:0019432]	endoplasmic reticulum membrane [GO:0005789]; nucleus [GO:0005634]	phosphatidate phosphatase activity [GO:0008195]; transcription coactivator activity [GO:0003713]
Q9H269	Vacuolar protein sorting-associated protein 16 homolog (hVPS16)	autophagosome maturation [GO:0097352]; endosomal transport [GO:0016197]; endosomal vesicle fusion [GO:0034058]; endosome to lysosome transport [GO:0008333]; intracellular protein transport [GO:0006886]; regulation of SNARE complex assembly [GO:0035542]; vacuole fusion, non-autophagic [GO:0042144]	autophagosome [GO:0005776]; clathrin-coated vesicle [GO:0030136]; CORVET complex [GO:0033263]; early endosome [GO:0005769]; endosome [GO:0005768]; endosome membrane [GO:0010008]; HOPS complex [GO:0030897]; late endosome [GO:0005770]; late endosome membrane [GO:0031902]; lysosomal membrane [GO:0005765]; lysosome [GO:0005764]; recycling endosome [GO:0055037]	actin binding [GO:0003779]
Q5VSL9	Striatin-interacting protein 1 (Protein FAM40A)	cortical actin cytoskeleton organization [GO:0030866]; cytoskeleton organization [GO:0007010]; regulation of cell morphogenesis [GO:0022604]	cytosol [GO:0005829]; extracellular exosome [GO:0070062]; nucleus [GO:0005634]	protein kinase binding [GO:0019901]; small GTPase binding [GO:0031267]
Q9ULQ0	Striatin-interacting protein 2 (Protein FAM40B)	cell migration [GO:0016477]; cytoskeleton organization [GO:0007010]; regulation of cell shape [GO:0008360]	cytoplasm [GO:0005737]; cytosol [GO:0005829]
Q96P50	Arf-GAP with coiled-coil, ANK repeat and PH domain-containing protein 3 (Centaurin-beta-5) (Cnt-b5)	neuron migration [GO:0001764]; regulation of neuron projection development [GO:0010975]	cytoplasm [GO:0005737]; growth cone [GO:0030426]	GTPase activator activity [GO:0005096]; metal ion binding [GO:0046872]
Q92918	Mitogen-activated protein kinase kinase kinase kinase 1 (EC 2.7.11.1) (Hematopoietic progenitor kinase) (MAPK/ERK kinase kinase kinase 1) (MEK kinase kinase 1) (MEKKK 1)	cell population proliferation [GO:0008283]; cellular response to phorbol 13-acetate 12-myristate [GO:1904628]; intracellular signal transduction [GO:0035556]; JNK cascade [GO:0007254]; peptidyl-serine phosphorylation [GO:0018105]; positive regulation of MAPK cascade [GO:0043410]; protein autophosphorylation [GO:0046777]; protein phosphorylation [GO:0006468]	cytoplasm [GO:0005737]; membrane [GO:0016020]	ATP binding [GO:0005524]; MAP kinase kinase kinase kinase activity [GO:0008349]; protein serine kinase activity [GO:0106310]; protein serine/threonine kinase activity [GO:0004674]
A5YM72	Carnosine synthase 1 (EC 6.3.2.11) (ATP-grasp domain-containing protein 1)	carnosine biosynthetic process [GO:0035499]; histidine catabolic process [GO:0006548]	cytosol [GO:0005829]	ATP binding [GO:0005524]; ATP hydrolysis activity [GO:0016887]; carnosine synthase activity [GO:0047730]; homocarnosine synthase activity [GO:0102102]; metal ion binding [GO:0046872]
Q9UJW7	Zinc finger protein 229	regulation of transcription by RNA polymerase II [GO:0006357]	nucleus [GO:0005634]	DNA-binding transcription activator activity, RNA polymerase II-specific [GO:0001228]; metal ion binding [GO:0046872]; RNA polymerase II cis-regulatory region sequence-specific DNA binding [GO:0000978]
Q3ZLR7	Transcription factor SPT20 homolog-like 1	regulation of transcription by RNA polymerase II [GO:0006357]	SAGA complex [GO:0000124]	transcription coregulator activity [GO:0003712]
Q6PJG6	BRCA1-associated ATM activator 1 (BRCA1-associated protein required for ATM activation protein 1)	apoptotic process [GO:0006915]; cell migration [GO:0016477]; cell population proliferation [GO:0008283]; DNA damage response [GO:0006974]; glucose metabolic process [GO:0006006]; mitochondrion localization [GO:0051646]; positive regulation of cell growth [GO:0030307]; positive regulation of protein phosphorylation [GO:0001934]; response to ionizing radiation [GO:0010212]	cytoplasm [GO:0005737]; membrane [GO:0016020]; nucleoplasm [GO:0005654]; nucleus [GO:0005634]
Q6NY19	KN motif and ankyrin repeat domain-containing protein 3 (Ankyrin repeat domain-containing protein 47)	negative regulation of actin filament polymerization [GO:0030837]	cytoplasm [GO:0005737]; cytoskeleton [GO:0005856]
Q9BUQ8	Probable ATP-dependent RNA helicase DDX23 (EC 3.6.4.13) (100 kDa U5 snRNP-specific protein) (DEAD box protein 23) (PRP28 homolog) (U5-100kD)	cis assembly of pre-catalytic spliceosome [GO:0000354]; mRNA splicing, via spliceosome [GO:0000398]; R-loop processing [GO:0062176]; RNA splicing [GO:0008380]; RNA splicing, via transesterification reactions [GO:0000375]	catalytic step 2 spliceosome [GO:0071013]; chromatin [GO:0000785]; extracellular exosome [GO:0070062]; nucleolus [GO:0005730]; nucleoplasm [GO:0005654]; nucleus [GO:0005634]; U4/U6 x U5 tri-snRNP complex [GO:0046540]; U5 snRNP [GO:0005682]	ATP binding [GO:0005524]; ATP hydrolysis activity [GO:0016887]; RNA binding [GO:0003723]; RNA helicase activity [GO:0003724]
Q7Z3E5	LisH domain-containing protein ARMC9 (Armadillo repeat-containing protein 9) (Melanoma/melanocyte-specific tumor antigen KU-MEL-1) (NS21)	cilium assembly [GO:0060271]; positive regulation of smoothened signaling pathway [GO:0045880]	centriole [GO:0005814]; ciliary basal body [GO:0036064]; ciliary tip [GO:0097542]; cytoplasm [GO:0005737]; extracellular exosome [GO:0070062]
A6NCM1	IQ and AAA domain-containing protein 1-like (IQ and AAA domain-containing protein 1 pseudogene 1)			ATP binding [GO:0005524]; ATP hydrolysis activity [GO:0016887]; microtubule severing ATPase activity [GO:0008568]
Q96JM3	Chromosome alignment-maintaining phosphoprotein 1 (Zinc finger protein 828)	attachment of mitotic spindle microtubules to kinetochore [GO:0051315]; protein localization to kinetochore [GO:0034501]; protein localization to microtubule [GO:0035372]; sister chromatid biorientation [GO:0031134]	condensed chromosome [GO:0000793]; cytoplasm [GO:0005737]; kinetochore [GO:0000776]; nuclear body [GO:0016604]; nucleoplasm [GO:0005654]; nucleus [GO:0005634]; spindle [GO:0005819]	metal ion binding [GO:0046872]
Q12788	Transducin beta-like protein 3 (WD repeat-containing protein SAZD)	endonucleolytic cleavage in 5'-ETS of tricistronic rRNA transcript (SSU-rRNA, 5.8S rRNA, LSU-rRNA) [GO:0000480]; endonucleolytic cleavage to generate mature 5'-end of SSU-rRNA from (SSU-rRNA, 5.8S rRNA, LSU-rRNA) [GO:0000472]; ribosomal small subunit biogenesis [GO:0042274]	90S preribosome [GO:0030686]; nucleolus [GO:0005730]; nucleoplasm [GO:0005654]; small-subunit processome [GO:0032040]	RNA binding [GO:0003723]; U3 snoRNA binding [GO:0034511]
O43299	AP-5 complex subunit zeta-1 (Adaptor-related protein complex 5 zeta subunit) (Zeta5)	double-strand break repair via homologous recombination [GO:0000724]; endosomal transport [GO:0016197]; protein transport [GO:0015031]; vesicle-mediated transport [GO:0016192]	AP-5 adaptor complex [GO:0044599]; AP-type membrane coat adaptor complex [GO:0030119]; cytoplasm [GO:0005737]; late endosome [GO:0005770]; nuclear speck [GO:0016607]; nucleoplasm [GO:0005654]; nucleus [GO:0005634]
Q5VT03	NUT family member 2D
Q13105	Zinc finger and BTB domain-containing protein 17 (Myc-interacting zinc finger protein 1) (Miz-1) (Zinc finger protein 151) (Zinc finger protein 60)	ectoderm development [GO:0007398]; G1 to G0 transition [GO:0070314]; gastrulation with mouth forming second [GO:0001702]; negative regulation of cell cycle [GO:0045786]; negative regulation of cell population proliferation [GO:0008285]; negative regulation of transcription by RNA polymerase II [GO:0000122]; positive regulation of transcription by RNA polymerase II [GO:0045944]; regulation of cyto…	nucleoplasm [GO:0005654]; protein-containing complex [GO:0032991]; protein-DNA complex [GO:0032993]	core promoter sequence-specific DNA binding [GO:0001046]; DNA-binding transcription activator activity, RNA polymerase II-specific [GO:0001228]; DNA-binding transcription factor activity [GO:0003700]; DNA-binding transcription factor binding [GO:0140297]; DNA-binding transcription repressor activity, RNA polymerase II-specific [GO:0001227]; metal ion binding [GO:0046872]; RNA polymerase II cis-re…
Q96QK1	Vacuolar protein sorting-associated protein 35 (hVPS35) (Maternal-embryonic 3) (Vesicle protein sorting 35)	endocytic recycling [GO:0032456]; intracellular protein transport [GO:0006886]; lysosome organization [GO:0007040]; mitochondrial fragmentation involved in apoptotic process [GO:0043653]; mitochondrion to lysosome transport [GO:0099074]; modulation of chemical synaptic transmission [GO:0050804]; negative regulation of gene expression [GO:0010629]; negative regulation of inflammatory response [GO:…	cytosol [GO:0005829]; dopaminergic synapse [GO:0098691]; early endosome [GO:0005769]; endosome [GO:0005768]; endosome membrane [GO:0010008]; extracellular exosome [GO:0070062]; glutamatergic synapse [GO:0098978]; late endosome [GO:0005770]; lysosomal membrane [GO:0005765]; lysosome [GO:0005764]; mitochondrion-derived vesicle [GO:0099073]; neuron projection [GO:0043005]; neuronal cell body [GO:004…	D1 dopamine receptor binding [GO:0031748]
P21127	Cyclin-dependent kinase 11B (EC 2.7.11.22) (Cell division cycle 2-like protein kinase 1) (CLK-1) (Cell division protein kinase 11B) (Galactosyltransferase-associated protein kinase p58/GTA) (PITSLRE serine/threonine-protein kinase CDC2L1) (p58 CLK-1)	apoptotic process [GO:0006915]; mitotic cell cycle [GO:0000278]; protein phosphorylation [GO:0006468]; regulation of apoptotic process [GO:0042981]; regulation of cell cycle [GO:0051726]; regulation of cell growth [GO:0001558]; regulation of centrosome cycle [GO:0046605]; regulation of DNA-templated transcription [GO:0006355]; regulation of mitotic cell cycle [GO:0007346]; regulation of mRNA proc…	cyclin-dependent protein kinase holoenzyme complex [GO:0000307]; cytoplasm [GO:0005737]; nucleus [GO:0005634]	ATP binding [GO:0005524]; cyclin-dependent protein serine/threonine kinase activity [GO:0004693]; protein kinase activity [GO:0004672]; protein serine kinase activity [GO:0106310]; protein serine/threonine kinase activity [GO:0004674]; RNA binding [GO:0003723]
Q6NUI2	Glycerol-3-phosphate acyltransferase 2, mitochondrial (GPAT-2) (EC 2.3.1.15) (1-acylglycerol-3-phosphate O-acyltransferase GPAT2) (EC 2.3.1.51) (xGPAT1)	CDP-diacylglycerol biosynthetic process [GO:0016024]; fatty acid metabolic process [GO:0006631]; glycerol-3-phosphate metabolic process [GO:0006072]; phosphatidic acid biosynthetic process [GO:0006654]; phospholipid biosynthetic process [GO:0008654]; piRNA processing [GO:0034587]; triglyceride biosynthetic process [GO:0019432]	mitochondrial membrane [GO:0031966]; mitochondrial outer membrane [GO:0005741]; mitochondrion [GO:0005739]	1-acylglycerol-3-phosphate O-acyltransferase activity [GO:0003841]; glycerol-3-phosphate O-acyltransferase activity [GO:0004366]; sn-1-glycerol-3-phosphate C16:0-DCA-CoA acyl transferase activity [GO:0102420]
Q7Z736	Pleckstrin homology domain-containing family H member 3 (PH domain-containing family H member 3)	signal transduction [GO:0007165]	cytoskeleton [GO:0005856]; extracellular space [GO:0005615]
Q5JRC9	Protein FAM47A
P21580	Tumor necrosis factor alpha-induced protein 3 (TNF alpha-induced protein 3) (EC 2.3.2.-) (EC 3.4.19.12) (OTU domain-containing protein 7C) (Putative DNA-binding protein A20) (Zinc finger protein A20) [Cleaved into: A20p50; A20p37]	apoptotic process [GO:0006915]; B-1 B cell homeostasis [GO:0001922]; cell migration [GO:0016477]; cellular response to hydrogen peroxide [GO:0070301]; cellular response to lipopolysaccharide [GO:0071222]; cytoskeleton organization [GO:0007010]; establishment of protein localization to vacuole [GO:0072666]; inflammatory response [GO:0006954]; negative regulation of B cell activation [GO:0050869]; …	cytoplasm [GO:0005737]; cytosol [GO:0005829]; extracellular exosome [GO:0070062]; lysosome [GO:0005764]; nucleus [GO:0005634]	cysteine-type deubiquitinase activity [GO:0004843]; DNA binding [GO:0003677]; identical protein binding [GO:0042802]; K63-linked deubiquitinase activity [GO:0061578]; K63-linked polyubiquitin modification-dependent protein binding [GO:0070530]; kinase binding [GO:0019900]; protease binding [GO:0002020]; protein self-association [GO:0043621]; ubiquitin binding [GO:0043130]; ubiquitin-protein trans…
Q3KR16	Pleckstrin homology domain-containing family G member 6 (PH domain-containing family G member 6) (Myosin-interacting guanine nucleotide exchange factor) (MyoGEF)	regulation of small GTPase mediated signal transduction [GO:0051056]	cell junction [GO:0030054]; centrosome [GO:0005813]; cleavage furrow [GO:0032154]; cytosol [GO:0005829]; microvillus [GO:0005902]; spindle pole [GO:0000922]	GTPase activator activity [GO:0005096]; guanyl-nucleotide exchange factor activity [GO:0005085]
Q9NQC1	E3 ubiquitin-protein ligase Jade-2 (EC 2.3.2.27) (Jade family PHD finger protein 2) (PHD finger protein 15)	protein ubiquitination [GO:0016567]; regulation of cell cycle [GO:0051726]; regulation of cell growth [GO:0001558]; regulation of DNA biosynthetic process [GO:2000278]; regulation of DNA replication [GO:0006275]; regulation of DNA-templated transcription [GO:0006355]; regulation of transcription by RNA polymerase II [GO:0006357]	extracellular exosome [GO:0070062]; histone acetyltransferase complex [GO:0000123]; nucleoplasm [GO:0005654]	histone H4K12 acetyltransferase activity [GO:0043997]; histone H4K5 acetyltransferase activity [GO:0043995]; histone H4K8 acetyltransferase activity [GO:0043996]; metal ion binding [GO:0046872]
Q5SV97	PGC-1 and ERR-induced regulator in muscle protein 1 (PPARGC1 and ESRR-induced regulator in muscle 1) (Peroxisome proliferator-activated receptor gamma coactivator 1 and estrogen-related receptor-induced regulator in muscle 1)	regulation of DNA-templated transcription [GO:0006355]; response to muscle activity [GO:0014850]	cytoplasm [GO:0005737]; nucleus [GO:0005634]
Q9UQ88	Cyclin-dependent kinase 11A (EC 2.7.11.22) (Cell division cycle 2-like protein kinase 2) (Cell division protein kinase 11A) (Galactosyltransferase-associated protein kinase p58/GTA) (PITSLRE serine/threonine-protein kinase CDC2L2)	apoptotic process [GO:0006915]; mitotic cell cycle [GO:0000278]; protein phosphorylation [GO:0006468]; regulation of apoptotic process [GO:0042981]; regulation of cell cycle [GO:0051726]; regulation of cell growth [GO:0001558]; regulation of centrosome cycle [GO:0046605]; regulation of DNA-templated transcription [GO:0006355]; regulation of mitotic cell cycle [GO:0007346]; regulation of mRNA proc…	cyclin-dependent protein kinase holoenzyme complex [GO:0000307]; cytoplasm [GO:0005737]; nucleus [GO:0005634]	ATP binding [GO:0005524]; cyclin-dependent protein serine/threonine kinase activity [GO:0004693]; protein kinase activity [GO:0004672]; protein serine kinase activity [GO:0106310]; protein serine/threonine kinase activity [GO:0004674]
Q8TD31	Coiled-coil alpha-helical rod protein 1 (Alpha-helical coiled-coil rod protein) (Putative gene 8 protein) (Pg8)	cell differentiation [GO:0030154]; protein export from nucleus [GO:0006611]	centriole [GO:0005814]; cytosol [GO:0005829]; nucleus [GO:0005634]	identical protein binding [GO:0042802]
Q9UID3	Vacuolar protein sorting-associated protein 51 homolog (Another new gene 2 protein) (Protein fat-free homolog)	autophagy [GO:0006914]; brain morphogenesis [GO:0048854]; endocytic recycling [GO:0032456]; Golgi organization [GO:0007030]; Golgi vesicle transport [GO:0048193]; lysosomal transport [GO:0007041]; protein targeting [GO:0006605]; retrograde transport, endosome to Golgi [GO:0042147]; vesicle-mediated cholesterol transport [GO:0090119]	cytosol [GO:0005829]; EARP complex [GO:1990745]; GARP complex [GO:0000938]; Golgi apparatus [GO:0005794]; intracellular membrane-bounded organelle [GO:0043231]; membrane [GO:0016020]; nucleolus [GO:0005730]; recycling endosome [GO:0055037]; trans-Golgi network membrane [GO:0032588]
Q8TBE0	Bromo adjacent homology domain-containing 1 protein (BAH domain-containing protein 1)	heterochromatin formation [GO:0031507]; negative regulation of DNA-templated transcription [GO:0045892]	chromatin silencing complex [GO:0005677]; chromosome [GO:0005694]; nucleoplasm [GO:0005654]	chromatin binding [GO:0003682]; transcription cis-regulatory region binding [GO:0000976]
O14639	Actin-binding LIM protein 1 (abLIM-1) (Actin-binding LIM protein family member 1) (Actin-binding double zinc finger protein) (LIMAB1) (Limatin)	animal organ morphogenesis [GO:0009887]; cilium assembly [GO:0060271]; cytoskeleton organization [GO:0007010]; lamellipodium assembly [GO:0030032]; visual perception [GO:0007601]	actin cytoskeleton [GO:0015629]; cytoplasm [GO:0005737]; lamellipodium [GO:0030027]; stress fiber [GO:0001725]	actin binding [GO:0003779]; actin filament binding [GO:0051015]; metal ion binding [GO:0046872]
Q13616	Cullin-1 (CUL-1)	animal organ morphogenesis [GO:0009887]; cell population proliferation [GO:0008283]; G1/S transition of mitotic cell cycle [GO:0000082]; intrinsic apoptotic signaling pathway [GO:0097193]; positive regulation of canonical NF-kappaB signal transduction [GO:0043123]; proteasome-mediated ubiquitin-dependent protein catabolic process [GO:0043161]; protein ubiquitination [GO:0016567]; SCF-dependent pr…	cullin-RING ubiquitin ligase complex [GO:0031461]; cytoplasm [GO:0005737]; cytosol [GO:0005829]; nucleoplasm [GO:0005654]; nucleus [GO:0005634]; Parkin-FBXW7-Cul1 ubiquitin ligase complex [GO:1990452]; plasma membrane [GO:0005886]; SCF ubiquitin ligase complex [GO:0019005]	protein-macromolecule adaptor activity [GO:0030674]; ubiquitin ligase complex scaffold activity [GO:0160072]; ubiquitin protein ligase binding [GO:0031625]
Q86YV9	BLOC-2 complex member HPS6 (Hermansky-Pudlak syndrome 6 protein) (Ruby-eye protein homolog) (Ru)	blood coagulation [GO:0007596]; intracellular transport [GO:0046907]; lysosome localization [GO:0032418]; melanosome assembly [GO:1903232]; organelle organization [GO:0006996]; platelet dense granule organization [GO:0060155]; protein localization to membrane [GO:0072657]	BLOC-2 complex [GO:0031084]; cytosol [GO:0005829]; early endosome [GO:0005769]; early endosome membrane [GO:0031901]; endoplasmic reticulum [GO:0005783]; lysosomal membrane [GO:0005765]; membrane [GO:0016020]	GTP-dependent protein binding [GO:0030742]; small GTPase binding [GO:0031267]
Q5SW24	Dapper homolog 2 (Dapper antagonist of catenin 2)	epithelial cell morphogenesis [GO:0003382]; hematopoietic progenitor cell differentiation [GO:0002244]; inner medullary collecting duct development [GO:0072061]; negative regulation of cell adhesion [GO:0007162]; negative regulation of nodal signaling pathway [GO:1900108]; skin development [GO:0043588]	cytoplasm [GO:0005737]	beta-catenin binding [GO:0008013]; delta-catenin binding [GO:0070097]; protein kinase A binding [GO:0051018]; protein kinase C binding [GO:0005080]; transcription factor binding [GO:0008134]
Q9NVE7	4'-phosphopantetheine phosphatase (EC 3.1.3.-) (Inactive pantothenic acid kinase 4) (hPanK4)	coenzyme A biosynthetic process [GO:0015937]	cytosol [GO:0005829]; nucleus [GO:0005634]	ATP binding [GO:0005524]; hydrolase activity [GO:0016787]; metal ion binding [GO:0046872]
A5PLN7	Protein FAM149A
P83436	Conserved oligomeric Golgi complex subunit 7 (COG complex subunit 7) (Component of oligomeric Golgi complex 7)	glycosylation [GO:0070085]; Golgi organization [GO:0007030]; intracellular protein transport [GO:0006886]; protein glycosylation [GO:0006486]; protein localization to Golgi apparatus [GO:0034067]; protein localization to organelle [GO:0033365]; protein stabilization [GO:0050821]; retrograde transport, vesicle recycling within Golgi [GO:0000301]; retrograde vesicle-mediated transport, Golgi to end…	Golgi apparatus [GO:0005794]; Golgi membrane [GO:0000139]; Golgi transport complex [GO:0017119]; intracellular membrane-bounded organelle [GO:0043231]; nucleolus [GO:0005730]; trans-Golgi network membrane [GO:0032588]
Q8TBP0	TBC1 domain family member 16	regulation of receptor recycling [GO:0001919]	cytosol [GO:0005829]; early endosome [GO:0005769]	GTPase activator activity [GO:0005096]
Q5TAP6	U3 small nucleolar RNA-associated protein 14 homolog C	cell differentiation [GO:0030154]; meiotic cell cycle [GO:0051321]; rRNA processing [GO:0006364]; spermatogenesis [GO:0007283]	cytosol [GO:0005829]; nucleolus [GO:0005730]; small-subunit processome [GO:0032040]
Q9BRC7	1-phosphatidylinositol 4,5-bisphosphate phosphodiesterase delta-4 (hPLCD4) (EC 3.1.4.11) (Phosphoinositide phospholipase C-delta-4) (Phospholipase C-delta-4) (PLC-delta-4)	acrosome reaction [GO:0007340]; intracellular signal transduction [GO:0035556]; lipid catabolic process [GO:0016042]; small GTPase mediated signal transduction [GO:0007264]	cytosol [GO:0005829]; endoplasmic reticulum [GO:0005783]; endoplasmic reticulum membrane [GO:0005789]; nucleus [GO:0005634]; plasma membrane [GO:0005886]	calcium ion binding [GO:0005509]; G-protein alpha-subunit binding [GO:0001965]; guanyl-nucleotide exchange factor activity [GO:0005085]; phosphatidylinositol phospholipase C activity [GO:0004435]
Q08AE8	Protein spire homolog 1 (Spir-1)	actin cytoskeleton organization [GO:0030036]; actin filament network formation [GO:0051639]; actin filament polymerization [GO:0030041]; actin nucleation [GO:0045010]; cleavage furrow formation [GO:0036089]; establishment of meiotic spindle localization [GO:0051295]; formin-nucleated actin cable assembly [GO:0070649]; Golgi vesicle transport [GO:0048193]; innate immune response [GO:0045087]; intr…	cell cortex [GO:0005938]; cytoplasmic vesicle membrane [GO:0030659]; cytoskeleton [GO:0005856]; cytosol [GO:0005829]; mitochondrial outer membrane [GO:0005741]; nucleoplasm [GO:0005654]; perinuclear region of cytoplasm [GO:0048471]; plasma membrane [GO:0005886]	actin binding [GO:0003779]
A1L443	NUT family member 2F
O75154	Rab11 family-interacting protein 3 (FIP3-Rab11) (Rab11-FIP3) (Arfophilin-1) (EF hands-containing Rab-interacting protein) (Eferin) (MU-MB-17.148)	cell cycle [GO:0007049]; cell division [GO:0051301]; endocytic recycling [GO:0032456]; negative regulation of adiponectin secretion [GO:0070164]; protein localization to cilium [GO:0061512]; regulation of cilium assembly [GO:1902017]; regulation of cytokinesis [GO:0032465]; regulation of early endosome to recycling endosome transport [GO:1902954]; regulation of endocytic recycling [GO:2001135]; r…	centriolar satellite [GO:0034451]; centrosome [GO:0005813]; cleavage furrow [GO:0032154]; cytosol [GO:0005829]; endocytic vesicle [GO:0030139]; endocytic vesicle membrane [GO:0030666]; endosome [GO:0005768]; Golgi membrane [GO:0000139]; intercellular bridge [GO:0045171]; intracellular membrane-bounded organelle [GO:0043231]; midbody [GO:0030496]; mitochondrion [GO:0005739]; nucleoplasm [GO:000565…	calcium ion binding [GO:0005509]; dynein light intermediate chain binding [GO:0051959]; identical protein binding [GO:0042802]; molecular adaptor activity [GO:0060090]; protein homodimerization activity [GO:0042803]; small GTPase binding [GO:0031267]
Q17RM4	Coiled-coil domain-containing protein 142
Q765P7	Protein MTSS 2 (Actin-bundling with BAIAP2 homology protein 1) (ABBA-1) (MTSS1-like protein)	activation of GTPase activity [GO:0090630]; cell projection assembly [GO:0030031]; cellular response to platelet-derived growth factor stimulus [GO:0036120]; lamellipodium organization [GO:0097581]; membrane organization [GO:0061024]; plasma membrane organization [GO:0007009]	actin cytoskeleton [GO:0015629]; cortical actin cytoskeleton [GO:0030864]; lamellipodium [GO:0030027]; ruffle membrane [GO:0032587]	actin binding [GO:0003779]; actin monomer binding [GO:0003785]; GTPase activator activity [GO:0005096]; phosphatidylinositol-4,5-bisphosphate binding [GO:0005546]; phospholipid binding [GO:0005543]; small GTPase binding [GO:0031267]
Q14137	Ribosome biogenesis protein BOP1 (Block of proliferation 1 protein)	cell population proliferation [GO:0008283]; cleavage in ITS2 between 5.8S rRNA and LSU-rRNA of tricistronic rRNA transcript (SSU-rRNA, 5.8S rRNA, LSU-rRNA) [GO:0000448]; maturation of LSU-rRNA from tricistronic rRNA transcript (SSU-rRNA, 5.8S rRNA, LSU-rRNA) [GO:0000463]; regulation of cell cycle [GO:0051726]; regulation of signal transduction by p53 class mediator [GO:1901796]; ribosomal large s…	chromosome [GO:0005694]; nucleolus [GO:0005730]; nucleoplasm [GO:0005654]; PeBoW complex [GO:0070545]; preribosome, large subunit precursor [GO:0030687]; ribonucleoprotein complex [GO:1990904]	ribonucleoprotein complex binding [GO:0043021]; RNA binding [GO:0003723]
Q96TA1	Protein Niban 2 (Meg-3) (Melanoma invasion by ERK) (MINERVA) (Niban-like protein 1) (Protein FAM129B)	axon guidance [GO:0007411]; cell differentiation [GO:0030154]; gonadotropin secretion [GO:0032274]; negative regulation of angiogenesis [GO:0016525]; negative regulation of apoptotic process [GO:0043066]; negative regulation of cell population proliferation [GO:0008285]; negative regulation of DNA biosynthetic process [GO:2000279]; negative regulation of DNA-templated transcription [GO:0045892]; …	adherens junction [GO:0005912]; cytoplasm [GO:0005737]; cytosol [GO:0005829]; extracellular exosome [GO:0070062]; nucleoplasm [GO:0005654]; nucleus [GO:0005634]; plasma membrane [GO:0005886]	cadherin binding [GO:0045296]; transcription coactivator activity [GO:0003713]
Q86VI1	Exocyst complex component 3-like protein (Protein Jiangli)	exocyst localization [GO:0051601]; exocytosis [GO:0006887]; peptide hormone secretion [GO:0030072]	exocyst [GO:0000145]; secretory granule [GO:0030141]; transport vesicle [GO:0030133]	SNARE binding [GO:0000149]
O60645	Exocyst complex component 3 (Exocyst complex component Sec6)	exocyst localization [GO:0051601]; exocytosis [GO:0006887]; membrane fission [GO:0090148]; mitotic cytokinesis [GO:0000281]; protein transport [GO:0015031]; vesicle docking involved in exocytosis [GO:0006904]; vesicle tethering involved in exocytosis [GO:0090522]	cytosol [GO:0005829]; exocyst [GO:0000145]; Golgi apparatus [GO:0005794]; growth cone [GO:0030426]; midbody [GO:0030496]; perinuclear region of cytoplasm [GO:0048471]; presynaptic membrane [GO:0042734]; secretory granule membrane [GO:0030667]	cadherin binding [GO:0045296]; SNARE binding [GO:0000149]
Q8NFI3	Cytosolic endo-beta-N-acetylglucosaminidase (ENGase) (EC 3.2.1.96)	protein folding [GO:0006457]	cytosol [GO:0005829]	hydrolase activity, hydrolyzing O-glycosyl compounds [GO:0004553]; mannosyl-glycoprotein endo-beta-N-acetylglucosaminidase activity [GO:0033925]
Q5VZR2	NUT family member 2G
Q8TDB6	E3 ubiquitin-protein ligase DTX3L (EC 2.3.2.27) (B-lymphoma- and BAL-associated protein) (Protein deltex-3-like) (RING-type E3 ubiquitin transferase DTX3L) (Rhysin-2) (Rhysin2)	defense response to virus [GO:0051607]; DNA damage checkpoint signaling [GO:0000077]; DNA repair-dependent chromatin remodeling [GO:0140861]; double-strand break repair [GO:0006302]; endosome to lysosome transport [GO:0008333]; innate immune response [GO:0045087]; negative regulation of ubiquitin-protein transferase activity [GO:0051444]; Notch signaling pathway [GO:0007219]; positive regulation …	cytoplasm [GO:0005737]; cytosol [GO:0005829]; early endosome membrane [GO:0031901]; lysosomal membrane [GO:0005765]; lysosome [GO:0005764]; nucleoplasm [GO:0005654]; nucleus [GO:0005634]; protein-containing complex [GO:0032991]	enzyme binding [GO:0019899]; enzyme inhibitor activity [GO:0004857]; histone binding [GO:0042393]; histone ubiquitin ligase activity [GO:0140852]; metal ion binding [GO:0046872]; protein ADP-ribosyltransferase-substrate adaptor activity [GO:0140768]; STAT family protein binding [GO:0097677]; ubiquitin-like protein ligase binding [GO:0044389]; ubiquitin-protein transferase activity [GO:0004842]
Q9Y6B7	AP-4 complex subunit beta-1 (AP-4 adaptor complex subunit beta) (Adaptor-related protein complex 4 subunit beta-1) (Beta subunit of AP-4) (Beta4-adaptin)	protein localization [GO:0008104]; protein localization to somatodendritic compartment [GO:0061938]; protein targeting [GO:0006605]; vesicle-mediated transport [GO:0016192]	AP-4 adaptor complex [GO:0030124]; clathrin adaptor complex [GO:0030131]; cytoplasmic side of trans-Golgi network transport vesicle membrane [GO:0098541]; cytosol [GO:0005829]; endosome lumen [GO:0031904]; trans-Golgi network [GO:0005802]; trans-Golgi network membrane [GO:0032588]	clathrin binding [GO:0030276]
Q6ZW31	Rho GTPase-activating protein SYDE1 (Synapse defective protein 1 homolog 1) (Protein syd-1 homolog 1)	actin cytoskeleton organization [GO:0030036]; activation of GTPase activity [GO:0090630]; cell migration [GO:0016477]; positive regulation of trophoblast cell migration [GO:1901165]; regulation of cytoskeleton organization [GO:0051493]; regulation of Ras protein signal transduction [GO:0046578]; signal transduction [GO:0007165]	synaptic membrane [GO:0097060]	GTPase activator activity [GO:0005096]; GTPase regulator activity [GO:0030695]
Q9UPT5	Exocyst complex component 7 (Exocyst complex component Exo70)	exocytosis [GO:0006887]; membrane fission [GO:0090148]; mitotic cytokinesis [GO:0000281]; protein transport [GO:0015031]; regulation of entry of bacterium into host cell [GO:2000535]; regulation of macroautophagy [GO:0016241]; vesicle docking involved in exocytosis [GO:0006904]; vesicle tethering involved in exocytosis [GO:0090522]	centriolar satellite [GO:0034451]; cytosol [GO:0005829]; exocyst [GO:0000145]; Flemming body [GO:0090543]; growth cone membrane [GO:0032584]; membrane [GO:0016020]; microtubule organizing center [GO:0005815]; plasma membrane [GO:0005886]	phosphatidylinositol-4,5-bisphosphate binding [GO:0005546]
P33992	DNA replication licensing factor MCM5 (EC 3.6.4.12) (CDC46 homolog) (P1-CDC46)	cell cycle [GO:0007049]; DNA replication [GO:0006260]; DNA replication initiation [GO:0006270]; DNA unwinding involved in DNA replication [GO:0006268]; double-strand break repair via break-induced replication [GO:0000727]; regulation of DNA-templated DNA replication initiation [GO:0030174]	chromosome, telomeric region [GO:0000781]; CMG complex [GO:0071162]; MCM complex [GO:0042555]; membrane [GO:0016020]; nucleoplasm [GO:0005654]; nucleus [GO:0005634]	ATP binding [GO:0005524]; ATP hydrolysis activity [GO:0016887]; DNA replication origin binding [GO:0003688]; helicase activity [GO:0004386]; single-stranded DNA binding [GO:0003697]
Q14526	Hypermethylated in cancer 1 protein (Hic-1) (Zinc finger and BTB domain-containing protein 29)	intrinsic apoptotic signaling pathway in response to DNA damage [GO:0008630]; negative regulation of transcription by RNA polymerase II [GO:0000122]; negative regulation of Wnt signaling pathway [GO:0030178]; positive regulation of DNA damage response, signal transduction by p53 class mediator [GO:0043517]; regulation of DNA-templated transcription [GO:0006355]; regulation of transcription by RNA…	chromatin [GO:0000785]; nucleoplasm [GO:0005654]; nucleus [GO:0005634]	DNA-binding transcription factor activity [GO:0003700]; DNA-binding transcription factor activity, RNA polymerase II-specific [GO:0000981]; DNA-binding transcription repressor activity, RNA polymerase II-specific [GO:0001227]; histone deacetylase binding [GO:0042826]; metal ion binding [GO:0046872]; sequence-specific DNA binding [GO:0043565]; sequence-specific double-stranded DNA binding [GO:1990…
Q9BSW2	EF-hand calcium-binding domain-containing protein 4B (Calcium release-activated calcium channel regulator 2A) (CRAC channel regulator 2A) (Calcium release-activated channel regulator 2A) (Ras-related protein Rab-46)	activation of store-operated calcium channel activity [GO:0032237]; adaptive immune response [GO:0002250]; endosomal transport [GO:0016197]; positive regulation of calcium ion transport [GO:0051928]; positive regulation of JNK cascade [GO:0046330]; response to histamine [GO:0034776]; store-operated calcium entry [GO:0002115]; T-helper 1 cell differentiation [GO:0045063]	cytoplasm [GO:0005737]; cytoskeleton [GO:0005856]; extracellular region [GO:0005576]; Golgi membrane [GO:0000139]; immunological synapse [GO:0001772]; membrane [GO:0016020]; microtubule organizing center [GO:0005815]; plasma membrane [GO:0005886]; specific granule lumen [GO:0035580]; trans-Golgi network membrane [GO:0032588]; vesicle [GO:0031982]; Weibel-Palade body [GO:0033093]	calcium ion binding [GO:0005509]; GTP binding [GO:0005525]; GTPase activity [GO:0003924]
P52272	Heterogeneous nuclear ribonucleoprotein M (hnRNP M)	alternative mRNA splicing, via spliceosome [GO:0000380]; mRNA splicing, via spliceosome [GO:0000398]	catalytic step 2 spliceosome [GO:0071013]; collagen-containing extracellular matrix [GO:0062023]; extracellular exosome [GO:0070062]; membrane [GO:0016020]; nuclear matrix [GO:0016363]; nucleolus [GO:0005730]; nucleoplasm [GO:0005654]; nucleus [GO:0005634]; paraspeckles [GO:0042382]; spliceosomal complex [GO:0005681]; synapse [GO:0045202]	mRNA binding [GO:0003729]; protein domain specific binding [GO:0019904]; RNA binding [GO:0003723]
P46199	Translation initiation factor IF-2, mitochondrial (IF-2(Mt)) (IF-2Mt) (IF2(mt))	mitochondrial translational initiation [GO:0070124]; regulation of translational initiation [GO:0006446]; ribosome disassembly [GO:0032790]	cytoplasm [GO:0005737]; mitochondrion [GO:0005739]; nucleoplasm [GO:0005654]	GTP binding [GO:0005525]; GTPase activity [GO:0003924]; ribosomal small subunit binding [GO:0043024]; RNA binding [GO:0003723]; translation factor activity, RNA binding [GO:0008135]; translation initiation factor activity [GO:0003743]
Q9H8Y5	tRNA endonuclease ANKZF1 (EC 3.1.-.-) (Ankyrin repeat and zinc finger domain-containing protein 1) (Zinc finger protein 744)	cellular response to hydrogen peroxide [GO:0070301]; protein quality control for misfolded or incompletely synthesized proteins [GO:0006515]; rescue of stalled ribosome [GO:0072344]; ubiquitin-dependent ERAD pathway [GO:0030433]	cytoplasm [GO:0005737]; membrane [GO:0016020]	catalytic activity, acting on a tRNA [GO:0140101]; metal ion binding [GO:0046872]; RNA endonuclease activity [GO:0004521]
Q9NZQ3	NCK-interacting protein with SH3 domain (54 kDa VacA-interacting protein) (54 kDa vimentin-interacting protein) (VIP54) (90 kDa SH3 protein interacting with Nck) (AF3p21) (Dia-interacting protein 1) (DIP-1) (Diaphanous protein-interacting protein) (SH3 adapter protein SPIN90) (WASP-interacting SH3-domain protein) (WISH) (Wiskott-Aldrich syndrome protein-interacting protein)	cytoskeleton organization [GO:0007010]; endocytosis [GO:0006897]; positive regulation of neuron projection development [GO:0010976]	cytosol [GO:0005829]; intermediate filament [GO:0005882]; nucleus [GO:0005634]	Arp2/3 complex binding [GO:0071933]; cytoskeletal protein binding [GO:0008092]; SH3 domain binding [GO:0017124]
Q9P2Y4	Zinc finger protein 219	limb bud formation [GO:0060174]; negative regulation of DNA-templated transcription [GO:0045892]; negative regulation of transcription by RNA polymerase II [GO:0000122]; positive regulation of chondrocyte differentiation [GO:0032332]; positive regulation of transcription by RNA polymerase II [GO:0045944]; regulation of DNA-templated transcription [GO:0006355]; regulation of neurotransmitter level…	membrane [GO:0016020]; nucleoplasm [GO:0005654]; nucleus [GO:0005634]	DNA binding [GO:0003677]; DNA-binding transcription factor activity [GO:0003700]; DNA-binding transcription factor activity, RNA polymerase II-specific [GO:0000981]; DNA-binding transcription repressor activity, RNA polymerase II-specific [GO:0001227]; histamine receptor activity [GO:0004969]; metal ion binding [GO:0046872]; RNA polymerase II cis-regulatory region sequence-specific DNA binding [G…
Q17RC7	Exocyst complex component 3-like protein 4	exocyst localization [GO:0051601]; exocytosis [GO:0006887]	exocyst [GO:0000145]	SNARE binding [GO:0000149]
Q96ED9	Protein Hook homolog 2 (h-hook2) (hHK2)	cytoplasmic microtubule organization [GO:0031122]; cytoskeleton-dependent intracellular transport [GO:0030705]; early endosome to late endosome transport [GO:0045022]; endocytosis [GO:0006897]; endosome organization [GO:0007032]; endosome to lysosome transport [GO:0008333]; lysosome organization [GO:0007040]; protein localization to perinuclear region of cytoplasm [GO:1905719]; protein transport …	centrosome [GO:0005813]; cytoplasm [GO:0005737]; cytosol [GO:0005829]; FHF complex [GO:0070695]; intracellular membrane-bounded organelle [GO:0043231]; microtubule [GO:0005874]; trans-Golgi network [GO:0005802]	dynein light intermediate chain binding [GO:0051959]; identical protein binding [GO:0042802]; microtubule binding [GO:0008017]
A6NGR9	Maestro heat-like repeat-containing protein family member 6		cytoplasm [GO:0005737]
Q9Y6D9	Mitotic spindle assembly checkpoint protein MAD1 (Mitotic arrest deficient 1-like protein 1) (MAD1-like protein 1) (Mitotic checkpoint MAD1 protein homolog) (HsMAD1) (hMAD1) (Tax-binding protein 181)	attachment of mitotic spindle microtubules to kinetochore [GO:0051315]; cell division [GO:0051301]; cytoplasmic sequestering of protein [GO:0051220]; deactivation of mitotic spindle assembly checkpoint [GO:1902426]; mitotic spindle assembly checkpoint signaling [GO:0007094]; negative regulation of T cell proliferation [GO:0042130]; positive regulation of mitotic cell cycle spindle assembly checkp…	centrosome [GO:0005813]; cytoplasm [GO:0005737]; cytosol [GO:0005829]; kinetochore [GO:0000776]; MAD1 complex [GO:1990706]; mitotic spindle [GO:0072686]; mitotic spindle assembly checkpoint MAD1-MAD2 complex [GO:1990728]; nuclear pore nuclear basket [GO:0044615]; nucleus [GO:0005634]; spindle [GO:0005819]; spindle pole [GO:0000922]	identical protein binding [GO:0042802]; kinetochore binding [GO:0043515]
Q4VC44	FLYWCH-type zinc finger-containing protein 1	DNA damage response [GO:0006974]; negative regulation of transcription by RNA polymerase II [GO:0000122]	cytosol [GO:0005829]; nuclear body [GO:0016604]; nucleoplasm [GO:0005654]; pericentric heterochromatin [GO:0005721]; transcription regulator complex [GO:0005667]	DNA binding [GO:0003677]; metal ion binding [GO:0046872]; transcription coactivator binding [GO:0001223]; transcription corepressor activity [GO:0003714]
Q8IYE1	Coiled-coil domain-containing protein 13	cytoplasmic microtubule organization [GO:0031122]; DNA damage response [GO:0006974]; non-motile cilium assembly [GO:1905515]	cell projection [GO:0042995]; centriolar satellite [GO:0034451]; centrosome [GO:0005813]; cytosol [GO:0005829]; nucleoplasm [GO:0005654]

## Sheet: TM proteins
Uniprot accession	Protein name	Gene Ontology (biological process)	Gene Ontology (cellular component)	Gene Ontology (molecular function)
Q14028	Cyclic nucleotide-gated cation channel beta-1 (Cyclic nucleotide-gated cation channel 4) (CNG channel 4) (CNG-4) (CNG4) (Cyclic nucleotide-gated cation channel gamma) (Cyclic nucleotide-gated cation channel modulatory subunit) (Cyclic nucleotide-gated channel beta-1) (CNG channel beta-1) (Glutamic acid-rich protein) (GARP)	detection of chemical stimulus involved in sensory perception of smell [GO:0050911]; detection of light stimulus involved in visual perception [GO:0050908]; ion channel modulating, G protein-coupled receptor signaling pathway [GO:0099105]; membrane depolarization [GO:0051899]; monoatomic cation transmembrane transport [GO:0098655]; monoatomic cation transport [GO:0006812]; olfactory nerve maturat…	ciliary membrane [GO:0060170]; Golgi-associated vesicle membrane [GO:0030660]; intracellular cyclic nucleotide activated cation channel complex [GO:0017071]; photoreceptor outer segment [GO:0001750]; plasma membrane [GO:0005886]; terminal bouton [GO:0043195]; transmembrane transporter complex [GO:1902495]	cAMP binding [GO:0030552]; cGMP binding [GO:0030553]; intracellular cAMP-activated cation channel activity [GO:0005222]; intracellular cGMP-activated cation channel activity [GO:0005223]; ligand-gated monoatomic ion channel activity [GO:0015276]; protein-containing complex binding [GO:0044877]
E5RHQ5	Nuclear pore complex-interacting protein family member B11		membrane [GO:0016020]
A6NJU9	Nuclear pore complex-interacting protein family member B13		membrane [GO:0016020]
C9JG80	Nuclear pore complex-interacting protein family member B4		membrane [GO:0016020]
A8MRT5	Nuclear pore complex-interacting protein family member B5		membrane [GO:0016020]
Q9HBR0	Putative sodium-coupled neutral amino acid transporter 10 (Solute carrier family 38 member 10)	amino acid transmembrane transport [GO:0003333]; bone development [GO:0060348]; sodium ion transport [GO:0006814]	Golgi apparatus [GO:0005794]; membrane [GO:0016020]	L-amino acid transmembrane transporter activity [GO:0015179]
Q92617	Nuclear pore complex-interacting protein family member B3 (Nuclear pore complex-interacting protein-like 3) (Protein pps22-1)		membrane [GO:0016020]; nuclear envelope [GO:0005635]
Q9Y5W7	Sorting nexin-14	autophagosome maturation [GO:0097352]; postsynaptic modulation of chemical synaptic transmission [GO:0099170]; protein transport [GO:0015031]	cytosol [GO:0005829]; dendrite [GO:0030425]; intracellular membrane-bounded organelle [GO:0043231]; late endosome [GO:0005770]; late endosome membrane [GO:0031902]; lysosomal membrane [GO:0005765]; lysosome [GO:0005764]; postsynapse [GO:0098794]	phosphatidylinositol binding [GO:0035091]; phosphatidylinositol-3,5-bisphosphate binding [GO:0080025]
F8W0I5	Nuclear pore complex-interacting protein family member B12		membrane [GO:0016020]
O60337	E3 ubiquitin-protein ligase MARCHF6 (EC 2.3.2.27) (Doa10 homolog) (Membrane-associated RING finger protein 6) (Membrane-associated RING-CH protein VI) (MARCH-VI) (Protein TEB-4) (RING finger protein 176) (RING-type E3 ubiquitin transferase MARCHF6)	ERAD pathway [GO:0036503]; proteasomal protein catabolic process [GO:0010498]; proteasome-mediated ubiquitin-dependent protein catabolic process [GO:0043161]; protein K48-linked ubiquitination [GO:0070936]; protein ubiquitination [GO:0016567]; ubiquitin-dependent ERAD pathway [GO:0030433]	endoplasmic reticulum [GO:0005783]; endoplasmic reticulum membrane [GO:0005789]; ER ubiquitin ligase complex [GO:0000835]; membrane [GO:0016020]	enzyme binding [GO:0019899]; ubiquitin conjugating enzyme binding [GO:0031624]; ubiquitin protein ligase activity [GO:0061630]; ubiquitin-protein transferase activity [GO:0004842]; ubiquitin-specific protease binding [GO:1990381]; zinc ion binding [GO:0008270]
P06396	Gelsolin (AGEL) (Actin-depolymerizing factor) (ADF) (Brevin)	actin filament capping [GO:0051693]; actin filament depolymerization [GO:0030042]; actin filament organization [GO:0007015]; actin filament polymerization [GO:0030041]; actin filament severing [GO:0051014]; actin polymerization or depolymerization [GO:0008154]; amyloid fibril formation [GO:1990000]; barbed-end actin filament capping [GO:0051016]; cardiac muscle cell contraction [GO:0086003]; cell…	actin cap [GO:0030478]; actin cytoskeleton [GO:0015629]; blood microparticle [GO:0072562]; cortical actin cytoskeleton [GO:0030864]; cytoplasm [GO:0005737]; cytosol [GO:0005829]; extracellular exosome [GO:0070062]; extracellular region [GO:0005576]; extracellular space [GO:0005615]; ficolin-1-rich granule lumen [GO:1904813]; focal adhesion [GO:0005925]; lamellipodium [GO:0030027]; phagocytic vesi…	actin binding [GO:0003779]; actin filament binding [GO:0051015]; calcium ion binding [GO:0005509]; myosin II binding [GO:0045159]; phosphatidylinositol 3-kinase catalytic subunit binding [GO:0036313]; phosphatidylinositol-4,5-bisphosphate binding [GO:0005546]
Q9BRB3	Phosphatidylinositol N-acetylglucosaminyltransferase subunit Q (N-acetylglucosamyl transferase component GPI1) (Phosphatidylinositol-glycan biosynthesis class Q protein) (PIG-Q)	carbohydrate metabolic process [GO:0005975]; GPI anchor biosynthetic process [GO:0006506]	endoplasmic reticulum [GO:0005783]; endoplasmic reticulum membrane [GO:0005789]; glycosylphosphatidylinositol-N-acetylglucosaminyltransferase (GPI-GnT) complex [GO:0000506]
Q5TAT6	Collagen alpha-1(XIII) chain (COLXIIIA1)	cell differentiation [GO:0030154]; cell-cell adhesion [GO:0098609]; cell-matrix adhesion [GO:0007160]; endochondral ossification [GO:0001958]; extracellular matrix organization [GO:0030198]; morphogenesis of a branching structure [GO:0001763]; skeletal system development [GO:0001501]	cell-cell junction [GO:0005911]; collagen type XIII trimer [GO:0005600]; collagen-containing extracellular matrix [GO:0062023]; endoplasmic reticulum lumen [GO:0005788]; extracellular region [GO:0005576]; extracellular space [GO:0005615]; plasma membrane [GO:0005886]; postsynaptic membrane [GO:0045211]	extracellular matrix structural constituent conferring tensile strength [GO:0030020]; heparin binding [GO:0008201]
O75069	Transmembrane and coiled-coil domains protein 2 (Cerebral protein 11)	amyloid precursor protein metabolic process [GO:0042982]	endomembrane system [GO:0012505]; endoplasmic reticulum [GO:0005783]; endoplasmic reticulum membrane [GO:0005789]
Q9UKM7	Endoplasmic reticulum mannosyl-oligosaccharide 1,2-alpha-mannosidase (EC 3.2.1.113) (ER alpha-1,2-mannosidase) (ER mannosidase 1) (ERMan1) (Man9GlcNAc2-specific-processing alpha-mannosidase) (Mannosidase alpha class 1B member 1)	endoplasmic reticulum mannose trimming [GO:1904380]; mannose trimming involved in glycoprotein ERAD pathway [GO:1904382]; oligosaccharide metabolic process [GO:0009311]; protein alpha-1,2-demannosylation [GO:0036508]; trimming of terminal mannose on B branch [GO:0036509]; ubiquitin-dependent ERAD pathway [GO:0030433]; viral protein processing [GO:0019082]	cytoplasmic vesicle [GO:0031410]; endoplasmic reticulum [GO:0005783]; endoplasmic reticulum membrane [GO:0005789]; endoplasmic reticulum quality control compartment [GO:0044322]; extracellular vesicle [GO:1903561]; Golgi apparatus [GO:0005794]; membrane [GO:0016020]	calcium ion binding [GO:0005509]; mannosyl-oligosaccharide 1,2-alpha-mannosidase activity [GO:0004571]
P56696	Potassium voltage-gated channel subfamily KQT member 4 (KQT-like 4) (Potassium channel subunit alpha KvLQT4) (Voltage-gated potassium channel subunit Kv7.4)	inner ear morphogenesis [GO:0042472]; potassium ion transmembrane transport [GO:0071805]; potassium ion transport [GO:0006813]; regulation of monoatomic ion transmembrane transport [GO:0034765]; sensory perception of sound [GO:0007605]	basal plasma membrane [GO:0009925]; plasma membrane [GO:0005886]; voltage-gated potassium channel complex [GO:0008076]	potassium channel activity [GO:0005267]; voltage-gated potassium channel activity [GO:0005249]
Q8NCG7	Diacylglycerol lipase-beta (DAGL-beta) (DGL-beta) (EC 3.1.1.116) (KCCR13L) (PUFA-specific triacylglycerol lipase) (EC 3.1.1.3) (Sn1-specific diacylglycerol lipase beta)	arachidonic acid metabolic process [GO:0019369]; diacylglycerol catabolic process [GO:0046340]; neuroblast proliferation [GO:0007405]; neurogenesis [GO:0022008]; neurotransmitter biosynthetic process [GO:0042136]; positive regulation of triglyceride catabolic process [GO:0010898]; prostaglandin biosynthetic process [GO:0001516]; regulation of inflammatory response [GO:0050727]	lysosomal membrane [GO:0005765]; nucleoplasm [GO:0005654]; plasma membrane [GO:0005886]	acylglycerol lipase activity [GO:0047372]; lipase activity [GO:0016298]; metal ion binding [GO:0046872]; triglyceride lipase activity [GO:0004806]
Q99805	Transmembrane 9 superfamily member 2 (p76)	ceramide metabolic process [GO:0006672]; glycosphingolipid biosynthetic process [GO:0006688]; protein localization to membrane [GO:0072657]; regulation of heparan sulfate proteoglycan biosynthetic process [GO:0010908]	cytoskeleton [GO:0005856]; endosome [GO:0005768]; endosome membrane [GO:0010008]; extracellular exosome [GO:0070062]; Golgi apparatus [GO:0005794]; membrane [GO:0016020]; plasma membrane [GO:0005886]
Q8WZA1	Protein O-linked-mannose beta-1,2-N-acetylglucosaminyltransferase 1 (POMGnT1) (EC 2.4.1.-) (UDP-GlcNAc:alpha-D-mannoside beta-1,2-N-acetylglucosaminyltransferase I.2) (GnT I.2)	basement membrane organization [GO:0071711]; dentate gyrus development [GO:0021542]; gene expression [GO:0010467]; localization of cell [GO:0051674]; myelination [GO:0042552]; O-glycan processing [GO:0016266]; protein O-linked glycosylation [GO:0006493]; reactive gliosis [GO:0150103]; sensory perception of sound [GO:0007605]	Golgi membrane [GO:0000139]; membrane [GO:0016020]	acetylglucosaminyltransferase activity [GO:0008375]; beta-1,3-galactosyl-O-glycosyl-glycoprotein beta-1,3-N-acetylglucosaminyltransferase activity [GO:0047223]; manganese ion binding [GO:0030145]
Q86SF2	N-acetylgalactosaminyltransferase 7 (EC 2.4.1.41) (Polypeptide GalNAc transferase 7) (GalNAc-T7) (pp-GaNTase 7) (Protein-UDP acetylgalactosaminyltransferase 7) (UDP-GalNAc:polypeptide N-acetylgalactosaminyltransferase 7)	carbohydrate metabolic process [GO:0005975]; O-glycan processing [GO:0016266]; protein O-linked glycosylation [GO:0006493]	extracellular exosome [GO:0070062]; Golgi apparatus [GO:0005794]; Golgi membrane [GO:0000139]; membrane [GO:0016020]	carbohydrate binding [GO:0030246]; metal ion binding [GO:0046872]; polypeptide N-acetylgalactosaminyltransferase activity [GO:0004653]
Q9BXS0	Collagen alpha-1(XXV) chain (Alzheimer disease amyloid-associated protein) (AMY) (CLAC-P) [Cleaved into: Collagen-like Alzheimer amyloid plaque component (CLAC)]		collagen trimer [GO:0005581]; collagen-containing extracellular matrix [GO:0062023]; endoplasmic reticulum lumen [GO:0005788]; extracellular region [GO:0005576]; extracellular space [GO:0005615]; membrane [GO:0016020]; plasma membrane [GO:0005886]	amyloid-beta binding [GO:0001540]; heparin binding [GO:0008201]; identical protein binding [GO:0042802]
Q96JJ6	Junctophilin-4 (JP-4) (Junctophilin-like 1 protein)	calcium ion transport into cytosol [GO:0060402]; learning [GO:0007612]; neuromuscular process controlling balance [GO:0050885]; regulation of cytokine production [GO:0001817]; regulation of ryanodine-sensitive calcium-release channel activity [GO:0060314]; regulation of store-operated calcium entry [GO:2001256]; regulation of synaptic plasticity [GO:0048167]	dendritic shaft [GO:0043198]; endoplasmic reticulum membrane [GO:0005789]; junctional membrane complex [GO:0030314]; junctional sarcoplasmic reticulum membrane [GO:0014701]; plasma membrane [GO:0005886]; smooth endoplasmic reticulum [GO:0005790]

## Sheet: Secreted proteins
Uniprot accession	Protein name	Gene Ontology (biological process)	Gene Ontology (cellular component)	Gene Ontology (molecular function)
P0DPF2	Neuroblastoma breakpoint family member 20		cytoplasm [GO:0005737]
O95428	Papilin	extracellular matrix organization [GO:0030198]	extracellular region [GO:0005576]	serine-type endopeptidase inhibitor activity [GO:0004867]
P14543	Nidogen-1 (NID-1) (Entactin)	basement membrane organization [GO:0071711]; canonical Wnt signaling pathway [GO:0060070]; cell-matrix adhesion [GO:0007160]; glomerular basement membrane development [GO:0032836]; positive regulation of cell adhesion [GO:0045785]; positive regulation of cell-substrate adhesion [GO:0010811]; positive regulation of integrin-mediated signaling pathway [GO:2001046]; positive regulation of muscle cel…	basement membrane [GO:0005604]; collagen-containing extracellular matrix [GO:0062023]; extracellular exosome [GO:0070062]; extracellular region [GO:0005576]; protein complex involved in cell-matrix adhesion [GO:0098637]	calcium ion binding [GO:0005509]; collagen binding [GO:0005518]; extracellular matrix structural constituent [GO:0005201]; laminin binding [GO:0043236]; laminin-1 binding [GO:0043237]; proteoglycan binding [GO:0043394]; Wnt receptor activity [GO:0042813]; Wnt-protein binding [GO:0017147]
Q14993	Collagen alpha-1(XIX) chain (Collagen alpha-1(Y) chain)	cell adhesion [GO:0007155]; cell differentiation [GO:0030154]; cell-cell adhesion [GO:0098609]; extracellular matrix organization [GO:0030198]; skeletal muscle tissue development [GO:0007519]; skeletal system development [GO:0001501]	collagen trimer [GO:0005581]; collagen-containing extracellular matrix [GO:0062023]; endoplasmic reticulum lumen [GO:0005788]; extracellular matrix [GO:0031012]; extracellular region [GO:0005576]; extracellular space [GO:0005615]	extracellular matrix structural constituent [GO:0005201]; extracellular matrix structural constituent conferring tensile strength [GO:0030020]; protein-macromolecule adaptor activity [GO:0030674]
P15502	Elastin (Tropoelastin)	animal organ morphogenesis [GO:0009887]; aortic valve morphogenesis [GO:0003180]; blood circulation [GO:0008015]; extracellular matrix assembly [GO:0085029]; outflow tract morphogenesis [GO:0003151]; regulation of actin filament polymerization [GO:0030833]; regulation of smooth muscle cell proliferation [GO:0048660]; respiratory gaseous exchange by respiratory system [GO:0007585]; skeletal muscle…	collagen-containing extracellular matrix [GO:0062023]; elastic fiber [GO:0071953]; extracellular matrix [GO:0031012]; extracellular region [GO:0005576]	extracellular matrix binding [GO:0050840]; extracellular matrix constituent conferring elasticity [GO:0030023]; extracellular matrix structural constituent [GO:0005201]
P27658	Collagen alpha-1(VIII) chain (Endothelial collagen) [Cleaved into: Vastatin]	angiogenesis [GO:0001525]; camera-type eye morphogenesis [GO:0048593]; cell adhesion [GO:0007155]; endodermal cell differentiation [GO:0035987]; endothelial cell proliferation [GO:0001935]; extracellular matrix organization [GO:0030198]; positive regulation of cell-substrate adhesion [GO:0010811]	collagen type VIII trimer [GO:0005591]; collagen-containing extracellular matrix [GO:0062023]; endoplasmic reticulum lumen [GO:0005788]; extracellular region [GO:0005576]; extracellular space [GO:0005615]	extracellular matrix structural constituent conferring tensile strength [GO:0030020]
P25067	Collagen alpha-2(VIII) chain (Endothelial collagen)	angiogenesis [GO:0001525]; camera-type eye morphogenesis [GO:0048593]; cell-cell adhesion [GO:0098609]; endothelial cell proliferation [GO:0001935]; extracellular matrix organization [GO:0030198]	basement membrane [GO:0005604]; collagen trimer [GO:0005581]; collagen-containing extracellular matrix [GO:0062023]; endoplasmic reticulum lumen [GO:0005788]; extracellular matrix [GO:0031012]; extracellular region [GO:0005576]; extracellular space [GO:0005615]	extracellular matrix structural constituent [GO:0005201]; extracellular matrix structural constituent conferring tensile strength [GO:0030020]; protein-macromolecule adaptor activity [GO:0030674]
Q14055	Collagen alpha-2(IX) chain	extracellular matrix organization [GO:0030198]; skeletal system development [GO:0001501]	collagen type IX trimer [GO:0005594]; collagen-containing extracellular matrix [GO:0062023]; endoplasmic reticulum lumen [GO:0005788]; extracellular region [GO:0005576]; extracellular space [GO:0005615]	extracellular matrix structural constituent conferring tensile strength [GO:0030020]; protein homodimerization activity [GO:0042803]
P0CG48	Polyubiquitin-C [Cleaved into: Ubiquitin]	modification-dependent protein catabolic process [GO:0019941]; protein ubiquitination [GO:0016567]	cytosol [GO:0005829]; endocytic vesicle membrane [GO:0030666]; endoplasmic reticulum membrane [GO:0005789]; endosome membrane [GO:0010008]; extracellular exosome [GO:0070062]; extracellular space [GO:0005615]; mitochondrial outer membrane [GO:0005741]; nucleoplasm [GO:0005654]; nucleus [GO:0005634]; plasma membrane [GO:0005886]; vesicle [GO:0031982]	protease binding [GO:0002020]; protein tag activity [GO:0031386]; RNA binding [GO:0003723]; ubiquitin protein ligase binding [GO:0031625]
Q15582	Transforming growth factor-beta-induced protein ig-h3 (Beta ig-h3) (Kerato-epithelin) (RGD-containing collagen-associated protein) (RGD-CAP)	angiogenesis [GO:0001525]; cell adhesion [GO:0007155]; cell population proliferation [GO:0008283]; chondrocyte differentiation [GO:0002062]; extracellular matrix organization [GO:0030198]; localization [GO:0051179]; negative regulation of cell adhesion [GO:0007162]; response to stimulus [GO:0050896]; visual perception [GO:0007601]	basement membrane [GO:0005604]; collagen-containing extracellular matrix [GO:0062023]; extracellular exosome [GO:0070062]; extracellular matrix [GO:0031012]; extracellular region [GO:0005576]; extracellular space [GO:0005615]; plasma membrane [GO:0005886]; trans-Golgi network [GO:0005802]	cell adhesion molecule binding [GO:0050839]; collagen binding [GO:0005518]; extracellular matrix binding [GO:0050840]; extracellular matrix structural constituent [GO:0005201]; identical protein binding [GO:0042802]; integrin binding [GO:0005178]
Q9NQ79	Cartilage acidic protein 1 (68 kDa chondrocyte-expressed protein) (CEP-68) (ASPIC)	axonal fasciculation [GO:0007413]	extracellular exosome [GO:0070062]	calcium ion binding [GO:0005509]
P11021	Endoplasmic reticulum chaperone BiP (EC 3.6.4.10) (78 kDa glucose-regulated protein) (GRP-78) (Binding-immunoglobulin protein) (BiP) (Heat shock protein 70 family protein 5) (HSP70 family protein 5) (Heat shock protein family A member 5) (Immunoglobulin heavy chain-binding protein)	cellular response to glucose starvation [GO:0042149]; cellular response to interleukin-4 [GO:0071353]; cerebellar Purkinje cell layer development [GO:0021680]; cerebellum structural organization [GO:0021589]; chaperone cofactor-dependent protein refolding [GO:0051085]; endoplasmic reticulum unfolded protein response [GO:0030968]; ER overload response [GO:0006983]; maintenance of protein localizat…	cell surface [GO:0009986]; cytoplasm [GO:0005737]; cytosol [GO:0005829]; endoplasmic reticulum [GO:0005783]; endoplasmic reticulum chaperone complex [GO:0034663]; endoplasmic reticulum lumen [GO:0005788]; endoplasmic reticulum membrane [GO:0005789]; endoplasmic reticulum-Golgi intermediate compartment [GO:0005793]; extracellular exosome [GO:0070062]; focal adhesion [GO:0005925]; intracellular mem…	ATP binding [GO:0005524]; ATP hydrolysis activity [GO:0016887]; ATP-dependent protein folding chaperone [GO:0140662]; cadherin binding [GO:0045296]; calcium ion binding [GO:0005509]; enzyme binding [GO:0019899]; heat shock protein binding [GO:0031072]; misfolded protein binding [GO:0051787]; protein domain specific binding [GO:0019904]; protein folding chaperone [GO:0044183]; protein-folding chap…
P13667	Protein disulfide-isomerase A4 (EC 5.3.4.1) (Endoplasmic reticulum resident protein 70) (ER protein 70) (ERp70) (Endoplasmic reticulum resident protein 72) (ER protein 72) (ERp-72) (ERp72)	chaperone-mediated protein folding [GO:0061077]; protein folding [GO:0006457]; protein secretion [GO:0009306]; response to endoplasmic reticulum stress [GO:0034976]	cell surface [GO:0009986]; endoplasmic reticulum [GO:0005783]; endoplasmic reticulum lumen [GO:0005788]; extracellular space [GO:0005615]; melanosome [GO:0042470]	protein disulfide isomerase activity [GO:0003756]; protein-disulfide reductase activity [GO:0015035]; RNA binding [GO:0003723]
O15240	Neurosecretory protein VGF [Cleaved into: Neuroendocrine regulatory peptide-1 (NERP-1); Neuroendocrine regulatory peptide-2 (NERP-2); VGF-derived peptide TLQP-21; VGF-derived peptide TLQP-62; Antimicrobial peptide VGF[554-577]]	carbohydrate homeostasis [GO:0033500]; defense response to bacterium [GO:0042742]; generation of precursor metabolites and energy [GO:0006091]; glucose homeostasis [GO:0042593]; insulin secretion [GO:0030073]; ovarian follicle development [GO:0001541]; regulation of neuronal synaptic plasticity [GO:0048168]; regulation of synaptic plasticity [GO:0048167]; response to cAMP [GO:0051591]; response t…	cytoplasmic vesicle [GO:0031410]; endoplasmic reticulum lumen [GO:0005788]; extracellular space [GO:0005615]; glutamatergic synapse [GO:0098978]; Golgi apparatus [GO:0005794]; intracellular membrane-bounded organelle [GO:0043231]; neuronal cell body [GO:0043025]; transport vesicle [GO:0030133]	growth factor activity [GO:0008083]; hormone activity [GO:0005179]; neuropeptide hormone activity [GO:0005184]
P02768	Albumin	cellular response to starvation [GO:0009267]; maintenance of mitochondrion location [GO:0051659]; negative regulation of apoptotic process [GO:0043066]; negative regulation of programmed cell death [GO:0043069]; retina homeostasis [GO:0001895]	blood microparticle [GO:0072562]; cytoplasm [GO:0005737]; endoplasmic reticulum [GO:0005783]; endoplasmic reticulum lumen [GO:0005788]; extracellular exosome [GO:0070062]; extracellular region [GO:0005576]; extracellular space [GO:0005615]; Golgi apparatus [GO:0005794]; nucleus [GO:0005634]; platelet alpha granule lumen [GO:0031093]; protein-containing complex [GO:0032991]	antioxidant activity [GO:0016209]; copper ion binding [GO:0005507]; DNA binding [GO:0003677]; enterobactin binding [GO:1903981]; exogenous protein binding [GO:0140272]; fatty acid binding [GO:0005504]; identical protein binding [GO:0042802]; protein-folding chaperone binding [GO:0051087]; pyridoxal phosphate binding [GO:0030170]; toxic substance binding [GO:0015643]
Q8NE62	Choline dehydrogenase, mitochondrial (CDH) (CHD) (EC 1.1.99.1)	choline catabolic process [GO:0042426]; glycine betaine biosynthetic process from choline [GO:0019285]	mitochondrial inner membrane [GO:0005743]	choline dehydrogenase activity [GO:0008812]; flavin adenine dinucleotide binding [GO:0050660]
Q6UWP8	Suprabasin		extracellular exosome [GO:0070062]
Q8N158	Glypican-2 [Cleaved into: Secreted glypican-2]	cell migration [GO:0016477]; neuron differentiation [GO:0030182]; positive regulation of neuron projection development [GO:0010976]; regulation of protein localization to membrane [GO:1905475]; regulation of signal transduction [GO:0009966]; smoothened signaling pathway [GO:0007224]	cell surface [GO:0009986]; collagen-containing extracellular matrix [GO:0062023]; endoplasmic reticulum [GO:0005783]; extracellular space [GO:0005615]; Golgi lumen [GO:0005796]; lysosomal lumen [GO:0043202]; plasma membrane [GO:0005886]; side of membrane [GO:0098552]; synapse [GO:0045202]
Q8WTU2	Scavenger receptor cysteine-rich domain-containing group B protein (Four scavenger receptor cysteine-rich domains-containing protein) (S4D-SRCRB)		extracellular region [GO:0005576]; membrane [GO:0016020]
Q08397	Lysyl oxidase homolog 1 (EC 1.4.3.-) (Lysyl oxidase-like protein 1) (LOL)	aorta development [GO:0035904]; collagen fibril organization [GO:0030199]; protein deamination [GO:0018277]; response to lipopolysaccharide [GO:0032496]	acrosomal vesicle [GO:0001669]; basement membrane [GO:0005604]; collagen-containing extracellular matrix [GO:0062023]; extracellular region [GO:0005576]; extracellular space [GO:0005615]	copper ion binding [GO:0005507]; protein-lysine 6-oxidase activity [GO:0004720]
Q9NPA2	Matrix metalloproteinase-25 (MMP-25) (EC 3.4.24.-) (Leukolysin) (Membrane-type matrix metalloproteinase 6) (MT-MMP 6) (MTMMP6) (Membrane-type-6 matrix metalloproteinase) (MT6-MMP) (MT6MMP)	collagen catabolic process [GO:0030574]; extracellular matrix organization [GO:0030198]; hard palate development [GO:0060022]; inflammatory response [GO:0006954]; proteolysis [GO:0006508]	extracellular matrix [GO:0031012]; extracellular space [GO:0005615]; membrane [GO:0016020]; plasma membrane [GO:0005886]; side of membrane [GO:0098552]; specific granule membrane [GO:0035579]	metalloendopeptidase activity [GO:0004222]; zinc ion binding [GO:0008270]
Q9Y625	Glypican-6 [Cleaved into: Secreted glypican-6]	cell migration [GO:0016477]; regulation of neurotransmitter receptor localization to postsynaptic specialization membrane [GO:0098696]; regulation of signal transduction [GO:0009966]	cell surface [GO:0009986]; collagen-containing extracellular matrix [GO:0062023]; extracellular space [GO:0005615]; glutamatergic synapse [GO:0098978]; Golgi lumen [GO:0005796]; lysosomal lumen [GO:0043202]; nucleus [GO:0005634]; plasma membrane [GO:0005886]; side of membrane [GO:0098552]; synapse [GO:0045202]	coreceptor activity involved in Wnt signaling pathway, planar cell polarity pathway [GO:1904929]
Q14554	Protein disulfide-isomerase A5 (EC 5.3.4.1) (Protein disulfide isomerase-related protein)	electron transport chain [GO:0022900]; protein folding [GO:0006457]	endoplasmic reticulum [GO:0005783]; endoplasmic reticulum lumen [GO:0005788]; endoplasmic reticulum membrane [GO:0005789]	oxidoreductase activity [GO:0016491]; protein disulfide isomerase activity [GO:0003756]; protein-disulfide reductase activity [GO:0015035]
P07237	Protein disulfide-isomerase (PDI) (EC 5.3.4.1) (Cellular thyroid hormone-binding protein) (Prolyl 4-hydroxylase subunit beta) (p55)	cellular response to hypoxia [GO:0071456]; cellular response to interleukin-7 [GO:0098761]; endoplasmic reticulum to Golgi vesicle-mediated transport [GO:0006888]; insulin processing [GO:0030070]; interleukin-12-mediated signaling pathway [GO:0035722]; interleukin-23-mediated signaling pathway [GO:0038155]; peptidyl-proline hydroxylation to 4-hydroxy-L-proline [GO:0018401]; positive regulation of…	cytoskeleton [GO:0005856]; cytosol [GO:0005829]; endoplasmic reticulum [GO:0005783]; endoplasmic reticulum chaperone complex [GO:0034663]; endoplasmic reticulum lumen [GO:0005788]; endoplasmic reticulum-Golgi intermediate compartment [GO:0005793]; external side of plasma membrane [GO:0009897]; extracellular exosome [GO:0070062]; extracellular region [GO:0005576]; focal adhesion [GO:0005925]; lame…	actin binding [GO:0003779]; enzyme binding [GO:0019899]; integrin binding [GO:0005178]; procollagen-proline 4-dioxygenase activity [GO:0004656]; protein disulfide isomerase activity [GO:0003756]; protein heterodimerization activity [GO:0046982]; protein-disulfide reductase activity [GO:0015035]; RNA binding [GO:0003723]; thiol oxidase activity [GO:0016972]
P30101	Protein disulfide-isomerase A3 (EC 5.3.4.1) (58 kDa glucose-regulated protein) (58 kDa microsomal protein) (p58) (Disulfide isomerase ER-60) (Endoplasmic reticulum resident protein 57) (ER protein 57) (ERp57) (Endoplasmic reticulum resident protein 60) (ER protein 60) (ERp60)	cellular response to interleukin-7 [GO:0098761]; extrinsic apoptotic signaling pathway [GO:0097191]; peptide antigen assembly with MHC class I protein complex [GO:0002502]; platelet aggregation [GO:0070527]; positive regulation of extrinsic apoptotic signaling pathway [GO:2001238]; protein folding [GO:0006457]; protein folding in endoplasmic reticulum [GO:0034975]; response to endoplasmic reticul…	cell surface [GO:0009986]; endoplasmic reticulum [GO:0005783]; endoplasmic reticulum lumen [GO:0005788]; extracellular exosome [GO:0070062]; extracellular space [GO:0005615]; focal adhesion [GO:0005925]; melanosome [GO:0042470]; MHC class I peptide loading complex [GO:0042824]; nucleus [GO:0005634]; phagocytic vesicle [GO:0045335]; recycling endosome membrane [GO:0055038]; Tapasin-ERp57 complex […	cysteine-type endopeptidase activity [GO:0004197]; disulfide oxidoreductase activity [GO:0015036]; identical protein binding [GO:0042802]; phospholipase C activity [GO:0004629]; protein disulfide isomerase activity [GO:0003756]; protein-disulfide reductase activity [GO:0015035]; RNA binding [GO:0003723]
O94919	Endonuclease domain-containing 1 protein (EC 3.1.30.-)	innate immune response [GO:0045087]	cytosol [GO:0005829]; extracellular exosome [GO:0070062]; extracellular region [GO:0005576]; membrane [GO:0016020]	endonuclease activity [GO:0004519]; metal ion binding [GO:0046872]; nucleic acid binding [GO:0003676]
P24347	Stromelysin-3 (SL-3) (ST3) (EC 3.4.24.-) (Matrix metalloproteinase-11) (MMP-11)	basement membrane organization [GO:0071711]; collagen catabolic process [GO:0030574]; collagen fibril organization [GO:0030199]; extracellular matrix disassembly [GO:0022617]; extracellular matrix organization [GO:0030198]; negative regulation of fat cell differentiation [GO:0045599]; proteolysis [GO:0006508]	extracellular matrix [GO:0031012]; extracellular region [GO:0005576]; extracellular space [GO:0005615]; Golgi lumen [GO:0005796]	metalloendopeptidase activity [GO:0004222]; serine-type endopeptidase activity [GO:0004252]; zinc ion binding [GO:0008270]
O15232	Matrilin-3	cartilage development [GO:0051216]; extracellular matrix organization [GO:0030198]; skeletal system development [GO:0001501]	collagen-containing extracellular matrix [GO:0062023]; endoplasmic reticulum lumen [GO:0005788]; extracellular matrix [GO:0031012]; extracellular region [GO:0005576]; matrilin complex [GO:0120216]	calcium ion binding [GO:0005509]; extracellular matrix structural constituent [GO:0005201]
O60882	Matrix metalloproteinase-20 (MMP-20) (EC 3.4.24.-) (Enamel metalloproteinase) (Enamelysin)	amelogenesis [GO:0097186]; collagen catabolic process [GO:0030574]; extracellular matrix disassembly [GO:0022617]; extracellular matrix organization [GO:0030198]; protein catabolic process [GO:0030163]; proteolysis [GO:0006508]; regulation of enamel mineralization [GO:0070173]	extracellular matrix [GO:0031012]; extracellular region [GO:0005576]; extracellular space [GO:0005615]	metalloendopeptidase activity [GO:0004222]; zinc ion binding [GO:0008270]
Q92743	Serine protease HTRA1 (EC 3.4.21.-) (High-temperature requirement A serine peptidase 1) (L56) (Serine protease 11)	chorionic trophoblast cell differentiation [GO:0060718]; negative regulation of BMP signaling pathway [GO:0030514]; negative regulation of transforming growth factor beta receptor signaling pathway [GO:0030512]; placenta development [GO:0001890]; positive regulation of apoptotic process [GO:0043065]; programmed cell death [GO:0012501]; proteolysis [GO:0006508]	collagen-containing extracellular matrix [GO:0062023]; cytosol [GO:0005829]; extracellular exosome [GO:0070062]; extracellular region [GO:0005576]; extracellular space [GO:0005615]; plasma membrane [GO:0005886]	growth factor binding [GO:0019838]; identical protein binding [GO:0042802]; molecular function activator activity [GO:0140677]; serine-type endopeptidase activity [GO:0004252]; serine-type peptidase activity [GO:0008236]
P83105	Serine protease HTRA4 (EC 3.4.21.-) (High-temperature requirement factor A4)	negative regulation of transforming growth factor beta receptor signaling pathway [GO:0030512]; positive regulation of apoptotic process [GO:0043065]; programmed cell death [GO:0012501]; proteolysis [GO:0006508]	extracellular region [GO:0005576]	endopeptidase activity [GO:0004175]; identical protein binding [GO:0042802]; serine-type endopeptidase activity [GO:0004252]
Q13228	Methanethiol oxidase (MTO) (EC 1.8.3.4) (56 kDa selenium-binding protein) (SBP56) (SP56) (Selenium-binding protein 1)	protein transport [GO:0015031]	cytosol [GO:0005829]; extracellular exosome [GO:0070062]; extracellular space [GO:0005615]; fibrillar center [GO:0001650]; membrane [GO:0016020]; nucleolus [GO:0005730]	methanethiol oxidase activity [GO:0018549]; selenium binding [GO:0008430]
P54315	Inactive pancreatic lipase-related protein 1 (PL-RP1)	lipid metabolic process [GO:0006629]	extracellular region [GO:0005576]	calcium ion binding [GO:0005509]; triglyceride lipase activity [GO:0004806]
Q13231	Chitotriosidase-1 (EC 3.2.1.14) (Chitinase-1)	chitin catabolic process [GO:0006032]; immune response [GO:0006955]; polysaccharide catabolic process [GO:0000272]; polysaccharide digestion [GO:0044245]; response to bacterium [GO:0009617]	extracellular region [GO:0005576]; extracellular space [GO:0005615]; lysosome [GO:0005764]; specific granule lumen [GO:0035580]; tertiary granule lumen [GO:1904724]	chitin binding [GO:0008061]; chitinase activity [GO:0004568]; endochitinase activity [GO:0008843]; hydrolase activity, hydrolyzing O-glycosyl compounds [GO:0004553]
O60687	Sushi repeat-containing protein SRPX2 (Sushi-repeat protein upregulated in leukemia)	angiogenesis [GO:0001525]; cell motility [GO:0048870]; cell-cell adhesion [GO:0098609]; positive regulation of cell migration involved in sprouting angiogenesis [GO:0090050]; positive regulation of synapse assembly [GO:0051965]; regulation of phosphorylation [GO:0042325]; vocalization behavior [GO:0071625]	cell surface [GO:0009986]; collagen-containing extracellular matrix [GO:0062023]; cytoplasm [GO:0005737]; excitatory synapse [GO:0060076]; extracellular space [GO:0005615]; synaptic membrane [GO:0097060]	hepatocyte growth factor binding [GO:0036458]; identical protein binding [GO:0042802]; signaling receptor binding [GO:0005102]
P78539	Sushi repeat-containing protein SRPX	autophagy [GO:0006914]; cell adhesion [GO:0007155]; negative regulation of cell proliferation involved in contact inhibition [GO:0060244]; phagolysosome assembly [GO:0001845]; positive regulation of extrinsic apoptotic signaling pathway in absence of ligand [GO:2001241]; response to endoplasmic reticulum stress [GO:0034976]	autophagosome [GO:0005776]; cell surface [GO:0009986]; collagen-containing extracellular matrix [GO:0062023]; endoplasmic reticulum [GO:0005783]; membrane [GO:0016020]
P04279	Semenogelin-1 (Cancer/testis antigen 103) (Semenogelin I) (SGI) [Cleaved into: Alpha-inhibin-92; Alpha-inhibin-31; Seminal basic protein]	antibacterial humoral response [GO:0019731]; antimicrobial humoral immune response mediated by antimicrobial peptide [GO:0061844]; coagulation [GO:0050817]; insemination [GO:0007320]; killing of cells of another organism [GO:0031640]; negative regulation of calcium ion import [GO:0090281]; negative regulation of flagellated sperm motility [GO:1901318]; positive regulation of serine-type endopepti…	extracellular exosome [GO:0070062]; extracellular region [GO:0005576]; extracellular space [GO:0005615]; nucleus [GO:0005634]; protein-containing complex [GO:0032991]	zinc ion binding [GO:0008270]
Q02818	Nucleobindin-1 (CALNUC)	small GTPase mediated signal transduction [GO:0007264]	endoplasmic reticulum lumen [GO:0005788]; endoplasmic reticulum-Golgi intermediate compartment [GO:0005793]; extracellular exosome [GO:0070062]; extracellular space [GO:0005615]; Golgi apparatus [GO:0005794]; membrane [GO:0016020]	calcium ion binding [GO:0005509]; DNA binding [GO:0003677]; G-protein alpha-subunit binding [GO:0001965]; guanyl-nucleotide exchange factor activity [GO:0005085]
P15169	Carboxypeptidase N catalytic chain (CPN) (EC 3.4.17.3) (Anaphylatoxin inactivator) (Arginine carboxypeptidase) (Carboxypeptidase N polypeptide 1) (Carboxypeptidase N small subunit) (Kininase-1) (Lysine carboxypeptidase) (Plasma carboxypeptidase B) (Serum carboxypeptidase N) (SCPN)	bradykinin catabolic process [GO:0010815]; peptide metabolic process [GO:0006518]; protein catabolic process [GO:0030163]; protein processing [GO:0016485]; response to glucocorticoid [GO:0051384]	extracellular region [GO:0005576]; extracellular space [GO:0005615]	metallocarboxypeptidase activity [GO:0004181]; zinc ion binding [GO:0008270]
Q9Y215	Acetylcholinesterase collagenic tail peptide (AChE Q subunit) (Acetylcholinesterase-associated collagen)	acetylcholine catabolic process in synaptic cleft [GO:0001507]; establishment of protein localization to membrane [GO:0090150]; extracellular matrix organization [GO:0030198]; regulation of synaptic assembly at neuromuscular junction [GO:0008582]; skeletal muscle acetylcholine-gated channel clustering [GO:0071340]	basement membrane [GO:0005604]; cell junction [GO:0030054]; collagen trimer [GO:0005581]; collagen-containing extracellular matrix [GO:0062023]; extracellular space [GO:0005615]; neuromuscular junction [GO:0031594]; plasma membrane [GO:0005886]; synaptic cleft [GO:0043083]	extracellular matrix structural constituent conferring tensile strength [GO:0030020]; heparin binding [GO:0008201]
P83110	Serine protease HTRA3 (EC 3.4.21.-) (High-temperature requirement factor A3) (Pregnancy-related serine protease)	negative regulation of BMP signaling pathway [GO:0030514]; negative regulation of transforming growth factor beta receptor signaling pathway [GO:0030512]; proteolysis [GO:0006508]	extracellular region [GO:0005576]	endopeptidase activity [GO:0004175]; identical protein binding [GO:0042802]; serine-type endopeptidase activity [GO:0004252]; serine-type peptidase activity [GO:0008236]
Q9NP70	Ameloblastin	biomineral tissue development [GO:0031214]; cell adhesion [GO:0007155]; odontogenesis of dentin-containing tooth [GO:0042475]; regulation of cell population proliferation [GO:0042127]	endoplasmic reticulum lumen [GO:0005788]; extracellular region [GO:0005576]	growth factor activity [GO:0008083]; structural constituent of tooth enamel [GO:0030345]
Q15084	Protein disulfide-isomerase A6 (EC 5.3.4.1) (Endoplasmic reticulum protein 5) (ER protein 5) (ERp5) (Protein disulfide isomerase P5) (Thioredoxin domain-containing protein 7)	protein folding [GO:0006457]; response to endoplasmic reticulum stress [GO:0034976]	cytosol [GO:0005829]; endoplasmic reticulum [GO:0005783]; endoplasmic reticulum chaperone complex [GO:0034663]; endoplasmic reticulum lumen [GO:0005788]; endoplasmic reticulum membrane [GO:0005789]; endoplasmic reticulum-Golgi intermediate compartment [GO:0005793]; extracellular exosome [GO:0070062]; extracellular space [GO:0005615]; melanosome [GO:0042470]; plasma membrane [GO:0005886]	protein disulfide isomerase activity [GO:0003756]; protein-disulfide reductase activity [GO:0015035]
Q08629	Testican-1 (Protein SPOCK)	cell adhesion [GO:0007155]; central nervous system neuron differentiation [GO:0021953]; negative regulation of cell-substrate adhesion [GO:0010812]; negative regulation of endopeptidase activity [GO:0010951]; negative regulation of neuron projection development [GO:0010977]; nervous system development [GO:0007399]; neurogenesis [GO:0022008]; neuron migration [GO:0001764]; regulation of cell growt…	cytoplasm [GO:0005737]; extracellular space [GO:0005615]; neuromuscular junction [GO:0031594]; node of Ranvier [GO:0033268]; postsynaptic density [GO:0014069]; sarcoplasm [GO:0016528]	calcium ion binding [GO:0005509]; cysteine-type endopeptidase inhibitor activity [GO:0004869]; metalloendopeptidase inhibitor activity [GO:0008191]; serine-type endopeptidase inhibitor activity [GO:0004867]
Q9BQ16	Testican-3 (SPARC/osteonectin, CWCV, and Kazal-like domains proteoglycan 3)	negative regulation of cell motility [GO:2000146]; negative regulation of endopeptidase activity [GO:0010951]	extracellular matrix [GO:0031012]; extracellular region [GO:0005576]; extracellular space [GO:0005615]	calcium ion binding [GO:0005509]; glycosaminoglycan binding [GO:0005539]; metalloendopeptidase inhibitor activity [GO:0008191]
Q8NBS9	Thioredoxin domain-containing protein 5 (EC 1.8.4.-) (EC 5.3.4.1) (Endoplasmic reticulum resident protein 46) (ER protein 46) (ERp46) (Thioredoxin-like protein p46)	negative regulation of apoptotic process [GO:0043066]; protein folding [GO:0006457]	azurophil granule lumen [GO:0035578]; endoplasmic reticulum [GO:0005783]; endoplasmic reticulum lumen [GO:0005788]; extracellular exosome [GO:0070062]; extracellular region [GO:0005576]; lysosomal lumen [GO:0043202]	protein disulfide isomerase activity [GO:0003756]; protein-disulfide reductase activity [GO:0015035]
Q8NDZ4	Divergent protein kinase domain 2A (Deleted in autism protein 1) (Golgi Protein of 49 kDa) (GoPro49) (Hypoxia and AKT-induced stem cell factor) (HASF)	cardiac muscle cell proliferation [GO:0060038]; negative regulation of smooth muscle cell apoptotic process [GO:0034392]; positive regulation of protein kinase C activity [GO:1900020]; regulation of phosphatidylinositol 3-kinase signaling/protein kinase B signal transduction [GO:0051896]	COPI vesicle coat [GO:0030126]; extracellular space [GO:0005615]; Golgi membrane [GO:0000139]
Q9NPH0	Lysophosphatidic acid phosphatase type 6 (EC 3.1.3.2) (Acid phosphatase 6, lysophosphatidic) (Acid phosphatase-like protein 1) (PACPL1)	dephosphorylation [GO:0016311]; hematopoietic progenitor cell differentiation [GO:0002244]; lysobisphosphatidic acid metabolic process [GO:2001311]; phosphatidic acid biosynthetic process [GO:0006654]; phospholipid metabolic process [GO:0006644]	cytoplasm [GO:0005737]; mitochondrial matrix [GO:0005759]; mitochondrion [GO:0005739]	acid phosphatase activity [GO:0003993]; lysophosphatidic acid phosphatase activity [GO:0052642]
P20062	Transcobalamin-2 (TC-2) (Transcobalamin II) (TC II) (TCII)	cobalamin transport [GO:0015889]; cobalt ion transport [GO:0006824]	external side of plasma membrane [GO:0009897]; extracellular region [GO:0005576]; extracellular space [GO:0005615]; lysosomal lumen [GO:0043202]; plasma membrane [GO:0005886]	cargo receptor ligand activity [GO:0140355]; cobalamin binding [GO:0031419]; metal ion binding [GO:0046872]
P80303	Nucleobindin-2 (DNA-binding protein NEFA) (Epididymis secretory protein Li 109) (Gastric cancer antigen Zg4) (Prepronesfatin) [Cleaved into: Nesfatin-1]	small GTPase mediated signal transduction [GO:0007264]	cytosol [GO:0005829]; endoplasmic reticulum [GO:0005783]; endoplasmic reticulum-Golgi intermediate compartment [GO:0005793]; extracellular exosome [GO:0070062]; extracellular space [GO:0005615]; Golgi apparatus [GO:0005794]; nuclear envelope [GO:0005635]; plasma membrane [GO:0005886]	calcium ion binding [GO:0005509]; DNA binding [GO:0003677]; G-protein alpha-subunit binding [GO:0001965]; guanyl-nucleotide exchange factor activity [GO:0005085]
P15085	Carboxypeptidase A1 (EC 3.4.17.1)	leukotriene metabolic process [GO:0006691]; proteolysis [GO:0006508]; proteolysis involved in protein catabolic process [GO:0051603]; response to cadmium ion [GO:0046686]	extracellular space [GO:0005615]	metallocarboxypeptidase activity [GO:0004181]; zinc ion binding [GO:0008270]
P48052	Carboxypeptidase A2 (EC 3.4.17.15)	protein catabolic process in the vacuole [GO:0007039]; proteolysis [GO:0006508]	extracellular region [GO:0005576]; extracellular space [GO:0005615]; vacuole [GO:0005773]	carboxypeptidase activity [GO:0004180]; metallocarboxypeptidase activity [GO:0004181]; zinc ion binding [GO:0008270]
P15086	Carboxypeptidase B (EC 3.4.17.2) (Pancreas-specific protein) (PASP)	proteolysis [GO:0006508]	cytoplasmic vesicle [GO:0031410]; extracellular space [GO:0005615]	carboxypeptidase activity [GO:0004180]; metallocarboxypeptidase activity [GO:0004181]; zinc ion binding [GO:0008270]
P21128	Uridylate-specific endoribonuclease (EC 4.6.1.-) (Placental protein 11) (PP11) (Protein endoU)	female pregnancy [GO:0007565]; immune response [GO:0006955]; proteolysis [GO:0006508]	cytoplasm [GO:0005737]; extracellular region [GO:0005576]; extracellular space [GO:0005615]; plasma membrane [GO:0005886]	growth factor activity [GO:0008083]; lyase activity [GO:0016829]; manganese ion binding [GO:0030145]; polysaccharide binding [GO:0030247]; RNA binding [GO:0003723]; RNA endonuclease activity [GO:0004521]; scavenger receptor activity [GO:0005044]; serine-type peptidase activity [GO:0008236]
Q9BS26	Endoplasmic reticulum resident protein 44 (ER protein 44) (ERp44) (Thioredoxin domain-containing protein 4)	cell redox homeostasis [GO:0045454]; glycoprotein metabolic process [GO:0009100]; protein folding [GO:0006457]; response to endoplasmic reticulum stress [GO:0034976]; response to unfolded protein [GO:0006986]	cell surface [GO:0009986]; endoplasmic reticulum lumen [GO:0005788]; endoplasmic reticulum membrane [GO:0005789]; endoplasmic reticulum-Golgi intermediate compartment [GO:0005793]; extracellular exosome [GO:0070062]; extracellular region [GO:0005576]; specific granule lumen [GO:0035580]	protein disulfide isomerase activity [GO:0003756]
Q6UX73	UPF0764 protein C16orf89		cytosol [GO:0005829]; extracellular exosome [GO:0070062]; membrane [GO:0016020]	protein homodimerization activity [GO:0042803]
Q96S07	Proline-rich protein 25
P06727	Apolipoprotein A-IV (Apo-AIV) (ApoA-IV) (Apolipoprotein A4)	cholesterol efflux [GO:0033344]; cholesterol homeostasis [GO:0042632]; cholesterol metabolic process [GO:0008203]; chylomicron assembly [GO:0034378]; chylomicron remodeling [GO:0034371]; high-density lipoprotein particle remodeling [GO:0034375]; hydrogen peroxide catabolic process [GO:0042744]; innate immune response in mucosa [GO:0002227]; leukocyte cell-cell adhesion [GO:0007159]; lipid catabol…	blood microparticle [GO:0072562]; chylomicron [GO:0042627]; collagen-containing extracellular matrix [GO:0062023]; cytosol [GO:0005829]; early endosome [GO:0005769]; endoplasmic reticulum lumen [GO:0005788]; extracellular exosome [GO:0070062]; extracellular region [GO:0005576]; extracellular space [GO:0005615]; high-density lipoprotein particle [GO:0034364]; synapse [GO:0045202]; very-low-density…	antioxidant activity [GO:0016209]; cholesterol transfer activity [GO:0120020]; copper ion binding [GO:0005507]; identical protein binding [GO:0042802]; lipid binding [GO:0008289]; lipid transporter activity [GO:0005319]; phosphatidylcholine binding [GO:0031210]; phosphatidylcholine-sterol O-acyltransferase activator activity [GO:0060228]; protein homodimerization activity [GO:0042803]
Q9BWS9	Chitinase domain-containing protein 1 (Stabilin-1-interacting chitinase-like protein) (SI-CLP)	carbohydrate metabolic process [GO:0005975]; innate immune response [GO:0045087]; negative regulation of cytokine production involved in inflammatory response [GO:1900016]	endomembrane system [GO:0012505]; extracellular exosome [GO:0070062]; extracellular region [GO:0005576]; extracellular space [GO:0005615]; late endosome [GO:0005770]; lysosomal lumen [GO:0043202]; lysosome [GO:0005764]; membrane [GO:0016020]; nucleus [GO:0005634]; trans-Golgi network [GO:0005802]	chitin binding [GO:0008061]; oligosaccharide binding [GO:0070492]
P04280	Basic salivary proline-rich protein 1 (Salivary proline-rich protein) [Cleaved into: Proline-rich peptide II-2; Basic peptide IB-6; Peptide P-H]		extracellular region [GO:0005576]
P0DJD7	Pepsin A-4 (EC 3.4.23.1) (Pepsinogen-4)	digestion [GO:0007586]; proteolysis [GO:0006508]	extracellular exosome [GO:0070062]; multivesicular body lumen [GO:0097486]	aspartic-type endopeptidase activity [GO:0004190]
P0DJD8	Pepsin A-3 (EC 3.4.23.1) (Pepsinogen-3)	digestion [GO:0007586]; proteolysis [GO:0006508]	extracellular exosome [GO:0070062]; multivesicular body lumen [GO:0097486]	aspartic-type endopeptidase activity [GO:0004190]
P0DJD9	Pepsin A-5 (EC 3.4.23.1) (Pepsinogen-5)	digestion [GO:0007586]; proteolysis [GO:0006508]	extracellular exosome [GO:0070062]; multivesicular body lumen [GO:0097486]	aspartic-type endopeptidase activity [GO:0004190]
P20142	Gastricsin (EC 3.4.23.3) (Pepsinogen C)	digestion [GO:0007586]; positive regulation of antibacterial peptide production [GO:0002803]; proteolysis [GO:0006508]	extracellular space [GO:0005615]	aspartic-type endopeptidase activity [GO:0004190]
O00622	CCN family member 1 (Cellular communication network factor 1) (Cysteine-rich angiogenic inducer 61) (Insulin-like growth factor-binding protein 10) (IBP-10) (IGF-binding protein 10) (IGFBP-10) (Protein CYR61) (Protein GIG1)	apoptotic process involved in heart morphogenesis [GO:0003278]; atrial septum morphogenesis [GO:0060413]; atrioventricular valve morphogenesis [GO:0003181]; chemotaxis [GO:0006935]; chondroblast differentiation [GO:0060591]; chorio-allantoic fusion [GO:0060710]; extracellular matrix organization [GO:0030198]; intussusceptive angiogenesis [GO:0002041]; labyrinthine layer blood vessel development […	collagen-containing extracellular matrix [GO:0062023]; endoplasmic reticulum lumen [GO:0005788]; extracellular region [GO:0005576]	extracellular matrix binding [GO:0050840]; growth factor binding [GO:0019838]; heparin binding [GO:0008201]; integrin binding [GO:0005178]
Q6Q788	Apolipoprotein A-V (Apo-AV) (ApoA-V) (Apolipoprotein A5) (Regeneration-associated protein 3)	acylglycerol homeostasis [GO:0055090]; cholesterol efflux [GO:0033344]; cholesterol homeostasis [GO:0042632]; lipid transport [GO:0006869]; lipoprotein metabolic process [GO:0042157]; phospholipid efflux [GO:0033700]; positive regulation of fatty acid biosynthetic process [GO:0045723]; positive regulation of lipid catabolic process [GO:0050996]; positive regulation of lipoprotein lipase activity …	chylomicron [GO:0042627]; early endosome [GO:0005769]; endoplasmic reticulum lumen [GO:0005788]; extracellular region [GO:0005576]; extracellular space [GO:0005615]; Golgi apparatus [GO:0005794]; high-density lipoprotein particle [GO:0034364]; late endosome [GO:0005770]; very-low-density lipoprotein particle [GO:0034361]	enzyme activator activity [GO:0008047]; enzyme binding [GO:0019899]; heparin binding [GO:0008201]; lipase activator activity [GO:0060229]; lipase binding [GO:0035473]; lipid binding [GO:0008289]; lipoprotein lipase activator activity [GO:0060230]; lipoprotein particle receptor binding [GO:0070325]; low-density lipoprotein particle receptor binding [GO:0050750]; phosphatidylcholine binding [GO:003…
P0C7T7	Putative uncharacterized protein FRMD6-AS1 (FRMD6 antisense RNA 1) (FRMD6 antisense gene protein 1)
Q96S86	Hyaluronan and proteoglycan link protein 3	cell adhesion [GO:0007155]; central nervous system development [GO:0007417]; glial cell differentiation [GO:0010001]; positive regulation of neuroblast proliferation [GO:0002052]; skeletal system development [GO:0001501]	extracellular space [GO:0005615]; perineuronal net [GO:0072534]; synapse [GO:0045202]	hyaluronic acid binding [GO:0005540]
Q7L513	Fc receptor-like A (Fc receptor homolog expressed in B-cells) (Fc receptor-like and mucin-like protein 1) (Fc receptor-like protein) (Fc receptor-related protein X) (FcRX)	cell differentiation [GO:0030154]; cell surface receptor signaling pathway [GO:0007166]	cytoplasm [GO:0005737]	transmembrane signaling receptor activity [GO:0004888]
O15335	Chondroadherin (Cartilage leucine-rich protein)	bone development [GO:0060348]; negative regulation of bone trabecula formation [GO:1900155]	extracellular matrix [GO:0031012]; extracellular space [GO:0005615]
O43866	CD5 antigen-like (Apoptosis inhibitor expressed by macrophages) (hAIM) (CT-2) (IgM-associated peptide) (SP-alpha)	apoptotic process [GO:0006915]; cellular defense response [GO:0006968]; immune system process [GO:0002376]; inflammatory response [GO:0006954]; positive regulation of complement-dependent cytotoxicity [GO:1903661]; regulation of complement activation [GO:0030449]; zymogen activation [GO:0031638]	blood microparticle [GO:0072562]; cell surface [GO:0009986]; cytoplasm [GO:0005737]; extracellular region [GO:0005576]; extracellular space [GO:0005615]; plasma membrane [GO:0005886]	serine-type endopeptidase activity [GO:0004252]
Q9BUN1	Protein MENT (Methylated in normal thymocytes protein)	regulation of cell population proliferation [GO:0042127]	extracellular region [GO:0005576]
Q9GZV7	Hyaluronan and proteoglycan link protein 2 (Brain link protein 1)	cell adhesion [GO:0007155]; central nervous system development [GO:0007417]; establishment of blood-nerve barrier [GO:0008065]; extracellular matrix assembly [GO:0085029]; glial cell differentiation [GO:0010001]; positive regulation of neuroblast proliferation [GO:0002052]; skeletal system development [GO:0001501]	extracellular matrix [GO:0031012]; extracellular space [GO:0005615]; node of Ranvier [GO:0033268]; perineuronal net [GO:0072534]; synapse [GO:0045202]	hyaluronic acid binding [GO:0005540]
Q2M2W7	UPF0450 protein C17orf58		collagen-containing extracellular matrix [GO:0062023]
