# Supplementary material for: A quest for cytosolic sequons and their functions
Source: Sci Rep. 2024 Apr 2;14:7736. doi: 10.1038/s41598-024-57334-1 (PMC10987669; doi:10.1038/s41598-024-57334-1)
Supplement: Supplementary file 1 — Supplementary Information. [file 41598_2024_57334_MOESM1_ESM.zip › Supplementary Table S3.xlsx]

## Sheet: Cyto-sequon proteins
Uniprot Accession	Protein name	Sequon counts	Gene Ontology (biological process)	Gene Ontology (cellular component)	Gene Ontology (molecular function)
Q8IVF2	Protein AHNAK2	2	regulation of RNA splicing [GO:0043484]	costamere [GO:0043034]; cytoplasm [GO:0005737]; cytosol [GO:0005829]; nucleus [GO:0005634]; plasma membrane [GO:0005886]; sarcolemma [GO:0042383]; T-tubule [GO:0030315]
P78559	Microtubule-associated protein 1A (MAP-1A) (Proliferation-related protein p80) [Cleaved into: MAP1A heavy chain; MAP1 light chain LC2]	1	anterograde axonal protein transport [GO:0099641]; associative learning [GO:0008306]; axonogenesis [GO:0007409]; dendrite development [GO:0016358]; memory [GO:0007613]; microtubule cytoskeleton organization [GO:0000226]; negative regulation of proteasomal ubiquitin-dependent protein catabolic process [GO:0032435]; negative regulation of protein localization to microtubule [GO:1902817]; neuron cel…	axon [GO:0030424]; axon cytoplasm [GO:1904115]; axon initial segment [GO:0043194]; cytoplasm [GO:0005737]; cytosol [GO:0005829]; dendrite [GO:0030425]; dendritic branch [GO:0044307]; dendritic microtubule [GO:1901588]; dendritic shaft [GO:0043198]; microtubule [GO:0005874]; microtubule associated complex [GO:0005875]; neuron projection [GO:0043005]; neuronal cell body [GO:0043025]; primary dendri…	actin binding [GO:0003779]; cytoskeletal anchor activity [GO:0008093]; microtubule binding [GO:0008017]; structural molecule activity [GO:0005198]; tau protein binding [GO:0048156]; tubulin binding [GO:0015631]
Q96PE2	Rho guanine nucleotide exchange factor 17 (164 kDa Rho-specific guanine-nucleotide exchange factor) (p164-RhoGEF) (p164RhoGEF) (Tumor endothelial marker 4)	1	actin cytoskeleton organization [GO:0030036]; regulation of small GTPase mediated signal transduction [GO:0051056]	cytosol [GO:0005829]	guanyl-nucleotide exchange factor activity [GO:0005085]
A0A087WUL8	Neuroblastoma breakpoint family member 19	2		cytoplasm [GO:0005737]
Q96KV7	WD repeat-containing protein 90	1	cilium assembly [GO:0060271]	centriole [GO:0005814]; centrosome [GO:0005813]; cytoplasm [GO:0005737]
Q5JPB2	Zinc finger protein 831	1			metal ion binding [GO:0046872]
Q8N1P7	Beta/gamma crystallin domain-containing protein 2 (Absent in melanoma 1-like protein)	1			carbohydrate binding [GO:0030246]
Q96Q42	Alsin (Amyotrophic lateral sclerosis 2 chromosomal region candidate gene 6 protein) (Amyotrophic lateral sclerosis 2 protein)	1	behavioral fear response [GO:0001662]; endosomal transport [GO:0016197]; endosome organization [GO:0007032]; locomotory behavior [GO:0007626]; lysosomal transport [GO:0007041]; neuromuscular junction development [GO:0007528]; neuron projection morphogenesis [GO:0048812]; positive regulation of GTPase activity [GO:0043547]; positive regulation of protein kinase activity [GO:0045860]; positive regu…	centrosome [GO:0005813]; cytoplasm [GO:0005737]; cytosol [GO:0005829]; dendrite [GO:0030425]; dendritic spine [GO:0043197]; early endosome [GO:0005769]; growth cone [GO:0030426]; intracellular membrane-bounded organelle [GO:0043231]; lamellipodium [GO:0030027]; nucleus [GO:0005634]; postsynaptic density [GO:0014069]; protein-containing complex [GO:0032991]; ruffle [GO:0001726]; vesicle [GO:003198…	GTPase activator activity [GO:0005096]; guanyl-nucleotide exchange factor activity [GO:0005085]; identical protein binding [GO:0042802]; protein homodimerization activity [GO:0042803]; protein serine/threonine kinase activator activity [GO:0043539]; small GTPase binding [GO:0031267]
Q14160	Protein scribble homolog (Scribble) (hScrib) (Protein LAP4)	1	activation of GTPase activity [GO:0090630]; apoptotic process involved in morphogenesis [GO:0060561]; astrocyte cell migration [GO:0043615]; auditory receptor cell stereocilium organization [GO:0060088]; cell migration [GO:0016477]; cell population proliferation [GO:0008283]; cell-cell adhesion [GO:0098609]; cochlear nucleus development [GO:0021747]; establishment of apical/basal cell polarity [G…	adherens junction [GO:0005912]; basolateral plasma membrane [GO:0016323]; cell junction [GO:0030054]; cell-cell contact zone [GO:0044291]; cell-cell junction [GO:0005911]; extracellular exosome [GO:0070062]; extrinsic component of postsynaptic density membrane [GO:0099147]; glutamatergic synapse [GO:0098978]; immunological synapse [GO:0001772]; lamellipodium [GO:0030027]; myelin sheath abaxonal r…	cadherin binding [GO:0045296]; signaling adaptor activity [GO:0035591]
Q9BXF3	Chromatin remodeling regulator CECR2 (Cat eye syndrome critical region protein 2)	1	apoptotic DNA fragmentation [GO:0006309]; chromatin remodeling [GO:0006338]; cochlea development [GO:0090102]; cytoskeleton organization [GO:0007010]; cytoskeleton-dependent cytokinesis [GO:0061640]; execution phase of apoptosis [GO:0097194]; inner ear receptor cell stereocilium organization [GO:0060122]; neural fold formation [GO:0001842]; neural tube closure [GO:0001843]; single fertilization […	CERF complex [GO:0090537]; euchromatin [GO:0000791]; nucleus [GO:0005634]	ATP-dependent chromatin remodeler activity [GO:0140658]
O75161	Nephrocystin-4 (Nephroretinin)	1	actin cytoskeleton organization [GO:0030036]; cell-cell adhesion [GO:0098609]; flagellated sperm motility [GO:0030317]; negative regulation of canonical Wnt signaling pathway [GO:0090090]; photoreceptor cell maintenance [GO:0045494]; photoreceptor cell outer segment organization [GO:0035845]; positive regulation of bicellular tight junction assembly [GO:1903348]; protein localization to ciliary t…	bicellular tight junction [GO:0005923]; cell-cell junction [GO:0005911]; centriole [GO:0005814]; centrosome [GO:0005813]; ciliary basal body [GO:0036064]; ciliary base [GO:0097546]; ciliary transition zone [GO:0035869]; cytosol [GO:0005829]; intracellular membrane-bounded organelle [GO:0043231]; non-motile cilium [GO:0097730]; nuclear body [GO:0016604]; nucleoplasm [GO:0005654]; photoreceptor dis…	structural molecule activity [GO:0005198]
Q86YZ3	Hornerin	2	cell envelope organization [GO:0043163]; establishment of skin barrier [GO:0061436]; keratinization [GO:0031424]	azurophil granule lumen [GO:0035578]; collagen-containing extracellular matrix [GO:0062023]; cornified envelope [GO:0001533]; cytoplasm [GO:0005737]; extracellular exosome [GO:0070062]; extracellular region [GO:0005576]; keratohyalin granule [GO:0036457]; nucleus [GO:0005634]; perinuclear region of cytoplasm [GO:0048471]	calcium ion binding [GO:0005509]; transition metal ion binding [GO:0046914]
Q9Y2I6	Ninein-like protein	1	microtubule anchoring at centrosome [GO:0034454]	centrosome [GO:0005813]; cytosol [GO:0005829]; microtubule [GO:0005874]	calcium ion binding [GO:0005509]
Q96Q06	Perilipin-4 (Adipocyte protein S3-12)	1		cytosol [GO:0005829]; lipid droplet [GO:0005811]; plasma membrane [GO:0005886]
Q9H6K5	Proline-rich protein 36	1
Q9H4Z2	Zinc finger protein 335 (NRC-interacting factor 1) (NIF-1)	1	brain development [GO:0007420]; brain morphogenesis [GO:0048854]; cerebral cortex neuron differentiation [GO:0021895]; epigenetic regulation of gene expression [GO:0040029]; in utero embryonic development [GO:0001701]; neuron projection morphogenesis [GO:0048812]; positive regulation of lymphocyte proliferation [GO:0050671]; positive regulation of neuroblast proliferation [GO:0002052]; positive r…	histone methyltransferase complex [GO:0035097]; nucleoplasm [GO:0005654]; nucleus [GO:0005634]	histone methyltransferase binding [GO:1990226]; metal ion binding [GO:0046872]; RNA polymerase II cis-regulatory region sequence-specific DNA binding [GO:0000978]; transcription cis-regulatory region binding [GO:0000976]
Q8TE82	SH3 domain and tetratricopeptide repeat-containing protein 1	1
Q5VST9	Obscurin (EC 2.7.11.1) (Obscurin-RhoGEF) (Obscurin-myosin light chain kinase) (Obscurin-MLCK)	6	phosphorylation [GO:0016310]; protein localization to M-band [GO:0036309]; regulation of small GTPase mediated signal transduction [GO:0051056]; sarcomere organization [GO:0045214]	cytosol [GO:0005829]; M band [GO:0031430]; myofibril [GO:0030016]; nuclear body [GO:0016604]; plasma membrane [GO:0005886]; sarcolemma [GO:0042383]; Z disc [GO:0030018]	ankyrin binding [GO:0030506]; ATP binding [GO:0005524]; calmodulin binding [GO:0005516]; guanyl-nucleotide exchange factor activity [GO:0005085]; metal ion binding [GO:0046872]; phosphatidylinositol-3,4,5-trisphosphate binding [GO:0005547]; phosphatidylinositol-3,4-bisphosphate binding [GO:0043325]; phosphatidylinositol-3-phosphate binding [GO:0032266]; phosphatidylinositol-4,5-bisphosphate bindi…
Q9H7N4	Splicing factor, arginine/serine-rich 19 (SR-related C-terminal domain-associated factor 1) (SR-related and CTD-associated factor 1) (SR-related-CTD-associated factor) (SCAF) (Serine arginine-rich pre-mRNA splicing factor SR-A1) (SR-A1)	1	mRNA processing [GO:0006397]; RNA splicing [GO:0008380]; transcription by RNA polymerase II [GO:0006366]	nucleus [GO:0005634]	protein domain specific binding [GO:0019904]; RNA binding [GO:0003723]; RNA polymerase II C-terminal domain binding [GO:0099122]
Q9BX66	Sorbin and SH3 domain-containing protein 1 (Ponsin) (SH3 domain protein 5) (SH3P12) (c-Cbl-associated protein) (CAP)	1	cell-matrix adhesion [GO:0007160]; cell-substrate adhesion [GO:0031589]; cellular response to insulin stimulus [GO:0032869]; focal adhesion assembly [GO:0048041]; insulin receptor signaling pathway [GO:0008286]; positive regulation of glucose import [GO:0046326]; positive regulation of glycogen biosynthetic process [GO:0045725]; positive regulation of insulin receptor signaling pathway [GO:004662…	adherens junction [GO:0005912]; cell-substrate junction [GO:0030055]; centrosome [GO:0005813]; cytoplasm [GO:0005737]; cytosol [GO:0005829]; flotillin complex [GO:0016600]; focal adhesion [GO:0005925]; membrane raft [GO:0045121]; nuclear matrix [GO:0016363]; nucleus [GO:0005634]; plasma membrane [GO:0005886]; stress fiber [GO:0001725]; zonula adherens [GO:0005915]	actin binding [GO:0003779]; cytoskeletal protein binding [GO:0008092]; insulin receptor binding [GO:0005158]; signaling receptor complex adaptor activity [GO:0030159]
P19174	1-phosphatidylinositol 4,5-bisphosphate phosphodiesterase gamma-1 (EC 3.1.4.11) (PLC-148) (Phosphoinositide phospholipase C-gamma-1) (Phospholipase C-II) (PLC-II) (Phospholipase C-gamma-1) (PLC-gamma-1)	1	calcium-mediated signaling [GO:0019722]; cell migration [GO:0016477]; cellular response to epidermal growth factor stimulus [GO:0071364]; epidermal growth factor receptor signaling pathway [GO:0007173]; Fc-epsilon receptor signaling pathway [GO:0038095]; in utero embryonic development [GO:0001701]; modulation of chemical synaptic transmission [GO:0050804]; negative regulation of inflammatory resp…	cell projection [GO:0042995]; cell-cell junction [GO:0005911]; COP9 signalosome [GO:0008180]; cytoplasm [GO:0005737]; cytosol [GO:0005829]; glutamatergic synapse [GO:0098978]; lamellipodium [GO:0030027]; plasma membrane [GO:0005886]; ruffle [GO:0001726]; ruffle membrane [GO:0032587]; Schaffer collateral - CA1 synapse [GO:0098685]	calcium ion binding [GO:0005509]; calcium-dependent phospholipase C activity [GO:0050429]; glutamate receptor binding [GO:0035254]; neurotrophin TRKA receptor binding [GO:0005168]; phosphatidylinositol phospholipase C activity [GO:0004435]; phospholipase C activity [GO:0004629]; protein kinase binding [GO:0019901]; receptor tyrosine kinase binding [GO:0030971]
Q14203	Dynactin subunit 1 (150 kDa dynein-associated polypeptide) (DAP-150) (DP-150) (p135) (p150-glued)	1	cell division [GO:0051301]; centriole-centriole cohesion [GO:0010457]; establishment of mitotic spindle orientation [GO:0000132]; maintenance of synapse structure [GO:0099558]; melanosome transport [GO:0032402]; microtubule anchoring at centrosome [GO:0034454]; mitotic cell cycle [GO:0000278]; motor behavior [GO:0061744]; nervous system development [GO:0007399]; neuromuscular junction development…	axon [GO:0030424]; cell cortex [GO:0005938]; cell cortex region [GO:0099738]; cell leading edge [GO:0031252]; centriolar subdistal appendage [GO:0120103]; centriole [GO:0005814]; centrosome [GO:0005813]; ciliary basal body [GO:0036064]; cytoplasm [GO:0005737]; cytosol [GO:0005829]; dynein complex [GO:0030286]; intercellular bridge [GO:0045171]; kinetochore [GO:0000776]; membrane [GO:0016020]; mic…	microtubule binding [GO:0008017]; protein kinase binding [GO:0019901]; tau protein binding [GO:0048156]; tubulin binding [GO:0015631]
Q00341	Vigilin (High density lipoprotein-binding protein) (HDL-binding protein)	1	cholesterol metabolic process [GO:0008203]; lipid transport [GO:0006869]	cytoplasm [GO:0005737]; high-density lipoprotein particle [GO:0034364]; nucleus [GO:0005634]; plasma membrane [GO:0005886]; polysome [GO:0005844]	cadherin binding [GO:0045296]; lipid binding [GO:0008289]; mRNA binding [GO:0003729]; RNA binding [GO:0003723]
Q96J92	Serine/threonine-protein kinase WNK4 (EC 2.7.11.1) (Protein kinase lysine-deficient 4) (Protein kinase with no lysine 4)	1	aldosterone secretion [GO:0035932]; calcium ion homeostasis [GO:0055074]; cellular response to xenobiotic stimulus [GO:0071466]; chloride transport [GO:0006821]; distal tubule morphogenesis [GO:0072156]; ERK1 and ERK2 cascade [GO:0070371]; gene expression [GO:0010467]; inflammatory response [GO:0006954]; intracellular chloride ion homeostasis [GO:0030644]; intracellular signal transduction [GO:00…	bicellular tight junction [GO:0005923]; cell body [GO:0044297]; cytoplasm [GO:0005737]; cytosol [GO:0005829]; membrane [GO:0016020]; protein-containing complex [GO:0032991]	ATP binding [GO:0005524]; chloride ion binding [GO:0031404]; ion channel inhibitor activity [GO:0008200]; protein kinase activity [GO:0004672]; protein serine kinase activity [GO:0106310]; protein serine/threonine kinase activity [GO:0004674]
A8K8P3	Protein SFI1 homolog (hSFI1)	1		centriole [GO:0005814]; cytosol [GO:0005829]	phosphatase binding [GO:0019902]
Q8N398	von Willebrand factor A domain-containing protein 5B2	1
P54098	DNA polymerase subunit gamma-1 (EC 2.7.7.7) (Mitochondrial DNA polymerase catalytic subunit) (PolG-alpha)	1	base-excision repair, gap-filling [GO:0006287]; DNA metabolic process [GO:0006259]; DNA-templated DNA replication [GO:0006261]; mitochondrial DNA replication [GO:0006264]	gamma DNA polymerase complex [GO:0005760]; intracellular membrane-bounded organelle [GO:0043231]; mitochondrial matrix [GO:0005759]; mitochondrial nucleoid [GO:0042645]; mitochondrion [GO:0005739]; protein-containing complex [GO:0032991]	3'-5' exonuclease activity [GO:0008408]; chromatin binding [GO:0003682]; DNA binding [GO:0003677]; DNA-directed DNA polymerase activity [GO:0003887]; protease binding [GO:0002020]
Q92620	Pre-mRNA-splicing factor ATP-dependent RNA helicase PRP16 (EC 3.6.4.13) (ATP-dependent RNA helicase DHX38) (DEAH box protein 38)	1	mRNA splicing, via spliceosome [GO:0000398]	catalytic step 2 spliceosome [GO:0071013]; membrane [GO:0016020]; nucleoplasm [GO:0005654]; nucleus [GO:0005634]; spliceosomal complex [GO:0005681]	3'-5' RNA helicase activity [GO:0034458]; ATP binding [GO:0005524]; ATP hydrolysis activity [GO:0016887]; RNA binding [GO:0003723]; RNA helicase activity [GO:0003724]
Q9UJ98	Cohesin subunit SA-3 (SCC3 homolog 3) (Stromal antigen 3) (Stromalin-3)	1	establishment of meiotic sister chromatid cohesion [GO:0034089]; sister chromatid cohesion [GO:0007062]; synaptonemal complex assembly [GO:0007130]	chromatin [GO:0000785]; chromosome, centromeric region [GO:0000775]; cohesin complex [GO:0008278]; extracellular space [GO:0005615]; meiotic cohesin complex [GO:0030893]; nucleolus [GO:0005730]; nucleoplasm [GO:0005654]; nucleus [GO:0005634]; synaptonemal complex [GO:0000795]	chromatin binding [GO:0003682]
Q14562	ATP-dependent RNA helicase DHX8 (EC 3.6.4.13) (DEAH box protein 8) (RNA helicase HRH1)	1	mRNA splicing, via spliceosome [GO:0000398]; RNA processing [GO:0006396]; RNA splicing [GO:0008380]; spliceosomal complex disassembly [GO:0000390]	catalytic step 2 spliceosome [GO:0071013]; cytosol [GO:0005829]; nuclear body [GO:0016604]; nucleoplasm [GO:0005654]; nucleus [GO:0005634]; spliceosomal complex [GO:0005681]; U2-type catalytic step 2 spliceosome [GO:0071007]	ATP binding [GO:0005524]; ATP hydrolysis activity [GO:0016887]; ATP-dependent activity, acting on RNA [GO:0008186]; identical protein binding [GO:0042802]; RNA binding [GO:0003723]; RNA helicase activity [GO:0003724]
Q9NZ71	Regulator of telomere elongation helicase 1 (EC 3.6.4.12) (Novel helicase-like)	1	DNA duplex unwinding [GO:0032508]; DNA repair [GO:0006281]; mitotic telomere maintenance via semi-conservative replication [GO:1902990]; negative regulation of DNA recombination [GO:0045910]; negative regulation of t-circle formation [GO:1904430]; negative regulation of telomere maintenance in response to DNA damage [GO:1904506]; positive regulation of telomere capping [GO:1904355]; positive regu…	chromosome, telomeric region [GO:0000781]; nuclear membrane [GO:0031965]; nuclear speck [GO:0016607]; nucleoplasm [GO:0005654]; nucleus [GO:0005634]	4 iron, 4 sulfur cluster binding [GO:0051539]; ATP binding [GO:0005524]; ATP hydrolysis activity [GO:0016887]; DNA binding [GO:0003677]; DNA helicase activity [GO:0003678]; DNA polymerase binding [GO:0070182]; metal ion binding [GO:0046872]
P29474	Nitric oxide synthase 3 (EC 1.14.13.39) (Constitutive NOS) (cNOS) (EC-NOS) (NOS type III) (NOSIII) (Nitric oxide synthase, endothelial) (Endothelial NOS) (eNOS)	1	angiogenesis [GO:0001525]; aortic valve morphogenesis [GO:0003180]; arginine catabolic process [GO:0006527]; blood vessel diameter maintenance [GO:0097746]; blood vessel remodeling [GO:0001974]; calcium ion transport [GO:0006816]; cell redox homeostasis [GO:0045454]; endocardial cushion morphogenesis [GO:0003203]; endothelial cell migration [GO:0043542]; establishment of localization in cell [GO:…	caveola [GO:0005901]; cytoplasm [GO:0005737]; cytoskeleton [GO:0005856]; cytosol [GO:0005829]; endocytic vesicle membrane [GO:0030666]; Golgi apparatus [GO:0005794]; Golgi membrane [GO:0000139]; nucleus [GO:0005634]; plasma membrane [GO:0005886]	actin monomer binding [GO:0003785]; arginine binding [GO:0034618]; cadmium ion binding [GO:0046870]; calmodulin binding [GO:0005516]; flavin adenine dinucleotide binding [GO:0050660]; FMN binding [GO:0010181]; heme binding [GO:0020037]; NADP binding [GO:0050661]; nitric-oxide synthase activity [GO:0004517]; scaffold protein binding [GO:0097110]; tetrahydrobiopterin binding [GO:0034617]
Q7L2E3	ATP-dependent RNA helicase DHX30 (EC 3.6.4.13) (DEAH box protein 30)	1	central nervous system development [GO:0007417]; mitochondrial large ribosomal subunit assembly [GO:1902775]	cytoplasm [GO:0005737]; cytosol [GO:0005829]; mitochondrial nucleoid [GO:0042645]; mitochondrion [GO:0005739]; nucleus [GO:0005634]; ribonucleoprotein granule [GO:0035770]	ATP binding [GO:0005524]; ATP hydrolysis activity [GO:0016887]; chromatin binding [GO:0003682]; DNA helicase activity [GO:0003678]; double-stranded RNA binding [GO:0003725]; G-quadruplex RNA binding [GO:0002151]; RNA binding [GO:0003723]; RNA helicase activity [GO:0003724]
Q99490	Arf-GAP with GTPase, ANK repeat and PH domain-containing protein 2 (AGAP-2) (Centaurin-gamma-1) (Cnt-g1) (GTP-binding and GTPase-activating protein 2) (GGAP2) (Phosphatidylinositol 3-kinase enhancer) (PIKE)	1	actin cytoskeleton organization [GO:0030036]; endosomal transport [GO:0016197]; negative regulation of neuron apoptotic process [GO:0043524]; negative regulation of protein catabolic process [GO:0042177]; positive regulation of 1-phosphatidylinositol-3-kinase activity [GO:0061903]; positive regulation of protein kinase activity [GO:0045860]; protein transport [GO:0015031]	cytoplasm [GO:0005737]; cytosol [GO:0005829]; endosome [GO:0005768]; extracellular exosome [GO:0070062]; Flemming body [GO:0090543]; membrane [GO:0016020]; nucleoplasm [GO:0005654]; nucleus [GO:0005634]	ATP binding [GO:0005524]; GTP binding [GO:0005525]; GTPase activator activity [GO:0005096]; GTPase activity [GO:0003924]; metal ion binding [GO:0046872]; phosphatidylinositol 3-kinase regulator activity [GO:0035014]; protein kinase activator activity [GO:0030295]; protein kinase binding [GO:0019901]
O43593	Lysine-specific demethylase hairless (EC 1.14.11.65) ([histone H3]-dimethyl-L-lysine(9) demethylase hairless)	1	regulation of transcription by RNA polymerase II [GO:0006357]	chromatin [GO:0000785]; histone deacetylase complex [GO:0000118]; nucleoplasm [GO:0005654]	chromatin DNA binding [GO:0031490]; histone H3K9 demethylase activity [GO:0032454]; histone H3K9me/H3K9me2 demethylase activity [GO:0140683]; metal ion binding [GO:0046872]; transcription coregulator activity [GO:0003712]
Q9UKN7	Unconventional myosin-XV (Unconventional myosin-15)	3	actin filament organization [GO:0007015]; inner ear morphogenesis [GO:0042472]; locomotory behavior [GO:0007626]; response to light stimulus [GO:0009416]; sensory perception of sound [GO:0007605]; vesicle transport along actin filament [GO:0030050]	actin cytoskeleton [GO:0015629]; actin-based cell projection [GO:0098858]; cytoplasm [GO:0005737]; extracellular exosome [GO:0070062]; myosin complex [GO:0016459]; stereocilium [GO:0032420]; vesicle [GO:0031982]	actin filament binding [GO:0051015]; ATP binding [GO:0005524]; calmodulin binding [GO:0005516]; microfilament motor activity [GO:0000146]
Q9Y3S1	Serine/threonine-protein kinase WNK2 (EC 2.7.11.1) (Antigen NY-CO-43) (Protein kinase lysine-deficient 2) (Protein kinase with no lysine 2) (Serologically defined colon cancer antigen 43)	2	intracellular signal transduction [GO:0035556]; monoatomic ion homeostasis [GO:0050801]; negative regulation of cell population proliferation [GO:0008285]; negative regulation of ERK1 and ERK2 cascade [GO:0070373]; positive regulation of canonical Wnt signaling pathway [GO:0090263]; positive regulation of sodium ion transmembrane transporter activity [GO:2000651]; protein autophosphorylation [GO:…	cytoplasm [GO:0005737]; cytosol [GO:0005829]; plasma membrane [GO:0005886]	ATP binding [GO:0005524]; protein serine kinase activity [GO:0106310]; protein serine/threonine kinase activity [GO:0004674]
O60732	Melanoma-associated antigen C1 (Cancer/testis antigen 7.1) (CT7.1) (MAGE-C1 antigen)	1	negative regulation of transcription by RNA polymerase II [GO:0000122]	nucleus [GO:0005634]
O95759	TBC1 domain family member 8 (AD 3) (Vascular Rab-GAP/TBC-containing protein)	1	blood circulation [GO:0008015]; positive regulation of cell population proliferation [GO:0008284]	membrane [GO:0016020]	GTPase activator activity [GO:0005096]
Q5JTC6	APC membrane recruitment protein 1 (Amer1) (Protein FAM123B) (Wilms tumor gene on the X chromosome protein)	1	adipose tissue development [GO:0060612]; bone development [GO:0060348]; mesenchymal cell differentiation involved in kidney development [GO:0072161]; negative regulation of canonical Wnt signaling pathway [GO:0090090]; positive regulation of canonical Wnt signaling pathway [GO:0090263]; positive regulation of protein catabolic process [GO:0045732]; positive regulation of protein ubiquitination [G…	cytosol [GO:0005829]; intracellular membrane-bounded organelle [GO:0043231]; nuclear body [GO:0016604]; plasma membrane [GO:0005886]	beta-catenin binding [GO:0008013]; beta-catenin destruction complex binding [GO:1904713]; phosphatidylinositol-4,5-bisphosphate binding [GO:0005546]
O14746	Telomerase reverse transcriptase (EC 2.7.7.49) (HEST2) (Telomerase catalytic subunit) (Telomerase-associated protein 2) (TP2)	1	cellular response to hypoxia [GO:0071456]; DNA biosynthetic process [GO:0071897]; DNA strand elongation [GO:0022616]; establishment of protein localization to telomere [GO:0070200]; mitochondrion organization [GO:0007005]; negative regulation of cellular senescence [GO:2000773]; negative regulation of endothelial cell apoptotic process [GO:2000352]; negative regulation of extrinsic apoptotic sign…	chromosome, telomeric region [GO:0000781]; cytosol [GO:0005829]; mitochondrial nucleoid [GO:0042645]; nuclear speck [GO:0016607]; nuclear telomere cap complex [GO:0000783]; nucleolus [GO:0005730]; nucleoplasm [GO:0005654]; nucleus [GO:0005634]; plasma membrane [GO:0005886]; PML body [GO:0016605]; RNA-directed RNA polymerase complex [GO:0031379]; telomerase catalytic core complex [GO:0000333]; tel…	DNA binding [GO:0003677]; identical protein binding [GO:0042802]; metal ion binding [GO:0046872]; protein homodimerization activity [GO:0042803]; protein-folding chaperone binding [GO:0051087]; RNA binding [GO:0003723]; RNA-dependent RNA polymerase activity [GO:0003968]; RNA-directed DNA polymerase activity [GO:0003964]; telomerase activity [GO:0003720]; telomerase RNA binding [GO:0070034]; telom…
P52333	Tyrosine-protein kinase JAK3 (EC 2.7.10.2) (Janus kinase 3) (JAK-3) (Leukocyte janus kinase) (L-JAK)	1	adaptive immune response [GO:0002250]; B cell differentiation [GO:0030183]; cell differentiation [GO:0030154]; cytokine-mediated signaling pathway [GO:0019221]; enzyme-linked receptor protein signaling pathway [GO:0007167]; growth hormone receptor signaling pathway via JAK-STAT [GO:0060397]; innate immune response [GO:0045087]; interleukin-15-mediated signaling pathway [GO:0035723]; interleukin-2…	cytoskeleton [GO:0005856]; cytosol [GO:0005829]; endosome [GO:0005768]; extrinsic component of cytoplasmic side of plasma membrane [GO:0031234]; extrinsic component of plasma membrane [GO:0019897]; plasma membrane [GO:0005886]	ATP binding [GO:0005524]; growth hormone receptor binding [GO:0005131]; non-membrane spanning protein tyrosine kinase activity [GO:0004715]; protein phosphatase binding [GO:0019903]; protein tyrosine kinase activity [GO:0004713]
Q0VD83	Apolipoprotein B receptor (Apolipoprotein B-100 receptor) (Apolipoprotein B-48 receptor) (Apolipoprotein B48 receptor) (apoB-48R)	1	cholesterol metabolic process [GO:0008203]; lipid transport [GO:0006869]; triglyceride metabolic process [GO:0006641]	chylomicron [GO:0042627]; low-density lipoprotein particle [GO:0034362]; membrane [GO:0016020]; plasma membrane [GO:0005886]; very-low-density lipoprotein particle [GO:0034361]	very-low-density lipoprotein particle receptor activity [GO:0030229]
O94953	Lysine-specific demethylase 4B (EC 1.14.11.66) (JmjC domain-containing histone demethylation protein 3B) (Jumonji domain-containing protein 2B) ([histone H3]-trimethyl-L-lysine(9) demethylase 4B)	1	brain development [GO:0007420]; chromatin remodeling [GO:0006338]; regulation of gene expression [GO:0010468]	chromatin [GO:0000785]; nucleoplasm [GO:0005654]; nucleus [GO:0005634]	histone demethylase activity [GO:0032452]; histone H3K36 demethylase activity [GO:0051864]; histone H3K9 demethylase activity [GO:0032454]; histone H3K9me2/H3K9me3 demethylase activity [GO:0140684]; metal ion binding [GO:0046872]
Q9NRM7	Serine/threonine-protein kinase LATS2 (EC 2.7.11.1) (Kinase phosphorylated during mitosis protein) (Large tumor suppressor homolog 2) (Serine/threonine-protein kinase kpm) (Warts-like kinase)	1	canonical Wnt signaling pathway [GO:0060070]; cell division [GO:0051301]; G1/S transition of mitotic cell cycle [GO:0000082]; hippo signaling [GO:0035329]; hormone-mediated signaling pathway [GO:0009755]; inner cell mass cell fate commitment [GO:0001827]; inner cell mass cellular morphogenesis [GO:0001828]; intracellular signal transduction [GO:0035556]; keratinocyte differentiation [GO:0030216];…	centriolar satellite [GO:0034451]; cytosol [GO:0005829]; nucleus [GO:0005634]; spindle pole [GO:0000922]	ATP binding [GO:0005524]; metal ion binding [GO:0046872]; protein serine kinase activity [GO:0106310]; protein serine/threonine kinase activity [GO:0004674]
Q9Y6K5	2'-5'-oligoadenylate synthase 3 ((2-5')oligo(A) synthase 3) (2-5A synthase 3) (EC 2.7.7.84) (p100 OAS) (p100OAS)	1	defense response to bacterium [GO:0042742]; defense response to virus [GO:0051607]; innate immune response [GO:0045087]; MDA-5 signaling pathway [GO:0039530]; negative regulation of chemokine (C-C motif) ligand 5 production [GO:0071650]; negative regulation of chemokine (C-X-C motif) ligand 2 production [GO:2000342]; negative regulation of chemokine (C-X-C motif) ligand 9 production [GO:0035395];…	cytoplasm [GO:0005737]; cytosol [GO:0005829]; extracellular space [GO:0005615]; intracellular membrane-bounded organelle [GO:0043231]; membrane [GO:0016020]; nucleoplasm [GO:0005654]; plasma membrane [GO:0005886]	2'-5'-oligoadenylate synthetase activity [GO:0001730]; ATP binding [GO:0005524]; double-stranded RNA binding [GO:0003725]; metal ion binding [GO:0046872]
Q9Y566	SH3 and multiple ankyrin repeat domains protein 1 (Shank1) (Somatostatin receptor-interacting protein) (SSTR-interacting protein) (SSTRIP)	2	adult behavior [GO:0030534]; associative learning [GO:0008306]; dendritic spine morphogenesis [GO:0060997]; determination of affect [GO:0050894]; habituation [GO:0046959]; long-term memory [GO:0007616]; negative regulation of actin filament bundle assembly [GO:0032232]; neuromuscular process controlling balance [GO:0050885]; olfactory behavior [GO:0042048]; positive regulation of dendritic spine …	cytosol [GO:0005829]; dendrite [GO:0030425]; dendritic spine [GO:0043197]; excitatory synapse [GO:0060076]; glutamatergic synapse [GO:0098978]; membrane [GO:0016020]; neuron projection [GO:0043005]; plasma membrane [GO:0005886]; postsynaptic density [GO:0014069]; postsynaptic membrane [GO:0045211]; Schaffer collateral - CA1 synapse [GO:0098685]	ankyrin repeat binding [GO:0071532]; identical protein binding [GO:0042802]; ionotropic glutamate receptor binding [GO:0035255]; protein-containing complex binding [GO:0044877]; scaffold protein binding [GO:0097110]; SH3 domain binding [GO:0017124]; somatostatin receptor binding [GO:0031877]; structural constituent of postsynaptic density [GO:0098919]; synaptic receptor adaptor activity [GO:00301…
Q5VYM1	Uncharacterized protein C9orf131	1
O75146	Huntingtin-interacting protein 1-related protein (HIP1-related protein) (Huntingtin-interacting protein 12) (HIP-12)	1	actin filament organization [GO:0007015]; activation of cysteine-type endopeptidase activity involved in apoptotic process [GO:0006919]; clathrin coat assembly [GO:0048268]; digestive system development [GO:0055123]; endocytosis [GO:0006897]; negative regulation of actin filament polymerization [GO:0030837]; negative regulation of apoptotic process [GO:0043066]; negative regulation of Arp2/3 comp…	apical plasma membrane [GO:0016324]; cell cortex [GO:0005938]; clathrin-coated pit [GO:0005905]; clathrin-coated vesicle [GO:0030136]; clathrin-coated vesicle membrane [GO:0030665]; cytoskeleton [GO:0005856]; cytosol [GO:0005829]; dendrite cytoplasm [GO:0032839]; dendritic spine [GO:0043197]; glutamatergic synapse [GO:0098978]; intracellular membrane-bounded organelle [GO:0043231]; mitochondrion …	actin filament binding [GO:0051015]; clathrin adaptor activity [GO:0035615]; clathrin binding [GO:0030276]; clathrin light chain binding [GO:0032051]; identical protein binding [GO:0042802]; phosphatidylinositol binding [GO:0035091]; phosphatidylinositol-3,4,5-trisphosphate binding [GO:0005547]; phosphatidylinositol-3,4-bisphosphate binding [GO:0043325]; phosphatidylinositol-3,5-bisphosphate bind…
Q6JQN1	Acyl-CoA dehydrogenase family member 10 (ACAD-10) (EC 1.3.99.-)	1	fatty acid beta-oxidation [GO:0006635]; fatty acid beta-oxidation using acyl-CoA dehydrogenase [GO:0033539]	cytoplasm [GO:0005737]; mitochondrial matrix [GO:0005759]; mitochondrion [GO:0005739]	acyl-CoA dehydrogenase activity [GO:0003995]; flavin adenine dinucleotide binding [GO:0050660]
O95696	Bromodomain-containing protein 1 (BR140-like protein) (Bromodomain and PHD finger-containing protein 2)	1	chromatin remodeling [GO:0006338]; erythrocyte maturation [GO:0043249]; positive regulation of erythrocyte differentiation [GO:0045648]; regulation of developmental process [GO:0050793]; regulation of DNA-templated transcription [GO:0006355]; regulation of hemopoiesis [GO:1903706]; regulation of transcription by RNA polymerase II [GO:0006357]; response to electrical stimulus [GO:0051602]; respons…	dendrite [GO:0030425]; histone H3-K14 acetyltransferase complex [GO:0036409]; MOZ/MORF histone acetyltransferase complex [GO:0070776]; nuclear speck [GO:0016607]; nucleus [GO:0005634]; perikaryon [GO:0043204]	histone binding [GO:0042393]; histone reader activity [GO:0140566]; metal ion binding [GO:0046872]
Q05DH4	FHF complex subunit HOOK-interacting protein 1A (FHIP1A) (FTS- and Hook-interacting protein like) (FHIP-L)	1	protein localization to perinuclear region of cytoplasm [GO:1905719]
Q9P206	Uncharacterized protein KIAA1522	1	cell differentiation [GO:0030154]
P12036	Neurofilament heavy polypeptide (NF-H) (200 kDa neurofilament protein) (Neurofilament triplet H protein)	1	axon development [GO:0061564]; axonogenesis [GO:0007409]; cell projection assembly [GO:0030031]; cellular response to leukemia inhibitory factor [GO:1990830]; intermediate filament bundle assembly [GO:0045110]; microtubule cytoskeleton organization [GO:0000226]; neurofilament bundle assembly [GO:0033693]; neurofilament cytoskeleton organization [GO:0060052]; peripheral nervous system neuron axono…	axon [GO:0030424]; cytoplasm [GO:0005737]; cytoskeleton [GO:0005856]; neurofibrillary tangle [GO:0097418]; neurofilament [GO:0005883]; postsynaptic density [GO:0014069]; postsynaptic intermediate filament cytoskeleton [GO:0099160]; Schaffer collateral - CA1 synapse [GO:0098685]	dynein complex binding [GO:0070840]; kinesin binding [GO:0019894]; microtubule binding [GO:0008017]; protein kinase binding [GO:0019901]; protein-macromolecule adaptor activity [GO:0030674]; structural constituent of cytoskeleton [GO:0005200]; structural constituent of postsynaptic intermediate filament cytoskeleton [GO:0099184]
Q86YN6	Peroxisome proliferator-activated receptor gamma coactivator 1-beta (PGC-1-beta) (PPAR-gamma coactivator 1-beta) (PPARGC-1-beta) (PGC-1-related estrogen receptor alpha coactivator)	1	actin filament organization [GO:0007015]; bone trabecula formation [GO:0060346]; cellular response to reactive oxygen species [GO:0034614]; intracellular estrogen receptor signaling pathway [GO:0030520]; mitochondrial transcription [GO:0006390]; negative regulation of DNA-templated transcription [GO:0045892]; ossification [GO:0001503]; positive regulation of bone resorption [GO:0045780]; positive…	cytosol [GO:0005829]; mediator complex [GO:0016592]; mitochondrion [GO:0005739]; nucleoplasm [GO:0005654]; nucleus [GO:0005634]	AF-2 domain binding [GO:0050682]; nuclear estrogen receptor binding [GO:0030331]; nuclear receptor coactivator activity [GO:0030374]; RNA binding [GO:0003723]; transcription coregulator activity [GO:0003712]
Q6P9B9	Integrator complex subunit 5 (Int5)	1	regulation of transcription elongation by RNA polymerase II [GO:0034243]; snRNA 3'-end processing [GO:0034472]; snRNA processing [GO:0016180]	cytoplasm [GO:0005737]; cytosol [GO:0005829]; integrator complex [GO:0032039]; membrane [GO:0016020]; nuclear membrane [GO:0031965]; nucleoplasm [GO:0005654]; nucleus [GO:0005634]
Q9P1Z0	Zinc finger and BTB domain-containing protein 4 (KAISO-like zinc finger protein 1) (KAISO-L1)	1	DNA damage response [GO:0006974]; negative regulation of DNA-templated transcription [GO:0045892]; negative regulation of transcription by RNA polymerase II [GO:0000122]; regulation of DNA-templated transcription [GO:0006355]	chromosome [GO:0005694]; cytosol [GO:0005829]; nuclear body [GO:0016604]; nucleoplasm [GO:0005654]; nucleus [GO:0005634]	DNA-binding transcription factor activity, RNA polymerase II-specific [GO:0000981]; DNA-binding transcription repressor activity, RNA polymerase II-specific [GO:0001227]; metal ion binding [GO:0046872]; methyl-CpG binding [GO:0008327]; methyl-CpNpG binding [GO:0010428]; protein homodimerization activity [GO:0042803]; protein kinase binding [GO:0019901]; RNA polymerase II cis-regulatory region seq…
P41226	Ubiquitin-like modifier-activating enzyme 7 (Ubiquitin-activating enzyme 7) (D8) (Ubiquitin-activating enzyme E1 homolog)	1	DNA damage response [GO:0006974]; innate immune response [GO:0045087]; ISG15-protein conjugation [GO:0032020]; modification-dependent protein catabolic process [GO:0019941]; protein modification process [GO:0036211]; protein ubiquitination [GO:0016567]	cytoplasm [GO:0005737]; cytosol [GO:0005829]; nucleoplasm [GO:0005654]	ATP binding [GO:0005524]; ISG15 activating enzyme activity [GO:0019782]; ubiquitin-protein transferase activity [GO:0004842]
Q86YV0	RAS protein activator like-3	1	negative regulation of Ras protein signal transduction [GO:0046580]; positive regulation of NK T cell proliferation [GO:0051142]	cell cortex [GO:0005938]; cytoplasm [GO:0005737]; cytoplasmic side of membrane [GO:0098562]; cytosol [GO:0005829]; extracellular exosome [GO:0070062]; membrane [GO:0016020]	GTPase activator activity [GO:0005096]; identical protein binding [GO:0042802]
Q8WZA2	Rap guanine nucleotide exchange factor 4 (Exchange factor directly activated by cAMP 2) (Exchange protein directly activated by cAMP 2) (EPAC 2) (cAMP-regulated guanine nucleotide exchange factor II) (cAMP-GEFII)	1	adaptive immune response [GO:0002250]; adenylate cyclase-activating G protein-coupled receptor signaling pathway [GO:0007189]; calcium-ion regulated exocytosis [GO:0017156]; G protein-coupled receptor signaling pathway [GO:0007186]; insulin secretion [GO:0030073]; positive regulation of insulin secretion [GO:0032024]; Ras protein signal transduction [GO:0007265]; regulation of exocytosis [GO:0017…	cytosol [GO:0005829]; hippocampal mossy fiber to CA3 synapse [GO:0098686]; membrane [GO:0016020]; plasma membrane [GO:0005886]	cAMP binding [GO:0030552]; guanyl-nucleotide exchange factor activity [GO:0005085]; protein-macromolecule adaptor activity [GO:0030674]; small GTPase binding [GO:0031267]
Q14289	Protein-tyrosine kinase 2-beta (EC 2.7.10.2) (Calcium-dependent tyrosine kinase) (CADTK) (Calcium-regulated non-receptor proline-rich tyrosine kinase) (Cell adhesion kinase beta) (CAK-beta) (CAKB) (Focal adhesion kinase 2) (FADK 2) (Proline-rich tyrosine kinase 2) (Related adhesion focal tyrosine kinase) (RAFTK)	1	activation of Janus kinase activity [GO:0042976]; adaptive immune response [GO:0002250]; apoptotic process [GO:0006915]; blood vessel endothelial cell migration [GO:0043534]; bone resorption [GO:0045453]; cell surface receptor signaling pathway [GO:0007166]; cellular defense response [GO:0006968]; cellular response to fluid shear stress [GO:0071498]; cellular response to retinoic acid [GO:0071300…	apical dendrite [GO:0097440]; cell body [GO:0044297]; cell cortex [GO:0005938]; cytoplasm [GO:0005737]; cytoskeleton [GO:0005856]; cytosol [GO:0005829]; dendrite [GO:0030425]; dendritic spine [GO:0043197]; focal adhesion [GO:0005925]; glutamatergic synapse [GO:0098978]; growth cone [GO:0030426]; lamellipodium [GO:0030027]; neuronal cell body [GO:0043025]; NMDA selective glutamate receptor complex…	3-phosphoinositide-dependent protein kinase binding [GO:0043423]; ATP binding [GO:0005524]; calmodulin-dependent protein kinase activity [GO:0004683]; NMDA glutamate receptor activity [GO:0004972]; non-membrane spanning protein tyrosine kinase activity [GO:0004715]; protein self-association [GO:0043621]; protein tyrosine kinase activity [GO:0004713]; protein-containing complex binding [GO:0044877…
Q7Z2K8	G protein-regulated inducer of neurite outgrowth 1 (GRIN1)	1	neuron projection development [GO:0031175]	growth cone [GO:0030426]; plasma membrane [GO:0005886]	phosphoprotein binding [GO:0051219]
O43491	Band 4.1-like protein 2 (Erythrocyte membrane protein band 4.1-like 2) (Generally expressed protein 4.1) (4.1G)	1	actomyosin structure organization [GO:0031032]; cell cycle [GO:0007049]; cell division [GO:0051301]; cortical actin cytoskeleton organization [GO:0030866]; positive regulation of protein localization to cell cortex [GO:1904778]	cell cortex [GO:0005938]; cell junction [GO:0030054]; cytoskeleton [GO:0005856]; cytosol [GO:0005829]; extracellular exosome [GO:0070062]; focal adhesion [GO:0005925]; nucleoplasm [GO:0005654]; plasma membrane [GO:0005886]; spectrin [GO:0008091]	actin binding [GO:0003779]; PH domain binding [GO:0042731]; spectrin binding [GO:0030507]; structural molecule activity [GO:0005198]
Q6ZVH7	Espin-like protein	1	actin filament bundle assembly [GO:0051017]; sensory perception of sound [GO:0007605]	cytoplasm [GO:0005737]; stereocilium tip [GO:0032426]	actin filament binding [GO:0051015]
Q9HCE1	Helicase MOV-10 (EC 3.6.4.13) (Armitage homolog) (Moloney leukemia virus 10 protein)	1	3'-UTR-mediated mRNA destabilization [GO:0061158]; defense response to virus [GO:0051607]; miRNA-mediated gene silencing by mRNA destabilization [GO:0035279]; miRNA-mediated post-transcriptional gene silencing [GO:0035195]; positive regulation of mRNA catabolic process [GO:0061014]; regulation of neuron projection arborization [GO:0150011]; regulatory ncRNA-mediated post-transcriptional gene sile…	cytoplasmic ribonucleoprotein granule [GO:0036464]; cytoplasmic stress granule [GO:0010494]; cytosol [GO:0005829]; extracellular space [GO:0005615]; nucleus [GO:0005634]; P granule [GO:0043186]; P-body [GO:0000932]	5'-3' RNA helicase activity [GO:0032574]; ATP binding [GO:0005524]; ATP hydrolysis activity [GO:0016887]; RNA binding [GO:0003723]
O75150	E3 ubiquitin-protein ligase BRE1B (BRE1-B) (EC 2.3.2.27) (95 kDa retinoblastoma-associated protein) (RBP95) (RING finger protein 40) (RING-type E3 ubiquitin transferase BRE1B)	1	chromatin organization [GO:0006325]; positive regulation of transcription by RNA polymerase II [GO:0045944]; protein ubiquitination [GO:0016567]; ubiquitin-dependent protein catabolic process [GO:0006511]	HULC complex [GO:0033503]; membrane [GO:0016020]; neuron projection [GO:0043005]; nucleoplasm [GO:0005654]; nucleus [GO:0005634]; ubiquitin ligase complex [GO:0000151]	metal ion binding [GO:0046872]; mRNA 3'-UTR binding [GO:0003730]; protein homodimerization activity [GO:0042803]; ubiquitin protein ligase activity [GO:0061630]; ubiquitin protein ligase binding [GO:0031625]
O15417	Trinucleotide repeat-containing gene 18 protein (Long CAG trinucleotide repeat-containing gene 79 protein)	3		cytosol [GO:0005829]; mitochondrion [GO:0005739]; nuclear membrane [GO:0031965]; nucleoplasm [GO:0005654]	chromatin binding [GO:0003682]
Q8N9B5	Junction-mediating and -regulatory protein	1	'de novo' actin filament nucleation [GO:0070060]; actin polymerization-dependent cell motility [GO:0070358]; Arp2/3 complex-mediated actin nucleation [GO:0034314]; cellular response to starvation [GO:0009267]; DNA repair [GO:0006281]; intrinsic apoptotic signaling pathway by p53 class mediator [GO:0072332]; positive regulation of apoptotic process [GO:0043065]; positive regulation of DNA-binding …	autophagosome membrane [GO:0000421]; cell leading edge [GO:0031252]; cytoplasm [GO:0005737]; cytoplasmic vesicle [GO:0031410]; cytoskeleton [GO:0005856]; endomembrane system [GO:0012505]; nucleoplasm [GO:0005654]; nucleus [GO:0005634]	actin binding [GO:0003779]; Arp2/3 complex binding [GO:0071933]; microtubule binding [GO:0008017]; transcription coactivator activity [GO:0003713]
Q5JTZ9	Alanine--tRNA ligase, mitochondrial (EC 6.1.1.7) (Alanyl-tRNA synthetase) (AlaRS)	1	alanyl-tRNA aminoacylation [GO:0006419]; mitochondrial alanyl-tRNA aminoacylation [GO:0070143]	mitochondrion [GO:0005739]	alanine-tRNA ligase activity [GO:0004813]; aminoacyl-tRNA editing activity [GO:0002161]; ATP binding [GO:0005524]; tRNA binding [GO:0000049]; zinc ion binding [GO:0008270]
Q15042	Rab3 GTPase-activating protein catalytic subunit (RAB3 GTPase-activating protein 130 kDa subunit) (Rab3-GAP p130) (Rab3-GAP)	1	brain development [GO:0007420]; camera-type eye development [GO:0043010]; establishment of protein localization to endoplasmic reticulum membrane [GO:0097051]; excitatory postsynaptic potential [GO:0060079]; face morphogenesis [GO:0060325]; hypothalamus development [GO:0021854]; lipid droplet organization [GO:0034389]; positive regulation of autophagosome assembly [GO:2000786]; positive regulatio…	cytosol [GO:0005829]; endoplasmic reticulum membrane [GO:0005789]; endoplasmic reticulum tubular network [GO:0071782]; extracellular exosome [GO:0070062]; Golgi apparatus [GO:0005794]; lipid droplet [GO:0005811]; postsynapse [GO:0098794]; protein-containing complex [GO:0032991]	GTPase activator activity [GO:0005096]; guanyl-nucleotide exchange factor activity [GO:0005085]; small GTPase binding [GO:0031267]
Q13608	Peroxisomal ATPase PEX6 (EC 3.6.4.-) (Peroxin-6) (Peroxisomal biogenesis factor 6) (Peroxisomal-type ATPase 1) (Peroxisome assembly factor 2) (PAF-2)	1	peroxisome organization [GO:0007031]; protein import into peroxisome matrix [GO:0016558]; protein import into peroxisome matrix, receptor recycling [GO:0016562]; protein import into peroxisome matrix, translocation [GO:0016561]; protein stabilization [GO:0050821]; protein targeting to peroxisome [GO:0006625]; protein unfolding [GO:0043335]	cytoplasm [GO:0005737]; cytosol [GO:0005829]; peroxisomal membrane [GO:0005778]; peroxisome [GO:0005777]; photoreceptor cell cilium [GO:0097733]; photoreceptor outer segment [GO:0001750]	ATP binding [GO:0005524]; ATP hydrolysis activity [GO:0016887]; protein transporter activity [GO:0140318]; protein-containing complex binding [GO:0044877]; ubiquitin-dependent protein binding [GO:0140036]
O95886	Disks large-associated protein 3 (DAP-3) (PSD-95/SAP90-binding protein 3) (SAP90/PSD-95-associated protein 3) (SAPAP3)	1	modification of synaptic structure [GO:0099563]; modulation of chemical synaptic transmission [GO:0050804]; signaling [GO:0023052]	cholinergic synapse [GO:0098981]; glutamatergic synapse [GO:0098978]; neuromuscular junction [GO:0031594]; plasma membrane [GO:0005886]; postsynaptic density [GO:0014069]; postsynaptic specialization [GO:0099572]	amyloid-beta binding [GO:0001540]; molecular adaptor activity [GO:0060090]
C9J069	Apical junction component 1 homolog	1	cell-cell junction organization [GO:0045216]	adherens junction [GO:0005912]; apical junction complex [GO:0043296]; apical plasma membrane [GO:0016324]; cilium [GO:0005929]; plasma membrane [GO:0005886]
Q8WVB6	Chromosome transmission fidelity protein 18 homolog (hCTF18) (CHL12)	1	cell cycle [GO:0007049]; DNA duplex unwinding [GO:0032508]; DNA replication [GO:0006260]; positive regulation of DNA-directed DNA polymerase activity [GO:1900264]	Ctf18 RFC-like complex [GO:0031390]; cytosol [GO:0005829]; membrane [GO:0016020]; nucleoplasm [GO:0005654]; nucleus [GO:0005634]	ATP binding [GO:0005524]; ATP hydrolysis activity [GO:0016887]; DNA binding [GO:0003677]
Q6PJI9	GATOR complex protein WDR59 (WD repeat-containing protein 59)	1	cellular response to amino acid starvation [GO:0034198]; cellular response to nutrient levels [GO:0031669]; negative regulation of TORC1 signaling [GO:1904262]; positive regulation of TOR signaling [GO:0032008]; positive regulation of TORC1 signaling [GO:1904263]	cytosol [GO:0005829]; GATOR2 complex [GO:0061700]; intracellular membrane-bounded organelle [GO:0043231]; lysosomal membrane [GO:0005765]; Seh1-associated complex [GO:0035859]; vacuolar membrane [GO:0005774]	signaling adaptor activity [GO:0035591]
Q9P253	Vacuolar protein sorting-associated protein 18 homolog (hVPS18)	1	autophagy [GO:0006914]; endosomal vesicle fusion [GO:0034058]; endosome organization [GO:0007032]; endosome to lysosome transport [GO:0008333]; intracellular protein transport [GO:0006886]; lysosome organization [GO:0007040]; negative regulation of intracellular estrogen receptor signaling pathway [GO:0033147]; organelle fusion [GO:0048284]; protein ubiquitination [GO:0016567]; regulation of SNAR…	actin filament [GO:0005884]; AP-3 adaptor complex [GO:0030123]; autophagosome [GO:0005776]; clathrin-coated vesicle [GO:0030136]; CORVET complex [GO:0033263]; early endosome [GO:0005769]; endosome [GO:0005768]; endosome membrane [GO:0010008]; glutamatergic synapse [GO:0098978]; HOPS complex [GO:0030897]; late endosome [GO:0005770]; late endosome membrane [GO:0031902]; lysosomal membrane [GO:00057…	actin binding [GO:0003779]; metal ion binding [GO:0046872]; protein-macromolecule adaptor activity [GO:0030674]; syntaxin binding [GO:0019905]; ubiquitin protein ligase activity [GO:0061630]
Q562E7	WD repeat-containing protein 81	2	aggrephagy [GO:0035973]; early endosome to late endosome transport [GO:0045022]; mitochondrion organization [GO:0007005]; protein stabilization [GO:0050821]; ubiquitin-dependent protein catabolic process [GO:0006511]	autophagosome membrane [GO:0000421]; cytosol [GO:0005829]; early endosome membrane [GO:0031901]; endosome membrane [GO:0010008]; late endosome membrane [GO:0031902]; lysosomal membrane [GO:0005765]; mitochondrion [GO:0005739]	K63-linked polyubiquitin modification-dependent protein binding [GO:0070530]; phosphatidylinositol 3-kinase regulator activity [GO:0035014]
Q2TAZ0	Autophagy-related protein 2 homolog A	2	autophagosome assembly [GO:0000045]; autophagy of mitochondrion [GO:0000422]; late nucleophagy [GO:0044805]; piecemeal microautophagy of the nucleus [GO:0034727]; positive regulation of autophagosome assembly [GO:2000786]; reticulophagy [GO:0061709]	endoplasmic reticulum membrane [GO:0005789]; lipid droplet [GO:0005811]; organelle membrane contact site [GO:0044232]; phagophore assembly site [GO:0000407]; phagophore assembly site membrane [GO:0034045]	lipid transfer activity [GO:0120013]; phosphatidylinositol-3-phosphate binding [GO:0032266]
Q5TCS8	Adenylate kinase 9 (AK 9) (EC 2.7.4.4) (EC 2.7.4.6) (Adenylate kinase domain-containing protein 1) (Adenylate kinase domain-containing protein 2)	2	phosphorylation [GO:0016310]	cytoplasm [GO:0005737]; cytosol [GO:0005829]; nuclear membrane [GO:0031965]; nucleoplasm [GO:0005654]; nucleus [GO:0005634]	adenylate kinase activity [GO:0004017]; ATP binding [GO:0005524]; ATP hydrolysis activity [GO:0016887]; nucleoside diphosphate kinase activity [GO:0004550]; nucleoside monophosphate kinase activity [GO:0050145]
Q02779	Mitogen-activated protein kinase kinase kinase 10 (EC 2.7.11.25) (Mixed lineage kinase 2) (Protein kinase MST)	1	apoptotic process [GO:0006915]; JNK cascade [GO:0007254]; negative regulation of DNA-binding transcription factor activity [GO:0043433]; negative regulation of DNA-templated transcription [GO:0045892]; peptidyl-serine phosphorylation [GO:0018105]; peptidyl-threonine phosphorylation [GO:0018107]; positive regulation of apoptotic process [GO:0043065]; positive regulation of JNK cascade [GO:0046330]…	cytoplasm [GO:0005737]	ATP binding [GO:0005524]; bHLH transcription factor binding [GO:0043425]; JUN kinase kinase kinase activity [GO:0004706]; protein homodimerization activity [GO:0042803]; protein kinase activity [GO:0004672]; protein serine kinase activity [GO:0106310]; protein serine/threonine kinase activity [GO:0004674]; transcription corepressor activity [GO:0003714]
Q96L96	Alpha-protein kinase 3 (EC 2.7.11.1) (Muscle alpha-protein kinase)	2	cardiac muscle cell development [GO:0055013]; heart development [GO:0007507]; phosphorylation [GO:0016310]	nucleus [GO:0005634]	ATP binding [GO:0005524]; protein serine kinase activity [GO:0106310]; protein serine/threonine kinase activity [GO:0004674]
Q12872	Splicing factor, suppressor of white-apricot homolog (Splicing factor, arginine/serine-rich 8) (Suppressor of white apricot protein homolog)	1	alternative mRNA splicing, via spliceosome [GO:0000380]; mRNA 5'-splice site recognition [GO:0000395]; negative regulation of mRNA splicing, via spliceosome [GO:0048025]	nucleus [GO:0005634]	RNA binding [GO:0003723]
Q10567	AP-1 complex subunit beta-1 (Adaptor protein complex AP-1 subunit beta-1) (Adaptor-related protein complex 1 subunit beta-1) (Beta-1-adaptin) (Beta-adaptin 1) (Clathrin assembly protein complex 1 beta large chain) (Golgi adaptor HA1/AP1 adaptin beta subunit)	1	basolateral protein secretion [GO:0110010]; determination of left/right symmetry [GO:0007368]; heart development [GO:0007507]; intracellular protein transport [GO:0006886]; kidney development [GO:0001822]; melanosome assembly [GO:1903232]; platelet dense granule organization [GO:0060155]; vesicle-mediated transport [GO:0016192]	AP-1 adaptor complex [GO:0030121]; cytoplasmic vesicle membrane [GO:0030659]; cytosol [GO:0005829]; early endosome [GO:0005769]; Golgi apparatus [GO:0005794]; Golgi membrane [GO:0000139]; intracellular membrane-bounded organelle [GO:0043231]; lysosomal membrane [GO:0005765]; trans-Golgi network membrane [GO:0032588]	clathrin binding [GO:0030276]; protein kinase binding [GO:0019901]
Q6P3W6	Neuroblastoma breakpoint family member 10	4		cytoplasm [GO:0005737]	RNA binding [GO:0003723]
O75147	Obscurin-like protein 1	2	cardiac myofibril assembly [GO:0055003]; cytoskeleton organization [GO:0007010]; Golgi organization [GO:0007030]; microtubule cytoskeleton organization [GO:0000226]; positive regulation of dendrite morphogenesis [GO:0050775]; protein localization to Golgi apparatus [GO:0034067]; regulation of mitotic nuclear division [GO:0007088]	3M complex [GO:1990393]; centrosome [GO:0005813]; cytoplasm [GO:0005737]; cytosol [GO:0005829]; Golgi apparatus [GO:0005794]; intercalated disc [GO:0014704]; M band [GO:0031430]; perinuclear region of cytoplasm [GO:0048471]; Z disc [GO:0030018]	cytoskeletal anchor activity [GO:0008093]
Q8TBZ2	MYCBP-associated protein (AMAM-1) (AMY-1-binding protein 1) (AMAP-1)	1	cell differentiation [GO:0030154]; chemical synaptic transmission [GO:0007268]; endocytosis [GO:0006897]; spermatogenesis [GO:0007283]	clathrin vesicle coat [GO:0030125]; cytoplasm [GO:0005737]; endosome [GO:0005768]; plasma membrane [GO:0005886]; synapse [GO:0045202]	clathrin binding [GO:0030276]; phospholipid binding [GO:0005543]
Q99558	Mitogen-activated protein kinase kinase kinase 14 (EC 2.7.11.25) (NF-kappa-beta-inducing kinase) (HsNIK) (Serine/threonine-protein kinase NIK)	1	canonical NF-kappaB signal transduction [GO:0007249]; cellular response to mechanical stimulus [GO:0071260]; defense response to virus [GO:0051607]; immune response [GO:0006955]; non-canonical NF-kappaB signal transduction [GO:0038061]; phosphorylation [GO:0016310]; positive regulation of canonical NF-kappaB signal transduction [GO:0043123]	cytosol [GO:0005829]; fibrillar center [GO:0001650]; intracellular membrane-bounded organelle [GO:0043231]; nucleoplasm [GO:0005654]	ATP binding [GO:0005524]; MAP kinase kinase kinase activity [GO:0004709]; NF-kappaB-inducing kinase activity [GO:0004704]; protein kinase activity [GO:0004672]; protein serine kinase activity [GO:0106310]; protein serine/threonine kinase activity [GO:0004674]
P27987	Inositol-trisphosphate 3-kinase B (EC 2.7.1.127) (Inositol 1,4,5-trisphosphate 3-kinase B) (IP3 3-kinase B) (IP3K B) (InsP 3-kinase B)	1	cell surface receptor signaling pathway [GO:0007166]; cellular response to calcium ion [GO:0071277]; common myeloid progenitor cell proliferation [GO:0035726]; inositol phosphate biosynthetic process [GO:0032958]; inositol trisphosphate metabolic process [GO:0032957]; MAPK cascade [GO:0000165]; myeloid cell homeostasis [GO:0002262]; negative regulation of myeloid cell differentiation [GO:0045638]…	cytoplasm [GO:0005737]; cytoskeleton [GO:0005856]; cytosol [GO:0005829]; endoplasmic reticulum [GO:0005783]; membrane [GO:0016020]; nucleus [GO:0005634]	ATP binding [GO:0005524]; calmodulin binding [GO:0005516]; inositol tetrakisphosphate kinase activity [GO:0051765]; inositol-1,4,5-trisphosphate 3-kinase activity [GO:0008440]
P98171	Rho GTPase-activating protein 4 (Rho-GAP hematopoietic protein C1) (Rho-type GTPase-activating protein 4) (p115)	1	cytoskeleton organization [GO:0007010]; negative regulation of axon extension [GO:0030517]; negative regulation of cell migration [GO:0030336]; negative regulation of fibroblast migration [GO:0010764]; nervous system development [GO:0007399]; regulation of small GTPase mediated signal transduction [GO:0051056]; Rho protein signal transduction [GO:0007266]	cytoplasm [GO:0005737]; cytosol [GO:0005829]; growth cone [GO:0030426]; microtubule [GO:0005874]; nucleoplasm [GO:0005654]	GTPase activator activity [GO:0005096]; identical protein binding [GO:0042802]
P52824	Diacylglycerol kinase theta (DAG kinase theta) (DGKtheta) (EC 2.7.1.107) (Diglyceride kinase theta) (DGK-theta)	1	cAMP-mediated signaling [GO:0019933]; diacylglycerol metabolic process [GO:0046339]; G protein-coupled receptor signaling pathway [GO:0007186]; glycerolipid metabolic process [GO:0046486]; intracellular signal transduction [GO:0035556]; lipid phosphorylation [GO:0046834]; negative regulation of gene expression [GO:0010629]; negative regulation of peptidyl-threonine phosphorylation [GO:0010801]; p…	cytoplasm [GO:0005737]; cytoskeleton [GO:0005856]; cytosol [GO:0005829]; endosome [GO:0005768]; glutamatergic synapse [GO:0098978]; nuclear matrix [GO:0016363]; nuclear speck [GO:0016607]; nucleolus [GO:0005730]; nucleus [GO:0005634]; plasma membrane [GO:0005886]; postsynapse [GO:0098794]; presynapse [GO:0098793]; vesicle membrane [GO:0012506]	ATP binding [GO:0005524]; ATP-dependent diacylglycerol kinase activity [GO:0004143]; DNA-binding transcription factor binding [GO:0140297]; kinase binding [GO:0019900]; metal ion binding [GO:0046872]; phospholipase binding [GO:0043274]; transmembrane receptor protein tyrosine kinase activator activity [GO:0030297]
Q9ULI4	Kinesin-like protein KIF26A	2	cerebral cortex development [GO:0021987]; enteric nervous system development [GO:0048484]; negative regulation of signal transduction [GO:0009968]; regulation of cell growth by extracellular stimulus [GO:0001560]; regulation of neuron migration [GO:2001222]; regulation of neuron projection development [GO:0010975]	cytosol [GO:0005829]; microtubule [GO:0005874]	ATP binding [GO:0005524]; microtubule binding [GO:0008017]
Q01831	DNA repair protein complementing XP-C cells (Xeroderma pigmentosum group C-complementing protein) (p125)	1	DNA repair [GO:0006281]; mismatch repair [GO:0006298]; mitotic intra-S DNA damage checkpoint signaling [GO:0031573]; nucleotide-excision repair [GO:0006289]; positive regulation of DNA-templated transcription [GO:0045893]; pyrimidine dimer repair by nucleotide-excision repair [GO:0000720]; regulation of mitotic cell cycle phase transition [GO:1901990]; response to auditory stimulus [GO:0010996]; …	chromatin [GO:0000785]; cytoplasm [GO:0005737]; cytosol [GO:0005829]; intracellular membrane-bounded organelle [GO:0043231]; mitochondrion [GO:0005739]; nucleolus [GO:0005730]; nucleoplasm [GO:0005654]; nucleotide-excision repair complex [GO:0000109]; nucleotide-excision repair factor 2 complex [GO:0000111]; nucleus [GO:0005634]; plasma membrane [GO:0005886]; site of DNA damage [GO:0090734]; XPC …	bubble DNA binding [GO:0000405]; damaged DNA binding [GO:0003684]; DNA damage sensor activity [GO:0140612]; heteroduplex DNA loop binding [GO:0000404]; protein-containing complex binding [GO:0044877]; RNA polymerase II-specific DNA-binding transcription factor binding [GO:0061629]; single-stranded DNA binding [GO:0003697]; transcription coactivator activity [GO:0003713]
Q9UPR6	Zinc finger RNA-binding protein 2	1			double-stranded RNA binding [GO:0003725]; single-stranded RNA binding [GO:0003727]; zinc ion binding [GO:0008270]
Q6ULP2	Aftiphilin	1	intracellular transport [GO:0046907]; protein transport [GO:0015031]	AP-1 adaptor complex [GO:0030121]; cytosol [GO:0005829]; Golgi apparatus [GO:0005794]; intracellular membrane-bounded organelle [GO:0043231]; nucleoplasm [GO:0005654]; perinuclear region of cytoplasm [GO:0048471]; trans-Golgi network membrane [GO:0032588]	clathrin binding [GO:0030276]
O95248	Myotubularin-related protein 5 (Inactive phosphatidylinositol 3-phosphatase 5) (SET-binding factor 1) (Sbf1)	2	protein dephosphorylation [GO:0006470]; spermatid development [GO:0007286]	cytoplasm [GO:0005737]; cytosol [GO:0005829]; endoplasmic reticulum membrane [GO:0005789]; membrane [GO:0016020]; nuclear body [GO:0016604]; perinuclear region of cytoplasm [GO:0048471]	guanyl-nucleotide exchange factor activity [GO:0005085]; protein tyrosine/serine/threonine phosphatase activity [GO:0008138]
P06401	Progesterone receptor (PR) (Nuclear receptor subfamily 3 group C member 3)	1	cell-cell signaling [GO:0007267]; glandular epithelial cell maturation [GO:0002071]; intracellular steroid hormone receptor signaling pathway [GO:0030518]; lung alveolus development [GO:0048286]; negative regulation of gene expression [GO:0010629]; ovulation from ovarian follicle [GO:0001542]; paracrine signaling [GO:0038001]; positive regulation of gene expression [GO:0010628]; positive regulati…	chromatin [GO:0000785]; cytosol [GO:0005829]; mitochondrial outer membrane [GO:0005741]; nucleoplasm [GO:0005654]; plasma membrane [GO:0005886]	ATPase binding [GO:0051117]; DNA binding [GO:0003677]; DNA-binding transcription activator activity, RNA polymerase II-specific [GO:0001228]; DNA-binding transcription factor activity, RNA polymerase II-specific [GO:0000981]; enzyme binding [GO:0019899]; estrogen response element binding [GO:0034056]; G protein-coupled receptor activity [GO:0004930]; identical protein binding [GO:0042802]; nuclea…
O95153	Peripheral-type benzodiazepine receptor-associated protein 1 (PRAX-1) (Peripheral benzodiazepine receptor-interacting protein) (PBR-IP) (RIMS-binding protein 1) (RIM-BP1) (TSPO-associated protein 1)	2		calyx of Held [GO:0044305]; cytoplasm [GO:0005737]; cytosol [GO:0005829]; glutamatergic synapse [GO:0098978]; mitochondrion [GO:0005739]	benzodiazepine receptor binding [GO:0030156]; voltage-gated calcium channel activity involved in regulation of presynaptic cytosolic calcium levels [GO:0099626]
Q13574	Diacylglycerol kinase zeta (DAG kinase zeta) (EC 2.7.1.107) (Diglyceride kinase zeta) (DGK-zeta)	1	cell migration [GO:0016477]; diacylglycerol metabolic process [GO:0046339]; glycerolipid metabolic process [GO:0046486]; intracellular signal transduction [GO:0035556]; lipid phosphorylation [GO:0046834]; mitotic G1 DNA damage checkpoint signaling [GO:0031571]; negative regulation of mitotic cell cycle [GO:0045930]; negative regulation of T cell receptor signaling pathway [GO:0050860]; phosphatid…	cytoplasm [GO:0005737]; cytosol [GO:0005829]; lamellipodium [GO:0030027]; nuclear speck [GO:0016607]; nucleus [GO:0005634]; plasma membrane [GO:0005886]	ATP binding [GO:0005524]; ATP-dependent diacylglycerol kinase activity [GO:0004143]; kinase activity [GO:0016301]; lipid kinase activity [GO:0001727]; metal ion binding [GO:0046872]
Q9BZQ8	Protein Niban 1 (Cell growth-inhibiting gene 39 protein) (Protein FAM129A)	1	negative regulation of protein phosphorylation [GO:0001933]; positive regulation of protein phosphorylation [GO:0001934]; positive regulation of translation [GO:0045727]; response to endoplasmic reticulum stress [GO:0034976]	cytoplasm [GO:0005737]; cytosol [GO:0005829]; extracellular exosome [GO:0070062]; membrane [GO:0016020]; plasma membrane [GO:0005886]
P57737	Coronin-7 (Crn7) (70 kDa WD repeat tumor rejection antigen homolog)	1	actin filament polymerization [GO:0030041]; cell migration [GO:0016477]; establishment of cell polarity [GO:0030010]; Golgi organization [GO:0007030]; Golgi to endosome transport [GO:0006895]; positive regulation of hippo signaling [GO:0035332]; protein transport [GO:0015031]	cytoplasmic vesicle [GO:0031410]; cytosol [GO:0005829]; Golgi apparatus [GO:0005794]; Golgi membrane [GO:0000139]; membrane [GO:0016020]; trans-Golgi network [GO:0005802]	actin binding [GO:0003779]
Q9Y5L0	Transportin-3 (Importin-12) (Imp12) (Transportin-SR) (TRN-SR)	1	protein import into nucleus [GO:0006606]	annulate lamellae [GO:0005642]; cytoplasm [GO:0005737]; intracellular membrane-bounded organelle [GO:0043231]; nuclear envelope [GO:0005635]	identical protein binding [GO:0042802]; nuclear import signal receptor activity [GO:0061608]; small GTPase binding [GO:0031267]
Q8N5Q1	Golgi-associated RAB2 interactor protein 5B	1
Q702N8	Xin actin-binding repeat-containing protein 1 (Cardiomyopathy-associated protein 1)	2	actin filament organization [GO:0007015]; negative regulation of protein binding [GO:0032091]	anchoring junction [GO:0070161]	actin filament binding [GO:0051015]; RNA binding [GO:0003723]
Q5TI25	Neuroblastoma breakpoint family member 14	1		cytoplasm [GO:0005737]
Q96HY7	2-oxoadipate dehydrogenase complex component E1 (E1a) (OADC-E1) (OADH-E1) (EC 1.2.4.-) (2-oxoadipate dehydrogenase, mitochondrial) (Alpha-ketoadipate dehydrogenase) (Alpha-KADH-E1) (Dehydrogenase E1 and transketolase domain-containing protein 1) (Probable 2-oxoglutarate dehydrogenase E1 component DHKTD1, mitochondrial)	1	generation of precursor metabolites and energy [GO:0006091]; glycolytic process [GO:0006096]; hematopoietic progenitor cell differentiation [GO:0002244]; tricarboxylic acid cycle [GO:0006099]	mitochondrial matrix [GO:0005759]; mitochondrion [GO:0005739]	oxoglutarate dehydrogenase (succinyl-transferring) activity [GO:0004591]; thiamine pyrophosphate binding [GO:0030976]
Q9NRC6	Spectrin beta chain, non-erythrocytic 5 (Beta-V spectrin)	4	actin cytoskeleton organization [GO:0030036]; actin filament capping [GO:0051693]; Golgi organization [GO:0007030]; lysosomal transport [GO:0007041]	apical cortex [GO:0045179]; cell junction [GO:0030054]; cell projection [GO:0042995]; cortical actin cytoskeleton [GO:0030864]; cytoplasm [GO:0005737]; cytosol [GO:0005829]; membrane [GO:0016020]; microtubule associated complex [GO:0005875]; photoreceptor connecting cilium [GO:0032391]; photoreceptor disc membrane [GO:0097381]; plasma membrane [GO:0005886]; spectrin [GO:0008091]	actin binding [GO:0003779]; actin filament binding [GO:0051015]; dynactin binding [GO:0034452]; dynein intermediate chain binding [GO:0045505]; identical protein binding [GO:0042802]; kinesin binding [GO:0019894]; myosin tail binding [GO:0032029]; opsin binding [GO:0002046]; protein self-association [GO:0043621]; spectrin binding [GO:0030507]
B5ME19	Eukaryotic translation initiation factor 3 subunit C-like protein	1	formation of cytoplasmic translation initiation complex [GO:0001732]; translational initiation [GO:0006413]	eukaryotic 43S preinitiation complex [GO:0016282]; eukaryotic 48S preinitiation complex [GO:0033290]; eukaryotic translation initiation factor 3 complex [GO:0005852]	RNA binding [GO:0003723]; translation initiation factor activity [GO:0003743]; translation initiation factor binding [GO:0031369]
Q99613	Eukaryotic translation initiation factor 3 subunit C (eIF3c) (Eukaryotic translation initiation factor 3 subunit 8) (eIF3 p110)	1	formation of cytoplasmic translation initiation complex [GO:0001732]; positive regulation of mRNA binding [GO:1902416]; positive regulation of translation [GO:0045727]; translational initiation [GO:0006413]	cytosol [GO:0005829]; eukaryotic 43S preinitiation complex [GO:0016282]; eukaryotic 48S preinitiation complex [GO:0033290]; eukaryotic translation initiation factor 3 complex [GO:0005852]	ribosome binding [GO:0043022]; RNA binding [GO:0003723]; translation initiation factor activity [GO:0003743]; translation initiation factor binding [GO:0031369]
Q8N9W4	Golgin subfamily A member 6-like protein 2	1
P35221	Catenin alpha-1 (Alpha E-catenin) (Cadherin-associated protein) (Renal carcinoma antigen NY-REN-13)	1	apical junction assembly [GO:0043297]; axon regeneration [GO:0031103]; cell adhesion [GO:0007155]; cell migration [GO:0016477]; cell-cell adhesion [GO:0098609]; cellular response to indole-3-methanol [GO:0071681]; epithelial cell-cell adhesion [GO:0090136]; establishment or maintenance of cell polarity [GO:0007163]; extrinsic apoptotic signaling pathway in absence of ligand [GO:0097192]; gap junc…	acrosomal vesicle [GO:0001669]; actin cytoskeleton [GO:0015629]; adherens junction [GO:0005912]; catenin complex [GO:0016342]; cell junction [GO:0030054]; cell-cell junction [GO:0005911]; cytosol [GO:0005829]; flotillin complex [GO:0016600]; focal adhesion [GO:0005925]; intercalated disc [GO:0014704]; intracellular membrane-bounded organelle [GO:0043231]; lamellipodium [GO:0030027]; plasma membra…	actin filament binding [GO:0051015]; beta-catenin binding [GO:0008013]; cadherin binding [GO:0045296]; gamma-catenin binding [GO:0045295]; identical protein binding [GO:0042802]; RNA binding [GO:0003723]; structural molecule activity [GO:0005198]; vinculin binding [GO:0017166]
Q86UK7	E3 ubiquitin-protein ligase ZNF598 (EC 2.3.2.27) (Zinc finger protein 598)	1	negative regulation of translational initiation [GO:0045947]; protein K63-linked ubiquitination [GO:0070534]; protein monoubiquitination [GO:0006513]; protein ubiquitination [GO:0016567]; rescue of stalled ribosome [GO:0072344]; ribosome-associated ubiquitin-dependent protein catabolic process [GO:1990116]	cytosol [GO:0005829]; cytosolic ribosome [GO:0022626]	metal ion binding [GO:0046872]; protein-RNA adaptor activity [GO:0140517]; ribosome binding [GO:0043022]; RNA binding [GO:0003723]; stalled ribosome sensor activity [GO:0170011]; ubiquitin protein ligase activity [GO:0061630]
Q15031	Leucine--tRNA ligase, mitochondrial (EC 6.1.1.4) (Leucyl-tRNA synthetase) (LeuRS)	1	leucyl-tRNA aminoacylation [GO:0006429]; mitochondrial translation [GO:0032543]; tRNA aminoacylation for protein translation [GO:0006418]	mitochondrial matrix [GO:0005759]; mitochondrion [GO:0005739]	aminoacyl-tRNA editing activity [GO:0002161]; ATP binding [GO:0005524]; leucine-tRNA ligase activity [GO:0004823]
Q8N9C0	Immunoglobulin superfamily member 22 (IgSF22)	1
B4DH59	Neuroblastoma breakpoint family member 26	1		cytoplasm [GO:0005737]
Q7Z7L1	Schlafen family member 11 (EC 3.6.-.-)	1	chromatin remodeling [GO:0006338]; defense response to virus [GO:0051607]; DNA damage response [GO:0006974]; immune system process [GO:0002376]; negative regulation of DNA replication [GO:0008156]; negative regulation of G1/S transition of mitotic cell cycle [GO:2000134]; replication fork arrest [GO:0043111]	cytosol [GO:0005829]; nucleoplasm [GO:0005654]; nucleus [GO:0005634]; site of DNA damage [GO:0090734]	ATP binding [GO:0005524]; ATP hydrolysis activity [GO:0016887]; helicase activity [GO:0004386]; tRNA binding [GO:0000049]
Q92973	Transportin-1 (Importin beta-2) (Karyopherin beta-2) (M9 region interaction protein) (MIP)	1	protein import into nucleus [GO:0006606]	cilium [GO:0005929]; cytoplasm [GO:0005737]; cytosol [GO:0005829]; extracellular exosome [GO:0070062]; nucleus [GO:0005634]	nuclear import signal receptor activity [GO:0061608]; nuclear localization sequence binding [GO:0008139]; RNA binding [GO:0003723]; small GTPase binding [GO:0031267]
O14787	Transportin-2 (Karyopherin beta-2b)	1	protein import into nucleus [GO:0006606]	cytoplasm [GO:0005737]; nucleus [GO:0005634]	nuclear import signal receptor activity [GO:0061608]; nuclear localization sequence binding [GO:0008139]; small GTPase binding [GO:0031267]
Q8TEA7	TBC domain-containing protein kinase-like protein	1	actin cytoskeleton organization [GO:0030036]; cell population proliferation [GO:0008283]; regulation of TOR signaling [GO:0032006]	cytoplasm [GO:0005737]; midbody [GO:0030496]; mitotic spindle [GO:0072686]	ATP binding [GO:0005524]; GTPase activator activity [GO:0005096]; protein kinase activity [GO:0004672]
P12814	Alpha-actinin-1 (Alpha-actinin cytoskeletal isoform) (F-actin cross-linking protein) (Non-muscle alpha-actinin-1)	1	actin cytoskeleton organization [GO:0030036]; actin filament bundle assembly [GO:0051017]; actin filament network formation [GO:0051639]; actin filament organization [GO:0007015]; focal adhesion assembly [GO:0048041]; muscle cell development [GO:0055001]; platelet formation [GO:0030220]; platelet morphogenesis [GO:0036344]; regulation of apoptotic process [GO:0042981]	brush border [GO:0005903]; cell junction [GO:0030054]; cell projection [GO:0042995]; cell-cell junction [GO:0005911]; cortical actin cytoskeleton [GO:0030864]; cytoplasm [GO:0005737]; cytosol [GO:0005829]; extracellular exosome [GO:0070062]; extracellular region [GO:0005576]; extracellular space [GO:0005615]; fascia adherens [GO:0005916]; focal adhesion [GO:0005925]; glutamatergic synapse [GO:009…	actin filament binding [GO:0051015]; calcium ion binding [GO:0005509]; double-stranded RNA binding [GO:0003725]; integrin binding [GO:0005178]; nuclear receptor coactivator activity [GO:0030374]; protein homodimerization activity [GO:0042803]; structural constituent of postsynapse [GO:0099186]; transmembrane transporter binding [GO:0044325]; vinculin binding [GO:0017166]
P59044	NACHT, LRR and PYD domains-containing protein 6 (Angiotensin II/vasopressin receptor) (PYRIN-containing APAF1-like protein 5)	1	acute inflammatory response [GO:0002526]; acute inflammatory response to antigenic stimulus [GO:0002438]; antiviral innate immune response [GO:0140374]; defense response to Gram-positive bacterium [GO:0050830]; defense response to virus [GO:0051607]; host-mediated regulation of intestinal microbiota composition [GO:0048874]; necroptotic process [GO:0070266]; negative regulation of canonical NF-ka…	canonical inflammasome complex [GO:0061702]; cytoplasm [GO:0005737]; cytosol [GO:0005829]; NLRP6 inflammasome complex [GO:0140738]; non-membrane-bounded organelle [GO:0043228]; nuclear membrane [GO:0031965]; plasma membrane [GO:0005886]	ATP binding [GO:0005524]; double-stranded RNA binding [GO:0003725]; lipopolysaccharide binding [GO:0001530]; lipoteichoic acid binding [GO:0070891]; molecular condensate scaffold activity [GO:0140693]; pattern recognition receptor activity [GO:0038187]; peptide binding [GO:0042277]; signaling adaptor activity [GO:0035591]; vasopressin receptor activity [GO:0005000]
Q96KM6	Zinc finger protein 512B	1	negative regulation of miRNA transcription [GO:1902894]	nucleoplasm [GO:0005654]	DNA-binding transcription repressor activity, RNA polymerase II-specific [GO:0001227]; metal ion binding [GO:0046872]; RNA polymerase II transcription regulatory region sequence-specific DNA binding [GO:0000977]
Q6P5Z2	Serine/threonine-protein kinase N3 (EC 2.7.11.13) (Protein kinase PKN-beta) (Protein-kinase C-related kinase 3)	1	epithelial cell migration [GO:0010631]; intracellular signal transduction [GO:0035556]; protein phosphorylation [GO:0006468]; signal transduction [GO:0007165]	cytosol [GO:0005829]; Golgi apparatus [GO:0005794]; nucleus [GO:0005634]; perinuclear region of cytoplasm [GO:0048471]	ATP binding [GO:0005524]; calcium-dependent protein kinase C activity [GO:0004698]; protein kinase activity [GO:0004672]; protein serine kinase activity [GO:0106310]; protein serine/threonine kinase activity [GO:0004674]; small GTPase binding [GO:0031267]
Q9UL03	Integrator complex subunit 6 (Int6) (DBI-1) (Protein DDX26) (Protein deleted in cancer 1) (DICE1)	1	regulation of transcription elongation by RNA polymerase II [GO:0034243]; snRNA 3'-end processing [GO:0034472]; snRNA processing [GO:0016180]	actin cytoskeleton [GO:0015629]; integrator complex [GO:0032039]; nucleoplasm [GO:0005654]; nucleus [GO:0005634]	transmembrane signaling receptor activity [GO:0004888]
Q9H4G0	Band 4.1-like protein 1 (Erythrocyte membrane protein band 4.1-like 1) (Neuronal protein 4.1) (4.1N)	1	actomyosin structure organization [GO:0031032]; cortical actin cytoskeleton organization [GO:0030866]	cytoskeleton [GO:0005856]; cytosol [GO:0005829]; plasma membrane [GO:0005886]	actin binding [GO:0003779]; structural molecule activity [GO:0005198]
Q8NHY3	GAS2-like protein 2 (GAS2-related protein on chromosome 17) (Growth arrest-specific protein 2-like 2)	1	actin crosslink formation [GO:0051764]; microtubule bundle formation [GO:0001578]; negative regulation of microtubule depolymerization [GO:0007026]; positive regulation of G protein-coupled receptor signaling pathway [GO:0045745]; protein localization to microtubule plus-end [GO:1904825]; regulation of cilium beat frequency involved in ciliary motility [GO:0060296]; regulation of microtubule poly…	ciliary basal body [GO:0036064]; cytoplasm [GO:0005737]; plasma membrane [GO:0005886]	actin filament binding [GO:0051015]; cytoskeletal anchor activity [GO:0008093]; G-protein alpha-subunit binding [GO:0001965]; microtubule binding [GO:0008017]
Q8WYR1	Phosphoinositide 3-kinase regulatory subunit 5 (PI3-kinase regulatory subunit 5) (PI3-kinase p101 subunit) (Phosphatidylinositol 4,5-bisphosphate 3-kinase regulatory subunit) (PtdIns-3-kinase regulatory subunit) (Protein FOAP-2) (PtdIns-3-kinase p101) (p101-PI3K)	1	G protein-coupled receptor signaling pathway [GO:0007186]; immune response [GO:0006955]; phosphatidylinositol 3-kinase signaling/protein kinase B signal transduction [GO:0043491]; positive regulation of MAP kinase activity [GO:0043406]; positive regulation of phosphatidylinositol 3-kinase signaling/protein kinase B signal transduction [GO:0051897]	centriolar satellite [GO:0034451]; cytoplasm [GO:0005737]; cytosol [GO:0005829]; membrane [GO:0016020]; nucleus [GO:0005634]; phosphatidylinositol 3-kinase complex [GO:0005942]; phosphatidylinositol 3-kinase complex, class IA [GO:0005943]; phosphatidylinositol 3-kinase complex, class IB [GO:0005944]; plasma membrane [GO:0005886]	1-phosphatidylinositol-3-kinase regulator activity [GO:0046935]; G-protein beta/gamma-subunit complex binding [GO:0031683]
Q9P281	BAH and coiled-coil domain-containing protein 1 (Bromo adjacent homology domain-containing protein 2) (BAH domain-containing protein 2)	3			chromatin binding [GO:0003682]
Q9Y2X0	Mediator of RNA polymerase II transcription subunit 16 (Mediator complex subunit 16) (Thyroid hormone receptor-associated protein 5) (Thyroid hormone receptor-associated protein complex 95 kDa component) (Trap95) (Vitamin D3 receptor-interacting protein complex 92 kDa component) (DRIP92)	1	positive regulation of DNA-templated transcription [GO:0045893]; positive regulation of transcription elongation by RNA polymerase II [GO:0032968]; positive regulation of transcription initiation by RNA polymerase II [GO:0060261]; regulation of transcription by RNA polymerase II [GO:0006357]; RNA polymerase II preinitiation complex assembly [GO:0051123]; transcription by RNA polymerase II [GO:000…	core mediator complex [GO:0070847]; mediator complex [GO:0016592]; membrane [GO:0016020]; nucleoplasm [GO:0005654]; nucleus [GO:0005634]	nuclear thyroid hormone receptor binding [GO:0046966]; nuclear vitamin D receptor binding [GO:0042809]; transcription coactivator activity [GO:0003713]
Q8N9H8	Exonuclease mut-7 homolog (EC 3.1.-.-) (Exonuclease 3'-5' domain-containing protein 3)	1	nucleobase-containing compound metabolic process [GO:0006139]		3'-5' exonuclease activity [GO:0008408]; metal ion binding [GO:0046872]; nucleic acid binding [GO:0003676]
O76074	cGMP-specific 3',5'-cyclic phosphodiesterase (EC 3.1.4.35) (cGMP-binding cGMP-specific phosphodiesterase) (CGB-PDE)	1	cGMP catabolic process [GO:0046069]; negative regulation of cardiac muscle contraction [GO:0055118]; negative regulation of T cell proliferation [GO:0042130]; oocyte development [GO:0048599]; positive regulation of cardiac muscle hypertrophy [GO:0010613]; positive regulation of oocyte development [GO:0060282]; regulation of nitric oxide mediated signal transduction [GO:0010749]; relaxation of car…	cytosol [GO:0005829]	3',5'-cyclic-GMP phosphodiesterase activity [GO:0047555]; 3',5'-cyclic-nucleotide phosphodiesterase activity [GO:0004114]; cGMP binding [GO:0030553]; metal ion binding [GO:0046872]
Q5SRE5	Nucleoporin NUP188 (hNup188)	2	mRNA transport [GO:0051028]; nucleocytoplasmic transport [GO:0006913]; protein import into nucleus [GO:0006606]; RNA export from nucleus [GO:0006405]	cytosol [GO:0005829]; membrane [GO:0016020]; nuclear envelope [GO:0005635]; nuclear pore [GO:0005643]; nuclear pore inner ring [GO:0044611]	structural constituent of nuclear pore [GO:0017056]
Q9H6E5	Speckle targeted PIP5K1A-regulated poly(A) polymerase (Star-PAP) (EC 2.7.7.19) (RNA-binding motif protein 21) (RNA-binding protein 21) (U6 snRNA-specific terminal uridylyltransferase 1) (U6-TUTase) (EC 2.7.7.52)	1	mRNA polyadenylation [GO:0006378]; snRNA processing [GO:0016180]; U6 snRNA 3'-end processing [GO:0034477]	cytosol [GO:0005829]; mitochondrion [GO:0005739]; nuclear speck [GO:0016607]; nucleolus [GO:0005730]; nucleoplasm [GO:0005654]	ATP binding [GO:0005524]; enzyme binding [GO:0019899]; enzyme-substrate adaptor activity [GO:0140767]; metal ion binding [GO:0046872]; mRNA 3'-UTR binding [GO:0003730]; poly(A) RNA polymerase activity [GO:1990817]; RNA binding [GO:0003723]; RNA uridylyltransferase activity [GO:0050265]; U6 snRNA binding [GO:0017070]
Q6NUP7	Serine/threonine-protein phosphatase 4 regulatory subunit 4	1	blastocyst hatching [GO:0001835]; negative regulation of phosphoprotein phosphatase activity [GO:0032515]; regulation of protein serine/threonine phosphatase activity [GO:0080163]	cytoplasm [GO:0005737]; cytosol [GO:0005829]; protein serine/threonine phosphatase complex [GO:0008287]	protein phosphatase regulator activity [GO:0019888]
Q8WUM4	Programmed cell death 6-interacting protein (PDCD6-interacting protein) (ALG-2-interacting protein 1) (ALG-2-interacting protein X) (Hp95)	1	actomyosin contractile ring assembly [GO:0000915]; apoptotic process [GO:0006915]; bicellular tight junction assembly [GO:0070830]; extracellular exosome biogenesis [GO:0097734]; macroautophagy [GO:0016236]; maintenance of epithelial cell apical/basal polarity [GO:0045199]; midbody abscission [GO:0061952]; mitotic cytokinesis [GO:0000281]; multivesicular body assembly [GO:0036258]; positive regul…	actomyosin [GO:0042641]; bicellular tight junction [GO:0005923]; cytosol [GO:0005829]; endoplasmic reticulum exit site [GO:0070971]; endosome [GO:0005768]; extracellular exosome [GO:0070062]; extracellular vesicle [GO:1903561]; Flemming body [GO:0090543]; focal adhesion [GO:0005925]; immunological synapse [GO:0001772]; melanosome [GO:0042470]; membrane [GO:0016020]; microtubule organizing center …	calcium-dependent protein binding [GO:0048306]; protein homodimerization activity [GO:0042803]; proteinase activated receptor binding [GO:0031871]
Q9NWF9	E3 ubiquitin-protein ligase RNF216 (EC 2.3.2.27) (RING finger protein 216) (RING-type E3 ubiquitin transferase RNF216) (Triad domain-containing protein 3) (Ubiquitin-conjugating enzyme 7-interacting protein 1) (Zinc finger protein inhibiting NF-kappa-B)	1	apoptotic process [GO:0006915]; negative regulation of type I interferon production [GO:0032480]; proteasome-mediated ubiquitin-dependent protein catabolic process [GO:0043161]; protein K48-linked ubiquitination [GO:0070936]; regulation of defense response to virus by host [GO:0050691]; regulation of interferon-beta production [GO:0032648]	cytosol [GO:0005829]; nucleoplasm [GO:0005654]; nucleus [GO:0005634]	ubiquitin protein ligase activity [GO:0061630]; zinc ion binding [GO:0008270]
Q8N3F8	MICAL-like protein 1 (Molecule interacting with Rab13) (MIRab13)	1	endocytic recycling [GO:0032456]; endocytosis [GO:0006897]; neuron projection development [GO:0031175]; plasma membrane tubulation [GO:0097320]; protein localization to endosome [GO:0036010]; protein targeting to membrane [GO:0006612]; receptor-mediated endocytosis [GO:0006898]; slow endocytic recycling [GO:0032458]	cytoplasmic side of endosome membrane [GO:0010009]; late endosome [GO:0005770]; late endosome membrane [GO:0031902]; recycling endosome membrane [GO:0055038]	cadherin binding [GO:0045296]; identical protein binding [GO:0042802]; metal ion binding [GO:0046872]; phosphatidic acid binding [GO:0070300]; small GTPase binding [GO:0031267]
A2A3N6	Putative PIP5K1A and PSMD4-like protein (PIP5K1A-PSMD4)	1	phosphatidylinositol phosphate biosynthetic process [GO:0046854]	cytoplasm [GO:0005737]; plasma membrane [GO:0005886]	1-phosphatidylinositol-4-phosphate 5-kinase activity [GO:0016308]
Q15811	Intersectin-1 (SH3 domain-containing protein 1A) (SH3P17)	2	clathrin-dependent synaptic vesicle endocytosis [GO:0150007]; endosomal transport [GO:0016197]; exocytosis [GO:0006887]; intracellular signal transduction [GO:0035556]; protein localization [GO:0008104]; protein transport [GO:0015031]; regulation of small GTPase mediated signal transduction [GO:0051056]	clathrin-coated pit [GO:0005905]; cytoplasm [GO:0005737]; cytosol [GO:0005829]; intracellular vesicle [GO:0097708]; lamellipodium [GO:0030027]; neuron projection [GO:0043005]; nuclear envelope [GO:0005635]; plasma membrane [GO:0005886]; presynaptic membrane [GO:0042734]; recycling endosome [GO:0055037]	calcium ion binding [GO:0005509]; guanyl-nucleotide exchange factor activity [GO:0005085]; molecular adaptor activity [GO:0060090]; proline-rich region binding [GO:0070064]
Q8WUH2	Transforming growth factor-beta receptor-associated protein 1 (TGF-beta receptor-associated protein 1) (TRAP-1) (TRAP1)	1	autophagy [GO:0006914]; endosomal vesicle fusion [GO:0034058]; endosome to lysosome transport [GO:0008333]; intracellular protein transport [GO:0006886]; regulation of DNA-templated transcription [GO:0006355]; regulation of SNARE complex assembly [GO:0035542]; signal transduction [GO:0007165]; transforming growth factor beta receptor signaling pathway [GO:0007179]	CORVET complex [GO:0033263]; cytoplasm [GO:0005737]; early endosome [GO:0005769]; intracellular membrane-bounded organelle [GO:0043231]; membrane [GO:0016020]	SMAD binding [GO:0046332]; transforming growth factor beta receptor binding [GO:0005160]
Q8NBP0	Tetratricopeptide repeat protein 13 (TPR repeat protein 13)	1
Q12979	Active breakpoint cluster region-related protein	1	activation of GTPase activity [GO:0090630]; modulation of chemical synaptic transmission [GO:0050804]; regulation of small GTPase mediated signal transduction [GO:0051056]; small GTPase mediated signal transduction [GO:0007264]	axon [GO:0030424]; cytosol [GO:0005829]; dendritic spine [GO:0043197]; glutamatergic synapse [GO:0098978]; membrane [GO:0016020]; Schaffer collateral - CA1 synapse [GO:0098685]	GTPase activator activity [GO:0005096]; guanyl-nucleotide exchange factor activity [GO:0005085]
Q9GZR7	ATP-dependent RNA helicase DDX24 (EC 3.6.4.13) (DEAD box protein 24)	1	RNA metabolic process [GO:0016070]	membrane [GO:0016020]; nucleolus [GO:0005730]	ATP binding [GO:0005524]; ATP hydrolysis activity [GO:0016887]; RNA binding [GO:0003723]; RNA helicase activity [GO:0003724]
P78316	Nucleolar protein 14 (Nucleolar complex protein 14)	1	endonucleolytic cleavage in 5'-ETS of tricistronic rRNA transcript (SSU-rRNA, 5.8S rRNA, LSU-rRNA) [GO:0000480]; endonucleolytic cleavage in ITS1 to separate SSU-rRNA from 5.8S rRNA and LSU-rRNA from tricistronic rRNA transcript (SSU-rRNA, 5.8S rRNA, LSU-rRNA) [GO:0000447]; endonucleolytic cleavage to generate mature 5'-end of SSU-rRNA from (SSU-rRNA, 5.8S rRNA, LSU-rRNA) [GO:0000472]; maturation…	90S preribosome [GO:0030686]; membrane [GO:0016020]; Noc4p-Nop14p complex [GO:0030692]; nucleolus [GO:0005730]; nucleoplasm [GO:0005654]; small-subunit processome [GO:0032040]	enzyme binding [GO:0019899]; RNA binding [GO:0003723]; snoRNA binding [GO:0030515]
O15195	Villin-like protein	1	actin filament severing [GO:0051014]; actin polymerization or depolymerization [GO:0008154]; barbed-end actin filament capping [GO:0051016]	actin cytoskeleton [GO:0015629]; cytoplasm [GO:0005737]	actin filament binding [GO:0051015]; phosphatidylinositol-4,5-bisphosphate binding [GO:0005546]; structural constituent of cytoskeleton [GO:0005200]
Q86Y56	Dynein axonemal assembly factor 5 (HEAT repeat-containing protein 2)	1	cilium movement [GO:0003341]; inner dynein arm assembly [GO:0036159]; outer dynein arm assembly [GO:0036158]	cytoplasm [GO:0005737]; dynein axonemal particle [GO:0120293]	dynein intermediate chain binding [GO:0045505]
Q9HCS7	Pre-mRNA-splicing factor SYF1 (Protein HCNP) (XPA-binding protein 2)	1	blastocyst development [GO:0001824]; DNA-templated transcription [GO:0006351]; generation of catalytic spliceosome for first transesterification step [GO:0000349]; mRNA splicing, via spliceosome [GO:0000398]; transcription-coupled nucleotide-excision repair [GO:0006283]	catalytic step 2 spliceosome [GO:0071013]; intracellular membrane-bounded organelle [GO:0043231]; membrane [GO:0016020]; nucleoplasm [GO:0005654]; nucleus [GO:0005634]; post-mRNA release spliceosomal complex [GO:0071014]; Prp19 complex [GO:0000974]; U2-type catalytic step 2 spliceosome [GO:0071007]
B7Z6K7	Zinc finger protein 814	1	regulation of transcription by RNA polymerase II [GO:0006357]	nucleus [GO:0005634]	DNA-binding transcription activator activity, RNA polymerase II-specific [GO:0001228]; metal ion binding [GO:0046872]; RNA polymerase II cis-regulatory region sequence-specific DNA binding [GO:0000978]
P35913	Rod cGMP-specific 3',5'-cyclic phosphodiesterase subunit beta (GMP-PDE beta) (EC 3.1.4.35)	1	entrainment of circadian clock by photoperiod [GO:0043153]; phototransduction, visible light [GO:0007603]; retina development in camera-type eye [GO:0060041]; retinal cell apoptotic process [GO:1990009]; signal transduction [GO:0007165]; visual perception [GO:0007601]	photoreceptor disc membrane [GO:0097381]; photoreceptor outer segment membrane [GO:0042622]; plasma membrane [GO:0005886]	3',5'-cyclic-GMP phosphodiesterase activity [GO:0047555]; 3',5'-cyclic-nucleotide phosphodiesterase activity [GO:0004114]; metal ion binding [GO:0046872]
Q9BYN7	Zinc finger protein 341	1	regulation of DNA-templated transcription [GO:0006355]	nucleus [GO:0005634]	DNA binding [GO:0003677]; DNA-binding transcription activator activity [GO:0001216]; DNA-binding transcription factor activity, RNA polymerase II-specific [GO:0000981]; metal ion binding [GO:0046872]; RNA polymerase II cis-regulatory region sequence-specific DNA binding [GO:0000978]
Q9NP71	Carbohydrate-responsive element-binding protein (ChREBP) (Class D basic helix-loop-helix protein 14) (bHLHd14) (MLX interactor) (MLX-interacting protein-like) (WS basic-helix-loop-helix leucine zipper protein) (WS-bHLH) (Williams-Beuren syndrome chromosomal region 14 protein)	1	anatomical structure morphogenesis [GO:0009653]; energy homeostasis [GO:0097009]; fatty acid homeostasis [GO:0055089]; glucose homeostasis [GO:0042593]; glucose mediated signaling pathway [GO:0010255]; lipid biosynthetic process [GO:0008610]; negative regulation of DNA-templated transcription [GO:0045892]; negative regulation of oxidative phosphorylation [GO:0090324]; negative regulation of pepti…	chromatin [GO:0000785]; cytoplasm [GO:0005737]; cytosol [GO:0005829]; nucleoplasm [GO:0005654]; nucleus [GO:0005634]; transcription regulator complex [GO:0005667]	carbohydrate response element binding [GO:0035538]; DNA binding [GO:0003677]; DNA-binding transcription activator activity [GO:0001216]; DNA-binding transcription activator activity, RNA polymerase II-specific [GO:0001228]; DNA-binding transcription factor activity [GO:0003700]; DNA-binding transcription factor activity, RNA polymerase II-specific [GO:0000981]; DNA-binding transcription factor bi…
P52630	Signal transducer and activator of transcription 2 (p113)	1	defense response [GO:0006952]; defense response to virus [GO:0051607]; negative regulation of type I interferon-mediated signaling pathway [GO:0060339]; positive regulation of transcription by RNA polymerase II [GO:0045944]; receptor signaling pathway via JAK-STAT [GO:0007259]; regulation of cell population proliferation [GO:0042127]; regulation of mitochondrial fission [GO:0090140]; regulation o…	chromatin [GO:0000785]; cytosol [GO:0005829]; ISGF3 complex [GO:0070721]; nucleoplasm [GO:0005654]; nucleus [GO:0005634]; plasma membrane [GO:0005886]; RNA polymerase II transcription regulator complex [GO:0090575]	DNA-binding transcription factor activity [GO:0003700]; DNA-binding transcription factor activity, RNA polymerase II-specific [GO:0000981]; identical protein binding [GO:0042802]; RNA polymerase II cis-regulatory region sequence-specific DNA binding [GO:0000978]; ubiquitin-like protein ligase binding [GO:0044389]
A6PVC2	Protein monoglycylase TTLL8 (EC 6.3.2.-) (Tubulin--tyrosine ligase-like protein 8)	1	cilium assembly [GO:0060271]; cilium movement [GO:0003341]; flagellated sperm motility [GO:0030317]; protein polyglycylation [GO:0018094]	axoneme [GO:0005930]; cilium [GO:0005929]; cytosol [GO:0005829]; microtubule [GO:0005874]; microtubule cytoskeleton [GO:0015630]; sperm flagellum [GO:0036126]	ATP binding [GO:0005524]; metal ion binding [GO:0046872]; protein-glycine ligase activity [GO:0070735]; protein-glycine ligase activity, initiating [GO:0070736]
Q9NVE4	Coiled-coil domain-containing protein 87	1	cell differentiation [GO:0030154]; positive regulation of acrosome reaction [GO:2000344]; positive regulation of fertilization [GO:1905516]; single fertilization [GO:0007338]; spermatogenesis [GO:0007283]
P43243	Matrin-3	1	activation of innate immune response [GO:0002218]; blastocyst formation [GO:0001825]; heart valve development [GO:0003170]; innate immune response [GO:0045087]; post-transcriptional regulation of gene expression [GO:0010608]; ventricular septum development [GO:0003281]	membrane [GO:0016020]; nuclear inner membrane [GO:0005637]; nuclear matrix [GO:0016363]; nucleus [GO:0005634]	identical protein binding [GO:0042802]; miRNA binding [GO:0035198]; RNA binding [GO:0003723]; structural molecule activity [GO:0005198]; zinc ion binding [GO:0008270]
Q16584	Mitogen-activated protein kinase kinase kinase 11 (EC 2.7.11.25) (Mixed lineage kinase 3) (Src-homology 3 domain-containing proline-rich kinase)	1	cell cycle G1/S phase transition [GO:0044843]; JNK cascade [GO:0007254]; MAPK cascade [GO:0000165]; microtubule-based process [GO:0007017]; positive regulation of apoptotic process [GO:0043065]; positive regulation of JNK cascade [GO:0046330]; positive regulation of JUN kinase activity [GO:0043507]; positive regulation of neuron apoptotic process [GO:0043525]; protein autophosphorylation [GO:0046…	centrosome [GO:0005813]; cytosol [GO:0005829]; membrane [GO:0016020]; microtubule [GO:0005874]	ATP binding [GO:0005524]; identical protein binding [GO:0042802]; JUN kinase kinase kinase activity [GO:0004706]; MAP kinase kinase kinase activity [GO:0004709]; mitogen-activated protein kinase kinase binding [GO:0031434]; mitogen-activated protein kinase kinase kinase binding [GO:0031435]; protein homodimerization activity [GO:0042803]; protein kinase activity [GO:0004672]; protein serine kinas…
Q8IY81	pre-rRNA 2'-O-ribose RNA methyltransferase FTSJ3 (EC 2.1.1.-) (Protein ftsJ homolog 3) (Putative rRNA methyltransferase 3)	1	maturation of 5.8S rRNA from tricistronic rRNA transcript (SSU-rRNA, 5.8S rRNA, LSU-rRNA) [GO:0000466]; maturation of LSU-rRNA from tricistronic rRNA transcript (SSU-rRNA, 5.8S rRNA, LSU-rRNA) [GO:0000463]; RNA methylation [GO:0001510]; rRNA methylation [GO:0031167]	chromosome [GO:0005694]; nucleolus [GO:0005730]; nucleoplasm [GO:0005654]; preribosome, large subunit precursor [GO:0030687]; preribosome, small subunit precursor [GO:0030688]	RNA 2'-O-methyltransferase activity [GO:0062105]; RNA binding [GO:0003723]; rRNA (guanine) methyltransferase activity [GO:0016435]; rRNA (uridine-2'-O-)-methyltransferase activity [GO:0008650]
Q9Y4K4	Mitogen-activated protein kinase kinase kinase kinase 5 (EC 2.7.11.1) (Kinase homologous to SPS1/STE20) (KHS) (MAPK/ERK kinase kinase kinase 5) (MEK kinase kinase 5) (MEKKK 5)	1	intracellular signal transduction [GO:0035556]; phosphorylation [GO:0016310]	cytoplasm [GO:0005737]; cytosol [GO:0005829]; plasma membrane [GO:0005886]	ATP binding [GO:0005524]; MAP kinase kinase kinase kinase activity [GO:0008349]; protein kinase activity [GO:0004672]; protein serine kinase activity [GO:0106310]; protein serine/threonine kinase activity [GO:0004674]
Q6PCB5	Lysine-specific demethylase RSBN1L (EC 1.14.11.-) (Round spermatid basic protein 1-like protein)	1		nucleus [GO:0005634]	dioxygenase activity [GO:0051213]; metal ion binding [GO:0046872]
P29375	Lysine-specific demethylase 5A (EC 1.14.11.67) (Histone demethylase JARID1A) (Jumonji/ARID domain-containing protein 1A) (Retinoblastoma-binding protein 2) (RBBP-2) ([histone H3]-trimethyl-L-lysine(4) demethylase 5A)	2	chromatin remodeling [GO:0006338]; circadian regulation of gene expression [GO:0032922]; facultative heterochromatin formation [GO:0140718]; negative regulation of transcription by RNA polymerase II [GO:0000122]; positive regulation of DNA-templated transcription [GO:0045893]; regulation of DNA-binding transcription factor activity [GO:0051090]; regulation of DNA-templated transcription [GO:00063…	chromatin [GO:0000785]; nucleolus [GO:0005730]; nucleoplasm [GO:0005654]; nucleus [GO:0005634]	chromatin DNA binding [GO:0031490]; DNA binding [GO:0003677]; enzyme inhibitor activity [GO:0004857]; histone binding [GO:0042393]; histone demethylase activity [GO:0032452]; histone H3K4me/H3K4me2/H3K4me3 demethylase activity [GO:0034647]; methylated histone binding [GO:0035064]; transcription cis-regulatory region binding [GO:0000976]; transcription coactivator activity [GO:0003713]; zinc ion b…
Q8NE71	ATP-binding cassette sub-family F member 1 (ATP-binding cassette 50) (TNF-alpha-stimulated ABC protein)	1	inflammatory response [GO:0006954]; positive regulation of translation [GO:0045727]; translation [GO:0006412]; translational initiation [GO:0006413]	cytoplasm [GO:0005737]; cytosol [GO:0005829]; membrane [GO:0016020]; nuclear envelope [GO:0005635]; nucleoplasm [GO:0005654]; polysomal ribosome [GO:0042788]	ATP binding [GO:0005524]; ATP hydrolysis activity [GO:0016887]; ribosome binding [GO:0043022]; RNA binding [GO:0003723]; translation activator activity [GO:0008494]; translation factor activity, RNA binding [GO:0008135]
Q5VZ66	Janus kinase and microtubule-interacting protein 3 (Neuroendocrine long coiled-coil protein 2)	1		Golgi apparatus [GO:0005794]	kinase binding [GO:0019900]; microtubule binding [GO:0008017]
Q6GQQ9	OTU domain-containing protein 7B (EC 3.4.19.12) (Cellular zinc finger anti-NF-kappa-B protein) (Cezanne) (Zinc finger A20 domain-containing protein 1) (Zinc finger protein Cezanne)	1	adaptive immune response [GO:0002250]; in utero embryonic development [GO:0001701]; mucosal immune response [GO:0002385]; negative regulation of canonical NF-kappaB signal transduction [GO:0043124]; negative regulation of interleukin-8 production [GO:0032717]; negative regulation of protein localization to nucleus [GO:1900181]; negative regulation of transcription by RNA polymerase II [GO:0000122…	cytoplasm [GO:0005737]; cytosol [GO:0005829]; nucleus [GO:0005634]	cysteine-type deubiquitinase activity [GO:0004843]; cysteine-type peptidase activity [GO:0008234]; DNA binding [GO:0003677]; K48-linked deubiquitinase activity [GO:1990380]; K63-linked polyubiquitin modification-dependent protein binding [GO:0070530]; zinc ion binding [GO:0008270]
Q6ZVC0	Neuronal tyrosine-phosphorylated phosphoinositide-3-kinase adapter 1	1	neuron projection morphogenesis [GO:0048812]; phosphatidylinositol 3-kinase signaling/protein kinase B signal transduction [GO:0043491]
Q96AC6	Kinesin-like protein KIFC2	1	microtubule-based movement [GO:0007018]; mitotic spindle assembly [GO:0090307]	cytoplasm [GO:0005737]; kinesin complex [GO:0005871]; microtubule [GO:0005874]; microtubule organizing center [GO:0005815]; mitotic spindle [GO:0072686]; nucleus [GO:0005634]	ATP binding [GO:0005524]; ATP hydrolysis activity [GO:0016887]; microtubule binding [GO:0008017]; microtubule motor activity [GO:0003777]
Q9UBB9	Tuftelin-interacting protein 11 (Septin and tuftelin-interacting protein 1) (STIP-1)	1	biomineral tissue development [GO:0031214]; mRNA splicing, via spliceosome [GO:0000398]; negative regulation of DNA ligase activity [GO:1904876]; negative regulation of double-strand break repair via nonhomologous end joining [GO:2001033]; negative regulation of protein binding [GO:0032091]; negative regulation of protein-containing complex assembly [GO:0031333]; protection from non-homologous en…	catalytic step 2 spliceosome [GO:0071013]; chromosome, telomeric region [GO:0000781]; cytoplasm [GO:0005737]; extracellular matrix [GO:0031012]; nuclear speck [GO:0016607]; nucleolus [GO:0005730]; nucleoplasm [GO:0005654]; spliceosomal complex [GO:0005681]; U2-type post-mRNA release spliceosomal complex [GO:0071008]	nucleic acid binding [GO:0003676]
O95613	Pericentrin (Kendrin) (Pericentrin-B)	4	cilium assembly [GO:0060271]; microtubule cytoskeleton organization [GO:0000226]; mitotic spindle organization [GO:0007052]; positive regulation of intracellular protein transport [GO:0090316]; signal transduction [GO:0007165]	centriolar satellite [GO:0034451]; centriole [GO:0005814]; centrosome [GO:0005813]; cytosol [GO:0005829]; membrane [GO:0016020]; microtubule [GO:0005874]	calmodulin binding [GO:0005516]; molecular adaptor activity [GO:0060090]
Q5VIR6	Vacuolar protein sorting-associated protein 53 homolog	1	endocytic recycling [GO:0032456]; lysosomal transport [GO:0007041]; protein targeting to lysosome [GO:0006622]; retrograde transport, endosome to Golgi [GO:0042147]; vesicle-mediated cholesterol transport [GO:0090119]	cytosol [GO:0005829]; EARP complex [GO:1990745]; endosome membrane [GO:0010008]; GARP complex [GO:0000938]; Golgi apparatus [GO:0005794]; intracellular membrane-bounded organelle [GO:0043231]; membrane [GO:0016020]; perinuclear region of cytoplasm [GO:0048471]; recycling endosome [GO:0055037]; trans-Golgi network membrane [GO:0032588]
P0DX00	Golgin subfamily A member 6-like protein 24	1
P0DX01	Golgin subfamily A member 6-like protein 25	1
A6ND36	Protein FAM83G (Protein associated with SMAD1)	1	BMP signaling pathway [GO:0030509]	cytosol [GO:0005829]; nucleus [GO:0005634]	protein kinase binding [GO:0019901]
P07332	Tyrosine-protein kinase Fes/Fps (EC 2.7.10.2) (Feline sarcoma/Fujinami avian sarcoma oncogene homolog) (Proto-oncogene c-Fes) (Proto-oncogene c-Fps) (p93c-fes)	1	cardiac muscle cell proliferation [GO:0060038]; cell adhesion [GO:0007155]; cellular response to vitamin D [GO:0071305]; centrosome cycle [GO:0007098]; chemotaxis [GO:0006935]; microtubule bundle formation [GO:0001578]; myoblast proliferation [GO:0051450]; peptidyl-tyrosine phosphorylation [GO:0018108]; positive regulation of microtubule polymerization [GO:0031116]; positive regulation of monocyt…	cytoplasm [GO:0005737]; cytoplasmic side of plasma membrane [GO:0009898]; cytoplasmic vesicle [GO:0031410]; cytosol [GO:0005829]; focal adhesion [GO:0005925]; Golgi apparatus [GO:0005794]; microtubule cytoskeleton [GO:0015630]	ATP binding [GO:0005524]; immunoglobulin receptor binding [GO:0034987]; microtubule binding [GO:0008017]; non-membrane spanning protein tyrosine kinase activity [GO:0004715]; phosphatidylinositol binding [GO:0035091]; protein tyrosine kinase activity [GO:0004713]
O15054	Lysine-specific demethylase 6B (EC 1.14.11.68) (JmjC domain-containing protein 3) (Jumonji domain-containing protein 3) (Lysine demethylase 6B) ([histone H3]-trimethyl-L-lysine(27) demethylase 6B)	2	cardiac muscle cell differentiation [GO:0055007]; cell fate commitment [GO:0045165]; cellular response to hydrogen peroxide [GO:0070301]; chromatin remodeling [GO:0006338]; endothelial cell differentiation [GO:0045446]; hippocampus development [GO:0021766]; inflammatory response to antigenic stimulus [GO:0002437]; mesodermal cell differentiation [GO:0048333]; positive regulation of cold-induced t…	MLL3/4 complex [GO:0044666]; nucleoplasm [GO:0005654]; nucleus [GO:0005634]	beta-catenin binding [GO:0008013]; chromatin DNA binding [GO:0031490]; histone demethylase activity [GO:0032452]; histone H3K27me2/H3K27me3 demethylase activity [GO:0071558]; metal ion binding [GO:0046872]; RNA polymerase II cis-regulatory region sequence-specific DNA binding [GO:0000978]
Q14156	Protein EFR3 homolog A (Protein EFR3-like)	1	phosphatidylinositol phosphate biosynthetic process [GO:0046854]; protein localization to plasma membrane [GO:0072659]	cytosol [GO:0005829]; plasma membrane [GO:0005886]
Q13164	Mitogen-activated protein kinase 7 (MAP kinase 7) (MAPK 7) (EC 2.7.11.24) (Big MAP kinase 1) (BMK-1) (Extracellular signal-regulated kinase 5) (ERK-5)	1	calcineurin-NFAT signaling cascade [GO:0033173]; cAMP-mediated signaling [GO:0019933]; cell cycle [GO:0007049]; cell differentiation [GO:0030154]; cellular response to growth factor stimulus [GO:0071363]; cellular response to hydrogen peroxide [GO:0070301]; cellular response to laminar fluid shear stress [GO:0071499]; cellular response to transforming growth factor beta stimulus [GO:0071560]; int…	cytoplasm [GO:0005737]; cytosol [GO:0005829]; nucleoplasm [GO:0005654]; nucleus [GO:0005634]; PML body [GO:0016605]	ATP binding [GO:0005524]; MAP kinase activity [GO:0004707]; mitogen-activated protein kinase binding [GO:0051019]; protein serine kinase activity [GO:0106310]; protein serine/threonine kinase activity [GO:0004674]
P52756	RNA-binding protein 5 (Protein G15) (Putative tumor suppressor LUCA15) (RNA-binding motif protein 5) (Renal carcinoma antigen NY-REN-9)	1	apoptotic process [GO:0006915]; mRNA splicing, via spliceosome [GO:0000398]; negative regulation of cell population proliferation [GO:0008285]; positive regulation of apoptotic process [GO:0043065]; regulation of alternative mRNA splicing, via spliceosome [GO:0000381]; RNA processing [GO:0006396]; spliceosomal complex assembly [GO:0000245]	nucleoplasm [GO:0005654]; nucleus [GO:0005634]; spliceosomal complex [GO:0005681]	DNA binding [GO:0003677]; metal ion binding [GO:0046872]; mRNA binding [GO:0003729]; RNA binding [GO:0003723]
P54253	Ataxin-1 (Spinocerebellar ataxia type 1 protein)	1	brain development [GO:0007420]; learning [GO:0007612]; memory [GO:0007613]; negative regulation of DNA-templated transcription [GO:0045892]; negative regulation of transcription by RNA polymerase II [GO:0000122]; nervous system development [GO:0007399]; nuclear export [GO:0051168]; RNA processing [GO:0006396]; social behavior [GO:0035176]	cytoplasm [GO:0005737]; cytosol [GO:0005829]; nuclear inclusion body [GO:0042405]; nuclear matrix [GO:0016363]; nucleolus [GO:0005730]; nucleoplasm [GO:0005654]; nucleus [GO:0005634]	DNA binding [GO:0003677]; identical protein binding [GO:0042802]; poly(G) binding [GO:0034046]; poly(U) RNA binding [GO:0008266]; protein self-association [GO:0043621]
P55884	Eukaryotic translation initiation factor 3 subunit B (eIF3b) (Eukaryotic translation initiation factor 3 subunit 9) (Prt1 homolog) (hPrt1) (eIF-3-eta) (eIF3 p110) (eIF3 p116)	1	formation of cytoplasmic translation initiation complex [GO:0001732]; IRES-dependent viral translational initiation [GO:0075522]; regulation of translational initiation [GO:0006446]; translational initiation [GO:0006413]; viral translational termination-reinitiation [GO:0075525]	cytoplasmic stress granule [GO:0010494]; cytosol [GO:0005829]; eukaryotic 43S preinitiation complex [GO:0016282]; eukaryotic 48S preinitiation complex [GO:0033290]; eukaryotic translation initiation factor 3 complex [GO:0005852]; eukaryotic translation initiation factor 3 complex, eIF3m [GO:0071541]; extracellular exosome [GO:0070062]; synapse [GO:0045202]	molecular adaptor activity [GO:0060090]; RNA binding [GO:0003723]; translation initiation factor activity [GO:0003743]; translation initiation factor binding [GO:0031369]
P48681	Nestin	2	brain development [GO:0007420]; cell projection morphogenesis [GO:0048858]; central nervous system development [GO:0007417]; embryonic camera-type eye development [GO:0031076]; G2/M transition of mitotic cell cycle [GO:0000086]; negative regulation of catalytic activity [GO:0043086]; negative regulation of neuron apoptotic process [GO:0043524]; negative regulation of protein binding [GO:0032091];…	cytoplasm [GO:0005737]; intermediate filament [GO:0005882]; intermediate filament cytoskeleton [GO:0045111]	CCR5 chemokine receptor binding [GO:0031730]; intermediate filament binding [GO:0019215]
H0YM25	Golgin subfamily A member 6-like protein 22	1
O75152	Zinc finger CCCH domain-containing protein 11A	1	poly(A)+ mRNA export from nucleus [GO:0016973]	nucleoplasm [GO:0005654]	metal ion binding [GO:0046872]; RNA binding [GO:0003723]
Q8TF30	WASP homolog-associated protein with actin, membranes and microtubules (WAS protein homology region 2 domain-containing protein 1) (WH2 domain-containing protein 1)	1	actin filament organization [GO:0007015]; Arp2/3 complex-mediated actin nucleation [GO:0034314]; endoplasmic reticulum to Golgi vesicle-mediated transport [GO:0006888]; focal adhesion assembly [GO:0048041]; lamellipodium assembly [GO:0030032]; plasma membrane tubulation [GO:0097320]; positive regulation of actin nucleation [GO:0051127]	cytoplasm [GO:0005737]; cytoplasmic vesicle membrane [GO:0030659]; cytosol [GO:0005829]; endoplasmic reticulum-Golgi intermediate compartment membrane [GO:0033116]; Golgi membrane [GO:0000139]; microtubule [GO:0005874]	actin binding [GO:0003779]; Arp2/3 complex binding [GO:0071933]; microtubule binding [GO:0008017]; small GTPase binding [GO:0031267]
P18583	Protein SON (Bax antagonist selected in saccharomyces 1) (BASS1) (Negative regulatory element-binding protein) (NRE-binding protein) (Protein DBP-5) (SON3)	3	microtubule cytoskeleton organization [GO:0000226]; mitotic cytokinesis [GO:0000281]; mRNA processing [GO:0006397]; negative regulation of apoptotic process [GO:0043066]; regulation of cell cycle [GO:0051726]; regulation of mRNA splicing, via spliceosome [GO:0048024]; regulation of RNA splicing [GO:0043484]; RNA splicing [GO:0008380]	nuclear speck [GO:0016607]	DNA binding [GO:0003677]; RNA binding [GO:0003723]
Q4KMP7	TBC1 domain family member 10B (Rab27A-GAP-beta)	1	regulation of GTPase activity [GO:0043087]; retrograde transport, endosome to Golgi [GO:0042147]	cytosol [GO:0005829]; plasma membrane [GO:0005886]	GTPase activator activity [GO:0005096]
Q96KG9	N-terminal kinase-like protein (Coated vesicle-associated kinase of 90 kDa) (SCY1-like protein 1) (Telomerase regulation-associated protein) (Telomerase transcriptional element-interacting factor) (Teratoma-associated tyrosine kinase)	1	inflammatory response [GO:0006954]; neuron development [GO:0048666]; protein localization [GO:0008104]; retrograde vesicle-mediated transport, Golgi to endoplasmic reticulum [GO:0006890]; spinal cord motor neuron differentiation [GO:0021522]	cis-Golgi network [GO:0005801]; COPI vesicle coat [GO:0030126]; cytoplasm [GO:0005737]; cytosol [GO:0005829]; endoplasmic reticulum-Golgi intermediate compartment [GO:0005793]; Golgi apparatus [GO:0005794]; membrane [GO:0016020]; microtubule organizing center [GO:0005815]; nucleus [GO:0005634]	ATP binding [GO:0005524]; cadherin binding [GO:0045296]; DNA binding [GO:0003677]; protein tyrosine kinase activity [GO:0004713]
P0DQW0	Zinc finger CCCH domain-containing protein 11C	1			metal ion binding [GO:0046872]
O95294	RasGAP-activating-like protein 1 (RAS protein activator like 1) (Ras GTPase-activating-like protein)	1	cell differentiation [GO:0030154]; cellular response to calcium ion [GO:0071277]; intracellular signal transduction [GO:0035556]; negative regulation of Ras protein signal transduction [GO:0046580]; positive regulation of dendrite extension [GO:1903861]; signal transduction [GO:0007165]	cytosol [GO:0005829]	GTPase activator activity [GO:0005096]; metal ion binding [GO:0046872]; phospholipid binding [GO:0005543]
Q2NL82	Pre-rRNA-processing protein TSR1 homolog	1	endonucleolytic cleavage of tricistronic rRNA transcript (SSU-rRNA, 5.8S rRNA, LSU-rRNA) [GO:0000479]; maturation of SSU-rRNA from tricistronic rRNA transcript (SSU-rRNA, 5.8S rRNA, LSU-rRNA) [GO:0000462]	cytosol [GO:0005829]; nucleolus [GO:0005730]; nucleoplasm [GO:0005654]; preribosome, small subunit precursor [GO:0030688]	GTP binding [GO:0005525]; GTPase activity [GO:0003924]; RNA binding [GO:0003723]; U3 snoRNA binding [GO:0034511]
Q96PU4	E3 ubiquitin-protein ligase UHRF2 (EC 2.3.2.27) (Np95/ICBP90-like RING finger protein) (Np95-like RING finger protein) (Nuclear protein 97) (Nuclear zinc finger protein Np97) (RING finger protein 107) (RING-type E3 ubiquitin transferase UHRF2) (Ubiquitin-like PHD and RING finger domain-containing protein 2) (Ubiquitin-like-containing PHD and RING finger domains protein 2)	1	cell cycle [GO:0007049]; cell differentiation [GO:0030154]; protein autoubiquitination [GO:0051865]; protein sumoylation [GO:0016925]; protein ubiquitination [GO:0016567]; regulation of cell cycle [GO:0051726]	heterochromatin [GO:0000792]; nucleoplasm [GO:0005654]; nucleus [GO:0005634]; pericentric heterochromatin [GO:0005721]	DNA binding [GO:0003677]; histone binding [GO:0042393]; metal ion binding [GO:0046872]; RNA polymerase II-specific DNA-binding transcription factor binding [GO:0061629]; SUMO transferase activity [GO:0019789]; ubiquitin protein ligase activity [GO:0061630]; ubiquitin-protein transferase activity [GO:0004842]
Q8IZ83	Aldehyde dehydrogenase family 16 member A1	1		membrane [GO:0016020]	oxidoreductase activity, acting on the aldehyde or oxo group of donors, NAD or NADP as acceptor [GO:0016620]
Q8WTT2	Nucleolar complex protein 3 homolog (NOC3 protein homolog) (Factor for adipocyte differentiation 24) (NOC3-like protein) (Nucleolar complex-associated protein 3-like protein)	1	DNA replication initiation [GO:0006270]; fat cell differentiation [GO:0045444]	mitochondrion [GO:0005739]; nuclear speck [GO:0016607]; nucleolus [GO:0005730]; nucleoplasm [GO:0005654]	chromatin binding [GO:0003682]; RNA binding [GO:0003723]
O43143	ATP-dependent RNA helicase DHX15 (EC 3.6.4.13) (ATP-dependent RNA helicase #46) (DEAH box protein 15) (Splicing factor Prp43) (hPrp43)	1	antiviral innate immune response [GO:0140374]; defense response to bacterium [GO:0042742]; defense response to virus [GO:0051607]; mRNA processing [GO:0006397]; mRNA splicing, via spliceosome [GO:0000398]; positive regulation of canonical NF-kappaB signal transduction [GO:0043123]; response to alkaloid [GO:0043279]; response to toxic substance [GO:0009636]; RNA splicing [GO:0008380]	nuclear speck [GO:0016607]; nucleolus [GO:0005730]; nucleoplasm [GO:0005654]; nucleus [GO:0005634]; spliceosomal complex [GO:0005681]; U12-type spliceosomal complex [GO:0005689]	ATP binding [GO:0005524]; ATP hydrolysis activity [GO:0016887]; ATP-dependent activity, acting on RNA [GO:0008186]; double-stranded RNA binding [GO:0003725]; helicase activity [GO:0004386]; RNA binding [GO:0003723]; RNA helicase activity [GO:0003724]
O94874	E3 UFM1-protein ligase 1 (EC 2.3.2.-) (E3 UFM1-protein transferase 1) (Multiple alpha-helix protein located at ER) (Novel LZAP-binding protein) (Regulator of C53/LZAP and DDRGK1)	1	DNA damage checkpoint signaling [GO:0000077]; DNA repair [GO:0006281]; erythrocyte differentiation [GO:0030218]; hematopoietic stem cell differentiation [GO:0060218]; negative regulation of apoptotic process [GO:0043066]; negative regulation of IRE1-mediated unfolded protein response [GO:1903895]; negative regulation of NF-kappaB transcription factor activity [GO:0032088]; negative regulation of …	cytoplasm [GO:0005737]; cytosol [GO:0005829]; endoplasmic reticulum [GO:0005783]; endoplasmic reticulum membrane [GO:0005789]; membrane [GO:0016020]; mitochondrial outer membrane [GO:0005741]; neuron projection [GO:0043005]; nucleus [GO:0005634]; protein-containing complex [GO:0032991]; site of double-strand break [GO:0035861]	protein kinase binding [GO:0019901]; UFM1 ligase activity [GO:0061666]; UFM1 transferase activity [GO:0071568]
Q15459	Splicing factor 3A subunit 1 (SF3a120) (Spliceosome-associated protein 114) (SAP 114)	1	mRNA 3'-splice site recognition [GO:0000389]; mRNA cis splicing, via spliceosome [GO:0045292]; mRNA processing [GO:0006397]; mRNA splicing, via spliceosome [GO:0000398]; U2-type prespliceosome assembly [GO:1903241]	catalytic step 2 spliceosome [GO:0071013]; nuclear speck [GO:0016607]; nucleoplasm [GO:0005654]; nucleus [GO:0005634]; spliceosomal complex [GO:0005681]; U2 snRNP [GO:0005686]; U2-type precatalytic spliceosome [GO:0071005]; U2-type prespliceosome [GO:0071004]; U2-type spliceosomal complex [GO:0005684]	RNA binding [GO:0003723]
Q96T88	E3 ubiquitin-protein ligase UHRF1 (EC 2.3.2.27) (Inverted CCAAT box-binding protein of 90 kDa) (Nuclear protein 95) (Nuclear zinc finger protein Np95) (HuNp95) (hNp95) (RING finger protein 106) (RING-type E3 ubiquitin transferase UHRF1) (Transcription factor ICBP90) (Ubiquitin-like PHD and RING finger domain-containing protein 1) (hUHRF1) (Ubiquitin-like-containing PHD and RING finger domains pro…	1	cell cycle [GO:0007049]; DNA damage response [GO:0006974]; double-strand break repair via homologous recombination [GO:0000724]; epigenetic regulation of gene expression [GO:0040029]; heterochromatin formation [GO:0031507]; homologous recombination [GO:0035825]; negative regulation of gene expression via CpG island methylation [GO:0044027]; negative regulation of transcription by RNA polymerase I…	chromatin [GO:0000785]; euchromatin [GO:0000791]; heterochromatin [GO:0000792]; nuclear matrix [GO:0016363]; nucleoplasm [GO:0005654]; nucleus [GO:0005634]; replication fork [GO:0005657]	cis-regulatory region sequence-specific DNA binding [GO:0000987]; DNA damage sensor activity [GO:0140612]; H3K9me3 modified histone binding [GO:0062072]; hemi-methylated DNA-binding [GO:0044729]; histone binding [GO:0042393]; histone H3 ubiquitin ligase activity [GO:0141055]; identical protein binding [GO:0042802]; methyl-CpG binding [GO:0008327]; methylated histone binding [GO:0035064]; nucleic …
A6NEL2	Ankyrin repeat domain-containing protein SOWAHB (Ankyrin repeat domain-containing protein 56) (Protein sosondowah homolog B)	1
Q86VP1	Tax1-binding protein 1 (TRAF6-binding protein)	1	apoptotic process [GO:0006915]; autophagy [GO:0006914]; innate immune response [GO:0045087]; negative regulation of apoptotic process [GO:0043066]; negative regulation of NF-kappaB transcription factor activity [GO:0032088]	autophagosome [GO:0005776]; cytoplasmic vesicle [GO:0031410]; cytosol [GO:0005829]; extracellular exosome [GO:0070062]; mitochondrion [GO:0005739]; phagophore assembly site [GO:0000407]	kinase binding [GO:0019900]; metal ion binding [GO:0046872]
Q6XZF7	Dynamin-binding protein (Scaffold protein Tuba)	2	cilium assembly [GO:0060271]; intracellular signal transduction [GO:0035556]; regulation of cell shape [GO:0008360]; regulation of small GTPase mediated signal transduction [GO:0051056]	cell-cell junction [GO:0005911]; cytoplasm [GO:0005737]; cytoskeleton [GO:0005856]; cytosol [GO:0005829]; Golgi apparatus [GO:0005794]; Golgi stack [GO:0005795]; presynapse [GO:0098793]; synapse [GO:0045202]	guanyl-nucleotide exchange factor activity [GO:0005085]
Q8TB22	Spermatogenesis-associated protein 20 (Sperm-specific protein 411) (Ssp411)	1	carbohydrate metabolic process [GO:0005975]; cell differentiation [GO:0030154]; spermatogenesis [GO:0007283]	extracellular region [GO:0005576]
Q9UPA5	Protein bassoon (Zinc finger protein 231)	5	chemical synaptic transmission [GO:0007268]; presynapse to nucleus signaling pathway [GO:0099526]; presynaptic active zone assembly [GO:1904071]; protein localization to synapse [GO:0035418]; regulation of synaptic vesicle cycle [GO:0098693]; synaptic vesicle clustering [GO:0097091]	axon [GO:0030424]; cell surface [GO:0009986]; cochlear hair cell ribbon synapse [GO:0098683]; cytoskeleton of presynaptic active zone [GO:0048788]; dendrite [GO:0030425]; excitatory synapse [GO:0060076]; GABA-ergic synapse [GO:0098982]; glutamatergic synapse [GO:0098978]; neuron projection terminus [GO:0044306]; nucleus [GO:0005634]; postsynaptic density [GO:0014069]; presynaptic active zone [GO:…	metal ion binding [GO:0046872]; structural constituent of presynaptic active zone [GO:0098882]
Q66K89	Transcription factor E4F1 (EC 2.3.2.27) (E4F transcription factor 1) (Putative E3 ubiquitin-protein ligase E4F1) (RING-type E3 ubiquitin transferase E4F1) (Transcription factor E4F) (p120E4F) (p50E4F)	1	cell cycle [GO:0007049]; cell division [GO:0051301]; DNA replication [GO:0006260]; negative regulation of transcription by RNA polymerase II [GO:0000122]; positive regulation of transcription by RNA polymerase II [GO:0045944]; protein ubiquitination [GO:0016567]; regulation of cell cycle [GO:0051726]; regulation of cell cycle process [GO:0010564]; regulation of mitotic cell cycle, embryonic [GO:0…	cytoplasm [GO:0005737]; nuclear body [GO:0016604]; nucleoplasm [GO:0005654]; spindle [GO:0005819]	cAMP response element binding [GO:0035497]; DNA-binding transcription activator activity, RNA polymerase II-specific [GO:0001228]; DNA-binding transcription factor activity [GO:0003700]; DNA-binding transcription repressor activity, RNA polymerase II-specific [GO:0001227]; metal ion binding [GO:0046872]; RNA polymerase II cis-regulatory region sequence-specific DNA binding [GO:0000978]; RNA polym…
Q9H1K0	Rabenosyn-5 (110 kDa protein) (FYVE finger-containing Rab5 effector protein rabenosyn-5) (RAB effector RBSN) (Zinc finger FYVE domain-containing protein 20)	1	early endosome to Golgi transport [GO:0034498]; endosomal transport [GO:0016197]; Golgi to lysosome transport [GO:0090160]; protein transport [GO:0015031]; regulation of Golgi organization [GO:1903358]	cytosol [GO:0005829]; early endosome membrane [GO:0031901]; endosome [GO:0005768]; endosome membrane [GO:0010008]; extracellular exosome [GO:0070062]; intracellular membrane-bounded organelle [GO:0043231]; plasma membrane [GO:0005886]	small GTPase binding [GO:0031267]; zinc ion binding [GO:0008270]
A0A0B4J2F2	Putative serine/threonine-protein kinase SIK1B (EC 2.7.11.1) (Salt-inducible kinase 1B)	1	intracellular signal transduction [GO:0035556]; phosphorylation [GO:0016310]	cytoplasm [GO:0005737]; nucleus [GO:0005634]	ATP binding [GO:0005524]; magnesium ion binding [GO:0000287]; protein serine kinase activity [GO:0106310]; protein serine/threonine kinase activity [GO:0004674]
P57059	Serine/threonine-protein kinase SIK1 (EC 2.7.11.1) (Salt-inducible kinase 1) (SIK-1) (Serine/threonine-protein kinase SNF1-like kinase 1) (Serine/threonine-protein kinase SNF1LK)	1	anoikis [GO:0043276]; cardiac muscle cell differentiation [GO:0055007]; cell cycle [GO:0007049]; entrainment of circadian clock by photoperiod [GO:0043153]; intracellular signal transduction [GO:0035556]; negative regulation of CREB transcription factor activity [GO:0032792]; negative regulation of gluconeogenesis [GO:0045721]; negative regulation of triglyceride biosynthetic process [GO:0010868]…	cytoplasm [GO:0005737]; nucleus [GO:0005634]	14-3-3 protein binding [GO:0071889]; ATP binding [GO:0005524]; cAMP response element binding protein binding [GO:0008140]; histone deacetylase binding [GO:0042826]; magnesium ion binding [GO:0000287]; protein kinase binding [GO:0019901]; protein serine kinase activity [GO:0106310]; protein serine/threonine kinase activity [GO:0004674]
Q13671	Ras and Rab interactor 1 (Ras inhibitor JC99) (Ras interaction/interference protein 1)	1	endocytosis [GO:0006897]; signal transduction [GO:0007165]	cytoplasm [GO:0005737]; cytoskeleton [GO:0005856]; cytosol [GO:0005829]; endocytic vesicle [GO:0030139]; plasma membrane [GO:0005886]	GTPase activator activity [GO:0005096]; guanyl-nucleotide exchange factor activity [GO:0005085]; small GTPase binding [GO:0031267]
P19447	General transcription and DNA repair factor IIH helicase subunit XPB (TFIIH subunit XPB) (EC 3.6.4.12) (Basic transcription factor 2 89 kDa subunit) (BTF2 p89) (DNA excision repair protein ERCC-3) (DNA repair protein complementing XP-B cells) (TFIIH basal transcription factor complex 89 kDa subunit) (TFIIH 89 kDa subunit) (TFIIH p89) (Xeroderma pigmentosum group B-complementing protein)	1	apoptotic process [GO:0006915]; DNA repair [GO:0006281]; DNA topological change [GO:0006265]; embryonic organ development [GO:0048568]; hair cell differentiation [GO:0035315]; nucleotide-excision repair [GO:0006289]; nucleotide-excision repair, DNA duplex unwinding [GO:0000717]; positive regulation of apoptotic process [GO:0043065]; protein localization [GO:0008104]; regulation of mitotic cell cy…	nucleoplasm [GO:0005654]; nucleotide-excision repair factor 3 complex [GO:0000112]; nucleus [GO:0005634]; transcription factor TFIID complex [GO:0005669]; transcription factor TFIIH core complex [GO:0000439]; transcription factor TFIIH holo complex [GO:0005675]; transcription preinitiation complex [GO:0097550]	3'-5' DNA helicase activity [GO:0043138]; ATP binding [GO:0005524]; ATP hydrolysis activity [GO:0016887]; damaged DNA binding [GO:0003684]; DNA binding [GO:0003677]; promoter-specific chromatin binding [GO:1990841]
Q8N393	Zinc finger protein 786	1	regulation of transcription by RNA polymerase II [GO:0006357]	nucleus [GO:0005634]	DNA-binding transcription activator activity, RNA polymerase II-specific [GO:0001228]; metal ion binding [GO:0046872]; RNA polymerase II cis-regulatory region sequence-specific DNA binding [GO:0000978]
Q9BZL4	Protein phosphatase 1 regulatory subunit 12C (Protein phosphatase 1 myosin-binding subunit of 85 kDa) (Protein phosphatase 1 myosin-binding subunit p85)	1	signal transduction [GO:0007165]	cytoplasm [GO:0005737]; cytoskeleton [GO:0005856]	enzyme inhibitor activity [GO:0004857]; phosphatase regulator activity [GO:0019208]; protein kinase binding [GO:0019901]
O15069	NAC-alpha domain-containing protein 1	2	protein targeting to membrane [GO:0006612]	cytoplasm [GO:0005737]; nascent polypeptide-associated complex [GO:0005854]; nucleus [GO:0005634]	unfolded protein binding [GO:0051082]
P41229	Lysine-specific demethylase 5C (EC 1.14.11.67) (Histone demethylase JARID1C) (Jumonji/ARID domain-containing protein 1C) (Protein SmcX) (Protein Xe169) ([histone H3]-trimethyl-L-lysine(4) demethylase 5C)	2	chromatin remodeling [GO:0006338]; negative regulation of DNA-templated transcription [GO:0045892]; regulation of DNA-templated transcription [GO:0006355]; response to toxic substance [GO:0009636]; rhythmic process [GO:0048511]	chromatin [GO:0000785]; cytosol [GO:0005829]; nucleoplasm [GO:0005654]; nucleus [GO:0005634]	DNA binding [GO:0003677]; histone demethylase activity [GO:0032452]; histone H3K4 demethylase activity [GO:0032453]; histone H3K4me/H3K4me2/H3K4me3 demethylase activity [GO:0034647]; zinc ion binding [GO:0008270]
Q9H4M7	Pleckstrin homology domain-containing family A member 4 (PH domain-containing family A member 4) (Phosphoinositol 3-phosphate-binding protein 1) (PEPP-1)	1	positive regulation of canonical Wnt signaling pathway [GO:0090263]; positive regulation of Wnt signaling pathway, planar cell polarity pathway [GO:2000096]	cytoplasm [GO:0005737]; extrinsic component of cytoplasmic side of plasma membrane [GO:0031234]; plasma membrane [GO:0005886]	identical protein binding [GO:0042802]; phosphatidylinositol-3,4-bisphosphate binding [GO:0043325]; phosphatidylinositol-3,5-bisphosphate binding [GO:0080025]; phosphatidylinositol-3-phosphate binding [GO:0032266]; phosphatidylinositol-4,5-bisphosphate binding [GO:0005546]
Q9Y2J4	Angiomotin-like protein 2 (Leman coiled-coil protein) (LCCP)	1	actin cytoskeleton organization [GO:0030036]; angiogenesis [GO:0001525]; establishment of cell polarity involved in ameboidal cell migration [GO:0003365]; hippo signaling [GO:0035329]; regulation of cell migration [GO:0030334]; Wnt signaling pathway [GO:0016055]	bicellular tight junction [GO:0005923]; cytoplasmic vesicle [GO:0031410]; cytosol [GO:0005829]; plasma membrane [GO:0005886]; recycling endosome [GO:0055037]
Q8TDC3	Serine/threonine-protein kinase BRSK1 (EC 2.7.11.1) (Brain-selective kinase 1) (EC 2.7.11.26) (Brain-specific serine/threonine-protein kinase 1) (BR serine/threonine-protein kinase 1) (Serine/threonine-protein kinase SAD-B) (Synapses of Amphids Defective homolog 1) (SAD1 homolog) (hSAD1)	1	associative learning [GO:0008306]; axonogenesis [GO:0007409]; centrosome duplication [GO:0051298]; DNA damage response [GO:0006974]; establishment of cell polarity [GO:0030010]; G2/M transition of mitotic cell cycle [GO:0000086]; intracellular signal transduction [GO:0035556]; microtubule cytoskeleton organization involved in establishment of planar polarity [GO:0090176]; mitotic G2 DNA damage ch…	cell junction [GO:0030054]; centrosome [GO:0005813]; cytoplasm [GO:0005737]; distal axon [GO:0150034]; nucleoplasm [GO:0005654]; nucleus [GO:0005634]; presynaptic active zone [GO:0048786]; synaptic vesicle [GO:0008021]	ATP binding [GO:0005524]; gamma-tubulin binding [GO:0043015]; magnesium ion binding [GO:0000287]; protein kinase binding [GO:0019901]; protein serine kinase activity [GO:0106310]; protein serine/threonine kinase activity [GO:0004674]; tau protein binding [GO:0048156]; tau-protein kinase activity [GO:0050321]
Q96II8	DISP complex protein LRCH3 (Leucine-rich repeat and calponin homology domain-containing protein 3)	1	septin cytoskeleton organization [GO:0032185]	cytoplasm [GO:0005737]; cytosol [GO:0005829]
Q96CN9	GRIP and coiled-coil domain-containing protein 1 (Golgi coiled-coil protein 1)	1		cytosol [GO:0005829]; Golgi apparatus [GO:0005794]; Golgi membrane [GO:0000139]; Golgi trans cisterna [GO:0000138]	small GTPase binding [GO:0031267]
Q17RB8	LON peptidase N-terminal domain and RING finger protein 1 (RING finger protein 191)	1		cytosol [GO:0005829]	metal ion binding [GO:0046872]; ubiquitin protein ligase activity [GO:0061630]
Q8IV76	Circadian clock protein PASD1 (Cancer/testis antigen 63) (CT63) (OX-TES-1) (PAS domain-containing protein 1)	1	circadian regulation of gene expression [GO:0032922]; negative regulation of circadian rhythm [GO:0042754]; negative regulation of DNA-templated transcription [GO:0045892]; regulation of transcription by RNA polymerase II [GO:0006357]	CLOCK-BMAL transcription complex [GO:1990513]; Cry-Per complex [GO:1990512]; nuclear speck [GO:0016607]; nucleus [GO:0005634]	DNA-binding transcription factor binding [GO:0140297]; transcription regulator inhibitor activity [GO:0140416]
Q8WYQ5	Microprocessor complex subunit DGCR8 (DiGeorge syndrome critical region 8)	1	positive regulation of pre-miRNA processing [GO:2000633]; primary miRNA processing [GO:0031053]; regulation of stem cell proliferation [GO:0072091]	cytoplasm [GO:0005737]; cytosol [GO:0005829]; glutamatergic synapse [GO:0098978]; microprocessor complex [GO:0070877]; nuclear body [GO:0016604]; nucleolus [GO:0005730]; nucleoplasm [GO:0005654]; nucleus [GO:0005634]; postsynaptic density [GO:0014069]	double-stranded RNA binding [GO:0003725]; heme binding [GO:0020037]; identical protein binding [GO:0042802]; metal ion binding [GO:0046872]; primary miRNA binding [GO:0070878]; protein homodimerization activity [GO:0042803]; protein-RNA adaptor activity [GO:0140517]
Q8WWN8	Arf-GAP with Rho-GAP domain, ANK repeat and PH domain-containing protein 3 (Centaurin-delta-3) (Cnt-d3)	2	cytoskeleton organization [GO:0007010]; signal transduction [GO:0007165]; vesicle-mediated transport [GO:0016192]	cytoplasm [GO:0005737]; cytoskeleton [GO:0005856]; lamellipodium [GO:0030027]; plasma membrane [GO:0005886]; ruffle [GO:0001726]	metal ion binding [GO:0046872]; phosphatidylinositol-3,4,5-trisphosphate binding [GO:0005547]; phosphatidylinositol-3,4-bisphosphate binding [GO:0043325]
Q9UGL1	Lysine-specific demethylase 5B (EC 1.14.11.67) (Cancer/testis antigen 31) (CT31) (Histone demethylase JARID1B) (Jumonji/ARID domain-containing protein 1B) (PLU-1) (Retinoblastoma-binding protein 2 homolog 1) (RBP2-H1) ([histone H3]-trimethyl-L-lysine(4) demethylase 5B)	2	branching involved in mammary gland duct morphogenesis [GO:0060444]; cellular response to fibroblast growth factor stimulus [GO:0044344]; cellular response to leukemia inhibitory factor [GO:1990830]; chromatin remodeling [GO:0006338]; lens fiber cell differentiation [GO:0070306]; mammary duct terminal end bud growth [GO:0060763]; negative regulation of DNA-templated transcription [GO:0045892]; po…	chromatin [GO:0000785]; cytosol [GO:0005829]; nucleoplasm [GO:0005654]; nucleus [GO:0005634]	DNA binding [GO:0003677]; histone binding [GO:0042393]; histone demethylase activity [GO:0032452]; histone H3K4 demethylase activity [GO:0032453]; histone H3K4me/H3K4me2/H3K4me3 demethylase activity [GO:0034647]; nucleic acid binding [GO:0003676]; sequence-specific double-stranded DNA binding [GO:1990837]; transcription corepressor activity [GO:0003714]; zinc ion binding [GO:0008270]
Q8IYT2	Cap-specific mRNA (nucleoside-2'-O-)-methyltransferase 2 (EC 2.1.1.296) (Cap methyltransferase 2) (Cap2 2'O-ribose methyltransferase 2) (HMTr2) (MTr2) (FtsJ methyltransferase domain-containing protein 1) (Protein adrift homolog)	1	7-methylguanosine mRNA capping [GO:0006370]; cap1 mRNA methylation [GO:0097309]; cap2 mRNA methylation [GO:0097310]	cytoplasm [GO:0005737]; nucleus [GO:0005634]	mRNA (nucleoside-2'-O-)-methyltransferase activity [GO:0004483]
Q3C1V9	Putative uncharacterized protein ENSP00000334305	1	intracellular iron ion homeostasis [GO:0006879]; iron ion transport [GO:0006826]	external side of plasma membrane [GO:0009897]
Q96JP2	Unconventional myosin-XVB (Myosin XVBP) (Unconventional myosin-15B)	2		cytoplasm [GO:0005737]; myosin complex [GO:0016459]	ATP binding [GO:0005524]; cytoskeletal motor activity [GO:0003774]
Q14146	Unhealthy ribosome biogenesis protein 2 homolog	2	regulation of signal transduction by p53 class mediator [GO:1901796]; ribosome biogenesis [GO:0042254]	aggresome [GO:0016235]; midbody [GO:0030496]; nucleolus [GO:0005730]
Q9Y462	Zinc finger protein 711 (Zinc finger protein 6)	1	positive regulation of DNA-templated transcription [GO:0045893]; positive regulation of transcription by RNA polymerase II [GO:0045944]; regulation of gene expression [GO:0010468]; regulation of transcription by RNA polymerase II [GO:0006357]	chromatin [GO:0000785]; nucleus [GO:0005634]	DNA-binding transcription factor activity, RNA polymerase II-specific [GO:0000981]; metal ion binding [GO:0046872]; RNA polymerase II cis-regulatory region sequence-specific DNA binding [GO:0000978]; sequence-specific DNA binding [GO:0043565]
Q8TER5	Rho guanine nucleotide exchange factor 40 (Protein SOLO)	2	axon guidance [GO:0007411]; regulation of small GTPase mediated signal transduction [GO:0051056]	cytoplasm [GO:0005737]; cytosol [GO:0005829]; extrinsic component of membrane [GO:0019898]; plasma membrane [GO:0005886]	guanyl-nucleotide exchange factor activity [GO:0005085]
O43379	WD repeat-containing protein 62	2	centriole replication [GO:0007099]; cerebral cortex development [GO:0021987]; mitotic spindle organization [GO:0007052]; neurogenesis [GO:0022008]; positive regulation of neuroblast proliferation [GO:0002052]; positive regulation of neuron migration [GO:2001224]; regulation of centrosome cycle [GO:0046605]; regulation of neuron differentiation [GO:0045664]	centriolar satellite [GO:0034451]; centriole [GO:0005814]; centrosome [GO:0005813]; cytosol [GO:0005829]; mitotic spindle [GO:0072686]; nucleus [GO:0005634]; spindle pole [GO:0000922]
Q7Z4K8	Tripartite motif-containing protein 46 (Gene Y protein) (GeneY) (Tripartite, fibronectin type-III and C-terminal SPRY motif protein)	1	anterograde synaptic vesicle transport [GO:0048490]; axonogenesis [GO:0007409]; microtubule bundle formation [GO:0001578]; negative regulation of axon extension [GO:0030517]; neuron migration [GO:0001764]; positive regulation of anterograde dense core granule transport [GO:1901953]; protein localization to axon [GO:0099612]; regulation of protein localization [GO:0032880]	axon cytoplasm [GO:1904115]; axon initial segment [GO:0043194]; cytoskeleton [GO:0005856]; main axon [GO:0044304]; proximal neuron projection [GO:1990769]	zinc ion binding [GO:0008270]
Q496Y0	LON peptidase N-terminal domain and RING finger protein 3 (RING finger protein 127)	1		cytoplasm [GO:0005737]	metal ion binding [GO:0046872]; ubiquitin protein ligase activity [GO:0061630]
Q9H1I8	Activating signal cointegrator 1 complex subunit 2 (ASC-1 complex subunit p100) (Trip4 complex subunit p100)	1	DNA dealkylation involved in DNA repair [GO:0006307]; DNA duplex unwinding [GO:0032508]; regulation of DNA-templated transcription [GO:0006355]; rescue of stalled ribosome [GO:0072344]; ribosome disassembly [GO:0032790]; ribosome-associated ubiquitin-dependent protein catabolic process [GO:1990116]	activating signal cointegrator 1 complex [GO:0099053]; cytosolic ribosome [GO:0022626]; DNA repair complex [GO:1990391]; nuclear speck [GO:0016607]; nucleoplasm [GO:0005654]; nucleus [GO:0005634]	K63-linked polyubiquitin modification-dependent protein binding [GO:0070530]; ubiquitin binding [GO:0043130]
O43312	Protein MTSS 1 (Metastasis suppressor YGL-1) (Metastasis suppressor protein 1) (Missing in metastasis protein)	1	actin cytoskeleton organization [GO:0030036]; adherens junction maintenance [GO:0034334]; cell adhesion [GO:0007155]; cellular response to fluid shear stress [GO:0071498]; epithelial cell proliferation involved in renal tubule morphogenesis [GO:2001013]; glomerulus morphogenesis [GO:0072102]; microspike assembly [GO:0030035]; negative regulation of epithelial cell proliferation [GO:0050680]; neph…	actin cytoskeleton [GO:0015629]; cytoplasm [GO:0005737]; endocytic vesicle [GO:0030139]; ruffle [GO:0001726]	actin binding [GO:0003779]; actin monomer binding [GO:0003785]; identical protein binding [GO:0042802]; phospholipid binding [GO:0005543]; signaling receptor binding [GO:0005102]
Q9BRZ2	E3 ubiquitin-protein ligase TRIM56 (EC 2.3.2.27) (RING finger protein 109) (Tripartite motif-containing protein 56)	1	defense response to virus [GO:0051607]; innate immune response [GO:0045087]; positive regulation of innate immune response [GO:0045089]; positive regulation of interferon-beta production [GO:0032728]; positive regulation of non-canonical NF-kappaB signal transduction [GO:1901224]; positive regulation of type I interferon-mediated signaling pathway [GO:0060340]; protein K63-linked ubiquitination […	cytoplasm [GO:0005737]; cytosol [GO:0005829]	RNA binding [GO:0003723]; ubiquitin protein ligase activity [GO:0061630]; ubiquitin-protein transferase activity [GO:0004842]; zinc ion binding [GO:0008270]
Q9UJX4	Anaphase-promoting complex subunit 5 (APC5) (Cyclosome subunit 5)	1	anaphase-promoting complex-dependent catabolic process [GO:0031145]; cell cycle [GO:0007049]; cell division [GO:0051301]; positive regulation of mitotic metaphase/anaphase transition [GO:0045842]; protein K11-linked ubiquitination [GO:0070979]; regulation of meiotic cell cycle [GO:0051445]; regulation of mitotic cell cycle [GO:0007346]	anaphase-promoting complex [GO:0005680]; cytosol [GO:0005829]; nucleoplasm [GO:0005654]; nucleus [GO:0005634]; spindle [GO:0005819]	protein phosphatase binding [GO:0019903]
O43719	HIV Tat-specific factor 1 (Tat-SF1)	1	mRNA splicing, via spliceosome [GO:0000398]; regulation of DNA-templated transcription elongation [GO:0032784]; regulation of transcription by RNA polymerase II [GO:0006357]; U2-type prespliceosome assembly [GO:1903241]; viral genome replication [GO:0019079]	nucleoplasm [GO:0005654]; nucleus [GO:0005634]; spliceosomal complex [GO:0005681]; U2 snRNP [GO:0005686]; U2-type spliceosomal complex [GO:0005684]	RNA binding [GO:0003723]
Q9BVQ7	ATPase family gene 2 protein homolog B (EC 3.6.4.10) (AFG2 AAA ATPase homolog B) (Ribosome biogenesis protein SPATA5L1) (Spermatogenesis-associated protein 5-like protein 1)	1	ribosomal large subunit biogenesis [GO:0042273]	cytoplasm [GO:0005737]; nucleus [GO:0005634]; spindle [GO:0005819]	ATP binding [GO:0005524]; ATP hydrolysis activity [GO:0016887]; preribosome binding [GO:1990275]
Q9Y2I1	Nischarin (Imidazoline receptor 1) (I-1) (IR1) (Imidazoline receptor antisera-selected protein) (hIRAS) (Imidazoline-1 receptor) (I1R) (Imidazoline-1 receptor candidate protein) (I-1 receptor candidate protein) (I1R candidate protein)	2	actin cytoskeleton organization [GO:0030036]; apoptotic process [GO:0006915]; negative regulation of cell migration [GO:0030336]; outer dynein arm assembly [GO:0036158]; Rac protein signal transduction [GO:0016601]	cytoplasm [GO:0005737]; cytosol [GO:0005829]; early endosome [GO:0005769]; intercellular bridge [GO:0045171]; intracellular membrane-bounded organelle [GO:0043231]; membrane [GO:0016020]; microtubule cytoskeleton [GO:0015630]; nucleoplasm [GO:0005654]; plasma membrane [GO:0005886]; recycling endosome [GO:0055037]	alpha-tubulin binding [GO:0043014]; dynein heavy chain binding [GO:0045504]; identical protein binding [GO:0042802]; integrin binding [GO:0005178]; phosphatidylinositol binding [GO:0035091]
Q569K6	Coiled-coil domain-containing protein 157	1
P22033	Methylmalonyl-CoA mutase, mitochondrial (MCM) (EC 5.4.99.2) (Methylmalonyl-CoA isomerase)	1	homocysteine metabolic process [GO:0050667]; positive regulation of GTPase activity [GO:0043547]; post-embryonic development [GO:0009791]; propionate metabolic process, methylmalonyl pathway [GO:0019678]; succinyl-CoA biosynthetic process [GO:1901290]	cytoplasm [GO:0005737]; mitochondrial matrix [GO:0005759]; mitochondrion [GO:0005739]	cobalamin binding [GO:0031419]; GTPase activity [GO:0003924]; identical protein binding [GO:0042802]; metal ion binding [GO:0046872]; methylmalonyl-CoA mutase activity [GO:0004494]; modified amino acid binding [GO:0072341]; protein homodimerization activity [GO:0042803]
Q5JST6	EF-hand domain-containing family member C2	1	cellular response to leukemia inhibitory factor [GO:1990830]; regulation of neuron projection development [GO:0010975]	axonemal microtubule [GO:0005879]; ciliary basal body [GO:0036064]	calcium ion binding [GO:0005509]
O75064	DENN domain-containing protein 4B	2	regulation of Rab protein signal transduction [GO:0032483]	cytoplasmic vesicle [GO:0031410]; cytosol [GO:0005829]; Golgi apparatus [GO:0005794]; nucleoplasm [GO:0005654]	guanyl-nucleotide exchange factor activity [GO:0005085]
Q5VYS8	Terminal uridylyltransferase 7 (TUTase 7) (EC 2.7.7.52) (Zinc finger CCHC domain-containing protein 6)	2	miRNA metabolic process [GO:0010586]; nuclear-transcribed mRNA poly(A) tail shortening [GO:0000289]; oocyte maturation [GO:0001556]; polyuridylation-dependent mRNA catabolic process [GO:1990074]; pre-miRNA processing [GO:0031054]; retrotransposon silencing by mRNA destabilization [GO:0141008]; RNA 3' uridylation [GO:0071076]; RNA 3'-end processing [GO:0031123]	cytoplasm [GO:0005737]; cytosol [GO:0005829]; nucleoplasm [GO:0005654]	miRNA binding [GO:0035198]; RNA binding [GO:0003723]; RNA uridylyltransferase activity [GO:0050265]; uridylyltransferase activity [GO:0070569]; zinc ion binding [GO:0008270]
Q71SY5	Mediator of RNA polymerase II transcription subunit 25 (Activator interaction domain-containing protein 1) (Activator-recruited cofactor 92 kDa component) (ARC92) (Mediator complex subunit 25) (p78)	1	negative regulation of fibroblast proliferation [GO:0048147]; negative regulation of transcription by RNA polymerase II [GO:0000122]; positive regulation of chromatin binding [GO:0035563]; positive regulation of mediator complex assembly [GO:2001178]; positive regulation of transcription by RNA polymerase II [GO:0045944]; positive regulation of transcription elongation by RNA polymerase II [GO:00…	core mediator complex [GO:0070847]; mediator complex [GO:0016592]; nucleoplasm [GO:0005654]; nucleus [GO:0005634]; transcription regulator complex [GO:0005667]	nuclear retinoic acid receptor binding [GO:0042974]; nuclear retinoid X receptor binding [GO:0046965]; transcription coactivator binding [GO:0001223]
Q9P227	Rho GTPase-activating protein 23 (Rho-type GTPase-activating protein 23)	2	regulation of small GTPase mediated signal transduction [GO:0051056]; signal transduction [GO:0007165]	cytosol [GO:0005829]; extracellular exosome [GO:0070062]	GTPase activator activity [GO:0005096]
Q04725	Transducin-like enhancer protein 2 (Enhancer of split groucho-like protein 2) (ESG2)	1	animal organ morphogenesis [GO:0009887]; negative regulation of canonical Wnt signaling pathway [GO:0090090]; negative regulation of DNA-templated transcription [GO:0045892]; signal transduction [GO:0007165]; Wnt signaling pathway [GO:0016055]	extracellular space [GO:0005615]; focal adhesion [GO:0005925]; nuclear body [GO:0016604]; nucleoplasm [GO:0005654]; nucleus [GO:0005634]; transcription regulator complex [GO:0005667]	transcription corepressor activity [GO:0003714]
Q86V87	FHF complex subunit HOOK-interacting protein 2B (FHIP2B) (Retinoic acid-induced protein 16)	1
O60306	RNA helicase aquarius (EC 3.6.4.13) (Intron-binding protein of 160 kDa) (IBP160)	2	mRNA splicing, via spliceosome [GO:0000398]	catalytic step 2 spliceosome [GO:0071013]; membrane [GO:0016020]; nucleoplasm [GO:0005654]; nucleus [GO:0005634]; U2-type catalytic step 2 spliceosome [GO:0071007]	3'-5' RNA helicase activity [GO:0034458]; ATP binding [GO:0005524]; ATP hydrolysis activity [GO:0016887]; mRNA binding [GO:0003729]; RNA binding [GO:0003723]; single-stranded RNA binding [GO:0003727]
P51812	Ribosomal protein S6 kinase alpha-3 (S6K-alpha-3) (EC 2.7.11.1) (90 kDa ribosomal protein S6 kinase 3) (p90-RSK 3) (p90RSK3) (Insulin-stimulated protein kinase 1) (ISPK-1) (MAP kinase-activated protein kinase 1b) (MAPK-activated protein kinase 1b) (MAPKAP kinase 1b) (MAPKAPK-1b) (Ribosomal S6 kinase 2) (RSK-2) (pp90RSK2)	1	cell cycle [GO:0007049]; central nervous system development [GO:0007417]; chemical synaptic transmission [GO:0007268]; intracellular signal transduction [GO:0035556]; negative regulation of apoptotic process [GO:0043066]; negative regulation of cysteine-type endopeptidase activity involved in apoptotic process [GO:0043154]; peptidyl-serine phosphorylation [GO:0018105]; positive regulation of cell…	cytoplasm [GO:0005737]; cytosol [GO:0005829]; nucleolus [GO:0005730]; nucleoplasm [GO:0005654]; synapse [GO:0045202]	ATP binding [GO:0005524]; cysteine-type endopeptidase inhibitor activity involved in apoptotic process [GO:0043027]; magnesium ion binding [GO:0000287]; protein kinase activity [GO:0004672]; protein kinase binding [GO:0019901]; protein serine kinase activity [GO:0106310]; protein serine/threonine kinase activity [GO:0004674]; ribosomal protein S6 kinase activity [GO:0004711]
Q15027	Arf-GAP with coiled-coil, ANK repeat and PH domain-containing protein 1 (Centaurin-beta-1) (Cnt-b1)	1	protein transport [GO:0015031]	membrane [GO:0016020]; recycling endosome membrane [GO:0055038]	GTPase activator activity [GO:0005096]; metal ion binding [GO:0046872]
Q9UER7	Death domain-associated protein 6 (Daxx) (hDaxx) (ETS1-associated protein 1) (EAP1) (Fas death domain-associated protein)	1	androgen receptor signaling pathway [GO:0030521]; cellular response to cadmium ion [GO:0071276]; cellular response to copper ion [GO:0071280]; cellular response to diamide [GO:0072738]; cellular response to heat [GO:0034605]; cellular response to sodium arsenite [GO:1903936]; cellular response to unfolded protein [GO:0034620]; chromatin remodeling [GO:0006338]; extrinsic apoptotic signaling pathw…	chromosome, centromeric region [GO:0000775]; cytosol [GO:0005829]; nuclear body [GO:0016604]; nucleolus [GO:0005730]; nucleoplasm [GO:0005654]; nucleus [GO:0005634]; PML body [GO:0016605]	enzyme binding [GO:0019899]; heat shock protein binding [GO:0031072]; histone binding [GO:0042393]; molecular condensate scaffold activity [GO:0140693]; nuclear androgen receptor binding [GO:0050681]; p53 binding [GO:0002039]; protein homodimerization activity [GO:0042803]; protein kinase activator activity [GO:0030295]; protein kinase binding [GO:0019901]; RNA polymerase II-specific DNA-binding …
Q9BQS8	FYVE and coiled-coil domain-containing protein 1 (Zinc finger FYVE domain-containing protein 7)	2	plus-end-directed vesicle transport along microtubule [GO:0072383]; positive regulation of autophagosome maturation [GO:1901098]	autophagosome [GO:0005776]; Golgi apparatus [GO:0005794]; intracellular membrane-bounded organelle [GO:0043231]; late endosome [GO:0005770]; lysosome [GO:0005764]; membrane [GO:0016020]	metal ion binding [GO:0046872]
Q8N196	Homeobox protein SIX5 (DM locus-associated homeodomain protein) (Sine oculis homeobox homolog 5)	1	lens development in camera-type eye [GO:0002088]; Leydig cell proliferation [GO:0160024]; negative regulation of DNA-templated transcription [GO:0045892]; negative regulation of skeletal muscle satellite cell proliferation [GO:1902723]; regulation of transcription by RNA polymerase II [GO:0006357]; spermatid development [GO:0007286]	chromatin [GO:0000785]; cytosol [GO:0005829]; Golgi apparatus [GO:0005794]; intracellular membrane-bounded organelle [GO:0043231]; nucleoplasm [GO:0005654]; nucleus [GO:0005634]; transcription regulator complex [GO:0005667]	DNA-binding transcription activator activity, RNA polymerase II-specific [GO:0001228]; DNA-binding transcription factor activity, RNA polymerase II-specific [GO:0000981]; RNA polymerase II cis-regulatory region sequence-specific DNA binding [GO:0000978]
Q9NS39	Double-stranded RNA-specific editase B2 (EC 3.5.-.-) (RNA-dependent adenosine deaminase 3) (RNA-editing deaminase 2) (RNA-editing enzyme 2) (dsRNA adenosine deaminase B2)	1	adenosine to inosine editing [GO:0006382]; mRNA processing [GO:0006397]; RNA processing [GO:0006396]	cytoplasm [GO:0005737]; nucleolus [GO:0005730]	adenosine deaminase activity [GO:0004000]; double-stranded RNA adenosine deaminase activity [GO:0003726]; double-stranded RNA binding [GO:0003725]; metal ion binding [GO:0046872]; RNA binding [GO:0003723]; single-stranded RNA binding [GO:0003727]; tRNA-specific adenosine deaminase activity [GO:0008251]
Q09666	Neuroblast differentiation-associated protein AHNAK (Desmoyokin)	8	positive regulation of plasma membrane repair [GO:1905686]; regulation of RNA splicing [GO:0043484]; regulation of voltage-gated calcium channel activity [GO:1901385]	actin cytoskeleton [GO:0015629]; cell-cell contact zone [GO:0044291]; costamere [GO:0043034]; cytoplasm [GO:0005737]; cytosol [GO:0005829]; extracellular exosome [GO:0070062]; focal adhesion [GO:0005925]; lysosomal membrane [GO:0005765]; membrane [GO:0016020]; nucleus [GO:0005634]; plasma membrane [GO:0005886]; plasma membrane protein complex [GO:0098797]; sarcolemma [GO:0042383]; T-tubule [GO:00…	cadherin binding [GO:0045296]; identical protein binding [GO:0042802]; RNA binding [GO:0003723]; S100 protein binding [GO:0044548]; structural molecule activity conferring elasticity [GO:0097493]
Q8IWQ3	Serine/threonine-protein kinase BRSK2 (EC 2.7.11.1) (Brain-selective kinase 2) (EC 2.7.11.26) (Brain-specific serine/threonine-protein kinase 2) (BR serine/threonine-protein kinase 2) (Serine/threonine-protein kinase 29) (Serine/threonine-protein kinase SAD-A)	1	actin cytoskeleton organization [GO:0030036]; axonogenesis [GO:0007409]; cell division [GO:0051301]; ERAD pathway [GO:0036503]; establishment of cell polarity [GO:0030010]; exocytosis [GO:0006887]; G2/M transition of mitotic cell cycle [GO:0000086]; intracellular signal transduction [GO:0035556]; intrinsic apoptotic signaling pathway in response to endoplasmic reticulum stress [GO:0070059]; micro…	centrosome [GO:0005813]; cytoplasm [GO:0005737]; distal axon [GO:0150034]; endoplasmic reticulum [GO:0005783]; perinuclear region of cytoplasm [GO:0048471]	ATP binding [GO:0005524]; ATPase binding [GO:0051117]; ATPase regulator activity [GO:0060590]; magnesium ion binding [GO:0000287]; protein kinase binding [GO:0019901]; protein serine kinase activity [GO:0106310]; protein serine/threonine kinase activity [GO:0004674]; tau protein binding [GO:0048156]; tau-protein kinase activity [GO:0050321]
Q15418	Ribosomal protein S6 kinase alpha-1 (S6K-alpha-1) (EC 2.7.11.1) (90 kDa ribosomal protein S6 kinase 1) (p90-RSK 1) (p90RSK1) (p90S6K) (MAP kinase-activated protein kinase 1a) (MAPK-activated protein kinase 1a) (MAPKAP kinase 1a) (MAPKAPK-1a) (Ribosomal S6 kinase 1) (RSK-1)	1	cell cycle [GO:0007049]; chemical synaptic transmission [GO:0007268]; hepatocyte proliferation [GO:0072574]; intracellular signal transduction [GO:0035556]; negative regulation of apoptotic process [GO:0043066]; negative regulation of cysteine-type endopeptidase activity involved in apoptotic process [GO:0043154]; negative regulation of TOR signaling [GO:0032007]; positive regulation of cell diff…	cytoplasm [GO:0005737]; cytosol [GO:0005829]; nucleoplasm [GO:0005654]; synapse [GO:0045202]	ATP binding [GO:0005524]; cysteine-type endopeptidase inhibitor activity involved in apoptotic process [GO:0043027]; magnesium ion binding [GO:0000287]; protein serine kinase activity [GO:0106310]; protein serine/threonine kinase activity [GO:0004674]; protein serine/threonine/tyrosine kinase activity [GO:0004712]; ribosomal protein S6 kinase activity [GO:0004711]
Q15349	Ribosomal protein S6 kinase alpha-2 (S6K-alpha-2) (EC 2.7.11.1) (90 kDa ribosomal protein S6 kinase 2) (p90-RSK 2) (p90RSK2) (MAP kinase-activated protein kinase 1c) (MAPK-activated protein kinase 1c) (MAPKAP kinase 1c) (MAPKAPK-1c) (Ribosomal S6 kinase 3) (RSK-3) (pp90RSK3)	1	brain renin-angiotensin system [GO:0002035]; cardiac muscle cell apoptotic process [GO:0010659]; cellular response to carbohydrate stimulus [GO:0071322]; chemical synaptic transmission [GO:0007268]; heart contraction [GO:0060047]; heart development [GO:0007507]; intracellular signal transduction [GO:0035556]; negative regulation of cell cycle [GO:0045786]; negative regulation of cell population p…	cytoplasm [GO:0005737]; cytosol [GO:0005829]; meiotic spindle [GO:0072687]; nucleoplasm [GO:0005654]; nucleus [GO:0005634]; synapse [GO:0045202]	ATP binding [GO:0005524]; magnesium ion binding [GO:0000287]; protein serine kinase activity [GO:0106310]; protein serine/threonine kinase activity [GO:0004674]; protein serine/threonine/tyrosine kinase activity [GO:0004712]; ribosomal protein S6 kinase activity [GO:0004711]
Q7Z2T5	TRMT1-like protein (EC 2.1.1.-)	1	behavior [GO:0007610]; tRNA N2-guanine methylation [GO:0002940]	nucleus [GO:0005634]	metal ion binding [GO:0046872]; RNA binding [GO:0003723]; tRNA (guanine-N2-)-methyltransferase activity [GO:0004809]; tRNA binding [GO:0000049]
Q3YEC7	Rab-like protein 6 (GTP-binding protein Parf) (Partner of ARF) (Rab-like protein 1) (RBEL1)	1		centrosome [GO:0005813]; cytoplasm [GO:0005737]; cytosol [GO:0005829]; nucleus [GO:0005634]	GTP binding [GO:0005525]; GTPase activity [GO:0003924]
Q9UBB6	Neurochondrin	1	bone resorption [GO:0045453]; neuron projection development [GO:0031175]; regulation of neuronal synaptic plasticity [GO:0048168]	cytosol [GO:0005829]; dendrite [GO:0030425]; endosome membrane [GO:0010008]; membrane [GO:0016020]; neuronal cell body [GO:0043025]; perikaryon [GO:0043204]; postsynapse [GO:0098794]
O15360	Fanconi anemia group A protein (Protein FACA)	2	DNA repair [GO:0006281]; female gonad development [GO:0008585]; interstrand cross-link repair [GO:0036297]; male gonad development [GO:0008584]; male meiotic nuclear division [GO:0007140]; protein-containing complex assembly [GO:0065003]; regulation of CD40 signaling pathway [GO:2000348]; regulation of germ cell proliferation [GO:1905936]; regulation of inflammatory response [GO:0050727]; regulat…	chromatin [GO:0000785]; cytoplasm [GO:0005737]; Fanconi anaemia nuclear complex [GO:0043240]; nucleoplasm [GO:0005654]; nucleus [GO:0005634]
P28331	NADH-ubiquinone oxidoreductase 75 kDa subunit, mitochondrial (EC 7.1.1.2) (Complex I-75kD) (CI-75kD)	1	aerobic respiration [GO:0009060]; apoptotic mitochondrial changes [GO:0008637]; ATP metabolic process [GO:0046034]; cellular respiration [GO:0045333]; mitochondrial electron transport, NADH to ubiquinone [GO:0006120]; mitochondrial respiratory chain complex I assembly [GO:0032981]; proton motive force-driven mitochondrial ATP synthesis [GO:0042776]; reactive oxygen species metabolic process [GO:0…	mitochondrial inner membrane [GO:0005743]; mitochondrial intermembrane space [GO:0005758]; mitochondrial matrix [GO:0005759]; mitochondrial respiratory chain complex I [GO:0005747]; mitochondrion [GO:0005739]	2 iron, 2 sulfur cluster binding [GO:0051537]; 4 iron, 4 sulfur cluster binding [GO:0051539]; electron transfer activity [GO:0009055]; metal ion binding [GO:0046872]; NADH dehydrogenase (ubiquinone) activity [GO:0008137]
Q9H6T0	Epithelial splicing regulatory protein 2 (RNA-binding motif protein 35B) (RNA-binding protein 35B)	1	alternative mRNA splicing, via spliceosome [GO:0000380]; branching involved in salivary gland morphogenesis [GO:0060445]; epithelial cell proliferation [GO:0050673]; epithelial tube branching involved in lung morphogenesis [GO:0060441]; positive regulation of epithelial cell proliferation [GO:0050679]; regulation of RNA splicing [GO:0043484]	nucleoplasm [GO:0005654]; nucleus [GO:0005634]; ribonucleoprotein complex [GO:1990904]	mRNA binding [GO:0003729]; RNA binding [GO:0003723]
Q96SZ4	Zinc finger and SCAN domain-containing protein 10 (Zinc finger protein 206)	1	negative regulation of DNA-templated transcription [GO:0045892]; regulation of transcription by RNA polymerase II [GO:0006357]	nucleoplasm [GO:0005654]; nucleus [GO:0005634]	DNA-binding transcription factor activity [GO:0003700]; DNA-binding transcription factor activity, RNA polymerase II-specific [GO:0000981]; metal ion binding [GO:0046872]; RNA polymerase II cis-regulatory region sequence-specific DNA binding [GO:0000978]; sequence-specific DNA binding [GO:0043565]
A8MZA4	Golgin subfamily A member 6-like protein 6	1
Q9NZ52	ADP-ribosylation factor-binding protein GGA3 (Golgi-localized, gamma ear-containing, ARF-binding protein 3)	1	endocytic recycling [GO:0032456]; Golgi to plasma membrane protein transport [GO:0043001]; Golgi to plasma membrane transport [GO:0006893]; intracellular protein transport [GO:0006886]; negative regulation of amyloid-beta formation [GO:1902430]; positive regulation of protein catabolic process [GO:0045732]; protein catabolic process [GO:0030163]; protein destabilization [GO:0031648]; protein loca…	early endosome membrane [GO:0031901]; endosome membrane [GO:0010008]; Golgi apparatus [GO:0005794]; lysosome [GO:0005764]; protein-containing complex [GO:0032991]; recycling endosome membrane [GO:0055038]; trans-Golgi network [GO:0005802]	phosphatidylinositol binding [GO:0035091]; protein-containing complex binding [GO:0044877]; small GTPase binding [GO:0031267]; ubiquitin binding [GO:0043130]
Q5T6C5	Ataxin-7-like protein 2	1
O95573	Fatty acid CoA ligase Acsl3 (Arachidonate--CoA ligase) (EC 6.2.1.15) (Long-chain acyl-CoA synthetase 3) (LACS 3) (Long-chain-fatty-acid--CoA ligase 3) (EC 6.2.1.3) (Medium-chain acyl-CoA ligase Acsl3) (EC 6.2.1.2)	1	fatty acid metabolic process [GO:0006631]; long-chain fatty acid import into cell [GO:0044539]; long-chain fatty acid metabolic process [GO:0001676]; long-chain fatty-acyl-CoA biosynthetic process [GO:0035338]; long-chain fatty-acyl-CoA metabolic process [GO:0035336]; neuron differentiation [GO:0030182]; positive regulation of Golgi to plasma membrane protein transport [GO:0042998]; positive regu…	endoplasmic reticulum [GO:0005783]; endoplasmic reticulum membrane [GO:0005789]; Golgi apparatus [GO:0005794]; lipid droplet [GO:0005811]; membrane [GO:0016020]; mitochondrial outer membrane [GO:0005741]; perinuclear region of cytoplasm [GO:0048471]; peroxisomal membrane [GO:0005778]; plasma membrane [GO:0005886]	arachidonate-CoA ligase activity [GO:0047676]; ATP binding [GO:0005524]; long-chain fatty acid-CoA ligase activity [GO:0004467]; medium-chain fatty acid-CoA ligase activity [GO:0031956]; palmitoyl-CoA ligase activity [GO:0090433]; protein domain specific binding [GO:0019904]; protein kinase binding [GO:0019901]
Q9H9D4	Zinc finger protein 408 (PR domain zinc finger protein 17)	1	regulation of transcription by RNA polymerase II [GO:0006357]	nucleus [GO:0005634]	DNA-binding transcription factor activity, RNA polymerase II-specific [GO:0000981]; identical protein binding [GO:0042802]; metal ion binding [GO:0046872]; RNA polymerase II cis-regulatory region sequence-specific DNA binding [GO:0000978]
Q96RL1	BRCA1-A complex subunit RAP80 (Receptor-associated protein 80) (Retinoid X receptor-interacting protein 110) (Ubiquitin interaction motif-containing protein 1)	1	chromatin organization [GO:0006325]; double-strand break repair [GO:0006302]; mitotic G2 DNA damage checkpoint signaling [GO:0007095]; mitotic G2/M transition checkpoint [GO:0044818]; negative regulation of DNA-templated transcription [GO:0045892]; positive regulation of DNA repair [GO:0045739]; regulation of DNA repair [GO:0006282]; response to ionizing radiation [GO:0010212]	BRCA1-A complex [GO:0070531]; nuclear body [GO:0016604]; nucleoplasm [GO:0005654]; nucleus [GO:0005634]; site of double-strand break [GO:0035861]	DNA binding [GO:0003677]; histone binding [GO:0042393]; K63-linked polyubiquitin modification-dependent protein binding [GO:0070530]; metal ion binding [GO:0046872]; ubiquitin modification-dependent histone binding [GO:0061649]
Q6ZSI9	Calpain-12 (EC 3.4.22.-) (Calcium-activated neutral proteinase 12) (CANP 12)	1	proteolysis [GO:0006508]	cytoplasm [GO:0005737]	calcium ion binding [GO:0005509]; calcium-dependent cysteine-type endopeptidase activity [GO:0004198]
Q9C0H6	Kelch-like protein 4	1		centriolar satellite [GO:0034451]; cytoplasm [GO:0005737]; microtubule cytoskeleton [GO:0015630]	actin binding [GO:0003779]
Q12996	Cleavage stimulation factor subunit 3 (CF-1 77 kDa subunit) (Cleavage stimulation factor 77 kDa subunit) (CSTF 77 kDa subunit) (CstF-77)	1	co-transcriptional mRNA 3'-end processing, cleavage and polyadenylation pathway [GO:0180010]; RNA 3'-end processing [GO:0031123]	mRNA cleavage stimulating factor complex [GO:0005848]; nucleoplasm [GO:0005654]; nucleus [GO:0005634]	mRNA binding [GO:0003729]; RNA binding [GO:0003723]
Q9H0K4	Radial spoke head protein 6 homolog A (Radial spoke head-like protein 1)	1	axoneme assembly [GO:0035082]; cilium movement [GO:0003341]; manchette disassembly [GO:1905199]; sperm flagellum assembly [GO:0120316]	axoneme [GO:0005930]; radial spoke head [GO:0001535]; sperm flagellum [GO:0036126]
Q92503	SEC14-like protein 1	1	choline transport [GO:0015871]; innate immune response [GO:0045087]; negative regulation of RIG-I signaling pathway [GO:0039536]	cytoplasm [GO:0005737]; cytosol [GO:0005829]; Golgi apparatus [GO:0005794]; nucleoplasm [GO:0005654]	protein sequestering activity [GO:0140311]; RIG-I binding [GO:0039552]
Q9H6S3	Epidermal growth factor receptor kinase substrate 8-like protein 2 (EPS8-like protein 2) (Epidermal growth factor receptor pathway substrate 8-related protein 2) (EPS8-related protein 2)	1	positive regulation of ruffle assembly [GO:1900029]; regulation of Rho protein signal transduction [GO:0035023]; Rho protein signal transduction [GO:0007266]; sensory perception of sound [GO:0007605]	centrosome [GO:0005813]; cytosol [GO:0005829]; extracellular exosome [GO:0070062]; plasma membrane [GO:0005886]; protein-containing complex [GO:0032991]; ruffle membrane [GO:0032587]; stereocilium bundle [GO:0032421]; stereocilium tip [GO:0032426]; vesicle [GO:0031982]	actin binding [GO:0003779]; cadherin binding [GO:0045296]
Q6NX49	Zinc finger protein 544	1	regulation of transcription by RNA polymerase II [GO:0006357]	nucleus [GO:0005634]	DNA-binding transcription activator activity, RNA polymerase II-specific [GO:0001228]; metal ion binding [GO:0046872]; RNA polymerase II cis-regulatory region sequence-specific DNA binding [GO:0000978]
O15060	Zinc finger and BTB domain-containing protein 39	1	negative regulation of transcription by RNA polymerase II [GO:0000122]; regulation of cytokine production [GO:0001817]; regulation of immune system process [GO:0002682]	nucleoplasm [GO:0005654]	DNA-binding transcription repressor activity, RNA polymerase II-specific [GO:0001227]; metal ion binding [GO:0046872]; RNA polymerase II cis-regulatory region sequence-specific DNA binding [GO:0000978]
Q13207	T-box transcription factor TBX2 (T-box protein 2)	1	aorta morphogenesis [GO:0035909]; apoptotic process [GO:0006915]; atrioventricular canal development [GO:0036302]; atrioventricular canal morphogenesis [GO:1905222]; cardiac jelly development [GO:1905072]; cardiac muscle cell myoblast differentiation [GO:0060379]; cardiac muscle tissue development [GO:0048738]; cell fate specification [GO:0001708]; cellular senescence [GO:0090398]; cochlea morpho…	chromatin [GO:0000785]; cytoplasm [GO:0005737]; nucleus [GO:0005634]; transcription regulator complex [GO:0005667]	DNA binding [GO:0003677]; DNA-binding transcription factor activity, RNA polymerase II-specific [GO:0000981]; DNA-binding transcription factor binding [GO:0140297]; DNA-binding transcription repressor activity, RNA polymerase II-specific [GO:0001227]; histone deacetylase binding [GO:0042826]; RNA polymerase II cis-regulatory region sequence-specific DNA binding [GO:0000978]; sequence-specific DNA…
Q8IUC6	TIR domain-containing adapter molecule 1 (TICAM-1) (Proline-rich, vinculin and TIR domain-containing protein B) (Putative NF-kappa-B-activating protein 502H) (Toll-interleukin-1 receptor domain-containing adapter protein inducing interferon beta) (MyD88-3) (TIR domain-containing adapter protein inducing IFN-beta)	1	apoptotic signaling pathway [GO:0097190]; B cell proliferation [GO:0042100]; canonical NF-kappaB signal transduction [GO:0007249]; cellular response to lipopolysaccharide [GO:0071222]; cellular response to oxidised low-density lipoprotein particle stimulus [GO:0140052]; defense response to virus [GO:0051607]; inflammatory response [GO:0006954]; innate immune response [GO:0045087]; lipopolysacchar…	autophagosome [GO:0005776]; cytosol [GO:0005829]; early endosome [GO:0005769]; endosome [GO:0005768]; endosome membrane [GO:0010008]; mitochondrion [GO:0005739]; ripoptosome [GO:0097342]	molecular adaptor activity [GO:0060090]; protein kinase binding [GO:0019901]
Q4KMQ1	Taperin	1	auditory receptor cell stereocilium organization [GO:0060088]; sensory perception of sound [GO:0007605]; stereocilium maintenance [GO:0120045]	stereocilium [GO:0032420]; stereocilium base [GO:0120044]	phosphatase binding [GO:0019902]
Q70EK9	Ubiquitin carboxyl-terminal hydrolase 51 (EC 3.4.19.12) (Deubiquitinating enzyme 51) (Ubiquitin thioesterase 51) (Ubiquitin-specific-processing protease 51)	1	DNA damage response [GO:0006974]; DNA repair [GO:0006281]; protein deubiquitination [GO:0016579]; regulation of cell cycle process [GO:0010564]; regulation of double-strand break repair via homologous recombination [GO:0010569]; regulation of double-strand break repair via nonhomologous end joining [GO:2001032]	chromosome [GO:0005694]	chromatin binding [GO:0003682]; cysteine-type deubiquitinase activity [GO:0004843]; histone binding [GO:0042393]; histone H2A deubiquitinase activity [GO:0140950]; zinc ion binding [GO:0008270]
O00213	Amyloid beta precursor protein binding family B member 1 (Amyloid-beta A4 precursor protein-binding family B member 1) (Protein Fe65)	1	apoptotic process [GO:0006915]; axonogenesis [GO:0007409]; chromatin organization [GO:0006325]; DNA damage response [GO:0006974]; negative regulation of cell cycle G1/S phase transition [GO:1902807]; negative regulation of transcription by RNA polymerase II [GO:0000122]; positive regulation of apoptotic process [GO:0043065]; positive regulation of DNA-templated transcription [GO:0045893]; positiv…	cytoplasm [GO:0005737]; endoplasmic reticulum [GO:0005783]; growth cone [GO:0030426]; lamellipodium [GO:0030027]; nuclear speck [GO:0016607]; nucleoplasm [GO:0005654]; nucleus [GO:0005634]; plasma membrane [GO:0005886]; synapse [GO:0045202]	amyloid-beta binding [GO:0001540]; chromatin binding [GO:0003682]; histone binding [GO:0042393]; low-density lipoprotein particle receptor binding [GO:0050750]; proline-rich region binding [GO:0070064]; transcription coactivator activity [GO:0003713]; ubiquitin protein ligase binding [GO:0031625]
Q3MIN7	Ral guanine nucleotide dissociation stimulator-like 3 (RalGDS-like 3)	1	Ras protein signal transduction [GO:0007265]	cytosol [GO:0005829]; plasma membrane [GO:0005886]	guanyl-nucleotide exchange factor activity [GO:0005085]
O00471	Exocyst complex component 5 (Exocyst complex component Sec10) (hSec10)	1	epithelial cell apoptotic process [GO:1904019]; establishment of planar polarity [GO:0001736]; exocytosis [GO:0006887]; Golgi to plasma membrane transport [GO:0006893]; membrane fission [GO:0090148]; mitotic cytokinesis [GO:0000281]; non-motile cilium assembly [GO:1905515]; post-Golgi vesicle-mediated transport [GO:0006892]; protein localization to plasma membrane [GO:0072659]; protein transport …	cytoplasm [GO:0005737]; cytosol [GO:0005829]; exocyst [GO:0000145]; midbody [GO:0030496]	small GTPase binding [GO:0031267]
Q9NVU0	DNA-directed RNA polymerase III subunit RPC5 (RNA polymerase III subunit C5) (DNA-directed RNA polymerase III 80 kDa polypeptide)	1	defense response to virus [GO:0051607]; innate immune response [GO:0045087]; tRNA transcription by RNA polymerase III [GO:0042797]	cytosol [GO:0005829]; nucleoplasm [GO:0005654]; RNA polymerase III complex [GO:0005666]
Q9NVR0	Kelch-like protein 11	1		cytosol [GO:0005829]
Q9H6R0	ATP-dependent RNA helicase DHX33 (EC 3.6.4.13) (DEAH box protein 33)	1	positive regulation of MAPK cascade [GO:0043410]; positive regulation of NF-kappaB transcription factor activity [GO:0051092]; positive regulation of NLRP3 inflammasome complex assembly [GO:1900227]; positive regulation of transcription by RNA polymerase I [GO:0045943]; positive regulation of type I interferon production [GO:0032481]; translational initiation [GO:0006413]	cytoplasm [GO:0005737]; NLRP3 inflammasome complex [GO:0072559]; nucleolus [GO:0005730]; nucleoplasm [GO:0005654]; nucleus [GO:0005634]	ATP binding [GO:0005524]; ATP hydrolysis activity [GO:0016887]; DNA-binding transcription factor binding [GO:0140297]; double-stranded RNA binding [GO:0003725]; helicase activity [GO:0004386]; mRNA binding [GO:0003729]; rDNA binding [GO:0000182]; ribosomal large subunit binding [GO:0043023]; RNA binding [GO:0003723]; RNA helicase activity [GO:0003724]
Q9NZL3	Zinc finger protein 224 (Bone marrow zinc finger 2) (BMZF-2) (Zinc finger protein 233) (Zinc finger protein 255) (Zinc finger protein 27) (Zinc finger protein KOX22)	1	negative regulation of DNA-templated transcription [GO:0045892]; negative regulation of transcription by RNA polymerase II [GO:0000122]; regulation of transcription by RNA polymerase II [GO:0006357]	nuclear membrane [GO:0031965]; nucleoplasm [GO:0005654]; nucleus [GO:0005634]; transcription repressor complex [GO:0017053]	DNA-binding transcription activator activity, RNA polymerase II-specific [GO:0001228]; DNA-binding transcription repressor activity, RNA polymerase II-specific [GO:0001227]; metal ion binding [GO:0046872]; RNA polymerase II cis-regulatory region sequence-specific DNA binding [GO:0000978]; sequence-specific DNA binding [GO:0043565]
Q9UEY8	Gamma-adducin (Adducin-like protein 70)	1	barbed-end actin filament capping [GO:0051016]; positive regulation of cytoskeleton organization [GO:0051495]; positive regulation of vasoconstriction [GO:0045907]; response to xenobiotic stimulus [GO:0009410]	brush border [GO:0005903]; cell cortex [GO:0005938]; cell-cell junction [GO:0005911]; condensed nuclear chromosome [GO:0000794]; cytoskeleton [GO:0005856]; cytosol [GO:0005829]; membrane [GO:0016020]; plasma membrane [GO:0005886]; postsynaptic density [GO:0014069]	actin filament binding [GO:0051015]; calmodulin binding [GO:0005516]; protein kinase C binding [GO:0005080]; structural constituent of cytoskeleton [GO:0005200]
P17600	Synapsin-1 (Brain protein 4.1) (Synapsin I)	1	chemical synaptic transmission [GO:0007268]; neuron development [GO:0048666]; neurotransmitter secretion [GO:0007269]; regulation of neurotransmitter secretion [GO:0046928]; regulation of synaptic vesicle cycle [GO:0098693]; regulation of synaptic vesicle exocytosis [GO:2000300]; synapse organization [GO:0050808]; synaptic vesicle clustering [GO:0097091]	axon [GO:0030424]; cell body [GO:0044297]; cytoskeleton [GO:0005856]; dendrite [GO:0030425]; extrinsic component of synaptic vesicle membrane [GO:0098850]; Golgi apparatus [GO:0005794]; postsynaptic density [GO:0014069]; presynapse [GO:0098793]; presynaptic active zone [GO:0048786]; Schaffer collateral - CA1 synapse [GO:0098685]; synaptic vesicle [GO:0008021]; synaptic vesicle membrane [GO:003067…	actin binding [GO:0003779]; ATP binding [GO:0005524]; calcium-dependent protein binding [GO:0048306]; cytoskeletal protein-membrane anchor activity [GO:0106006]; identical protein binding [GO:0042802]; protein kinase binding [GO:0019901]
Q969R5	Lethal(3)malignant brain tumor-like protein 2 (H-l(3)mbt-like protein 2) (L(3)mbt-like protein 2)	1	chromatin organization [GO:0006325]; negative regulation of DNA-templated transcription [GO:0045892]	nucleoplasm [GO:0005654]; nucleus [GO:0005634]	chromatin binding [GO:0003682]; histone binding [GO:0042393]; methylated histone binding [GO:0035064]; zinc ion binding [GO:0008270]
Q96NY7	Chloride intracellular channel protein 6 (Parchorin)	1	regulation of monoatomic ion transmembrane transport [GO:0034765]	chloride channel complex [GO:0034707]; cytoplasm [GO:0005737]; extracellular exosome [GO:0070062]; plasma membrane [GO:0005886]	chloride channel activity [GO:0005254]; D2 dopamine receptor binding [GO:0031749]; D3 dopamine receptor binding [GO:0031750]; D4 dopamine receptor binding [GO:0031751]; voltage-gated monoatomic ion channel activity [GO:0005244]
Q8N6Y0	Harmonin-binding protein USHBP1 (AIE-75-binding protein) (Mutated in colon cancer protein 2) (MCC-2) (Usher syndrome type-1C protein-binding protein 1) (USH1C-binding protein 1)	1			PDZ domain binding [GO:0030165]
Q9H5Z1	Probable ATP-dependent RNA helicase DHX35 (EC 3.6.4.13) (DEAH box protein 35)	1	in utero embryonic development [GO:0001701]; mRNA splicing, via spliceosome [GO:0000398]	catalytic step 2 spliceosome [GO:0071013]; nucleoplasm [GO:0005654]	ATP binding [GO:0005524]; ATP hydrolysis activity [GO:0016887]; helicase activity [GO:0004386]; RNA binding [GO:0003723]; RNA helicase activity [GO:0003724]
Q9H8Y1	Vertnin	1	regulation of transcription by RNA polymerase II [GO:0006357]	chromatin [GO:0000785]	sequence-specific DNA binding [GO:0043565]
A9YTQ3	Aryl hydrocarbon receptor repressor (AhR repressor) (AhRR) (Class E basic helix-loop-helix protein 77) (bHLHe77)	1		aryl hydrocarbon receptor complex [GO:0034751]; chromatin [GO:0000785]; cytoplasm [GO:0005737]; nucleoplasm [GO:0005654]	DNA-binding transcription factor activity, RNA polymerase II-specific [GO:0000981]; nuclear receptor activity [GO:0004879]; protein dimerization activity [GO:0046983]; transcription cis-regulatory region binding [GO:0000976]
O15254	Peroxisomal acyl-coenzyme A oxidase 3 (EC 1.3.3.6) (Branched-chain acyl-CoA oxidase) (BRCACox) (Pristanoyl-CoA oxidase)	1	fatty acid beta-oxidation using acyl-CoA oxidase [GO:0033540]; lipid homeostasis [GO:0055088]	cytosol [GO:0005829]; membrane [GO:0016020]; peroxisomal matrix [GO:0005782]; peroxisome [GO:0005777]	FAD binding [GO:0071949]; fatty acid binding [GO:0005504]; flavin adenine dinucleotide binding [GO:0050660]; pristanoyl-CoA oxidase activity [GO:0016402]
Q14588	Zinc finger protein 234 (Zinc finger protein 269) (Zinc finger protein HZF4)	1		nucleus [GO:0005634]	DNA binding [GO:0003677]; DNA-binding transcription factor activity [GO:0003700]; metal ion binding [GO:0046872]
Q8N6R0	eEF1A lysine and N-terminal methyltransferase (eEF1A-KNMT) (Methyltransferase-like protein 13) [Includes: eEF1A lysine methyltransferase (EC 2.1.1.-); eEF1A N-terminal methyltransferase (EC 2.1.1.-)]	1	methylation [GO:0032259]; negative regulation of cell cycle G1/S phase transition [GO:1902807]; negative regulation of transcription by RNA polymerase II [GO:0000122]	cytoplasm [GO:0005737]; cytosol [GO:0005829]; mitochondrion [GO:0005739]; nucleus [GO:0005634]	protein-lysine N-methyltransferase activity [GO:0016279]
Q53GS7	mRNA export factor GLE1 (hGLE1) (GLE1 RNA export mediator) (GLE1-like protein) (Nucleoporin GLE1)	1	mRNA export from nucleus [GO:0006406]; nucleocytoplasmic transport [GO:0006913]; poly(A)+ mRNA export from nucleus [GO:0016973]; protein transport [GO:0015031]	centriole [GO:0005814]; centrosome [GO:0005813]; ciliary basal body [GO:0036064]; cytoplasm [GO:0005737]; cytosol [GO:0005829]; extracellular space [GO:0005615]; membrane [GO:0016020]; nuclear envelope [GO:0005635]; nuclear membrane [GO:0031965]; nuclear pore [GO:0005643]; nuclear pore cytoplasmic filaments [GO:0044614]; nucleolus [GO:0005730]	identical protein binding [GO:0042802]; inositol hexakisphosphate binding [GO:0000822]; phospholipid binding [GO:0005543]; translation initiation factor binding [GO:0031369]
Q86VQ0	Lebercilin (Leber congenital amaurosis 5 protein)	1	intraciliary transport [GO:0042073]; photoreceptor cell maintenance [GO:0045494]; protein transport [GO:0015031]	axoneme [GO:0005930]; ciliary basal body [GO:0036064]; cilium [GO:0005929]; photoreceptor connecting cilium [GO:0032391]	protein-containing complex binding [GO:0044877]
Q9BWH6	RNA polymerase II-associated protein 1	2	transcription by RNA polymerase II [GO:0006366]	DNA-directed RNA polymerase complex [GO:0000428]; nucleus [GO:0005634]	DNA binding [GO:0003677]; nucleotidyltransferase activity [GO:0016779]
O43304	SEC14-like protein 5	1		cytoplasm [GO:0005737]
Q96MP5	Zinc finger SWIM domain-containing protein 3	1			zinc ion binding [GO:0008270]
Q6IPM2	IQ domain-containing protein E	1	limb morphogenesis [GO:0035108]	ciliary membrane [GO:0060170]; cilium [GO:0005929]
Q13480	GRB2-associated-binding protein 1 (GRB2-associated binder 1) (Growth factor receptor bound protein 2-associated protein 1)	1	angiogenesis [GO:0001525]; endothelial cell chemotaxis to vascular endothelial growth factor [GO:0090668]; epidermal growth factor receptor signaling pathway [GO:0007173]; insulin receptor signaling pathway [GO:0008286]; positive regulation of angiogenesis [GO:0045766]; positive regulation of cell migration by vascular endothelial growth factor signaling pathway [GO:0038089]; response to hepatocy…	cell-cell junction [GO:0005911]; cytoplasm [GO:0005737]; cytosol [GO:0005829]	signaling adaptor activity [GO:0035591]
Q9H7P9	Pleckstrin homology domain-containing family G member 2 (PH domain-containing family G member 2)	2	regulation of actin filament polymerization [GO:0030833]	cytosol [GO:0005829]	guanyl-nucleotide exchange factor activity [GO:0005085]; small GTPase binding [GO:0031267]
Q8N8Z8	Zinc finger protein 441	1	regulation of transcription by RNA polymerase II [GO:0006357]	nucleus [GO:0005634]	DNA-binding transcription factor activity, RNA polymerase II-specific [GO:0000981]; metal ion binding [GO:0046872]; RNA polymerase II transcription regulatory region sequence-specific DNA binding [GO:0000977]
Q6ZR37	Pleckstrin homology domain-containing family G member 7 (PH domain-containing family G member 7)	1	Rho protein signal transduction [GO:0007266]		guanyl-nucleotide exchange factor activity [GO:0005085]
Q86WN1	F-BAR and double SH3 domains protein 1 (Protein nervous wreck 2) (NWK2)	1	membrane organization [GO:0061024]; neuromuscular synaptic transmission [GO:0007274]; positive regulation of actin filament polymerization [GO:0030838]; regulation of actin filament polymerization [GO:0030833]	cell projection [GO:0042995]; cuticular plate [GO:0032437]; neuromuscular junction [GO:0031594]; perikaryon [GO:0043204]; recycling endosome [GO:0055037]	lipid binding [GO:0008289]
Q9NR80	Rho guanine nucleotide exchange factor 4 (APC-stimulated guanine nucleotide exchange factor 1) (Asef) (Asef1)	1	filopodium assembly [GO:0046847]; intracellular signal transduction [GO:0035556]; lamellipodium assembly [GO:0030032]; regulation of small GTPase mediated signal transduction [GO:0051056]	cytosol [GO:0005829]; ruffle membrane [GO:0032587]	guanyl-nucleotide exchange factor activity [GO:0005085]; protein domain specific binding [GO:0019904]
Q96HA7	Tonsoku-like protein (Inhibitor of kappa B-related protein) (I-kappa-B-related protein) (IkappaBR) (NF-kappa-B inhibitor-like protein 2) (Nuclear factor of kappa light polypeptide gene enhancer in B-cells inhibitor-like 2)	2	double-strand break repair via homologous recombination [GO:0000724]; protein localization to chromatin [GO:0071168]; replication fork processing [GO:0031297]	cytoplasm [GO:0005737]; nuclear body [GO:0016604]; nuclear replication fork [GO:0043596]; nucleoplasm [GO:0005654]; site of double-strand break [GO:0035861]	histone binding [GO:0042393]; histone reader activity [GO:0140566]
P52888	Thimet oligopeptidase (EC 3.4.24.15) (Endopeptidase 24.15) (MP78)	1	peptide metabolic process [GO:0006518]; proteolysis [GO:0006508]	cytosol [GO:0005829]; mitochondrial intermembrane space [GO:0005758]	metal ion binding [GO:0046872]; metalloendopeptidase activity [GO:0004222]
Q7L2J0	7SK snRNA methylphosphate capping enzyme (MePCE) (EC 2.1.1.-) (Bicoid-interacting protein 3 homolog) (Bin3 homolog)	1	negative regulation of transcription by RNA polymerase II [GO:0000122]; positive regulation of G1/S transition of mitotic cell cycle [GO:1900087]; positive regulation of protein localization to Cajal body [GO:1904871]; positive regulation of snRNA transcription by RNA polymerase II [GO:1905382]; RNA methylation [GO:0001510]; snRNA metabolic process [GO:0016073]; snRNA modification [GO:0040031]	7SK snRNP [GO:0120259]; nucleus [GO:0005634]; ribonucleoprotein complex [GO:1990904]	7SK snRNA binding [GO:0097322]; O-methyltransferase activity [GO:0008171]; RNA 5'-methyltransferase activity [GO:1990276]; RNA binding [GO:0003723]; RNA methyltransferase activity [GO:0008173]; S-adenosylmethionine-dependent methyltransferase activity [GO:0008757]; snRNA binding [GO:0017069]
Q96EY7	Small ribosomal subunit protein mS39 (28S ribosomal protein S39, mitochondrial) (MRP-S39) (Pentatricopeptide repeat domain-containing protein 3, mitochondrial) (Transformation-related gene 15 protein) (TRG-15)	1	mitochondrial translation [GO:0032543]; regulation of translation [GO:0006417]	cytosol [GO:0005829]; mitochondrial inner membrane [GO:0005743]; mitochondrial small ribosomal subunit [GO:0005763]; mitochondrion [GO:0005739]; nucleoplasm [GO:0005654]; plasma membrane [GO:0005886]	ribosomal small subunit binding [GO:0043024]; RNA binding [GO:0003723]; rRNA binding [GO:0019843]
P35626	Beta-adrenergic receptor kinase 2 (Beta-ARK-2) (EC 2.7.11.15) (G-protein-coupled receptor kinase 3)	1	desensitization of G protein-coupled receptor signaling pathway [GO:0002029]; G protein-coupled receptor signaling pathway [GO:0007186]; phosphorylation [GO:0016310]; receptor internalization [GO:0031623]; signal transduction [GO:0007165]	cell projection [GO:0042995]; cytosol [GO:0005829]; plasma membrane [GO:0005886]; postsynapse [GO:0098794]; presynapse [GO:0098793]	ATP binding [GO:0005524]; beta-adrenergic receptor kinase activity [GO:0047696]; G protein-coupled receptor binding [GO:0001664]; G protein-coupled receptor kinase activity [GO:0004703]; protein kinase activity [GO:0004672]
P78362	SRSF protein kinase 2 (EC 2.7.11.1) (SFRS protein kinase 2) (Serine/arginine-rich protein-specific kinase 2) (SR-protein-specific kinase 2) [Cleaved into: SRSF protein kinase 2 N-terminal; SRSF protein kinase 2 C-terminal]	1	angiogenesis [GO:0001525]; cell differentiation [GO:0030154]; innate immune response [GO:0045087]; intracellular signal transduction [GO:0035556]; negative regulation of viral genome replication [GO:0045071]; nuclear speck organization [GO:0035063]; peptidyl-serine phosphorylation [GO:0018105]; positive regulation of cell cycle [GO:0045787]; positive regulation of cell population proliferation [G…	chromatin [GO:0000785]; cytoplasm [GO:0005737]; cytosol [GO:0005829]; nuclear speck [GO:0016607]; nucleolus [GO:0005730]; nucleoplasm [GO:0005654]; nucleus [GO:0005634]	14-3-3 protein binding [GO:0071889]; ATP binding [GO:0005524]; magnesium ion binding [GO:0000287]; protein serine kinase activity [GO:0106310]; protein serine/threonine kinase activity [GO:0004674]; RNA binding [GO:0003723]
Q8TAQ5	Zinc finger protein 420	1	regulation of transcription by RNA polymerase II [GO:0006357]	nucleoplasm [GO:0005654]; nucleus [GO:0005634]	DNA-binding transcription factor activity, RNA polymerase II-specific [GO:0000981]; metal ion binding [GO:0046872]; RNA polymerase II cis-regulatory region sequence-specific DNA binding [GO:0000978]
Q5T011	KICSTOR complex protein SZT2 (Seizure threshold 2 protein homolog)	5	cellular response to amino acid starvation [GO:0034198]; cellular response to glucose starvation [GO:0042149]; central nervous system development [GO:0007417]; corpus callosum morphogenesis [GO:0021540]; negative regulation of TORC1 signaling [GO:1904262]; pigmentation [GO:0043473]; post-embryonic development [GO:0009791]; protein localization to lysosome [GO:0061462]; regulation of superoxide di…	KICSTOR complex [GO:0140007]; lysosomal membrane [GO:0005765]; peroxisome [GO:0005777]
Q9Y2G9	Protein strawberry notch homolog 2	2	bone mineralization [GO:0030282]; bone trabecula morphogenesis [GO:0061430]; cellular response to interleukin-11 [GO:0071348]; cellular response to interleukin-6 [GO:0071354]; cellular response to leukemia inhibitory factor [GO:1990830]; cellular response to lipopolysaccharide [GO:0071222]; macrophage activation involved in immune response [GO:0002281]; negative regulation of DNA-templated transc…	nucleus [GO:0005634]	chromatin DNA binding [GO:0031490]; histone binding [GO:0042393]
Q13769	THO complex subunit 5 homolog (Functional spliceosome-associated protein 79) (fSAP79) (NF2/meningioma region protein pK1.3) (Placental protein 39.2) (PP39.2) (hTREX90)	1	monocyte differentiation [GO:0030224]; mRNA export from nucleus [GO:0006406]; mRNA processing [GO:0006397]; negative regulation of DNA damage checkpoint [GO:2000002]; positive regulation of DNA-templated transcription, elongation [GO:0032786]; primitive hemopoiesis [GO:0060215]; RNA splicing [GO:0008380]; viral mRNA export from host cell nucleus [GO:0046784]	cytoplasm [GO:0005737]; nucleoplasm [GO:0005654]; nucleus [GO:0005634]; THO complex [GO:0000347]; THO complex part of transcription export complex [GO:0000445]; transcription export complex [GO:0000346]	mRNA binding [GO:0003729]
Q96DU7	Inositol-trisphosphate 3-kinase C (EC 2.7.1.127) (Inositol 1,4,5-trisphosphate 3-kinase C) (IP3 3-kinase C) (IP3K C) (InsP 3-kinase C)	1	cellular response to calcium ion [GO:0071277]; inositol phosphate biosynthetic process [GO:0032958]; phosphatidylinositol phosphate biosynthetic process [GO:0046854]; phosphorylation [GO:0016310]	cytoplasm [GO:0005737]; cytosol [GO:0005829]; nuclear speck [GO:0016607]; nucleus [GO:0005634]	ATP binding [GO:0005524]; calmodulin binding [GO:0005516]; inositol tetrakisphosphate kinase activity [GO:0051765]; inositol-1,4,5-trisphosphate 3-kinase activity [GO:0008440]
Q9ULM0	Pleckstrin homology domain-containing family H member 1 (PH domain-containing family H member 1)	2		cytoskeleton [GO:0005856]
O94808	Glutamine--fructose-6-phosphate aminotransferase [isomerizing] 2 (EC 2.6.1.16) (D-fructose-6-phosphate amidotransferase 2) (Glutamine:fructose-6-phosphate amidotransferase 2) (GFAT 2) (GFAT2) (Hexosephosphate aminotransferase 2)	1	cellular response to leukemia inhibitory factor [GO:1990830]; energy reserve metabolic process [GO:0006112]; fructose 6-phosphate metabolic process [GO:0006002]; glutamine metabolic process [GO:0006541]; protein N-linked glycosylation [GO:0006487]; UDP-N-acetylglucosamine biosynthetic process [GO:0006048]; UDP-N-acetylglucosamine metabolic process [GO:0006047]	cytosol [GO:0005829]	carbohydrate derivative binding [GO:0097367]; glutamine-fructose-6-phosphate transaminase (isomerizing) activity [GO:0004360]
Q5VTQ0	Tetratricopeptide repeat protein 39B (TPR repeat protein 39B)	1	cholesterol homeostasis [GO:0042632]; lipid metabolic process [GO:0006629]; negative regulation of cholesterol storage [GO:0010887]; regulation of cholesterol efflux [GO:0010874]; regulation of cholesterol metabolic process [GO:0090181]
O00566	U3 small nucleolar ribonucleoprotein protein MPP10 (M phase phosphoprotein 10)	1	maturation of SSU-rRNA [GO:0030490]; ribosomal small subunit biogenesis [GO:0042274]; RNA processing [GO:0006396]; RNA splicing [GO:0008380]; RNA splicing, via transesterification reactions [GO:0000375]	chromosome [GO:0005694]; Mpp10 complex [GO:0034457]; nucleolus [GO:0005730]; nucleoplasm [GO:0005654]; small-subunit processome [GO:0032040]; sno(s)RNA-containing ribonucleoprotein complex [GO:0005732]	RNA binding [GO:0003723]
Q99424	Peroxisomal acyl-coenzyme A oxidase 2 (EC 1.17.99.3) (3-alpha,7-alpha,12-alpha-trihydroxy-5-beta-cholestanoyl-CoA 24-hydroxylase) (3-alpha,7-alpha,12-alpha-trihydroxy-5-beta-cholestanoyl-CoA oxidase) (Trihydroxycoprostanoyl-CoA oxidase) (THCA-CoA oxidase) (THCCox)	1	bile acid biosynthetic process [GO:0006699]; fatty acid beta-oxidation using acyl-CoA oxidase [GO:0033540]; lipid homeostasis [GO:0055088]; very long-chain fatty acid metabolic process [GO:0000038]	cytosol [GO:0005829]; intracellular membrane-bounded organelle [GO:0043231]; peroxisomal matrix [GO:0005782]; peroxisome [GO:0005777]	3alpha,7alpha,12alpha-trihydroxy-5beta-cholestanoyl-CoA 24-hydroxylase activity [GO:0033791]; FAD binding [GO:0071949]; fatty acid binding [GO:0005504]; flavin adenine dinucleotide binding [GO:0050660]; palmitoyl-CoA oxidase activity [GO:0016401]; protein homodimerization activity [GO:0042803]
Q9NQU5	Serine/threonine-protein kinase PAK 6 (EC 2.7.11.1) (PAK-5) (p21-activated kinase 6) (PAK-6)	1	apoptotic process [GO:0006915]; cytoskeleton organization [GO:0007010]; intracellular signal transduction [GO:0035556]; learning [GO:0007612]; locomotory behavior [GO:0007626]; memory [GO:0007613]; neuron projection arborization [GO:0140058]; neuron projection extension [GO:1990138]; phosphorylation [GO:0016310]; regulation of DNA-templated transcription [GO:0006355]; regulation of MAPK cascade […	cell junction [GO:0030054]; cytoplasm [GO:0005737]; cytosol [GO:0005829]; fibrillar center [GO:0001650]; nucleoplasm [GO:0005654]; postsynaptic density [GO:0014069]	ATP binding [GO:0005524]; cadherin binding [GO:0045296]; protein serine kinase activity [GO:0106310]; protein serine/threonine kinase activity [GO:0004674]
Q9H9P5	Putative E3 ubiquitin-protein ligase UNKL (EC 2.3.2.-) (RING finger protein unkempt-like) (Zinc finger CCCH domain-containing protein 5-like)	1	protein ubiquitination [GO:0016567]	cytosol [GO:0005829]; nucleus [GO:0005634]	metal ion binding [GO:0046872]; transferase activity [GO:0016740]
Q8IXR5	Protein FAM178B	1
Q9UMN6	Histone-lysine N-methyltransferase 2B (Lysine N-methyltransferase 2B) (EC 2.1.1.364) (Myeloid/lymphoid or mixed-lineage leukemia protein 4) (Trithorax homolog 2) (WW domain-binding protein 7) (WBP-7)	4	methylation [GO:0032259]; positive regulation of DNA-templated transcription [GO:0045893]	histone methyltransferase complex [GO:0035097]; MLL1/2 complex [GO:0044665]; nucleoplasm [GO:0005654]; nucleus [GO:0005634]	histone H3K4 methyltransferase activity [GO:0042800]; histone H3K4 monomethyltransferase activity [GO:0140945]; histone H3K4 trimethyltransferase activity [GO:0140999]; unmethylated CpG binding [GO:0045322]; zinc ion binding [GO:0008270]
Q9ULL5	Proline-rich protein 12	3		neuron projection [GO:0043005]; nucleus [GO:0005634]; postsynaptic density [GO:0014069]
Q05655	Protein kinase C delta type (EC 2.7.11.13) (Tyrosine-protein kinase PRKCD) (EC 2.7.10.2) (nPKC-delta) [Cleaved into: Protein kinase C delta type regulatory subunit; Protein kinase C delta type catalytic subunit (Sphingosine-dependent protein kinase-1) (SDK1)]	1	activation of protein kinase activity [GO:0032147]; apoptotic process [GO:0006915]; B cell proliferation [GO:0042100]; cell chemotaxis [GO:0060326]; cell cycle [GO:0007049]; cellular response to angiotensin [GO:1904385]; cellular response to hydrogen peroxide [GO:0070301]; cellular response to hydroperoxide [GO:0071447]; cellular response to UV [GO:0034644]; cellular senescence [GO:0090398]; defe…	azurophil granule lumen [GO:0035578]; cell-cell junction [GO:0005911]; cytoplasm [GO:0005737]; cytosol [GO:0005829]; endolysosome [GO:0036019]; endoplasmic reticulum [GO:0005783]; extracellular exosome [GO:0070062]; extracellular region [GO:0005576]; mitochondrion [GO:0005739]; nuclear matrix [GO:0016363]; nucleoplasm [GO:0005654]; nucleus [GO:0005634]; perinuclear region of cytoplasm [GO:0048471…	ATP binding [GO:0005524]; calcium-dependent protein kinase C activity [GO:0004698]; calcium-independent protein kinase C activity [GO:0004699]; enzyme activator activity [GO:0008047]; enzyme binding [GO:0019899]; insulin receptor substrate binding [GO:0043560]; metal ion binding [GO:0046872]; non-membrane spanning protein tyrosine kinase activity [GO:0004715]; protein kinase activity [GO:0004672]…
Q9UGP4	LIM domain-containing protein 1	1	cell migration [GO:0016477]; cytoskeleton organization [GO:0007010]; miRNA-mediated gene silencing by inhibition of translation [GO:0035278]; miRNA-mediated post-transcriptional gene silencing [GO:0035195]; negative regulation of canonical Wnt signaling pathway [GO:0090090]; negative regulation of DNA-templated transcription [GO:0045892]; negative regulation of hippo signaling [GO:0035331]; negat…	adherens junction [GO:0005912]; cytoplasm [GO:0005737]; cytosol [GO:0005829]; focal adhesion [GO:0005925]; nucleoplasm [GO:0005654]; nucleus [GO:0005634]; P-body [GO:0000932]; plasma membrane [GO:0005886]; RISC complex [GO:0016442]; transcription regulator complex [GO:0005667]	metal ion binding [GO:0046872]; transcription corepressor activity [GO:0003714]
Q8N3R9	Protein PALS1 (MAGUK p55 subfamily member 5) (Membrane protein, palmitoylated 5) (Protein associated with Lin-7 1)	1	central nervous system neuron development [GO:0021954]; cerebral cortex development [GO:0021987]; establishment or maintenance of epithelial cell apical/basal polarity [GO:0045197]; establishment or maintenance of polarity of embryonic epithelium [GO:0016332]; gene expression [GO:0010467]; generation of neurons [GO:0048699]; morphogenesis of an epithelial sheet [GO:0002011]; myelin assembly [GO:0…	adherens junction [GO:0005912]; apical junction complex [GO:0043296]; apical plasma membrane [GO:0016324]; axon [GO:0030424]; bicellular tight junction [GO:0005923]; cytoplasm [GO:0005737]; endoplasmic reticulum-Golgi intermediate compartment membrane [GO:0033116]; extracellular exosome [GO:0070062]; Golgi apparatus [GO:0005794]; lateral loop [GO:0043219]; myelin sheath adaxonal region [GO:003574…	ATP binding [GO:0005524]; identical protein binding [GO:0042802]; protein domain specific binding [GO:0019904]
A1IGU5	Rho guanine nucleotide exchange factor 37	1		cytoplasm [GO:0005737]	guanyl-nucleotide exchange factor activity [GO:0005085]
O75916	Regulator of G-protein signaling 9 (RGS9)	1	dark adaptation [GO:1990603]; G protein-coupled receptor signaling pathway [GO:0007186]; intracellular signal transduction [GO:0035556]; light adaption [GO:0036367]; negative regulation of signal transduction [GO:0009968]; regulation of G protein-coupled receptor signaling pathway [GO:0008277]; visual perception [GO:0007601]	cytoplasm [GO:0005737]; glutamatergic synapse [GO:0098978]; neuron projection [GO:0043005]; plasma membrane [GO:0005886]; postsynaptic density membrane [GO:0098839]; presynaptic membrane [GO:0042734]	GTPase activator activity [GO:0005096]; GTPase activity [GO:0003924]
Q8N2M8	CLK4-associating serine/arginine rich protein (Splicing factor, arginine/serine-rich 16) (Suppressor of white-apricot homolog 2)	1	mRNA processing [GO:0006397]; RNA splicing [GO:0008380]	nucleoplasm [GO:0005654]
Q8TDF6	RAS guanyl-releasing protein 4	1	activation of phospholipase C activity [GO:0007202]; cell population proliferation [GO:0008283]; myeloid cell differentiation [GO:0030099]; positive regulation of Ras protein signal transduction [GO:0046579]; Ras protein signal transduction [GO:0007265]; regulation of G protein-coupled receptor signaling pathway [GO:0008277]; response to extracellular stimulus [GO:0009991]; transmembrane receptor…	cytosol [GO:0005829]; membrane [GO:0016020]; nucleoplasm [GO:0005654]; plasma membrane [GO:0005886]	calcium ion binding [GO:0005509]; diacylglycerol binding [GO:0019992]; GTP-dependent protein binding [GO:0030742]; guanyl-nucleotide exchange factor activity [GO:0005085]
O60299	Leucine zipper putative tumor suppressor 3 (ProSAP-interacting protein 1) (ProSAPiP1)	1	regulation of dendritic spine morphogenesis [GO:0061001]	cytoplasm [GO:0005737]; cytoskeleton [GO:0005856]; dendritic spine [GO:0043197]; postsynaptic density [GO:0014069]; synapse [GO:0045202]
Q8NEM2	SHC SH2 domain-binding protein 1	1	fibroblast growth factor receptor signaling pathway [GO:0008543]; regulation of neural precursor cell proliferation [GO:2000177]	cytoplasm [GO:0005737]; midbody [GO:0030496]; spindle [GO:0005819]	SH2 domain binding [GO:0042169]
P05771	Protein kinase C beta type (PKC-B) (PKC-beta) (EC 2.7.11.13)	1	adaptive immune response [GO:0002250]; apoptotic process [GO:0006915]; B cell activation [GO:0042113]; B cell receptor signaling pathway [GO:0050853]; calcium ion transport [GO:0006816]; cellular response to carbohydrate stimulus [GO:0071322]; dibenzo-p-dioxin metabolic process [GO:0018894]; intracellular calcium ion homeostasis [GO:0006874]; intracellular signal transduction [GO:0035556]; lipopr…	brush border membrane [GO:0031526]; calyx of Held [GO:0044305]; centrosome [GO:0005813]; cytoplasm [GO:0005737]; cytosol [GO:0005829]; extracellular exosome [GO:0070062]; nucleoplasm [GO:0005654]; nucleus [GO:0005634]; plasma membrane [GO:0005886]; presynaptic cytosol [GO:0099523]; spectrin [GO:0008091]	ATP binding [GO:0005524]; calcium channel regulator activity [GO:0005246]; calcium-dependent protein kinase C activity [GO:0004698]; chromatin binding [GO:0003682]; histone binding [GO:0042393]; histone H3T6 kinase activity [GO:0035403]; nuclear androgen receptor binding [GO:0050681]; nuclear receptor coactivator activity [GO:0030374]; protein kinase C activity [GO:0004697]; protein kinase C bind…
Q9Y2A4	Zinc finger protein 443 (Krueppel-type zinc finger protein ZK1)	1	apoptotic process [GO:0006915]; regulation of transcription by RNA polymerase II [GO:0006357]	nucleus [GO:0005634]	DNA-binding transcription factor activity, RNA polymerase II-specific [GO:0000981]; metal ion binding [GO:0046872]; RNA polymerase II transcription regulatory region sequence-specific DNA binding [GO:0000977]
Q9BRH9	Zinc finger protein 251	1	hematopoietic stem cell homeostasis [GO:0061484]; regulation of transcription by RNA polymerase II [GO:0006357]	nucleus [GO:0005634]	DNA-binding transcription factor activity, RNA polymerase II-specific [GO:0000981]; metal ion binding [GO:0046872]; RNA polymerase II cis-regulatory region sequence-specific DNA binding [GO:0000978]
Q6Q0C0	E3 ubiquitin-protein ligase TRAF7 (EC 2.3.2.27) (RING finger and WD repeat-containing protein 1) (RING finger protein 119) (RING-type E3 ubiquitin transferase TRAF7) (TNF receptor-associated factor 7)	1	apoptotic process [GO:0006915]; Notch signaling pathway [GO:0007219]; positive regulation of apoptotic signaling pathway [GO:2001235]; positive regulation of MAPK cascade [GO:0043410]; positive regulation of neuron apoptotic process [GO:0043525]; positive regulation of ubiquitin-dependent protein catabolic process [GO:2000060]; protein ubiquitination [GO:0016567]; regulation of ERK1 and ERK2 casc…	cytoplasmic vesicle [GO:0031410]; intracellular membrane-bounded organelle [GO:0043231]; nucleolus [GO:0005730]; plasma membrane [GO:0005886]; ubiquitin ligase complex [GO:0000151]	ubiquitin protein ligase activity [GO:0061630]; ubiquitin-protein transferase activity [GO:0004842]; zinc ion binding [GO:0008270]
A6NK53	Zinc finger protein 233	1		nucleus [GO:0005634]	DNA binding [GO:0003677]; DNA-binding transcription factor activity [GO:0003700]; metal ion binding [GO:0046872]
Q8N660	Neuroblastoma breakpoint family member 15 (Neuroblastoma breakpoint family member 16)	1		cytoplasm [GO:0005737]
Q969S8	Polyamine deacetylase HDAC10 (EC 3.5.1.48) (EC 3.5.1.62) (Histone deacetylase 10) (HD10)	1	chromatin organization [GO:0006325]; DNA repair [GO:0006281]; histone deacetylation [GO:0016575]; homologous recombination [GO:0035825]; macroautophagy [GO:0016236]; negative regulation of DNA-templated transcription [GO:0045892]; negative regulation of transcription by RNA polymerase II [GO:0000122]; peptidyl-lysine deacetylation [GO:0034983]; polyamine deacetylation [GO:0106047]; positive regul…	cytoplasm [GO:0005737]; cytosol [GO:0005829]; histone deacetylase complex [GO:0000118]; intracellular membrane-bounded organelle [GO:0043231]; nucleoplasm [GO:0005654]; nucleus [GO:0005634]	acetylputrescine deacetylase activity [GO:0047609]; acetylspermidine deacetylase activity [GO:0047611]; deacetylase activity [GO:0019213]; enzyme binding [GO:0019899]; histone deacetylase activity [GO:0004407]; histone deacetylase binding [GO:0042826]; protein lysine deacetylase activity [GO:0033558]; zinc ion binding [GO:0008270]
Q8N7Z2	Golgin subfamily A member 6-like protein 1	1
Q92616	Stalled ribosome sensor GCN1 (GCN1 eIF-2-alpha kinase activator homolog) (GCN1-like protein 1) (General control of amino-acid synthesis 1-like protein 1) (Translational activator GCN1) (HsGCN1)	4	cellular response to amino acid starvation [GO:0034198]; cellular response to leucine starvation [GO:1990253]; GCN2-mediated signaling [GO:0140469]; regulation of translation [GO:0006417]; rescue of stalled ribosome [GO:0072344]	cytoplasm [GO:0005737]; cytosol [GO:0005829]; cytosolic ribosome [GO:0022626]; membrane [GO:0016020]; polysome [GO:0005844]; ribosome [GO:0005840]	cadherin binding [GO:0045296]; molecular adaptor activity [GO:0060090]; protein kinase regulator activity [GO:0019887]; protein serine/threonine kinase activator activity [GO:0043539]; RNA binding [GO:0003723]; stalled ribosome sensor activity [GO:0170011]; translation factor activity, RNA binding [GO:0008135]
Q86UX7	Fermitin family homolog 3 (Kindlin-3) (MIG2-like protein) (Unc-112-related protein 2)	1	cell-matrix adhesion [GO:0007160]; integrin activation [GO:0033622]; integrin-mediated signaling pathway [GO:0007229]; leukocyte cell-cell adhesion [GO:0007159]; platelet aggregation [GO:0070527]; positive regulation of cell migration [GO:0030335]; regulation of cell-cell adhesion mediated by integrin [GO:0033632]; substrate adhesion-dependent cell spreading [GO:0034446]	cell projection [GO:0042995]; cell-substrate junction [GO:0030055]; extracellular exosome [GO:0070062]; extracellular region [GO:0005576]; membrane [GO:0016020]; platelet alpha granule lumen [GO:0031093]; podosome [GO:0002102]	integrin binding [GO:0005178]; lipid binding [GO:0008289]
A6NI56	Coiled-coil domain-containing protein 154	1	bone mineralization involved in bone maturation [GO:0035630]; bone resorption [GO:0045453]; odontogenesis of dentin-containing tooth [GO:0042475]; tooth eruption [GO:0044691]	early endosome [GO:0005769]
Q13470	Non-receptor tyrosine-protein kinase TNK1 (EC 2.7.10.2) (CD38 negative kinase 1)	1	protein autophosphorylation [GO:0046777]; protein phosphorylation [GO:0006468]	cytoplasm [GO:0005737]; membrane [GO:0016020]	ATP binding [GO:0005524]; non-membrane spanning protein tyrosine kinase activity [GO:0004715]; protein tyrosine kinase activity [GO:0004713]
Q8N8A6	ATP-dependent RNA helicase DDX51 (EC 3.6.4.13) (DEAD box protein 51)	1	rRNA processing [GO:0006364]	membrane [GO:0016020]; nucleolus [GO:0005730]; nucleus [GO:0005634]	ATP binding [GO:0005524]; ATP hydrolysis activity [GO:0016887]; RNA binding [GO:0003723]; RNA helicase activity [GO:0003724]
Q96EP1	E3 ubiquitin-protein ligase CHFR (EC 2.3.2.27) (Checkpoint with forkhead and RING finger domains protein) (RING finger protein 196) (RING-type E3 ubiquitin transferase CHFR)	1	cell division [GO:0051301]; meiotic spindle checkpoint signaling [GO:0044779]; mitotic G2/M transition checkpoint [GO:0044818]; positive regulation of proteasomal ubiquitin-dependent protein catabolic process [GO:0032436]; positive regulation of protein ubiquitination [GO:0031398]; protein destabilization [GO:0031648]; protein ubiquitination [GO:0016567]; ubiquitin-dependent protein catabolic pro…	nucleus [GO:0005634]; PML body [GO:0016605]	metal ion binding [GO:0046872]; nucleotide binding [GO:0000166]; ubiquitin protein ligase activity [GO:0061630]; ubiquitin-protein transferase activity [GO:0004842]
Q8N1W2	Zinc finger protein 710	1	regulation of transcription by RNA polymerase II [GO:0006357]	nucleus [GO:0005634]	DNA-binding transcription factor activity [GO:0003700]; metal ion binding [GO:0046872]; RNA polymerase II cis-regulatory region sequence-specific DNA binding [GO:0000978]
P18054	Polyunsaturated fatty acid lipoxygenase ALOX12 (EC 1.13.11.-) (Arachidonate (12S)-lipoxygenase) (12S-LOX) (12S-lipoxygenase) (EC 1.13.11.31) (Arachidonate (15S)-lipoxygenase) (EC 1.13.11.33) (Linoleate (13S)-lipoxygenase) (Lipoxin synthase 12-LO) (EC 3.3.2.-) (Platelet-type lipoxygenase 12)	1	arachidonic acid metabolic process [GO:0019369]; establishment of skin barrier [GO:0061436]; fatty acid oxidation [GO:0019395]; hepoxilin biosynthetic process [GO:0051122]; leukotriene A4 metabolic process [GO:1901751]; linoleic acid metabolic process [GO:0043651]; lipid metabolic process [GO:0006629]; lipid oxidation [GO:0034440]; lipoxin A4 biosynthetic process [GO:2001303]; lipoxin B4 biosynth…	cytoplasm [GO:0005737]; cytosol [GO:0005829]; extracellular exosome [GO:0070062]; membrane [GO:0016020]; sarcolemma [GO:0042383]	arachidonate 12(S)-lipoxygenase activity [GO:0004052]; arachidonate 15-lipoxygenase activity [GO:0050473]; hepoxilin-epoxide hydrolase activity [GO:0047977]; iron ion binding [GO:0005506]; linoleate 13S-lipoxygenase activity [GO:0016165]
Q3KP66	Innate immunity activator protein	1	adherens junction maintenance [GO:0034334]; innate immune response [GO:0045087]; intestinal epithelial structure maintenance [GO:0060729]; nucleotide-binding oligomerization domain containing 2 signaling pathway [GO:0070431]; pattern recognition receptor signaling pathway [GO:0002221]; positive regulation of canonical NF-kappaB signal transduction [GO:0043123]; positive regulation of cytokine pro…	cytoplasm [GO:0005737]; nuclear body [GO:0016604]; nucleoplasm [GO:0005654]; nucleus [GO:0005634]
Q9NX95	Syntabulin (Golgi-localized syntaphilin-related protein) (Syntaxin-1-binding protein)	1	anterograde neuronal dense core vesicle transport [GO:1990048]; axonal transport of mitochondrion [GO:0019896]; positive regulation of insulin secretion involved in cellular response to glucose stimulus [GO:0035774]; regulation of synaptic activity [GO:0060025]; synapse maturation [GO:0060074]	axon cytoplasm [GO:1904115]; cytoplasmic microtubule [GO:0005881]; cytoplasmic vesicle [GO:0031410]; Golgi membrane [GO:0000139]; intracellular membrane-bounded organelle [GO:0043231]
Q9ULC6	Protein-arginine deiminase type-1 (EC 3.5.3.15) (Peptidylarginine deiminase I) (Protein-arginine deiminase type I)	1		cytoplasm [GO:0005737]; cytosol [GO:0005829]; nucleoplasm [GO:0005654]; nucleus [GO:0005634]	calcium ion binding [GO:0005509]; protein-arginine deiminase activity [GO:0004668]
P15621	Zinc finger protein 44 (Gonadotropin-inducible ovary transcription repressor 2) (GIOT-2) (Zinc finger protein 55) (Zinc finger protein 58) (Zinc finger protein KOX7)	1	regulation of transcription by RNA polymerase II [GO:0006357]	nucleus [GO:0005634]	DNA-binding transcription factor activity, RNA polymerase II-specific [GO:0000981]; metal ion binding [GO:0046872]; RNA polymerase II transcription regulatory region sequence-specific DNA binding [GO:0000977]
P19113	Histidine decarboxylase (HDC) (EC 4.1.1.22)	1	catecholamine biosynthetic process [GO:0042423]; histamine biosynthetic process [GO:0001694]; histidine catabolic process [GO:0006548]; histidine metabolic process [GO:0006547]	cytoplasm [GO:0005737]; cytosol [GO:0005829]	histidine decarboxylase activity [GO:0004398]; pyridoxal phosphate binding [GO:0030170]
Q9UHV5	Rap guanine nucleotide exchange factor-like 1 (Link guanine nucleotide exchange factor II) (Link GEFII)	1	G protein-coupled receptor signaling pathway [GO:0007186]; nervous system development [GO:0007399]; Ras protein signal transduction [GO:0007265]	membrane [GO:0016020]; plasma membrane [GO:0005886]	guanyl-nucleotide exchange factor activity [GO:0005085]
P54136	Arginine--tRNA ligase, cytoplasmic (EC 6.1.1.19) (Arginyl-tRNA synthetase) (ArgRS)	1	arginyl-tRNA aminoacylation [GO:0006420]; tRNA aminoacylation for protein translation [GO:0006418]	aminoacyl-tRNA synthetase multienzyme complex [GO:0017101]; cytoplasm [GO:0005737]; cytosol [GO:0005829]; extracellular exosome [GO:0070062]; membrane [GO:0016020]; nucleolus [GO:0005730]; nucleoplasm [GO:0005654]; nucleus [GO:0005634]	arginine binding [GO:0034618]; arginine-tRNA ligase activity [GO:0004814]; ATP binding [GO:0005524]; cadherin binding [GO:0045296]; tRNA binding [GO:0000049]
Q8NDQ6	Zinc finger protein 540	1	negative regulation of DNA-templated transcription [GO:0045892]; negative regulation of translation [GO:0017148]; regulation of transcription by RNA polymerase II [GO:0006357]	cytoplasm [GO:0005737]; cytosol [GO:0005829]; intracellular membrane-bounded organelle [GO:0043231]; nucleoplasm [GO:0005654]; nucleus [GO:0005634]	DNA-binding transcription factor activity, RNA polymerase II-specific [GO:0000981]; metal ion binding [GO:0046872]; mRNA regulatory element binding translation repressor activity [GO:0000900]; RNA polymerase II cis-regulatory region sequence-specific DNA binding [GO:0000978]
Q8NFH8	RalBP1-associated Eps domain-containing protein 2 (Partner of RalBP1) (RalBP1-interacting protein 2)	1	endocytosis [GO:0006897]; endosomal transport [GO:0016197]; epidermal growth factor receptor signaling pathway [GO:0007173]; protein-containing complex assembly [GO:0065003]	cytoplasm [GO:0005737]; cytosol [GO:0005829]; plasma membrane [GO:0005886]	calcium ion binding [GO:0005509]
Q6ZUA9	Maestro heat-like repeat family member 5	2		cytoplasm [GO:0005737]
Q8TAP6	Centrosomal protein of 76 kDa (Cep76)	1	regulation of centriole replication [GO:0046599]	centriole [GO:0005814]; centrosome [GO:0005813]; cytosol [GO:0005829]; protein-containing complex [GO:0032991]
Q8TE77	Protein phosphatase Slingshot homolog 3 (EC 3.1.3.16) (EC 3.1.3.48) (SSH-like protein 3) (SSH-3L) (hSSH-3L)	1	actin cytoskeleton organization [GO:0030036]; dephosphorylation [GO:0016311]; negative regulation of actin filament polymerization [GO:0030837]	cytoplasm [GO:0005737]; cytoskeleton [GO:0005856]; nucleus [GO:0005634]	actin binding [GO:0003779]; myosin phosphatase activity [GO:0017018]; phosphoprotein phosphatase activity [GO:0004721]; protein tyrosine phosphatase activity [GO:0004725]; protein tyrosine/serine/threonine phosphatase activity [GO:0008138]
P0CG23	Zinc finger protein 853	1	regulation of transcription by RNA polymerase II [GO:0006357]		DNA-binding transcription factor activity, RNA polymerase II-specific [GO:0000981]; metal ion binding [GO:0046872]; RNA polymerase II cis-regulatory region sequence-specific DNA binding [GO:0000978]
Q9NV88	Integrator complex subunit 9 (Int9) (Protein related to CPSF subunits of 74 kDa) (RC-74)	1	negative regulation of transforming growth factor beta receptor signaling pathway [GO:0030512]; regulation of transcription elongation by RNA polymerase II [GO:0034243]; snRNA 3'-end processing [GO:0034472]; snRNA processing [GO:0016180]	cytosol [GO:0005829]; integrator complex [GO:0032039]; nucleoplasm [GO:0005654]; nucleus [GO:0005634]
Q9Y2V7	Conserved oligomeric Golgi complex subunit 6 (COG complex subunit 6) (Component of oligomeric Golgi complex 6)	1	glycosylation [GO:0070085]; Golgi organization [GO:0007030]; intra-Golgi vesicle-mediated transport [GO:0006891]; protein transport [GO:0015031]; retrograde transport, vesicle recycling within Golgi [GO:0000301]	Golgi membrane [GO:0000139]; Golgi transport complex [GO:0017119]; trans-Golgi network membrane [GO:0032588]
Q6ZN16	Mitogen-activated protein kinase kinase kinase 15 (EC 2.7.11.25) (Apoptosis signal-regulating kinase 3) (MAPK/ERK kinase kinase 15) (MEK kinase 15) (MEKK 15)	2	phosphorylation [GO:0016310]		ATP binding [GO:0005524]; MAP kinase kinase kinase activity [GO:0004709]; metal ion binding [GO:0046872]; protein serine kinase activity [GO:0106310]
Q05BV3	Echinoderm microtubule-associated protein-like 5 (EMAP-5)	3		cytoplasm [GO:0005737]; extracellular exosome [GO:0070062]; microtubule [GO:0005874]	microtubule binding [GO:0008017]
Q9BW27	Nuclear pore complex protein Nup85 (85 kDa nucleoporin) (FROUNT) (Nucleoporin Nup75) (Nucleoporin Nup85) (Pericentrin-1)	1	lamellipodium assembly [GO:0030032]; macrophage chemotaxis [GO:0048246]; mRNA export from nucleus [GO:0006406]; nephron development [GO:0072006]; nucleocytoplasmic transport [GO:0006913]; positive regulation of DNA-templated transcription [GO:0045893]; protein import into nucleus [GO:0006606]	cytosol [GO:0005829]; kinetochore [GO:0000776]; membrane [GO:0016020]; nuclear envelope [GO:0005635]; nuclear membrane [GO:0031965]; nuclear pore [GO:0005643]; nuclear pore outer ring [GO:0031080]; nucleoplasm [GO:0005654]; spindle [GO:0005819]	structural constituent of nuclear pore [GO:0017056]
Q15311	RalA-binding protein 1 (RalBP1) (76 kDa Ral-interacting protein) (Dinitrophenyl S-glutathione ATPase) (DNP-SG ATPase) (EC 7.6.2.2, EC 7.6.2.3) (Ral-interacting protein 1)	1	chemotaxis [GO:0006935]; doxorubicin transport [GO:1900753]; endocytosis [GO:0006897]; positive regulation of GTPase activity [GO:0043547]; positive regulation of mitochondrial fission [GO:0090141]; positive regulation of protein phosphorylation [GO:0001934]; regulation of Cdc42 protein signal transduction [GO:0032489]; regulation of GTPase activity [GO:0043087]; regulation of small GTPase mediat…	cytosol [GO:0005829]; membrane [GO:0016020]; mitochondrion [GO:0005739]; nuclear body [GO:0016604]; nucleoplasm [GO:0005654]; plasma membrane [GO:0005886]; spindle pole [GO:0000922]	ABC-type glutathione S-conjugate transporter activity [GO:0015431]; ABC-type xenobiotic transporter activity [GO:0008559]; ATP binding [GO:0005524]; ATPase-coupled transmembrane transporter activity [GO:0042626]; GTPase activator activity [GO:0005096]; small GTPase binding [GO:0031267]; transmembrane transporter activity [GO:0022857]; xenobiotic transmembrane transporter activity [GO:0042910]
Q9P2N7	Kelch-like protein 13 (BTB and kelch domain-containing protein 2)	1	cell cycle [GO:0007049]; cell division [GO:0051301]; protein ubiquitination [GO:0016567]; regulation of cytokinesis [GO:0032465]	Cul3-RING ubiquitin ligase complex [GO:0031463]; cytosol [GO:0005829]	cullin family protein binding [GO:0097602]
O60307	Microtubule-associated serine/threonine-protein kinase 3 (EC 2.7.11.1)	2	cytoskeleton organization [GO:0007010]; intracellular signal transduction [GO:0035556]; phosphorylation [GO:0016310]; proteolysis [GO:0006508]	cytoplasm [GO:0005737]	ATP binding [GO:0005524]; magnesium ion binding [GO:0000287]; protein serine kinase activity [GO:0106310]; protein serine/threonine kinase activity [GO:0004674]
Q96JG9	Zinc finger protein 469	6	negative regulation of transcription by RNA polymerase II [GO:0000122]; regulation of extracellular matrix organization [GO:1903053]	nucleus [GO:0005634]	DNA binding [GO:0003677]; DNA-binding transcription factor activity [GO:0003700]; metal ion binding [GO:0046872]
Q96JX3	Protein SERAC1 (Serine active site-containing protein 1)	1	extracellular matrix organization [GO:0030198]; intracellular cholesterol transport [GO:0032367]; phosphatidylglycerol acyl-chain remodeling [GO:0036148]; phospholipid biosynthetic process [GO:0008654]	endoplasmic reticulum [GO:0005783]; extracellular matrix [GO:0031012]; membrane [GO:0016020]; mitochondria-associated endoplasmic reticulum membrane [GO:0044233]; mitochondrion [GO:0005739]
Q9NRA0	Sphingosine kinase 2 (SK 2) (SPK 2) (EC 2.7.1.91)	1	blood vessel development [GO:0001568]; brain development [GO:0007420]; cell population proliferation [GO:0008283]; cellular response to phorbol 13-acetate 12-myristate [GO:1904628]; negative regulation of cell growth [GO:0030308]; phosphorylation [GO:0016310]; positive regulation of apoptotic process [GO:0043065]; positive regulation of calcium ion import [GO:0090280]; positive regulation of cell…	cytoplasm [GO:0005737]; cytosol [GO:0005829]; endoplasmic reticulum [GO:0005783]; intracellular membrane-bounded organelle [GO:0043231]; lysosomal membrane [GO:0005765]; membrane [GO:0016020]; mitochondrial inner membrane [GO:0005743]; mitochondrion [GO:0005739]; nucleoplasm [GO:0005654]; nucleosome [GO:0000786]; nucleus [GO:0005634]	ATP binding [GO:0005524]; D-erythro-sphingosine kinase activity [GO:0017050]; histone binding [GO:0042393]; small GTPase binding [GO:0031267]; sphinganine kinase activity [GO:0008481]; sphingosine-1-phosphate receptor activity [GO:0038036]
Q03169	Tumor necrosis factor alpha-induced protein 2 (TNF alpha-induced protein 2) (Primary response gene B94 protein)	1	angiogenesis [GO:0001525]; cell differentiation [GO:0030154]; exocyst localization [GO:0051601]; exocytosis [GO:0006887]	exocyst [GO:0000145]; extracellular space [GO:0005615]	SNARE binding [GO:0000149]
Q96GC6	Neurotrophin receptor-interacting factor homolog (Zinc finger protein 274) (Zinc finger protein HFB101) (Zinc finger protein with KRAB and SCAN domains 19) (Zinc finger protein zfp2) (Zf2)	1	chromatin remodeling [GO:0006338]; negative regulation of transcription by RNA polymerase II [GO:0000122]; regulation of DNA-templated transcription [GO:0006355]; regulation of transcription by RNA polymerase II [GO:0006357]	cytoplasm [GO:0005737]; nucleolus [GO:0005730]	chromatin binding [GO:0003682]; DNA-binding transcription factor activity, RNA polymerase II-specific [GO:0000981]; metal ion binding [GO:0046872]; RNA polymerase II cis-regulatory region sequence-specific DNA binding [GO:0000978]; sequence-specific DNA binding [GO:0043565]; sequence-specific double-stranded DNA binding [GO:1990837]
Q86UU5	Gametogenetin	1	cell differentiation [GO:0030154]; double-strand break repair [GO:0006302]; gamete generation [GO:0007276]; spermatogenesis [GO:0007283]		ubiquitin protein ligase binding [GO:0031625]
Q86VX9	Vacuolar fusion protein MON1 homolog A	1	protein secretion [GO:0009306]; protein targeting to vacuole [GO:0006623]; vesicle-mediated transport [GO:0016192]	cytosol [GO:0005829]; Mon1-Ccz1 complex [GO:0035658]	guanyl-nucleotide exchange factor activity [GO:0005085]
Q9UPT8	Zinc finger CCCH domain-containing protein 4	2	DNA-templated transcription termination [GO:0006353]; lncRNA catabolic process [GO:0110064]; negative regulation of DNA-templated transcription, elongation [GO:0032785]; negative regulation of lncRNA transcription [GO:0140744]; nuclear RNA surveillance [GO:0071027]	chromosome [GO:0005694]; cytosol [GO:0005829]; nucleoplasm [GO:0005654]; nucleus [GO:0005634]	metal ion binding [GO:0046872]; promoter-specific chromatin binding [GO:1990841]; RNA binding [GO:0003723]
Q9NPI1	Bromodomain-containing protein 7 (75 kDa bromodomain protein) (Protein CELTIX-1)	1	cell cycle [GO:0007049]; chromatin remodeling [GO:0006338]; negative regulation of DNA-templated transcription [GO:0045892]; negative regulation of G1/S transition of mitotic cell cycle [GO:2000134]; positive regulation of cell differentiation [GO:0045597]; positive regulation of double-strand break repair [GO:2000781]; positive regulation of myoblast differentiation [GO:0045663]; positive regula…	chromatin [GO:0000785]; cytoplasm [GO:0005737]; cytosol [GO:0005829]; kinetochore [GO:0000776]; nuclear matrix [GO:0016363]; nucleoplasm [GO:0005654]; nucleus [GO:0005634]; RSC-type complex [GO:0016586]	histone binding [GO:0042393]; lysine-acetylated histone binding [GO:0070577]; p53 binding [GO:0002039]; transcription cis-regulatory region binding [GO:0000976]; transcription coactivator activity [GO:0003713]; transcription corepressor activity [GO:0003714]
Q9NVC6	Mediator of RNA polymerase II transcription subunit 17 (Activator-recruited cofactor 77 kDa component) (ARC77) (Cofactor required for Sp1 transcriptional activation subunit 6) (CRSP complex subunit 6) (Mediator complex subunit 17) (Thyroid hormone receptor-associated protein complex 80 kDa component) (Trap80) (Transcriptional coactivator CRSP77) (Vitamin D3 receptor-interacting protein complex 80…	1	positive regulation of DNA-templated transcription [GO:0045893]; positive regulation of transcription by RNA polymerase II [GO:0045944]; positive regulation of transcription elongation by RNA polymerase II [GO:0032968]; positive regulation of transcription initiation by RNA polymerase II [GO:0060261]; protein ubiquitination [GO:0016567]; regulation of transcription by RNA polymerase II [GO:000635…	core mediator complex [GO:0070847]; mediator complex [GO:0016592]; membrane [GO:0016020]; nucleoplasm [GO:0005654]; nucleus [GO:0005634]; transcription regulator complex [GO:0005667]; ubiquitin ligase complex [GO:0000151]	nuclear receptor coactivator activity [GO:0030374]; nuclear thyroid hormone receptor binding [GO:0046966]; nuclear vitamin D receptor binding [GO:0042809]; transcription coactivator activity [GO:0003713]; transcription coregulator activity [GO:0003712]; ubiquitin protein ligase activity [GO:0061630]
Q96G46	tRNA-dihydrouridine(47) synthase [NAD(P)(+)]-like (EC 1.3.1.89) (mRNA-dihydrouridine synthase DUS3L) (EC 1.3.1.-) (tRNA-dihydrouridine synthase 3-like)	1	mRNA processing [GO:0006397]; regulation of translation [GO:0006417]; tRNA dihydrouridine synthesis [GO:0002943]		flavin adenine dinucleotide binding [GO:0050660]; metal ion binding [GO:0046872]; mRNA dihydrouridine synthase activity [GO:0106414]; RNA binding [GO:0003723]; tRNA dihydrouridine synthase activity [GO:0017150]
Q9H4A4	Aminopeptidase B (AP-B) (EC 3.4.11.6) (Arginine aminopeptidase) (Arginyl aminopeptidase)	1	proteolysis [GO:0006508]	extracellular exosome [GO:0070062]; extracellular region [GO:0005576]; extracellular space [GO:0005615]; plasma membrane [GO:0005886]	aminopeptidase activity [GO:0004177]; epoxide hydrolase activity [GO:0004301]; metalloaminopeptidase activity [GO:0070006]; metalloexopeptidase activity [GO:0008235]; zinc ion binding [GO:0008270]
Q16643	Drebrin (Developmentally-regulated brain protein)	1	actin filament organization [GO:0007015]; cell communication by chemical coupling [GO:0010643]; cell communication by electrical coupling [GO:0010644]; cytoplasmic sequestering of protein [GO:0051220]; generation of neurons [GO:0048699]; in utero embryonic development [GO:0001701]; maintenance of protein location in cell [GO:0032507]; neural precursor cell proliferation [GO:0061351]; positive reg…	actin cytoskeleton [GO:0015629]; actomyosin [GO:0042641]; cortical cytoskeleton [GO:0030863]; cytoplasm [GO:0005737]; cytoskeleton [GO:0005856]; dendrite [GO:0030425]; gap junction [GO:0005921]; glutamatergic synapse [GO:0098978]; growth cone [GO:0030426]; postsynaptic cytosol [GO:0099524]; postsynaptic density [GO:0014069]; postsynaptic membrane [GO:0045211]	actin binding [GO:0003779]; cadherin binding [GO:0045296]; profilin binding [GO:0005522]
P0DX02	Golgin subfamily A member 6-like protein 26	1
Q5JTH9	RRP12-like protein	2	rRNA processing [GO:0006364]	cytosol [GO:0005829]; intracellular membrane-bounded organelle [GO:0043231]; nuclear membrane [GO:0031965]; nucleolus [GO:0005730]; plasma membrane [GO:0005886]	RNA binding [GO:0003723]
O95125	Zinc finger protein 202 (Zinc finger protein with KRAB and SCAN domains 10)	1	lipid metabolic process [GO:0006629]; negative regulation of transcription by RNA polymerase II [GO:0000122]; regulation of transcription by RNA polymerase II [GO:0006357]	chromosome [GO:0005694]; nuclear body [GO:0016604]; nucleolus [GO:0005730]	DNA-binding transcription factor activity, RNA polymerase II-specific [GO:0000981]; DNA-binding transcription repressor activity, RNA polymerase II-specific [GO:0001227]; metal ion binding [GO:0046872]; RNA polymerase II cis-regulatory region sequence-specific DNA binding [GO:0000978]
Q9C098	Serine/threonine-protein kinase DCLK3 (EC 2.7.11.1) (Doublecortin domain-containing protein 3C) (Doublecortin-like and CAM kinase-like 3) (Doublecortin-like kinase 3)	1	phosphorylation [GO:0016310]	cytoplasm [GO:0005737]; nucleus [GO:0005634]	ATP binding [GO:0005524]; protein kinase activity [GO:0004672]; protein serine kinase activity [GO:0106310]; protein serine/threonine kinase activity [GO:0004674]
P53667	LIM domain kinase 1 (LIMK-1) (EC 2.7.11.1)	1	actin cytoskeleton organization [GO:0030036]; axon extension [GO:0048675]; Fc-gamma receptor signaling pathway involved in phagocytosis [GO:0038096]; negative regulation of ubiquitin-protein transferase activity [GO:0051444]; nervous system development [GO:0007399]; positive regulation of actin filament bundle assembly [GO:0032233]; positive regulation of axon extension [GO:0045773]; positive reg…	cytoplasm [GO:0005737]; cytoskeleton [GO:0005856]; cytosol [GO:0005829]; focal adhesion [GO:0005925]; lamellipodium [GO:0030027]; male germ cell nucleus [GO:0001673]; membrane [GO:0016020]; neuron projection [GO:0043005]; nuclear speck [GO:0016607]; nucleus [GO:0005634]	ATP binding [GO:0005524]; heat shock protein binding [GO:0031072]; metal ion binding [GO:0046872]; protein kinase activity [GO:0004672]; protein serine kinase activity [GO:0106310]; protein serine/threonine kinase activity [GO:0004674]
Q96MY7	Protein FAM161B	1	cilium organization [GO:0044782]	cytoplasmic microtubule [GO:0005881]; microtubule cytoskeleton [GO:0015630]
Q9C0C9	(E3-independent) E2 ubiquitin-conjugating enzyme (EC 2.3.2.24) (E2/E3 hybrid ubiquitin-protein ligase UBE2O) (Ubiquitin carrier protein O) (Ubiquitin-conjugating enzyme E2 O) (Ubiquitin-conjugating enzyme E2 of 230 kDa) (Ubiquitin-conjugating enzyme E2-230K) (Ubiquitin-protein ligase O)	2	positive regulation of BMP signaling pathway [GO:0030513]; protein K63-linked ubiquitination [GO:0070534]; protein monoubiquitination [GO:0006513]; retrograde transport, endosome to Golgi [GO:0042147]	cytoplasm [GO:0005737]; cytosol [GO:0005829]; nuclear body [GO:0016604]; nucleoplasm [GO:0005654]; nucleus [GO:0005634]	ATP binding [GO:0005524]; RNA binding [GO:0003723]; ubiquitin conjugating enzyme activity [GO:0061631]; ubiquitin protein ligase activity [GO:0061630]; ubiquitin-protein transferase activity [GO:0004842]
Q96F45	Zinc finger protein 503	1	G1 to G0 transition involved in cell differentiation [GO:0070315]; negative regulation of cell population proliferation [GO:0008285]; negative regulation of DNA-templated transcription [GO:0045892]; negative regulation of gene expression [GO:0010629]; neural precursor cell proliferation [GO:0061351]	nucleus [GO:0005634]	metal ion binding [GO:0046872]
Q9H4B4	Serine/threonine-protein kinase PLK3 (EC 2.7.11.21) (Cytokine-inducible serine/threonine-protein kinase) (FGF-inducible kinase) (Polo-like kinase 3) (PLK-3) (Proliferation-related kinase)	1	apoptotic process [GO:0006915]; cytoplasmic microtubule organization [GO:0031122]; DNA damage response [GO:0006974]; DNA damage response, signal transduction by p53 class mediator resulting in cell cycle arrest [GO:0006977]; endomitotic cell cycle [GO:0007113]; G1/S transition of mitotic cell cycle [GO:0000082]; G2/M transition of mitotic cell cycle [GO:0000086]; Golgi disassembly [GO:0090166]; m…	centrosome [GO:0005813]; cytoplasm [GO:0005737]; dendrite [GO:0030425]; Golgi stack [GO:0005795]; kinetochore [GO:0000776]; neuronal cell body [GO:0043025]; nucleolus [GO:0005730]; nucleoplasm [GO:0005654]; nucleus [GO:0005634]; spindle pole [GO:0000922]	ATP binding [GO:0005524]; p53 binding [GO:0002039]; protein serine kinase activity [GO:0106310]; protein serine/threonine kinase activity [GO:0004674]
Q8IWZ8	SURP and G-patch domain-containing protein 1 (RNA-binding protein RBP) (Splicing factor 4)	1	mRNA processing [GO:0006397]; RNA splicing [GO:0008380]	nucleoplasm [GO:0005654]; spliceosomal complex [GO:0005681]	RNA binding [GO:0003723]
Q8TF17	SH3 domain and tetratricopeptide repeat-containing protein 2	2	peripheral nervous system myelin maintenance [GO:0032287]; regulation of ERBB signaling pathway [GO:1901184]; regulation of intracellular protein transport [GO:0033157]	cytoplasmic vesicle [GO:0031410]; plasma membrane [GO:0005886]
Q13310	Polyadenylate-binding protein 4 (PABP-4) (Poly(A)-binding protein 4) (Activated-platelet protein 1) (APP-1) (Inducible poly(A)-binding protein) (iPABP)	1	blood coagulation [GO:0007596]; myeloid cell development [GO:0061515]; regulation of mRNA stability [GO:0043488]; RNA catabolic process [GO:0006401]; RNA processing [GO:0006396]; translation [GO:0006412]	cytoplasm [GO:0005737]; cytoplasmic stress granule [GO:0010494]; cytosol [GO:0005829]; nucleus [GO:0005634]; ribonucleoprotein complex [GO:1990904]	mRNA 3'-UTR binding [GO:0003730]; poly(A) binding [GO:0008143]; poly(U) RNA binding [GO:0008266]; RNA binding [GO:0003723]
Q6NUN9	Zinc finger protein 746 (Parkin-interacting substrate) (PARIS)	1	negative regulation of DNA-templated transcription [GO:0045892]; negative regulation of transcription by RNA polymerase II [GO:0000122]; positive regulation of transcription by RNA polymerase II [GO:0045944]; protein heterooligomerization [GO:0051291]; protein homooligomerization [GO:0051260]	cytoplasm [GO:0005737]; cytosol [GO:0005829]; nucleoplasm [GO:0005654]; nucleus [GO:0005634]	DNA-binding transcription factor activity [GO:0003700]; DNA-binding transcription repressor activity, RNA polymerase II-specific [GO:0001227]; metal ion binding [GO:0046872]; RNA polymerase II cis-regulatory region sequence-specific DNA binding [GO:0000978]; transcription cis-regulatory region binding [GO:0000976]
Q96AE4	Far upstream element-binding protein 1 (FBP) (FUSE-binding protein 1) (DNA helicase V) (hDH V)	1	positive regulation of gene expression [GO:0010628]; regulation of gene expression [GO:0010468]	cytoplasm [GO:0005737]; nucleoplasm [GO:0005654]; nucleus [GO:0005634]	mRNA binding [GO:0003729]; RNA binding [GO:0003723]; single-stranded DNA binding [GO:0003697]
O14559	Rho GTPase-activating protein 33 (Rho-type GTPase-activating protein 33) (Sorting nexin-26) (Tc10/CDC42 GTPase-activating protein)	2	protein transport [GO:0015031]; regulation of dendritic spine morphogenesis [GO:0061001]; response to toxic substance [GO:0009636]; small GTPase mediated signal transduction [GO:0007264]	actin cytoskeleton [GO:0015629]; cell cortex [GO:0005938]; cytosol [GO:0005829]; dendritic spine [GO:0043197]; fibrillar center [GO:0001650]; Golgi apparatus [GO:0005794]; nucleoplasm [GO:0005654]; plasma membrane [GO:0005886]; protein-containing complex [GO:0032991]	GTPase activator activity [GO:0005096]; phosphatidylinositol binding [GO:0035091]; protein kinase binding [GO:0019901]
Q86VQ6	Thioredoxin reductase 3 (EC 1.8.1.9) (Thioredoxin and glutathione reductase) (Thioredoxin reductase TR2)	1	cell differentiation [GO:0030154]; cell redox homeostasis [GO:0045454]; spermatogenesis [GO:0007283]	cytoplasm [GO:0005737]; cytosol [GO:0005829]; endoplasmic reticulum [GO:0005783]; mitochondrion [GO:0005739]; nucleoplasm [GO:0005654]	flavin adenine dinucleotide binding [GO:0050660]; thioredoxin-disulfide reductase (NADP) activity [GO:0004791]
Q8TD91	Melanoma-associated antigen C3 (Cancer/testis antigen 7.2) (CT7.2) (Hepatocellular carcinoma-associated antigen 2) (MAGE-C3 antigen)	1	negative regulation of transcription by RNA polymerase II [GO:0000122]	nucleus [GO:0005634]
Q96GE5	Zinc finger protein 799 (Zinc finger protein 842)	1	regulation of transcription by RNA polymerase II [GO:0006357]	nucleus [GO:0005634]	DNA-binding transcription factor activity, RNA polymerase II-specific [GO:0000981]; metal ion binding [GO:0046872]; RNA polymerase II transcription regulatory region sequence-specific DNA binding [GO:0000977]
Q53EQ6	Tigger transposable element-derived protein 5	1		nucleus [GO:0005634]	DNA binding [GO:0003677]
Q9H254	Spectrin beta chain, non-erythrocytic 4 (Beta-IV spectrin) (Spectrin, non-erythroid beta chain 3)	4	actin cytoskeleton organization [GO:0030036]; actin filament capping [GO:0051693]; adult walking behavior [GO:0007628]; axonogenesis [GO:0007409]; cardiac conduction [GO:0061337]; central nervous system projection neuron axonogenesis [GO:0021952]; clustering of voltage-gated sodium channels [GO:0045162]; fertilization [GO:0009566]; negative regulation of heart rate [GO:0010459]; neuromuscular jun…	actin filament [GO:0005884]; axon hillock [GO:0043203]; axon initial segment [GO:0043194]; cell body fiber [GO:0070852]; cell junction [GO:0030054]; cell projection [GO:0042995]; cortical actin cytoskeleton [GO:0030864]; cytoplasm [GO:0005737]; cytosol [GO:0005829]; extracellular exosome [GO:0070062]; intercalated disc [GO:0014704]; juxtaparanode region of axon [GO:0044224]; membrane [GO:0016020]…	actin binding [GO:0003779]; actin filament binding [GO:0051015]; ankyrin binding [GO:0030506]; cytoskeletal protein-membrane anchor activity [GO:0106006]; phosphatase binding [GO:0019902]; phospholipid binding [GO:0005543]; spectrin binding [GO:0030507]; structural constituent of cytoskeleton [GO:0005200]
Q9H611	ATP-dependent DNA helicase PIF1 (EC 3.6.4.12) (DNA repair and recombination helicase PIF1) (PIF1/RRM3 DNA helicase-like protein)	1	DNA duplex unwinding [GO:0032508]; DNA recombination [GO:0006310]; DNA repair [GO:0006281]; DNA replication [GO:0006260]; mitochondrial genome maintenance [GO:0000002]; negative regulation of telomerase activity [GO:0051974]; negative regulation of telomere maintenance via telomerase [GO:0032211]; regulation of telomere maintenance [GO:0032204]; telomere maintenance via telomerase [GO:0007004]	chromosome, telomeric region [GO:0000781]; mitochondrion [GO:0005739]; nucleoplasm [GO:0005654]; replication fork [GO:0005657]	5'-3' DNA helicase activity [GO:0043139]; 5'-3' DNA/RNA helicase activity [GO:0033678]; ATP binding [GO:0005524]; ATP hydrolysis activity [GO:0016887]; G-quadruplex DNA binding [GO:0051880]; magnesium ion binding [GO:0000287]; single-stranded DNA helicase activity [GO:0017116]; telomerase inhibitor activity [GO:0010521]; telomeric DNA binding [GO:0042162]
Q9H6W3	Ribosomal oxygenase 1 (60S ribosomal protein L8 histidine hydroxylase) (Bifunctional lysine-specific demethylase and histidyl-hydroxylase NO66) (EC 1.14.11.27, EC 1.14.11.79) (Myc-associated protein with JmjC domain) (Nucleolar protein 66) (hsNO66) (Ribosomal oxygenase NO66) (ROX)	1	negative regulation of DNA-templated transcription [GO:0045892]; negative regulation of osteoblast differentiation [GO:0045668]	nucleolus [GO:0005730]; nucleoplasm [GO:0005654]; nucleus [GO:0005634]	2-oxoglutarate-dependent dioxygenase activity [GO:0016706]; histone H3K36 demethylase activity [GO:0051864]; histone H3K36me/H3K36me2 demethylase activity [GO:0140680]; histone H3K4 demethylase activity [GO:0032453]; histone H3K4me/H3K4me2/H3K4me3 demethylase activity [GO:0034647]; iron ion binding [GO:0005506]; peptidyl-histidine dioxygenase activity [GO:0036139]; protein demethylase activity [G…
Q8N972	Zinc finger protein 709	1	regulation of transcription by RNA polymerase II [GO:0006357]	nucleus [GO:0005634]	DNA-binding transcription factor activity, RNA polymerase II-specific [GO:0000981]; metal ion binding [GO:0046872]; RNA polymerase II transcription regulatory region sequence-specific DNA binding [GO:0000977]
Q5JVL4	EF-hand domain-containing protein 1 (Myoclonin-1)	1	cerebral cortex cell migration [GO:0021795]; cilium-dependent cell motility [GO:0060285]; mitotic cytokinesis [GO:0000281]; mitotic spindle organization [GO:0007052]; regulation of cell division [GO:0051302]	axonemal microtubule [GO:0005879]; axoneme [GO:0005930]; centrosome [GO:0005813]; mitotic spindle [GO:0072686]; neuronal cell body [GO:0043025]; spindle pole [GO:0000922]	alpha-tubulin binding [GO:0043014]; calcium ion binding [GO:0005509]
Q9HCE6	Rho guanine nucleotide exchange factor 10-like protein (GrinchGEF)	2	actin cytoskeleton organization [GO:0030036]; positive regulation of stress fiber assembly [GO:0051496]; regulation of small GTPase mediated signal transduction [GO:0051056]; SREBP signaling pathway [GO:0032933]	cytosol [GO:0005829]	GTPase activator activity [GO:0005096]; guanyl-nucleotide exchange factor activity [GO:0005085]
Q8N8V2	Guanylate-binding protein 7 (EC 3.6.1.-) (EC 3.6.5.-) (GTP-binding protein 7) (GBP-7) (Guanine nucleotide-binding protein 7) (Guanylate-binding protein 4-like)	1	cellular response to type II interferon [GO:0071346]; cytolysis in another organism [GO:0051715]; defense response to bacterium [GO:0042742]; defense response to Gram-positive bacterium [GO:0050830]; defense response to protozoan [GO:0042832]; defense response to virus [GO:0051607]; negative regulation of cytokine production [GO:0001818]; negative regulation of receptor signaling pathway via JAK-…	cytoplasmic vesicle [GO:0031410]; cytoplasmic vesicle membrane [GO:0030659]	GTP binding [GO:0005525]; GTPase activity [GO:0003924]
A0A1W2PPD8	Probable lysine-specific demethylase 4F (EC 1.14.11.66)	1	chromatin remodeling [GO:0006338]; regulation of gene expression [GO:0010468]	chromatin [GO:0000785]; nucleus [GO:0005634]	histone H3K9 demethylase activity [GO:0032454]; metal ion binding [GO:0046872]; oxidoreductase activity [GO:0016491]
Q96C45	Serine/threonine-protein kinase ULK4 (EC 2.7.11.1) (Unc-51-like kinase 4)	2	microtubule cytoskeleton organization [GO:0000226]; phosphorylation [GO:0016310]; regulation of JNK cascade [GO:0046328]; regulation of MAPK cascade [GO:0043408]; regulation of neuron migration [GO:2001222]; regulation of neuron projection development [GO:0010975]; regulation of p38MAPK cascade [GO:1900744]; regulation of protein kinase C signaling [GO:0090036]		ATP binding [GO:0005524]; protein serine kinase activity [GO:0106310]; protein serine/threonine kinase activity [GO:0004674]
Q92797	Symplekin	2	cell adhesion [GO:0007155]; mRNA polyadenylation [GO:0006378]; negative regulation of protein binding [GO:0032091]	bicellular tight junction [GO:0005923]; cytoplasm [GO:0005737]; cytoskeleton [GO:0005856]; cytosol [GO:0005829]; mRNA cleavage and polyadenylation specificity factor complex [GO:0005847]; nuclear body [GO:0016604]; nuclear stress granule [GO:0097165]; nucleoplasm [GO:0005654]; plasma membrane [GO:0005886]
O14744	Protein arginine N-methyltransferase 5 (PRMT5) (EC 2.1.1.320) (72 kDa ICln-binding protein) (Histone-arginine N-methyltransferase PRMT5) (Jak-binding protein 1) (Shk1 kinase-binding protein 1 homolog) (SKB1 homolog) (SKB1Hs) [Cleaved into: Protein arginine N-methyltransferase 5, N-terminally processed]	1	circadian regulation of gene expression [GO:0032922]; DNA-templated transcription termination [GO:0006353]; endothelial cell activation [GO:0042118]; Golgi ribbon formation [GO:0090161]; liver regeneration [GO:0097421]; negative regulation of cell differentiation [GO:0045596]; peptidyl-arginine methylation [GO:0018216]; peptidyl-arginine N-methylation [GO:0035246]; positive regulation of adenylat…	chromatin [GO:0000785]; cytoplasm [GO:0005737]; cytosol [GO:0005829]; Golgi apparatus [GO:0005794]; histone methyltransferase complex [GO:0035097]; methylosome [GO:0034709]; nucleoplasm [GO:0005654]; nucleus [GO:0005634]	E-box binding [GO:0070888]; histone arginine N-methyltransferase activity [GO:0008469]; histone H3 methyltransferase activity [GO:0140938]; histone H4R3 methyltransferase activity [GO:0044020]; histone methyltransferase activity [GO:0042054]; identical protein binding [GO:0042802]; methyl-CpG binding [GO:0008327]; methyltransferase activity [GO:0008168]; p53 binding [GO:0002039]; protein heterodi…
Q96JB8	MAGUK p55 subfamily member 4 (Amyotrophic lateral sclerosis 2 chromosomal region candidate gene 5 protein) (Discs large homolog 6)	1	protein localization to synapse [GO:0035418]	actin cytoskeleton [GO:0015629]; adherens junction [GO:0005912]; cytosol [GO:0005829]; plasma membrane [GO:0005886]; protein-containing complex [GO:0032991]
Q9NZB8	Molybdenum cofactor biosynthesis protein 1 (Cell migration-inducing gene 11 protein) (Molybdenum cofactor synthesis-step 1 protein A-B) [Includes: GTP 3',8-cyclase (EC 4.1.99.22) (Molybdenum cofactor biosynthesis protein A); Cyclic pyranopterin monophosphate synthase (EC 4.6.1.17) (Molybdenum cofactor biosynthesis protein C)]	1	Mo-molybdopterin cofactor biosynthetic process [GO:0006777]	cytosol [GO:0005829]; molybdopterin synthase complex [GO:0019008]; nucleus [GO:0005634]	4 iron, 4 sulfur cluster binding [GO:0051539]; cyclic pyranopterin monophosphate synthase activity [GO:0061799]; GTP 3',8'-cyclase activity [GO:0061798]; GTP binding [GO:0005525]; metal ion binding [GO:0046872]; S-adenosyl-L-methionine binding [GO:1904047]
Q86U38	Nucleolar protein 9	1	endonucleolytic cleavage in 5'-ETS of tricistronic rRNA transcript (SSU-rRNA, 5.8S rRNA, LSU-rRNA) [GO:0000480]; endonucleolytic cleavage in ITS1 to separate SSU-rRNA from 5.8S rRNA and LSU-rRNA from tricistronic rRNA transcript (SSU-rRNA, 5.8S rRNA, LSU-rRNA) [GO:0000447]; endonucleolytic cleavage to generate mature 5'-end of SSU-rRNA from (SSU-rRNA, 5.8S rRNA, LSU-rRNA) [GO:0000472]; ribosomal …	90S preribosome [GO:0030686]; nucleolus [GO:0005730]; preribosome, small subunit precursor [GO:0030688]	RNA binding [GO:0003723]
P11274	Breakpoint cluster region protein (EC 2.7.11.1) (Renal carcinoma antigen NY-REN-26)	2	actin cytoskeleton organization [GO:0030036]; activation of GTPase activity [GO:0090630]; brain development [GO:0007420]; cellular response to lipopolysaccharide [GO:0071222]; definitive hemopoiesis [GO:0060216]; focal adhesion assembly [GO:0048041]; homeostasis of number of cells [GO:0048872]; inner ear morphogenesis [GO:0042472]; intracellular protein transmembrane transport [GO:0065002]; kerat…	axon [GO:0030424]; cytosol [GO:0005829]; dendritic spine [GO:0043197]; extracellular exosome [GO:0070062]; glutamatergic synapse [GO:0098978]; membrane [GO:0016020]; plasma membrane [GO:0005886]; postsynaptic density [GO:0014069]; protein-containing complex [GO:0032991]; Schaffer collateral - CA1 synapse [GO:0098685]	ATP binding [GO:0005524]; GTPase activator activity [GO:0005096]; guanyl-nucleotide exchange factor activity [GO:0005085]; protein serine kinase activity [GO:0106310]; protein serine/threonine kinase activity [GO:0004674]; protein tyrosine kinase activity [GO:0004713]
Q96PX9	Pleckstrin homology domain-containing family G member 4B (PH domain-containing family G member 4B)	2	axon guidance [GO:0007411]; regulation of small GTPase mediated signal transduction [GO:0051056]	cytoplasm [GO:0005737]; cytosol [GO:0005829]; extrinsic component of membrane [GO:0019898]; plasma membrane [GO:0005886]	guanyl-nucleotide exchange factor activity [GO:0005085]
O15209	Zinc finger and BTB domain-containing protein 22 (Protein BING1) (Zinc finger and BTB domain-containing protein 22A) (Zinc finger protein 297)	1	regulation of transcription by RNA polymerase II [GO:0006357]	chromatin [GO:0000785]; nucleus [GO:0005634]	DNA binding [GO:0003677]; DNA-binding transcription factor activity, RNA polymerase II-specific [GO:0000981]; metal ion binding [GO:0046872]; RNA polymerase II cis-regulatory region sequence-specific DNA binding [GO:0000978]; sequence-specific double-stranded DNA binding [GO:1990837]
Q8IXW0	Lamin tail domain-containing protein 2	1		lamin filament [GO:0005638]	structural constituent of chromatin [GO:0030527]
Q9BZE4	GTP-binding protein 4 (Chronic renal failure gene protein) (GTP-binding protein NGB) (Nucleolar GTP-binding protein 1)	1	maturation of LSU-rRNA from tricistronic rRNA transcript (SSU-rRNA, 5.8S rRNA, LSU-rRNA) [GO:0000463]; negative regulation of cell migration [GO:0030336]; negative regulation of cell population proliferation [GO:0008285]; negative regulation of cell-cell adhesion [GO:0022408]; negative regulation of collagen binding [GO:0033342]; negative regulation of DNA replication [GO:0008156]; negative regul…	cytoplasm [GO:0005737]; cytosol [GO:0005829]; membrane [GO:0016020]; nuclear membrane [GO:0031965]; nucleolus [GO:0005730]; nucleoplasm [GO:0005654]; nucleus [GO:0005634]; perinuclear region of cytoplasm [GO:0048471]	GTP binding [GO:0005525]; GTPase activity [GO:0003924]; preribosome binding [GO:1990275]; RNA binding [GO:0003723]
P18887	DNA repair protein XRCC1 (X-ray repair cross-complementing protein 1)	1	base-excision repair [GO:0006284]; cerebellum morphogenesis [GO:0021587]; double-strand break repair via nonhomologous end joining [GO:0006303]; hippocampus development [GO:0021766]; negative regulation of protection from non-homologous end joining at telomere [GO:1905765]; negative regulation of protein ADP-ribosylation [GO:0010836]; positive regulation of DNA ligase activity [GO:1904877]; posit…	chromatin [GO:0000785]; chromosome, telomeric region [GO:0000781]; ERCC4-ERCC1 complex [GO:0070522]; nucleolus [GO:0005730]; nucleoplasm [GO:0005654]; nucleus [GO:0005634]; site of DNA damage [GO:0090734]	3' overhang single-stranded DNA endodeoxyribonuclease activity [GO:1990599]; ADP-D-ribose modification-dependent protein binding [GO:0160002]; enzyme binding [GO:0019899]; oxidized DNA binding [GO:0032356]; poly-ADP-D-ribose binding [GO:0072572]
Q9UBL6	Copine-7 (Copine VII)	1	cellular response to calcium ion [GO:0071277]; lipid metabolic process [GO:0006629]	cytoplasm [GO:0005737]; extracellular exosome [GO:0070062]; nucleus [GO:0005634]; plasma membrane [GO:0005886]	calcium-dependent phospholipid binding [GO:0005544]; metal ion binding [GO:0046872]
Q8NEC7	Glutathione S-transferase C-terminal domain-containing protein	1		cytoplasm [GO:0005737]; extracellular exosome [GO:0070062]	S-adenosylmethionine-dependent methyltransferase activity [GO:0008757]
Q9H0H5	Rac GTPase-activating protein 1 (Male germ cell RacGap) (MgcRacGAP) (Protein CYK4 homolog) (CYK4) (HsCYK-4)	1	actomyosin contractile ring assembly [GO:0000915]; erythrocyte differentiation [GO:0030218]; mitotic cytokinesis [GO:0000281]; mitotic spindle midzone assembly [GO:0051256]; monoatomic ion transport [GO:0006811]; neuroblast proliferation [GO:0007405]; positive regulation of cytokinesis [GO:0032467]; regulation of attachment of spindle microtubules to kinetochore [GO:0051988]; regulation of embryo…	acrosomal vesicle [GO:0001669]; centralspindlin complex [GO:0097149]; cleavage furrow [GO:0032154]; cytoplasmic side of plasma membrane [GO:0009898]; cytosol [GO:0005829]; extracellular exosome [GO:0070062]; Flemming body [GO:0090543]; microtubule [GO:0005874]; midbody [GO:0030496]; mitotic spindle [GO:0072686]; nucleoplasm [GO:0005654]; nucleus [GO:0005634]; spindle [GO:0005819]; spindle midzone…	alpha-tubulin binding [GO:0043014]; beta-tubulin binding [GO:0048487]; gamma-tubulin binding [GO:0043015]; GTPase activator activity [GO:0005096]; metal ion binding [GO:0046872]; microtubule binding [GO:0008017]; phosphatidylinositol-3,4,5-trisphosphate binding [GO:0005547]; protein kinase binding [GO:0019901]
A6NMD2	Golgin subfamily A member 8J	1	Golgi organization [GO:0007030]	cis-Golgi network [GO:0005801]; Golgi cis cisterna [GO:0000137]; Golgi cisterna membrane [GO:0032580]
P0CJ92	Golgin subfamily A member 8H	1	Golgi organization [GO:0007030]	cis-Golgi network [GO:0005801]; Golgi cis cisterna [GO:0000137]; Golgi cisterna membrane [GO:0032580]
Q969Z0	FAST kinase domain-containing protein 4 (Cell cycle progression restoration protein 2) (Cell cycle progression protein 2) (Protein TBRG4) (Transforming growth factor beta regulator 4)	1	mitochondrial mRNA processing [GO:0090615]; mitochondrial RNA processing [GO:0000963]; mRNA metabolic process [GO:0016071]; positive regulation of cell population proliferation [GO:0008284]; regulation of cell cycle [GO:0051726]; regulation of mitochondrial mRNA stability [GO:0044528]	mitochondrial matrix [GO:0005759]; mitochondrion [GO:0005739]; ribonucleoprotein granule [GO:0035770]	RNA binding [GO:0003723]
H3BQL2	Golgin subfamily A member 8T	1	Golgi organization [GO:0007030]	cis-Golgi network [GO:0005801]; Golgi cis cisterna [GO:0000137]; Golgi cisterna membrane [GO:0032580]
Q96HB5	Coiled-coil domain-containing protein 120	1	microtubule anchoring at centrosome [GO:0034454]; protein localization [GO:0008104]	centriolar subdistal appendage [GO:0120103]; centriole [GO:0005814]; endosome [GO:0005768]; growth cone [GO:0030426]
D6RF30	Golgin subfamily A member 8K	1	Golgi organization [GO:0007030]	cis-Golgi network [GO:0005801]; Golgi cis cisterna [GO:0000137]; Golgi cisterna membrane [GO:0032580]
O15357	Phosphatidylinositol 3,4,5-trisphosphate 5-phosphatase 2 (EC 3.1.3.86) (Inositol polyphosphate phosphatase-like protein 1) (INPPL-1) (Protein 51C) (SH2 domain-containing inositol 5'-phosphatase 2) (SH2 domain-containing inositol phosphatase 2) (SHIP-2)	2	actin filament organization [GO:0007015]; cell adhesion [GO:0007155]; endochondral ossification [GO:0001958]; endocytosis [GO:0006897]; establishment of mitotic spindle orientation [GO:0000132]; glucose metabolic process [GO:0006006]; immune system process [GO:0002376]; negative regulation of cell population proliferation [GO:0008285]; negative regulation of gene expression [GO:0010629]; negative…	basal plasma membrane [GO:0009925]; cytosol [GO:0005829]; filopodium [GO:0030175]; Golgi apparatus [GO:0005794]; lamellipodium [GO:0030027]; nuclear speck [GO:0016607]; nucleus [GO:0005634]; spindle pole [GO:0000922]	actin binding [GO:0003779]; inositol-polyphosphate 5-phosphatase activity [GO:0004445]; phosphatidylinositol-3,4,5-trisphosphate 5-phosphatase activity [GO:0034485]; SH2 domain binding [GO:0042169]; SH3 domain binding [GO:0017124]
Q96RF0	Sorting nexin-18 (SH3 and PX domain-containing protein 3B)	1	cleavage furrow formation [GO:0036089]; endocytosis [GO:0006897]; endosomal transport [GO:0016197]; mitotic cytokinesis [GO:0000281]; plasma membrane tubulation [GO:0097320]; positive regulation of autophagosome assembly [GO:2000786]; positive regulation of GTPase activity [GO:0043547]; protein transport [GO:0015031]; selective autophagy [GO:0061912]	cytoplasmic side of plasma membrane [GO:0009898]; cytoplasmic vesicle [GO:0031410]; extracellular exosome [GO:0070062]; plasma membrane [GO:0005886]; recycling endosome membrane [GO:0055038]	phosphatidylinositol binding [GO:0035091]; phosphatidylinositol-4,5-bisphosphate binding [GO:0005546]
O43296	Zinc finger protein 264	1	regulation of transcription by RNA polymerase II [GO:0006357]	nucleus [GO:0005634]	DNA-binding transcription factor activity, RNA polymerase II-specific [GO:0000981]; metal ion binding [GO:0046872]; RNA polymerase II cis-regulatory region sequence-specific DNA binding [GO:0000978]
Q9H7R0	Zinc finger protein 442	1	regulation of transcription by RNA polymerase II [GO:0006357]	nucleus [GO:0005634]	DNA-binding transcription factor activity, RNA polymerase II-specific [GO:0000981]; metal ion binding [GO:0046872]; RNA polymerase II transcription regulatory region sequence-specific DNA binding [GO:0000977]
Q15569	Dual specificity testis-specific protein kinase 1 (EC 2.7.12.1) (Testicular protein kinase 1)	1	actin cytoskeleton organization [GO:0030036]; establishment of vesicle localization [GO:0051650]; negative regulation of cilium assembly [GO:1902018]; negative regulation of phosphorylation [GO:0042326]; negative regulation of protein autophosphorylation [GO:0031953]; negative regulation of protein serine/threonine kinase activity [GO:0071901]; phosphorylation [GO:0016310]; podocyte cell migratio…	centrosome [GO:0005813]; cytoplasm [GO:0005737]; cytoplasmic vesicle [GO:0031410]; cytosol [GO:0005829]; lamellipodium [GO:0030027]; nucleus [GO:0005634]; perinuclear region of cytoplasm [GO:0048471]	ATP binding [GO:0005524]; metal ion binding [GO:0046872]; protein kinase activity [GO:0004672]; protein kinase binding [GO:0019901]; protein serine kinase activity [GO:0106310]; protein serine/threonine kinase activity [GO:0004674]; protein serine/threonine/tyrosine kinase activity [GO:0004712]; protein tyrosine kinase activity [GO:0004713]
Q8IYB4	PEX5-related protein (PEX2-related protein) (PEX5-like protein) (Peroxin-5-related protein) (Peroxisome biogenesis factor 5-like) (Tetratricopeptide repeat-containing Rab8b-interacting protein) (Pex5Rp) (TRIP8b)	1	protein import into peroxisome matrix, docking [GO:0016560]; regulation of cAMP-mediated signaling [GO:0043949]	cytosol [GO:0005829]; peroxisomal membrane [GO:0005778]; receptor complex [GO:0043235]	peroxisome matrix targeting signal-1 binding [GO:0005052]; peroxisome targeting sequence binding [GO:0000268]; small GTPase binding [GO:0031267]
Q96N16	Janus kinase and microtubule-interacting protein 1 (GABA-B receptor-binding protein) (Multiple alpha-helices and RNA-linker protein 1) (Marlin-1)	1	cognition [GO:0050890]; protein transport [GO:0015031]	cytoplasm [GO:0005737]; membrane [GO:0016020]; microtubule [GO:0005874]; ribonucleoprotein complex [GO:1990904]	GABA receptor binding [GO:0050811]; kinase binding [GO:0019900]; microtubule binding [GO:0008017]; RNA binding [GO:0003723]
Q99759	Mitogen-activated protein kinase kinase kinase 3 (EC 2.7.11.25) (MAPK/ERK kinase kinase 3) (MEK kinase 3) (MEKK 3)	1	blood vessel development [GO:0001568]; intracellular signal transduction [GO:0035556]; MAPK cascade [GO:0000165]; negative regulation of cellular senescence [GO:2000773]; positive regulation of canonical NF-kappaB signal transduction [GO:0043123]; positive regulation of cell migration involved in sprouting angiogenesis [GO:0090050]; positive regulation of cell proliferation in bone marrow [GO:007…	cytoplasm [GO:0005737]; cytosol [GO:0005829]	ATP binding [GO:0005524]; MAP kinase kinase kinase activity [GO:0004709]; metal ion binding [GO:0046872]; protein kinase activity [GO:0004672]; protein serine kinase activity [GO:0106310]; protein serine/threonine kinase activity [GO:0004674]
Q86VF2	Immunoglobulin-like and fibronectin type III domain-containing protein 1 (EEF1A2-binding protein 1) (KY-interacting protein 1)	2		nucleus [GO:0005634]; Z disc [GO:0030018]
Q66K14	TBC1 domain family member 9B	2		membrane [GO:0016020]	calcium ion binding [GO:0005509]; GTPase activator activity [GO:0005096]
Q13202	Dual specificity protein phosphatase 8 (EC 3.1.3.16) (EC 3.1.3.48) (Dual specificity protein phosphatase hVH-5)	1	dephosphorylation [GO:0016311]; negative regulation of MAPK cascade [GO:0043409]	cytoplasm [GO:0005737]; nucleus [GO:0005634]	MAP kinase tyrosine phosphatase activity [GO:0033550]; MAP kinase tyrosine/serine/threonine phosphatase activity [GO:0017017]; myosin phosphatase activity [GO:0017018]; phosphatase activity [GO:0016791]; protein tyrosine/threonine phosphatase activity [GO:0008330]
Q8IZ69	tRNA (uracil-5-)-methyltransferase homolog A (EC 2.1.1.35) (mRNA (uracil-5-)-methyltransferase TRMT2A) (EC 2.1.1.-)	1	mRNA processing [GO:0006397]	cytosol [GO:0005829]	C-methyltransferase activity [GO:0008169]; RNA binding [GO:0003723]; S-adenosylmethionine-dependent tRNA (m5U54) methyltransferase activity [GO:0030697]
Q9UJ55	MAGE-like protein 2 (Necdin-like protein 1) (Protein nM15)	2	Arp2/3 complex-mediated actin nucleation [GO:0034314]; negative regulation of DNA-templated transcription [GO:0045892]; negative regulation of transcription by RNA polymerase II [GO:0000122]; positive regulation of actin nucleation [GO:0051127]; protein K63-linked ubiquitination [GO:0070534]; regulation of circadian rhythm [GO:0042752]; retrograde transport, endosome to Golgi [GO:0042147]; rhythm…	cytosol [GO:0005829]; early endosome [GO:0005769]; endosome [GO:0005768]; nucleus [GO:0005634]	ubiquitin-protein transferase activity [GO:0004842]
Q14690	Protein RRP5 homolog (NF-kappa-B-binding protein) (NFBP) (Programmed cell death protein 11)	3	rRNA processing [GO:0006364]	cytosol [GO:0005829]; nucleolus [GO:0005730]; nucleoplasm [GO:0005654]; nucleus [GO:0005634]; small-subunit processome [GO:0032040]	NF-kappaB binding [GO:0051059]; RNA binding [GO:0003723]
P17039	Zinc finger protein 30 (Zinc finger protein KOX28)	1	regulation of transcription by RNA polymerase II [GO:0006357]	nucleus [GO:0005634]	DNA-binding transcription factor activity, RNA polymerase II-specific [GO:0000981]; metal ion binding [GO:0046872]; RNA polymerase II cis-regulatory region sequence-specific DNA binding [GO:0000978]
O15287	Fanconi anemia group G protein (Protein FACG) (DNA repair protein XRCC9)	1	DNA damage response [GO:0006974]; DNA repair [GO:0006281]; interstrand cross-link repair [GO:0036297]; mitochondrion organization [GO:0007005]; ovarian follicle development [GO:0001541]; response to radiation [GO:0009314]; spermatid development [GO:0007286]	chromatin [GO:0000785]; cytosol [GO:0005829]; Fanconi anaemia nuclear complex [GO:0043240]; mitochondrion [GO:0005739]; nucleolus [GO:0005730]; nucleoplasm [GO:0005654]; plasma membrane [GO:0005886]	damaged DNA binding [GO:0003684]
P35558	Phosphoenolpyruvate carboxykinase, cytosolic [GTP] (PEPCK-C) (EC 4.1.1.32) (Serine-protein kinase PCK1) (EC 2.7.11.-)	1	cellular hyperosmotic salinity response [GO:0071475]; cellular hypotonic salinity response [GO:0071477]; cellular response to cAMP [GO:0071320]; cellular response to dexamethasone stimulus [GO:0071549]; cellular response to fructose stimulus [GO:0071332]; cellular response to glucagon stimulus [GO:0071377]; cellular response to glucose stimulus [GO:0071333]; cellular response to hypoxia [GO:00714…	cytoplasm [GO:0005737]; cytosol [GO:0005829]; endoplasmic reticulum [GO:0005783]; extracellular exosome [GO:0070062]	carboxylic acid binding [GO:0031406]; GDP binding [GO:0019003]; GTP binding [GO:0005525]; magnesium ion binding [GO:0000287]; manganese ion binding [GO:0030145]; phosphoenolpyruvate carboxykinase (GTP) activity [GO:0004613]; protein serine kinase activity (using GTP as donor) [GO:0106264]
Q9UJV9	Probable ATP-dependent RNA helicase DDX41 (EC 3.6.4.13) (DEAD box protein 41) (DEAD box protein abstrakt homolog)	1	apoptotic process [GO:0006915]; cell differentiation [GO:0030154]; cell population proliferation [GO:0008283]; mRNA splicing, via spliceosome [GO:0000398]	catalytic step 2 spliceosome [GO:0071013]; cytosol [GO:0005829]; membrane [GO:0016020]; nucleoplasm [GO:0005654]; nucleus [GO:0005634]; spliceosomal complex [GO:0005681]	ATP binding [GO:0005524]; ATP hydrolysis activity [GO:0016887]; metal ion binding [GO:0046872]; RNA binding [GO:0003723]; RNA helicase activity [GO:0003724]
Q9Y6J9	TAF6-like RNA polymerase II p300/CBP-associated factor-associated factor 65 kDa subunit 6L (TAF6L) (PCAF-associated factor 65-alpha) (PAF65-alpha)	1	chromatin remodeling [GO:0006338]; positive regulation of DNA-templated transcription [GO:0045893]; regulation of DNA repair [GO:0006282]; regulation of DNA-templated transcription [GO:0006355]; regulation of RNA splicing [GO:0043484]; regulation of somatic stem cell population maintenance [GO:1904672]; regulation of transcription by RNA polymerase II [GO:0006357]; RNA polymerase II preinitiation…	extracellular exosome [GO:0070062]; histone deacetylase complex [GO:0000118]; nucleoplasm [GO:0005654]; nucleus [GO:0005634]; SAGA complex [GO:0000124]; SLIK (SAGA-like) complex [GO:0046695]; transcription factor TFIID complex [GO:0005669]	DNA binding [GO:0003677]; protein heterodimerization activity [GO:0046982]; RNA polymerase II general transcription initiation factor activity [GO:0016251]; transcription coactivator activity [GO:0003713]
A0A1B0GV03	Golgin subfamily A member 6-like protein 7	1		cis-Golgi network [GO:0005801]
Q8IXR9	Uncharacterized protein C12orf56	1
O95671	Probable bifunctional dTTP/UTP pyrophosphatase/methyltransferase protein [Includes: dTTP/UTP pyrophosphatase (dTTPase/UTPase) (EC 3.6.1.9) (Nucleoside triphosphate pyrophosphatase) (Nucleotide pyrophosphatase) (Nucleotide PPase); N-acetylserotonin O-methyltransferase-like protein (ASMTL) (EC 2.1.1.-)]	1	methylation [GO:0032259]; nucleotide metabolic process [GO:0009117]	cytosol [GO:0005829]	dTTP diphosphatase activity [GO:0036218]; nucleoside triphosphate diphosphatase activity [GO:0047429]; O-methyltransferase activity [GO:0008171]; S-adenosylmethionine-dependent methyltransferase activity [GO:0008757]; UTP diphosphatase activity [GO:0036221]
Q2TBA0	Kelch-like protein 40 (Kelch repeat and BTB domain-containing protein 5) (Sarcosynapsin)	1	negative regulation of proteasomal ubiquitin-dependent protein catabolic process [GO:0032435]; negative regulation of protein ubiquitination [GO:0031397]; positive regulation of proteasomal ubiquitin-dependent protein catabolic process [GO:0032436]; positive regulation of protein ubiquitination [GO:0031398]; skeletal muscle fiber development [GO:0048741]; skeletal muscle fiber differentiation [GO…	A band [GO:0031672]; Cul3-RING ubiquitin ligase complex [GO:0031463]; cytoplasm [GO:0005737]; I band [GO:0031674]
Q96EK5	KIF-binding protein (KIF1-binding protein) (Kinesin family binding protein)	1	central nervous system projection neuron axonogenesis [GO:0021952]; in utero embryonic development [GO:0001701]; microtubule cytoskeleton organization [GO:0000226]; mitochondrial transport [GO:0006839]; neuron projection maintenance [GO:1990535]	cytoskeleton [GO:0005856]; mitochondrion [GO:0005739]	kinesin binding [GO:0019894]
Q9H845	Complex I assembly factor ACAD9, mitochondrial (Acyl-CoA dehydrogenase family member 9) (ACAD-9) (EC 1.3.8.-)	1	long-chain fatty acid metabolic process [GO:0001676]; medium-chain fatty acid metabolic process [GO:0051791]; mitochondrial respiratory chain complex I assembly [GO:0032981]	dendrite [GO:0030425]; mitochondrial inner membrane [GO:0005743]; mitochondrial membrane [GO:0031966]; mitochondrion [GO:0005739]; nucleus [GO:0005634]	acyl-CoA dehydrogenase activity [GO:0003995]; flavin adenine dinucleotide binding [GO:0050660]; long-chain-acyl-CoA dehydrogenase activity [GO:0004466]; medium-chain-acyl-CoA dehydrogenase activity [GO:0070991]
Q8WZ60	Kelch-like protein 6	1	B cell receptor signaling pathway [GO:0050853]; germinal center formation [GO:0002467]; response to bacterium [GO:0009617]
Q96MC4	CEP295 N-terminal-like protein (KIAA1731 N-terminal like protein)	1	regulation of centriole replication [GO:0046599]	centriole [GO:0005814]; centrosome [GO:0005813]; cilium [GO:0005929]; cytosol [GO:0005829]	microtubule binding [GO:0008017]
Q8NBF1	Zinc finger protein GLIS1 (GLI-similar 1)	1	cell differentiation [GO:0030154]; negative regulation of transcription by RNA polymerase II [GO:0000122]; positive regulation of transcription by RNA polymerase II [GO:0045944]; regulation of transcription by RNA polymerase II [GO:0006357]	nucleus [GO:0005634]	DNA-binding transcription activator activity, RNA polymerase II-specific [GO:0001228]; DNA-binding transcription factor activity, RNA polymerase II-specific [GO:0000981]; metal ion binding [GO:0046872]; RNA polymerase II cis-regulatory region sequence-specific DNA binding [GO:0000978]; sequence-specific double-stranded DNA binding [GO:1990837]
Q9P2G9	Kelch-like protein 8	1	protein ubiquitination [GO:0016567]; ubiquitin-dependent protein catabolic process [GO:0006511]	Cul3-RING ubiquitin ligase complex [GO:0031463]; nucleoplasm [GO:0005654]
Q9NSK0	Kinesin light chain 4 (KLC 4) (Kinesin-like protein 8)	1	microtubule-based movement [GO:0007018]	cytoplasm [GO:0005737]; kinesin complex [GO:0005871]; microtubule [GO:0005874]	kinesin binding [GO:0019894]
A1YPR0	Zinc finger and BTB domain-containing protein 7C (Affected by papillomavirus DNA integration in ME180 cells protein 1) (APM-1) (Zinc finger and BTB domain-containing protein 36) (Zinc finger protein 857C)	1	negative regulation of cell population proliferation [GO:0008285]; positive regulation of fat cell differentiation [GO:0045600]; positive regulation of transcription by RNA polymerase II [GO:0045944]; regulation of transcription by RNA polymerase II [GO:0006357]	nucleus [GO:0005634]	DNA-binding transcription factor activity, RNA polymerase II-specific [GO:0000981]; metal ion binding [GO:0046872]; RNA polymerase II cis-regulatory region sequence-specific DNA binding [GO:0000978]
O75155	Cullin-associated NEDD8-dissociated protein 2 (Cullin-associated and neddylation-dissociated protein 2) (Epididymis tissue protein Li 169) (TBP-interacting protein of 120 kDa B) (TBP-interacting protein 120B) (p120 CAND2)	2	positive regulation of DNA-templated transcription [GO:0045893]; protein ubiquitination [GO:0016567]; SCF complex assembly [GO:0010265]	cytosol [GO:0005829]; nucleus [GO:0005634]	TBP-class protein binding [GO:0017025]
Q96MX3	Zinc finger protein 48 (Zinc finger protein 553)	1	regulation of transcription by RNA polymerase II [GO:0006357]	nucleus [GO:0005634]	DNA-binding transcription activator activity, RNA polymerase II-specific [GO:0001228]; identical protein binding [GO:0042802]; metal ion binding [GO:0046872]; RNA polymerase II cis-regulatory region sequence-specific DNA binding [GO:0000978]
Q9NZI5	Grainyhead-like protein 1 homolog (Mammalian grainyhead) (NH32) (Transcription factor CP2-like 2) (Transcription factor LBP-32)	1	desmosome organization [GO:0002934]; epidermis development [GO:0008544]; establishment of skin barrier [GO:0061436]; positive regulation of transcription by RNA polymerase II [GO:0045944]; regulation of keratinocyte differentiation [GO:0045616]; regulation of transcription by RNA polymerase II [GO:0006357]	chromatin [GO:0000785]; intracellular membrane-bounded organelle [GO:0043231]; nucleoplasm [GO:0005654]; nucleus [GO:0005634]	chromatin DNA binding [GO:0031490]; DNA-binding transcription activator activity, RNA polymerase II-specific [GO:0001228]; DNA-binding transcription factor activity, RNA polymerase II-specific [GO:0000981]; identical protein binding [GO:0042802]; protein homodimerization activity [GO:0042803]; RNA polymerase II cis-regulatory region sequence-specific DNA binding [GO:0000978]; sequence-specific DN…
Q16134	Electron transfer flavoprotein-ubiquinone oxidoreductase, mitochondrial (ETF-QO) (ETF-ubiquinone oxidoreductase) (EC 1.5.5.1) (Electron-transferring-flavoprotein dehydrogenase) (ETF dehydrogenase)	1	electron transport chain [GO:0022900]; fatty acid beta-oxidation using acyl-CoA dehydrogenase [GO:0033539]; respiratory electron transport chain [GO:0022904]; response to oxidative stress [GO:0006979]	mitochondrial inner membrane [GO:0005743]; mitochondrial matrix [GO:0005759]; mitochondrial membrane [GO:0031966]	4 iron, 4 sulfur cluster binding [GO:0051539]; electron transfer activity [GO:0009055]; electron-transferring-flavoprotein dehydrogenase activity [GO:0004174]; flavin adenine dinucleotide binding [GO:0050660]; metal ion binding [GO:0046872]; oxidoreductase activity [GO:0016491]; quinone binding [GO:0048038]; ubiquinone binding [GO:0048039]
P48382	DNA-binding protein RFX5 (Regulatory factor X 5)	1	negative regulation of transcription by RNA polymerase II [GO:0000122]; positive regulation of MHC class II biosynthetic process [GO:0045348]; positive regulation of transcription by RNA polymerase II [GO:0045944]; regulation of transcription by RNA polymerase II [GO:0006357]	chromatin [GO:0000785]; intracellular membrane-bounded organelle [GO:0043231]; nucleoplasm [GO:0005654]; nucleus [GO:0005634]; RNA polymerase II transcription regulator complex [GO:0090575]	DNA-binding transcription activator activity, RNA polymerase II-specific [GO:0001228]; DNA-binding transcription factor activity, RNA polymerase II-specific [GO:0000981]; RNA polymerase II cis-regulatory region sequence-specific DNA binding [GO:0000978]; RNA polymerase II transcription regulatory region sequence-specific DNA binding [GO:0000977]; sequence-specific DNA binding [GO:0043565]; sequen…
Q8N4N3	Kelch-like protein 36	1	protein ubiquitination [GO:0016567]		cullin family protein binding [GO:0097602]
Q7Z3D6	D-glutamate cyclase, mitochondrial (EC 4.2.1.48)	1	glutamate metabolic process [GO:0006536]	mitochondrial matrix [GO:0005759]	D-glutamate cyclase activity [GO:0047820]
O00411	DNA-directed RNA polymerase, mitochondrial (MtRPOL) (EC 2.7.7.6)	2	mitochondrial transcription [GO:0006390]; transcription initiation at mitochondrial promoter [GO:0006391]	mitochondrial DNA-directed RNA polymerase complex [GO:0034245]; mitochondrial matrix [GO:0005759]; mitochondrial nucleoid [GO:0042645]; mitochondrion [GO:0005739]; protein-containing complex [GO:0032991]	3'-5'-RNA exonuclease activity [GO:0000175]; DNA primase activity [GO:0003896]; DNA-directed 5'-3' RNA polymerase activity [GO:0003899]; mitochondrial promoter sequence-specific DNA binding [GO:0001018]; RNA binding [GO:0003723]; sequence-specific DNA binding [GO:0043565]
O00255	Menin	1	DNA damage response [GO:0006974]; DNA repair [GO:0006281]; MAPK cascade [GO:0000165]; negative regulation of cell cycle [GO:0045786]; negative regulation of cell population proliferation [GO:0008285]; negative regulation of cyclin-dependent protein serine/threonine kinase activity [GO:0045736]; negative regulation of DNA-binding transcription factor activity [GO:0043433]; negative regulation of D…	chromatin [GO:0000785]; chromosome, telomeric region [GO:0000781]; cleavage furrow [GO:0032154]; cytoplasm [GO:0005737]; cytosol [GO:0005829]; endoplasmic reticulum lumen [GO:0005788]; histone methyltransferase complex [GO:0035097]; MLL1 complex [GO:0071339]; MLL1/2 complex [GO:0044665]; nuclear matrix [GO:0016363]; nucleoplasm [GO:0005654]; nucleus [GO:0005634]; protein-containing complex [GO:00…	chromatin binding [GO:0003682]; double-stranded DNA binding [GO:0003690]; four-way junction DNA binding [GO:0000400]; phosphoprotein binding [GO:0051219]; protein-macromolecule adaptor activity [GO:0030674]; R-SMAD binding [GO:0070412]; transcription cis-regulatory region binding [GO:0000976]; Y-form DNA binding [GO:0000403]
Q96CK0	Zinc finger protein 653 (67 kDa zinc finger protein) (Zinc finger protein Zip67)	1	extracellular negative regulation of signal transduction [GO:1900116]; negative regulation of transcription by RNA polymerase II [GO:0000122]; regulation of transcription by RNA polymerase II [GO:0006357]	extracellular region [GO:0005576]; nucleus [GO:0005634]	AF-2 domain binding [GO:0050682]; DNA binding [GO:0003677]; DNA-binding transcription factor binding [GO:0140297]; metal ion binding [GO:0046872]; transcription coregulator activity [GO:0003712]; transcription corepressor activity [GO:0003714]
Q96CM8	Medium-chain acyl-CoA ligase ACSF2, mitochondrial (EC 6.2.1.2)	1	acyl-CoA metabolic process [GO:0006637]; fatty acid metabolic process [GO:0006631]	mitochondrial matrix [GO:0005759]	ATP binding [GO:0005524]; butyrate-CoA ligase activity [GO:0047760]; long-chain fatty acid-CoA ligase activity [GO:0004467]; medium-chain fatty acid-CoA ligase activity [GO:0031956]
A8CG34	Nuclear envelope pore membrane protein POM 121C (Nuclear pore membrane protein 121-2) (POM121-2) (Pore membrane protein of 121 kDa C)	2	mRNA transport [GO:0051028]; protein import into nucleus [GO:0006606]; RNA export from nucleus [GO:0006405]	endoplasmic reticulum membrane [GO:0005789]; nuclear envelope [GO:0005635]; nuclear membrane [GO:0031965]; nuclear pore [GO:0005643]; nucleoplasm [GO:0005654]	nuclear localization sequence binding [GO:0008139]; structural constituent of nuclear pore [GO:0017056]
Q8N554	Zinc finger protein 276 (Zfp-276) (Zinc finger protein 477)	1	regulation of transcription by RNA polymerase II [GO:0006357]	chromosome [GO:0005694]; kinetochore [GO:0000776]; nucleus [GO:0005634]	chromatin insulator sequence binding [GO:0043035]; sequence-specific double-stranded DNA binding [GO:1990837]; zinc ion binding [GO:0008270]
Q4VXU2	Polyadenylate-binding protein 1-like	1		cytoplasmic stress granule [GO:0010494]; cytosol [GO:0005829]; extracellular exosome [GO:0070062]; nucleus [GO:0005634]; ribonucleoprotein complex [GO:1990904]	mRNA 3'-UTR binding [GO:0003730]; poly(A) binding [GO:0008143]; poly(U) RNA binding [GO:0008266]
Q6NYC8	Phostensin (Protein phosphatase 1 F-actin cytoskeleton-targeting subunit) (Protein phosphatase 1 regulatory subunit 18)	1		cytoplasm [GO:0005737]; cytoskeleton [GO:0005856]	actin binding [GO:0003779]; phosphatase binding [GO:0019902]
Q93052	Lipoma-preferred partner (LIM domain-containing preferred translocation partner in lipoma)	1	cell-cell adhesion [GO:0098609]	cytosol [GO:0005829]; focal adhesion [GO:0005925]; nucleus [GO:0005634]; plasma membrane [GO:0005886]; stress fiber [GO:0001725]	metal ion binding [GO:0046872]
Q96G03	Phosphopentomutase (EC 5.4.2.7) (Glucose phosphomutase 2) (Phosphodeoxyribomutase) (Phosphoglucomutase-2) (EC 5.4.2.2)	1	glucose metabolic process [GO:0006006]; glycogen catabolic process [GO:0005980]; purine ribonucleoside salvage [GO:0006166]	cytosol [GO:0005829]; extracellular exosome [GO:0070062]; extracellular region [GO:0005576]; ficolin-1-rich granule lumen [GO:1904813]; secretory granule lumen [GO:0034774]	magnesium ion binding [GO:0000287]; phosphoglucomutase activity [GO:0004614]; phosphopentomutase activity [GO:0008973]
Q96MW5	Conserved oligomeric Golgi complex subunit 8 (COG complex subunit 8) (Component of oligomeric Golgi complex 8)	1	glycosylation [GO:0070085]; Golgi organization [GO:0007030]; intra-Golgi vesicle-mediated transport [GO:0006891]; protein transport [GO:0015031]; retrograde transport, vesicle recycling within Golgi [GO:0000301]	Golgi apparatus [GO:0005794]; Golgi membrane [GO:0000139]; Golgi transport complex [GO:0017119]; membrane [GO:0016020]; trans-Golgi network membrane [GO:0032588]
Q96Q07	BTB/POZ domain-containing protein 9	1	adult locomotory behavior [GO:0008344]; circadian behavior [GO:0048512]; circadian sleep/wake cycle, non-REM sleep [GO:0042748]; long-term memory [GO:0007616]; modulation of chemical synaptic transmission [GO:0050804]; multicellular organismal-level iron ion homeostasis [GO:0060586]; regulation of synaptic vesicle endocytosis [GO:1900242]; sensory perception of temperature stimulus [GO:0050951]; …	cytoplasm [GO:0005737]; glutamatergic synapse [GO:0098978]
O94955	Rho-related BTB domain-containing protein 3 (EC 3.6.1.-)	1	male gonad development [GO:0008584]; proteasome-mediated ubiquitin-dependent protein catabolic process [GO:0043161]; regulation of proteolysis [GO:0030162]; retrograde transport, endosome to Golgi [GO:0042147]	cytoplasm [GO:0005737]; cytosol [GO:0005829]; extracellular exosome [GO:0070062]; trans-Golgi network membrane [GO:0032588]	ATP binding [GO:0005524]; ATP hydrolysis activity [GO:0016887]; GTPase activity [GO:0003924]; small GTPase binding [GO:0031267]; ubiquitin protein ligase binding [GO:0031625]
Q9BV73	Centrosome-associated protein CEP250 (250 kDa centrosomal protein) (Cep250) (Centrosomal Nek2-associated protein 1) (C-Nap1) (Centrosomal protein 2)	4	centriole-centriole cohesion [GO:0010457]; cilium assembly [GO:0060271]; detection of light stimulus involved in visual perception [GO:0050908]; mitotic cell cycle [GO:0000278]; non-motile cilium assembly [GO:1905515]; positive regulation of protein localization to centrosome [GO:1904781]; protein localization [GO:0008104]; protein localization to centrosome [GO:0071539]; protein localization to …	centriole [GO:0005814]; centrosome [GO:0005813]; ciliary basal body [GO:0036064]; cytosol [GO:0005829]; extracellular exosome [GO:0070062]; microtubule organizing center [GO:0005815]; perinuclear region of cytoplasm [GO:0048471]; photoreceptor inner segment [GO:0001917]; photoreceptor outer segment [GO:0001750]; protein-containing complex [GO:0032991]	protein domain specific binding [GO:0019904]
P16415	Zinc finger protein 823 (Zinc finger protein ZFP-36)	1	regulation of transcription by RNA polymerase II [GO:0006357]	nucleus [GO:0005634]	DNA-binding transcription factor activity, RNA polymerase II-specific [GO:0000981]; metal ion binding [GO:0046872]; RNA polymerase II transcription regulatory region sequence-specific DNA binding [GO:0000977]
Q5HYK9	Zinc finger protein 667	1	regulation of transcription by RNA polymerase II [GO:0006357]	nucleus [GO:0005634]	DNA-binding transcription factor activity [GO:0003700]; metal ion binding [GO:0046872]; RNA polymerase II cis-regulatory region sequence-specific DNA binding [GO:0000978]
Q7Z3V5	Zinc finger protein 571	1	regulation of transcription by RNA polymerase II [GO:0006357]	nucleus [GO:0005634]	DNA-binding transcription factor activity, RNA polymerase II-specific [GO:0000981]; metal ion binding [GO:0046872]; RNA polymerase II cis-regulatory region sequence-specific DNA binding [GO:0000978]
Q8IWF6	Protein DENND6A (DENN domain-containing protein 6A)	1	positive regulation of cell-cell adhesion mediated by cadherin [GO:2000049]	cytoplasm [GO:0005737]; cytosol [GO:0005829]; intracellular membrane-bounded organelle [GO:0043231]; recycling endosome [GO:0055037]	guanyl-nucleotide exchange factor activity [GO:0005085]
Q676U5	Autophagy-related protein 16-1 (APG16-like 1)	1	autophagosome assembly [GO:0000045]; C-terminal protein lipidation [GO:0006501]; corpus callosum development [GO:0022038]; defense response to virus [GO:0051607]; hippocampus development [GO:0021766]; lysosomal microautophagy [GO:0016237]; macroautophagy [GO:0016236]; negative stranded viral RNA replication [GO:0039689]; positive regulation of autophagy [GO:0010508]; protein localization to phago…	Atg12-Atg5-Atg16 complex [GO:0034274]; autophagosome [GO:0005776]; autophagosome membrane [GO:0000421]; axoneme [GO:0005930]; cytosol [GO:0005829]; endolysosome membrane [GO:0036020]; phagophore assembly site membrane [GO:0034045]; sperm midpiece [GO:0097225]; vacuole-isolation membrane contact site [GO:0120095]	GTPase binding [GO:0051020]; identical protein binding [GO:0042802]; protein-membrane adaptor activity [GO:0043495]; ubiquitin-like protein transferase activity [GO:0019787]
Q9H9F9	Actin-related protein 5 (hARP5) (Sarcoma antigen NY-SAR-16)	1	chromatin remodeling [GO:0006338]; DNA recombination [GO:0006310]; double-strand break repair [GO:0006302]; positive regulation of DNA repair [GO:0045739]; positive regulation of DNA-templated transcription [GO:0045893]; positive regulation of telomere maintenance in response to DNA damage [GO:1904507]; regulation of cell cycle [GO:0051726]; regulation of chromosome organization [GO:0033044]; reg…	cytoplasm [GO:0005737]; Ino80 complex [GO:0031011]; nucleoplasm [GO:0005654]; nucleus [GO:0005634]
P36915	Guanine nucleotide-binding protein-like 1 (GTP-binding protein HSR1)	1	DNA damage response [GO:0006974]; signal transduction [GO:0007165]; T cell mediated immunity [GO:0002456]	extracellular space [GO:0005615]; nucleus [GO:0005634]	GTP binding [GO:0005525]; GTPase activity [GO:0003924]; structural molecule activity [GO:0005198]
O75083	WD repeat-containing protein 1 (Actin-interacting protein 1) (AIP1) (NORI-1)	1	actin filament depolymerization [GO:0030042]; actin filament fragmentation [GO:0030043]; apical junction assembly [GO:0043297]; cortical cytoskeleton organization [GO:0030865]; establishment of planar polarity of follicular epithelium [GO:0042247]; locomotion [GO:0040011]; maintenance of epithelial cell apical/basal polarity [GO:0045199]; neutrophil mediated immunity [GO:0002446]; neutrophil migr…	cell junction [GO:0030054]; cell projection [GO:0042995]; cell-cell junction [GO:0005911]; cortical actin cytoskeleton [GO:0030864]; cytosol [GO:0005829]; extracellular exosome [GO:0070062]; extracellular region [GO:0005576]; plasma membrane [GO:0005886]; podosome [GO:0002102]	actin filament binding [GO:0051015]
Q6ZTN6	Ankyrin repeat domain-containing protein 13D	1	negative regulation of receptor internalization [GO:0002091]	cytoplasm [GO:0005737]; late endosome [GO:0005770]; perinuclear region of cytoplasm [GO:0048471]; plasma membrane [GO:0005886]	ubiquitin-dependent protein binding [GO:0140036]
Q96EA4	Protein Spindly (hSpindly) (Arsenite-related gene 1 protein) (Coiled-coil domain-containing protein 99) (Rhabdomyosarcoma antigen MU-RMS-40.4A) (Spindle apparatus coiled-coil domain-containing protein 1)	1	cell division [GO:0051301]; cell migration [GO:0016477]; establishment of mitotic spindle orientation [GO:0000132]; mitotic metaphase chromosome alignment [GO:0007080]; mitotic spindle assembly checkpoint signaling [GO:0007094]; protein localization to kinetochore [GO:0034501]	cytosol [GO:0005829]; microtubule organizing center [GO:0005815]; nucleus [GO:0005634]; outer kinetochore [GO:0000940]; spindle pole [GO:0000922]	enzyme binding [GO:0019899]; kinetochore binding [GO:0043515]
Q9GZS0	Dynein axonemal intermediate chain 2 (Axonemal dynein intermediate chain 2)	1	cilium assembly [GO:0060271]; cilium movement [GO:0003341]; determination of left/right symmetry [GO:0007368]; outer dynein arm assembly [GO:0036158]	axonemal dynein complex [GO:0005858]; axoneme [GO:0005930]; dynein axonemal particle [GO:0120293]; external side of plasma membrane [GO:0009897]; microtubule [GO:0005874]; outer dynein arm [GO:0036157]; sperm flagellum [GO:0036126]	dynein heavy chain binding [GO:0045504]; dynein light chain binding [GO:0045503]; microtubule motor activity [GO:0003777]
Q5T8A7	Protein phosphatase 1 regulatory subunit 26	2		nucleolus [GO:0005730]	protein phosphatase inhibitor activity [GO:0004864]
Q96M94	Kelch-like protein 15	1	negative regulation of double-strand break repair via homologous recombination [GO:2000042]; nuclear protein quality control by the ubiquitin-proteasome system [GO:0071630]; protein ubiquitination [GO:0016567]; ubiquitin-dependent protein catabolic process [GO:0006511]	Cul3-RING ubiquitin ligase complex [GO:0031463]; nucleus [GO:0005634]	ubiquitin ligase-substrate adaptor activity [GO:1990756]
Q96RE9	Zinc finger protein 300	1	positive regulation of transcription by RNA polymerase II [GO:0045944]; regulation of transcription by RNA polymerase II [GO:0006357]	nuclear body [GO:0016604]; nucleolus [GO:0005730]; nucleoplasm [GO:0005654]; nucleus [GO:0005634]	DNA-binding transcription activator activity, RNA polymerase II-specific [GO:0001228]; DNA-binding transcription factor activity, RNA polymerase II-specific [GO:0000981]; metal ion binding [GO:0046872]; RNA polymerase II cis-regulatory region sequence-specific DNA binding [GO:0000978]; sequence-specific DNA binding [GO:0043565]
Q14929	Zinc finger protein 169	1	negative regulation of transcription by RNA polymerase II [GO:0000122]	nucleus [GO:0005634]	DNA-binding transcription repressor activity, RNA polymerase II-specific [GO:0001227]; metal ion binding [GO:0046872]; RNA polymerase II transcription regulatory region sequence-specific DNA binding [GO:0000977]
Q8N6Q8	Probable methyltransferase-like protein 25 (EC 2.1.1.-)	1	methylation [GO:0032259]		S-adenosylmethionine-dependent methyltransferase activity [GO:0008757]
Q9BY89	Uncharacterized protein KIAA1671	3
O94983	Calmodulin-binding transcription activator 2	2	cardiac muscle hypertrophy in response to stress [GO:0014898]; positive regulation of transcription by RNA polymerase II [GO:0045944]; regulation of transcription by RNA polymerase II [GO:0006357]	chromatin [GO:0000785]; nucleus [GO:0005634]	chromatin binding [GO:0003682]; double-stranded DNA binding [GO:0003690]; histone deacetylase binding [GO:0042826]; sequence-specific DNA binding [GO:0043565]; transcription coactivator activity [GO:0003713]; transcription coregulator activity [GO:0003712]
P30154	Serine/threonine-protein phosphatase 2A 65 kDa regulatory subunit A beta isoform (PP2A subunit A isoform PR65-beta) (PP2A subunit A isoform R1-beta)	1	apoptotic process involved in morphogenesis [GO:0060561]; positive regulation of extrinsic apoptotic signaling pathway in absence of ligand [GO:2001241]	cytoplasm [GO:0005737]; extracellular exosome [GO:0070062]; membrane raft [GO:0045121]; protein phosphatase type 2A complex [GO:0000159]	protein phosphatase regulator activity [GO:0019888]
Q92630	Dual specificity tyrosine-phosphorylation-regulated kinase 2 (EC 2.7.12.1)	1	DNA damage response [GO:0006974]; intrinsic apoptotic signaling pathway in response to DNA damage by p53 class mediator [GO:0042771]; negative regulation of calcineurin-NFAT signaling cascade [GO:0070885]; positive regulation of glycogen biosynthetic process [GO:0045725]; protein phosphorylation [GO:0006468]; regulation of signal transduction by p53 class mediator [GO:1901796]; smoothened signali…	cytoplasm [GO:0005737]; cytoskeleton [GO:0005856]; cytosol [GO:0005829]; nucleoplasm [GO:0005654]; nucleus [GO:0005634]; ribonucleoprotein complex [GO:1990904]; ubiquitin ligase complex [GO:0000151]	ATP binding [GO:0005524]; magnesium ion binding [GO:0000287]; manganese ion binding [GO:0030145]; protein serine kinase activity [GO:0106310]; protein serine/threonine kinase activity [GO:0004674]; protein serine/threonine/tyrosine kinase activity [GO:0004712]; protein tyrosine kinase activity [GO:0004713]
Q8IWN7	Retinitis pigmentosa 1-like 1 protein	4	axoneme assembly [GO:0035082]; intracellular signal transduction [GO:0035556]; photoreceptor cell development [GO:0042461]; photoreceptor cell maintenance [GO:0045494]; retina development in camera-type eye [GO:0060041]; visual perception [GO:0007601]	axoneme [GO:0005930]; microtubule [GO:0005874]; photoreceptor connecting cilium [GO:0032391]; photoreceptor outer segment [GO:0001750]
Q96PN7	Transcriptional-regulating factor 1 (Breast cancer anti-estrogen resistance 2) (Transcriptional-regulating protein 132) (Zinc finger protein rapa) (Zinc finger transcription factor TReP-132)	2	cellular response to progesterone stimulus [GO:0071393]; negative regulation of DNA-templated transcription [GO:0045892]; positive regulation of DNA-templated transcription [GO:0045893]; positive regulation of transcription by RNA polymerase II [GO:0045944]; progesterone receptor signaling pathway [GO:0050847]; regulation of transcription by RNA polymerase II [GO:0006357]	cytosol [GO:0005829]; fibrillar center [GO:0001650]; histone deacetylase complex [GO:0000118]; nucleoplasm [GO:0005654]; nucleus [GO:0005634]; transcription regulator complex [GO:0005667]	DNA binding [GO:0003677]; metal ion binding [GO:0046872]; nuclear progesterone receptor binding [GO:0033142]; nuclear receptor coactivator activity [GO:0030374]; transcription coactivator activity [GO:0003713]; transcription coactivator binding [GO:0001223]; transcription corepressor activity [GO:0003714]
Q5JYT7	Uncharacterized protein KIAA1755	2	axon guidance [GO:0007411]	cytoplasm [GO:0005737]; extrinsic component of membrane [GO:0019898]; plasma membrane [GO:0005886]	guanyl-nucleotide exchange factor activity [GO:0005085]
O95402	Mediator of RNA polymerase II transcription subunit 26 (Activator-recruited cofactor 70 kDa component) (ARC70) (Cofactor required for Sp1 transcriptional activation subunit 7) (CRSP complex subunit 7) (Mediator complex subunit 26) (Transcriptional coactivator CRSP70)	1	positive regulation of gene expression [GO:0010628]; positive regulation of transcription elongation by RNA polymerase II [GO:0032968]; positive regulation of transcription initiation by RNA polymerase II [GO:0060261]; regulation of transcription by RNA polymerase II [GO:0006357]; RNA polymerase II preinitiation complex assembly [GO:0051123]; transcription initiation at RNA polymerase II promoter…	core mediator complex [GO:0070847]; mediator complex [GO:0016592]; nucleoplasm [GO:0005654]; nucleus [GO:0005634]	transcription coactivator activity [GO:0003713]; transcription coregulator activity [GO:0003712]
Q5TA45	Integrator complex subunit 11 (Int11) (EC 3.1.27.-) (Cleavage and polyadenylation-specific factor 3-like protein) (CPSF3-like protein) (Protein related to CPSF subunits of 68 kDa) (RC-68)	1	regulation of transcription elongation by RNA polymerase II [GO:0034243]; snRNA processing [GO:0016180]	blood microparticle [GO:0072562]; cytoplasm [GO:0005737]; cytosol [GO:0005829]; integrator complex [GO:0032039]; nucleoplasm [GO:0005654]; nucleus [GO:0005634]	RNA endonuclease activity [GO:0004521]

## Sheet: MP sequon proteins
Uniprot Accession	Protein name	Sequon counts	Gene Ontology (biological process)	Gene Ontology (cellular component)	Gene Ontology (molecular function)
O60423	Phospholipid-transporting ATPase IK (EC 7.6.2.1) (ATPase class I type 8B member 3)	1	binding of sperm to zona pellucida [GO:0007339]; establishment of localization in cell [GO:0051649]; Golgi organization [GO:0007030]; phospholipid translocation [GO:0045332]	acrosomal membrane [GO:0002080]; endoplasmic reticulum membrane [GO:0005789]; membrane [GO:0016020]; phospholipid-translocating ATPase complex [GO:1990531]; plasma membrane [GO:0005886]; trans-Golgi network [GO:0005802]	ATP binding [GO:0005524]; ATP hydrolysis activity [GO:0016887]; ATPase-coupled intramembrane lipid transporter activity [GO:0140326]; magnesium ion binding [GO:0000287]; phosphatidylserine floppase activity [GO:0090556]
Q9UL54	Serine/threonine-protein kinase TAO2 (EC 2.7.11.1) (Kinase from chicken homolog C) (hKFC-C) (Prostate-derived sterile 20-like kinase 1) (PSK-1) (PSK1) (Prostate-derived STE20-like kinase 1) (Thousand and one amino acid protein kinase 2)	1	actin cytoskeleton organization [GO:0030036]; activation of protein kinase activity [GO:0032147]; apoptotic process [GO:0006915]; axonogenesis [GO:0007409]; basal dendrite arborization [GO:0150020]; basal dendrite morphogenesis [GO:0150019]; cell migration [GO:0016477]; DNA damage response [GO:0006974]; focal adhesion assembly [GO:0048041]; mitotic G2 DNA damage checkpoint signaling [GO:0007095];…	actin cytoskeleton [GO:0015629]; axon [GO:0030424]; axonal growth cone [GO:0044295]; cytoplasm [GO:0005737]; cytoplasmic vesicle [GO:0031410]; cytoplasmic vesicle membrane [GO:0030659]; cytosol [GO:0005829]; dendritic growth cone [GO:0044294]; neuron projection [GO:0043005]; nucleolus [GO:0005730]; nucleoplasm [GO:0005654]; receptor complex [GO:0043235]	ATP binding [GO:0005524]; MAP kinase kinase kinase activity [GO:0004709]; mitogen-activated protein kinase kinase binding [GO:0031434]; neuropilin binding [GO:0038191]; protein serine kinase activity [GO:0106310]; protein serine/threonine kinase activator activity [GO:0043539]; protein serine/threonine kinase activity [GO:0004674]; tau protein binding [GO:0048156]; tau-protein kinase activity [GO…
Q9HCE9	Anoctamin-8 (Transmembrane protein 16H)	1	chloride transmembrane transport [GO:1902476]; chloride transport [GO:0006821]; monoatomic ion transmembrane transport [GO:0034220]	endoplasmic reticulum lumen [GO:0005788]; plasma membrane [GO:0005886]	chloride channel activity [GO:0005254]; intracellular calcium activated chloride channel activity [GO:0005229]
P48751	Anion exchange protein 3 (AE 3) (Anion exchanger 3) (CAE3/BAE3) (Cardiac/brain band 3-like protein) (Neuronal band 3-like protein) (Solute carrier family 4 member 3)	1	bicarbonate transport [GO:0015701]; cardiac conduction [GO:0061337]; cardiac muscle cell action potential [GO:0086001]; pH reduction [GO:0045851]; regulation of cardiac muscle cell action potential [GO:0098901]; regulation of intracellular pH [GO:0051453]; transmembrane transport [GO:0055085]; transport across blood-brain barrier [GO:0150104]	external side of plasma membrane [GO:0009897]; membrane [GO:0016020]; plasma membrane [GO:0005886]	bicarbonate transmembrane transporter activity [GO:0015106]; chloride:bicarbonate antiporter activity [GO:0140900]; solute:inorganic anion antiporter activity [GO:0005452]; transmembrane transporter activity [GO:0022857]
P98198	Phospholipid-transporting ATPase ID (EC 7.6.2.1) (ATPase class I type 8B member 2) (P4-ATPase flippase complex alpha subunit ATP8B2)	1	Golgi organization [GO:0007030]; monoatomic ion transmembrane transport [GO:0034220]; phospholipid translocation [GO:0045332]	cytosol [GO:0005829]; endoplasmic reticulum membrane [GO:0005789]; Golgi apparatus [GO:0005794]; nucleolus [GO:0005730]; phospholipid-translocating ATPase complex [GO:1990531]; plasma membrane [GO:0005886]; trans-Golgi network [GO:0005802]	ATP binding [GO:0005524]; ATP hydrolysis activity [GO:0016887]; ATPase-coupled intramembrane lipid transporter activity [GO:0140326]; magnesium ion binding [GO:0000287]; phosphatidylcholine flippase activity [GO:0140345]; phosphatidylcholine floppase activity [GO:0090554]
A0A1B0GUW6	Uncharacterized protein SPEM3	1	flagellated sperm motility [GO:0030317]; sperm individualization [GO:0007291]	cytoplasm [GO:0005737]; membrane [GO:0016020]
Q9H6A9	Pecanex-like protein 3 (Pecanex homolog protein 3)	2		membrane [GO:0016020]
Q6DN14	Multiple C2 and transmembrane domain-containing protein 1	1	calcium-mediated signaling [GO:0019722]; negative regulation of cell migration [GO:0030336]; negative regulation of endocytosis [GO:0045806]; negative regulation of response to oxidative stress [GO:1902883]; regulation of neuronal synaptic plasticity [GO:0048168]; regulation of neurotransmitter secretion [GO:0046928]	endoplasmic reticulum membrane [GO:0005789]; membrane [GO:0016020]; recycling endosome [GO:0055037]; synaptic vesicle membrane [GO:0030672]	calcium ion binding [GO:0005509]
P57679	EvC complex member EVC (DWF-1) (Ellis-van Creveld syndrome protein)	1	cartilage development [GO:0051216]; endochondral bone growth [GO:0003416]; muscle organ development [GO:0007517]; positive regulation of smoothened signaling pathway [GO:0045880]; skeletal system development [GO:0001501]; smoothened signaling pathway [GO:0007224]	ciliary basal body [GO:0036064]; ciliary membrane [GO:0060170]; cilium [GO:0005929]; cytoplasm [GO:0005737]; plasma membrane protein complex [GO:0098797]
O60840	Voltage-dependent L-type calcium channel subunit alpha-1F (Voltage-gated calcium channel subunit alpha Cav1.4)	2	calcium ion import across plasma membrane [GO:0098703]; detection of light stimulus involved in visual perception [GO:0050908]; negative regulation of voltage-gated calcium channel activity [GO:1901386]; regulation of monoatomic ion transmembrane transport [GO:0034765]; visual perception [GO:0007601]	membrane [GO:0016020]; perikaryon [GO:0043204]; photoreceptor outer segment [GO:0001750]; voltage-gated calcium channel complex [GO:0005891]	high voltage-gated calcium channel activity [GO:0008331]; metal ion binding [GO:0046872]; voltage-gated calcium channel activity [GO:0005245]
Q6ZMZ3	Nesprin-3 (KASH domain-containing protein 3) (KASH3) (Nuclear envelope spectrin repeat protein 3)	1	cytoskeleton organization [GO:0007010]; establishment of protein localization to membrane [GO:0090150]; nuclear migration [GO:0007097]; regulation of cell shape [GO:0008360]	cytoplasm [GO:0005737]; meiotic nuclear membrane microtubule tethering complex [GO:0034993]; membrane [GO:0016020]; nuclear envelope [GO:0005635]; nuclear membrane [GO:0031965]; nuclear outer membrane [GO:0005640]; rough endoplasmic reticulum [GO:0005791]	actin filament binding [GO:0051015]; cytoskeleton-nuclear membrane anchor activity [GO:0140444]
P19021	Peptidyl-glycine alpha-amidating monooxygenase (PAM) [Includes: Peptidylglycine alpha-hydroxylating monooxygenase (PHM) (EC 1.14.17.3); Peptidyl-alpha-hydroxyglycine alpha-amidating lyase (EC 4.3.2.5) (Peptidylamidoglycolate lyase) (PAL)]	1	fatty acid primary amide biosynthetic process [GO:0062112]; peptide amidation [GO:0001519]; response to zinc ion [GO:0010043]	extracellular exosome [GO:0070062]; extracellular region [GO:0005576]; membrane [GO:0016020]; secretory granule membrane [GO:0030667]; transport vesicle membrane [GO:0030658]	calcium ion binding [GO:0005509]; copper ion binding [GO:0005507]; L-ascorbic acid binding [GO:0031418]; peptidylamidoglycolate lyase activity [GO:0004598]; peptidylglycine monooxygenase activity [GO:0004504]; zinc ion binding [GO:0008270]
O75185	Calcium-transporting ATPase type 2C member 2 (ATPase 2C2) (EC 7.2.2.10) (Ca(2+)/Mn(2+)-ATPase 2C2) (Secretory pathway Ca(2+)-transporting ATPase type 2) (SPCA2)	1	calcium ion transmembrane transport [GO:0070588]; intracellular calcium ion homeostasis [GO:0006874]; mammary gland epithelium development [GO:0061180]; manganese ion transport [GO:0006828]; positive regulation of calcium ion import [GO:0090280]; protein localization to plasma membrane [GO:0072659]	basolateral plasma membrane [GO:0016323]; cytoplasmic side of plasma membrane [GO:0009898]; cytoplasmic vesicle [GO:0031410]; endoplasmic reticulum [GO:0005783]; Golgi membrane [GO:0000139]; perinuclear region of cytoplasm [GO:0048471]; plasma membrane [GO:0005886]; trans-Golgi network membrane [GO:0032588]	ATP binding [GO:0005524]; ATP hydrolysis activity [GO:0016887]; metal ion binding [GO:0046872]; P-type calcium transporter activity [GO:0005388]; P-type manganese transporter activity [GO:0140613]
Q76MJ5	Serine/threonine-protein kinase/endoribonuclease IRE2 (Endoplasmic reticulum-to-nucleus signaling 2) (Inositol-requiring protein 2) (hIRE2p) (Ire1-beta) (IRE1b) [Includes: Serine/threonine-protein kinase (EC 2.7.11.1); Endoribonuclease (EC 3.1.26.-)]	1	apoptotic chromosome condensation [GO:0030263]; intrinsic apoptotic signaling pathway in response to endoplasmic reticulum stress [GO:0070059]; IRE1-mediated unfolded protein response [GO:0036498]; mRNA processing [GO:0006397]; negative regulation of DNA-templated transcription [GO:0045892]; protein phosphorylation [GO:0006468]; response to endoplasmic reticulum stress [GO:0034976]; rRNA cataboli…	cytosol [GO:0005829]; endoplasmic reticulum [GO:0005783]; endoplasmic reticulum quality control compartment [GO:0044322]; IRE1-TRAF2-ASK1 complex [GO:1990604]	ATP binding [GO:0005524]; endonuclease activity [GO:0004519]; magnesium ion binding [GO:0000287]; protein serine kinase activity [GO:0106310]; protein serine/threonine kinase activity [GO:0004674]; RNA endonuclease activity [GO:0004521]; unfolded protein binding [GO:0051082]
C9JH25	Proline-rich transmembrane protein 4	1		membrane [GO:0016020]
A9Z1Z3	Fer-1-like protein 4	2	regulation of neurotransmitter secretion [GO:0046928]	synaptic vesicle membrane [GO:0030672]	calcium ion binding [GO:0005509]
Q9UL51	Potassium/sodium hyperpolarization-activated cyclic nucleotide-gated channel 2 (Brain cyclic nucleotide-gated channel 2) (BCNG-2)	1	cell-cell signaling [GO:0007267]; cellular response to cAMP [GO:0071320]; cellular response to cGMP [GO:0071321]; membrane depolarization during cardiac muscle cell action potential [GO:0086012]; potassium ion import across plasma membrane [GO:1990573]; potassium ion transmembrane transport [GO:0071805]; regulation of membrane depolarization [GO:0003254]; regulation of membrane potential [GO:0042…	axon [GO:0030424]; dendrite [GO:0030425]; HCN channel complex [GO:0098855]; plasma membrane [GO:0005886]; voltage-gated potassium channel complex [GO:0008076]	cAMP binding [GO:0030552]; identical protein binding [GO:0042802]; intracellular cAMP-activated cation channel activity [GO:0005222]; voltage-gated potassium channel activity [GO:0005249]; voltage-gated sodium channel activity [GO:0005248]
O43525	Potassium voltage-gated channel subfamily KQT member 3 (KQT-like 3) (Potassium channel subunit alpha KvLQT3) (Voltage-gated potassium channel subunit Kv7.3)	1	action potential initiation [GO:0099610]; apoptosome assembly [GO:0097314]; cellular response to calcium ion [GO:0071277]; cellular response to xenobiotic stimulus [GO:0071466]; chemical synaptic transmission [GO:0007268]; excitatory chemical synaptic transmission [GO:0098976]; gene expression [GO:0010467]; inhibitory chemical synaptic transmission [GO:0098977]; membrane hyperpolarization [GO:006…	axon initial segment [GO:0043194]; cell surface [GO:0009986]; mitochondrion [GO:0005739]; node of Ranvier [GO:0033268]; plasma membrane [GO:0005886]; synapse [GO:0045202]; voltage-gated potassium channel complex [GO:0008076]	calmodulin binding [GO:0005516]; voltage-gated potassium channel activity [GO:0005249]
Q9NXE4	Sphingomyelin phosphodiesterase 4 (EC 3.1.4.12) (Neutral sphingomyelinase 3) (nSMase-3) (nSMase3) (Neutral sphingomyelinase III)	1	cellular response to tumor necrosis factor [GO:0071356]; ceramide biosynthetic process [GO:0046513]; endoplasmic reticulum organization [GO:0007029]; glycerophospholipid catabolic process [GO:0046475]; sphingomyelin catabolic process [GO:0006685]	endoplasmic reticulum [GO:0005783]; endoplasmic reticulum membrane [GO:0005789]; Golgi apparatus [GO:0005794]; Golgi membrane [GO:0000139]; nuclear envelope [GO:0005635]; nuclear outer membrane [GO:0005640]; sarcolemma [GO:0042383]; trans-Golgi network [GO:0005802]	metal ion binding [GO:0046872]; sphingomyelin phosphodiesterase activity [GO:0004767]; sphingomyelin phosphodiesterase D activity [GO:0050290]
Q13724	Mannosyl-oligosaccharide glucosidase (EC 3.2.1.106) (Processing A-glucosidase I)	1	oligosaccharide metabolic process [GO:0009311]; protein folding [GO:0006457]; protein N-linked glycosylation [GO:0006487]; viral protein processing [GO:0019082]	endoplasmic reticulum [GO:0005783]; endoplasmic reticulum membrane [GO:0005789]; extracellular exosome [GO:0070062]; membrane [GO:0016020]	Glc3Man9GlcNAc2 oligosaccharide glucosidase activity [GO:0004573]; glucosidase activity [GO:0015926]
Q8N394	Protein O-mannosyl-transferase TMTC2 (EC 2.4.1.109) (Transmembrane and TPR repeat-containing protein 2)	1	calcium ion homeostasis [GO:0055074]; protein O-linked mannosylation [GO:0035269]	endoplasmic reticulum [GO:0005783]; endoplasmic reticulum membrane [GO:0005789]	dolichyl-phosphate-mannose-protein mannosyltransferase activity [GO:0004169]; mannosyltransferase activity [GO:0000030]
Q8TCG5	Carnitine O-palmitoyltransferase 1, brain isoform (CPT1-B) (EC 2.3.1.21) (CPT IC) (Carnitine O-palmitoyltransferase I, brain isoform) (CPTI-B) (Carnitine palmitoyltransferase 1C)	1	carnitine metabolic process [GO:0009437]; fatty acid beta-oxidation [GO:0006635]; fatty acid metabolic process [GO:0006631]; regulation of postsynaptic membrane neurotransmitter receptor levels [GO:0099072]	AMPA glutamate receptor complex [GO:0032281]; axon [GO:0030424]; dendrite [GO:0030425]; endoplasmic reticulum [GO:0005783]; endoplasmic reticulum membrane [GO:0005789]; glutamatergic synapse [GO:0098978]; mitochondrial outer membrane [GO:0005741]; mitochondrion [GO:0005739]; postsynapse [GO:0098794]	carnitine O-palmitoyltransferase activity [GO:0004095]
Q9Y4W6	AFG3-like protein 2 (EC 3.4.24.-) (Paraplegin-like protein)	1	axonogenesis [GO:0007409]; calcium import into the mitochondrion [GO:0036444]; cristae formation [GO:0042407]; membrane protein proteolysis [GO:0033619]; mitochondrial calcium ion homeostasis [GO:0051560]; mitochondrial fusion [GO:0008053]; mitochondrial protein processing [GO:0034982]; muscle cell development [GO:0055001]; myelination [GO:0042552]; nerve development [GO:0021675]; neuromuscular j…	m-AAA complex [GO:0005745]; mitochondrial inner membrane [GO:0005743]; mitochondrion [GO:0005739]	ATP binding [GO:0005524]; ATP hydrolysis activity [GO:0016887]; ATP-dependent peptidase activity [GO:0004176]; metalloendopeptidase activity [GO:0004222]; metallopeptidase activity [GO:0008237]; unfolded protein binding [GO:0051082]; zinc ion binding [GO:0008270]
Q9UQ90	Paraplegin (EC 3.4.24.-) (Cell matrix adhesion regulator) (Spastic paraplegia 7 protein)	1	anterograde axonal transport [GO:0008089]; mitochondrial outer membrane permeabilization involved in programmed cell death [GO:1902686]; mitochondrial protein processing [GO:0034982]; nervous system development [GO:0007399]; proteolysis [GO:0006508]; regulation of mitochondrial membrane permeability [GO:0046902]	axon cytoplasm [GO:1904115]; m-AAA complex [GO:0005745]; mitochondrial inner membrane [GO:0005743]; mitochondrial permeability transition pore complex [GO:0005757]; mitochondrion [GO:0005739]	ATP binding [GO:0005524]; ATP hydrolysis activity [GO:0016887]; ATP-dependent peptidase activity [GO:0004176]; metalloendopeptidase activity [GO:0004222]; peptidase activity [GO:0008233]; unfolded protein binding [GO:0051082]; zinc ion binding [GO:0008270]
Q8TAD4	Proton-coupled zinc antiporter SLC30A5 (Solute carrier family 30 member 5) (Zinc transporter 5) (ZnT-5) (ZnT-like transporter 1) (hZTL1)	1	cobalt ion transport [GO:0006824]; GPI anchor biosynthetic process [GO:0006506]; insulin processing [GO:0030070]; intracellular zinc ion homeostasis [GO:0006882]; response to zinc ion [GO:0010043]; zinc ion import across plasma membrane [GO:0071578]; zinc ion import into Golgi lumen [GO:1904257]; zinc ion import into organelle [GO:0062111]; zinc ion transmembrane transport [GO:0071577]; zinc ion …	apical plasma membrane [GO:0016324]; cytoplasmic vesicle [GO:0031410]; endoplasmic reticulum membrane [GO:0005789]; ER to Golgi transport vesicle membrane [GO:0012507]; Golgi apparatus [GO:0005794]; Golgi cis cisterna membrane [GO:1990674]; Golgi membrane [GO:0000139]; membrane [GO:0016020]; nucleolus [GO:0005730]; nucleoplasm [GO:0005654]; plasma membrane [GO:0005886]; secretory granule [GO:0030…	antiporter activity [GO:0015297]; metal ion binding [GO:0046872]; zinc efflux transmembrane transporter activity [GO:0022883]; zinc ion transmembrane transporter activity [GO:0005385]; zinc:proton antiporter activity [GO:0140826]
Q9Y5S1	Transient receptor potential cation channel subfamily V member 2 (TrpV2) (Osm-9-like TRP channel 2) (OTRPC2) (Vanilloid receptor-like protein 1) (VRL-1)	1	calcium ion transmembrane transport [GO:0070588]; positive regulation of axon extension [GO:0045773]; positive regulation of calcium ion import [GO:0090280]; positive regulation of cold-induced thermogenesis [GO:0120162]; response to temperature stimulus [GO:0009266]; sensory perception [GO:0007600]	axonal growth cone [GO:0044295]; cell body [GO:0044297]; cell surface [GO:0009986]; growth cone membrane [GO:0032584]; melanosome [GO:0042470]; plasma membrane [GO:0005886]	calcium channel activity [GO:0005262]; monoatomic cation channel activity [GO:0005261]; monoatomic ion channel activity [GO:0005216]; monoatomic ion transmembrane transporter activity [GO:0015075]
Q06481	Amyloid beta precursor like protein 2 (APPH) (Amyloid beta (A4) precursor-like protein 2) (Amyloid protein homolog) (Amyloid-like protein 2) (APLP-2) (CDEI box-binding protein) (CDEBP) (Sperm membrane protein YWK-II)	1	axonogenesis [GO:0007409]; central nervous system development [GO:0007417]; G protein-coupled receptor signaling pathway [GO:0007186]	endoplasmic reticulum lumen [GO:0005788]; extracellular exosome [GO:0070062]; membrane [GO:0016020]; nucleus [GO:0005634]; plasma membrane [GO:0005886]; platelet alpha granule membrane [GO:0031092]	DNA binding [GO:0003677]; heparin binding [GO:0008201]; identical protein binding [GO:0042802]; serine-type endopeptidase inhibitor activity [GO:0004867]; transition metal ion binding [GO:0046914]
Q6NUT2	Probable C-mannosyltransferase DPY19L2 (EC 2.4.1.-) (Dpy-19-like protein 2) (Protein dpy-19 homolog 2)	1	spermatid development [GO:0007286]	nuclear inner membrane [GO:0005637]; nucleus [GO:0005634]	mannosyltransferase activity [GO:0000030]
Q9HCU0	Endosialin (Tumor endothelial marker 1) (CD antigen CD248)	1	anatomical structure regression [GO:0060033]; cell migration [GO:0016477]; endothelial cell apoptotic process [GO:0072577]; fibroblast migration [GO:0010761]; fibroblast proliferation [GO:0048144]; lymph node development [GO:0048535]; positive regulation of endothelial cell apoptotic process [GO:2000353]; positive regulation of fibroblast proliferation [GO:0048146]	cytoplasm [GO:0005737]; external side of plasma membrane [GO:0009897]; extracellular exosome [GO:0070062]; extracellular matrix [GO:0031012]	calcium ion binding [GO:0005509]; carbohydrate binding [GO:0030246]; extracellular matrix binding [GO:0050840]; extracellular matrix protein binding [GO:1990430]
P33897	ATP-binding cassette sub-family D member 1 (EC 3.1.2.-) (EC 7.6.2.-) (Adrenoleukodystrophy protein) (ALDP)	1	alpha-linolenic acid metabolic process [GO:0036109]; fatty acid beta-oxidation [GO:0006635]; fatty acid elongation [GO:0030497]; fatty acid homeostasis [GO:0055089]; linoleic acid metabolic process [GO:0043651]; long-chain fatty acid catabolic process [GO:0042758]; long-chain fatty acid import into peroxisome [GO:0015910]; myelin maintenance [GO:0043217]; negative regulation of cytokine productio…	cytoplasm [GO:0005737]; cytosol [GO:0005829]; endoplasmic reticulum membrane [GO:0005789]; lysosomal membrane [GO:0005765]; membrane [GO:0016020]; mitochondrial membrane [GO:0031966]; perinuclear region of cytoplasm [GO:0048471]; peroxisomal membrane [GO:0005778]; peroxisome [GO:0005777]	ABC-type fatty-acyl-CoA transporter activity [GO:0015607]; acyl-CoA hydrolase activity [GO:0047617]; ADP binding [GO:0043531]; ATP binding [GO:0005524]; ATP hydrolysis activity [GO:0016887]; ATPase-coupled transmembrane transporter activity [GO:0042626]; enzyme binding [GO:0019899]; identical protein binding [GO:0042802]; long-chain fatty acid transporter activity [GO:0005324]; protein heterodime…
O95202	Mitochondrial proton/calcium exchanger protein (Electroneutral mitochondrial K(+)/H(+)exchanger) (KHE) (Leucine zipper-EF-hand-containing transmembrane protein 1)	1	calcium export from the mitochondrion [GO:0099093]; cristae formation [GO:0042407]; inner mitochondrial membrane organization [GO:0007007]; mitochondrial calcium ion homeostasis [GO:0051560]; mitochondrial calcium ion transmembrane transport [GO:0006851]; mitochondrial potassium ion transmembrane transport [GO:0140141]; negative regulation of mitochondrial calcium ion concentration [GO:0051562]; …	mitochondrial inner membrane [GO:0005743]; mitochondrion [GO:0005739]	calcium ion binding [GO:0005509]; calcium:proton antiporter activity [GO:0015369]; ribosome binding [GO:0043022]
Q9NV66	S-adenosyl-L-methionine-dependent tRNA 4-demethylwyosine synthase TYW1 (EC 4.1.3.44) (Radical S-adenosyl methionine and flavodoxin domain-containing protein 1) (tRNA wybutosine-synthesizing protein 1 homolog) (tRNA-yW-synthesizing protein)	1	wybutosine biosynthetic process [GO:0031591]		4 iron, 4 sulfur cluster binding [GO:0051539]; FMN binding [GO:0010181]; metal ion binding [GO:0046872]; tRNA-4-demethylwyosine synthase activity [GO:0102521]
Q96AQ6	Pre-B-cell leukemia transcription factor-interacting protein 1 (Hematopoietic PBX-interacting protein)	1	articular cartilage development [GO:0061975]; cell adhesion [GO:0007155]; cell migration [GO:0016477]; extracellular matrix disassembly [GO:0022617]; gene expression involved in extracellular matrix organization [GO:1901148]; hemopoiesis [GO:0030097]; negative regulation of DNA-templated transcription [GO:0045892]; positive regulation of chondrocyte proliferation [GO:1902732]; positive regulation…	chromatin [GO:0000785]; cytosol [GO:0005829]; membrane [GO:0016020]; microtubule [GO:0005874]; nucleoplasm [GO:0005654]; nucleus [GO:0005634]; transcription regulator complex [GO:0005667]	DNA-binding transcription factor binding [GO:0140297]; transcription coactivator activity [GO:0003713]; transcription corepressor activity [GO:0003714]
Q96Q04	Serine/threonine-protein kinase LMTK3 (EC 2.7.11.1) (Lemur tyrosine kinase 3)	2	phosphorylation [GO:0016310]	axon [GO:0030424]; dendrite [GO:0030425]; Golgi membrane [GO:0000139]	ATP binding [GO:0005524]; metal ion binding [GO:0046872]; protein kinase activity [GO:0004672]; protein serine kinase activity [GO:0106310]; protein serine/threonine kinase activity [GO:0004674]
O00548	Delta-like protein 1 (Drosophila Delta homolog 1) (Delta1) (H-Delta-1)	1	astrocyte development [GO:0014002]; cell differentiation [GO:0030154]; cell fate determination [GO:0001709]; cerebellar molecular layer formation [GO:0021688]; cerebellar Purkinje cell layer structural organization [GO:0021693]; clathrin-dependent endocytosis [GO:0072583]; compartment pattern specification [GO:0007386]; determination of left/right symmetry [GO:0007368]; endothelial tip cell fate …	adherens junction [GO:0005912]; apical plasma membrane [GO:0016324]; cytoplasmic vesicle [GO:0031410]; extracellular region [GO:0005576]; membrane raft [GO:0045121]; plasma membrane [GO:0005886]	calcium ion binding [GO:0005509]; Notch binding [GO:0005112]; receptor ligand activity [GO:0048018]; scaffold protein binding [GO:0097110]; Tat protein binding [GO:0030957]
Q9UH99	SUN domain-containing protein 2 (Protein unc-84 homolog B) (Rab5-interacting protein) (Rab5IP) (Sad1/unc-84 protein-like 2)	1	centrosome localization [GO:0051642]; meiotic cell cycle [GO:0051321]; mitotic spindle organization [GO:0007052]; nuclear matrix anchoring at nuclear membrane [GO:0090292]; nuclear migration [GO:0007097]; nuclear migration along microfilament [GO:0031022]; nucleokinesis involved in cell motility in cerebral cortex radial glia guided migration [GO:0021817]; positive regulation of cell migration [G…	chromosome, telomeric region [GO:0000781]; condensed nuclear chromosome [GO:0000794]; endosome membrane [GO:0010008]; meiotic nuclear membrane microtubule tethering complex [GO:0034993]; nuclear envelope [GO:0005635]; nuclear inner membrane [GO:0005637]; nuclear membrane [GO:0031965]	cytoskeleton-nuclear membrane anchor activity [GO:0140444]; identical protein binding [GO:0042802]; lamin binding [GO:0005521]; microtubule binding [GO:0008017]; protein-membrane adaptor activity [GO:0043495]
Q7Z404	Transmembrane channel-like protein 4	1		extracellular exosome [GO:0070062]; plasma membrane [GO:0005886]	mechanosensitive monoatomic ion channel activity [GO:0008381]
Q9UKU0	Long-chain-fatty-acid--CoA ligase 6 (EC 6.2.1.3) (Arachidonate--CoA ligase) (EC 6.2.1.15) (Long-chain acyl-CoA synthetase 6) (LACS 6)	1	acyl-CoA metabolic process [GO:0006637]; long-chain fatty acid metabolic process [GO:0001676]; long-chain fatty-acyl-CoA biosynthetic process [GO:0035338]; neuroblast proliferation [GO:0007405]; very long-chain fatty acid metabolic process [GO:0000038]	endoplasmic reticulum [GO:0005783]; endoplasmic reticulum membrane [GO:0005789]; membrane [GO:0016020]; mitochondrial outer membrane [GO:0005741]; peroxisomal membrane [GO:0005778]; plasma membrane [GO:0005886]	arachidonate-CoA ligase activity [GO:0047676]; ATP binding [GO:0005524]; enzyme binding [GO:0019899]; long-chain fatty acid-CoA ligase activity [GO:0004467]; protein homodimerization activity [GO:0042803]
O00461	Golgi integral membrane protein 4 (Golgi integral membrane protein, cis) (GIMPc) (Golgi phosphoprotein 4) (Golgi-localized phosphoprotein of 130 kDa) (Golgi phosphoprotein of 130 kDa)	1		cis-Golgi network [GO:0005801]; endocytic vesicle [GO:0030139]; endosome membrane [GO:0010008]; Golgi apparatus [GO:0005794]; Golgi cisterna membrane [GO:0032580]; Golgi lumen [GO:0005796]; Golgi membrane [GO:0000139]; membrane [GO:0016020]; transport vesicle [GO:0030133]
Q9BR39	Junctophilin-2 (JP-2) (Junctophilin type 2) [Cleaved into: Junctophilin-2 N-terminal fragment (JP2NT)]	1	calcium ion homeostasis [GO:0055074]; calcium ion transport into cytosol [GO:0060402]; positive regulation of ryanodine-sensitive calcium-release channel activity [GO:0060316]; regulation of cardiac muscle tissue development [GO:0055024]; regulation of ryanodine-sensitive calcium-release channel activity [GO:0060314]	endoplasmic reticulum membrane [GO:0005789]; junctional membrane complex [GO:0030314]; junctional sarcoplasmic reticulum membrane [GO:0014701]; nucleus [GO:0005634]; plasma membrane [GO:0005886]; sarcoplasmic reticulum [GO:0016529]; Z disc [GO:0030018]	DNA binding [GO:0003677]; DNA-binding transcription repressor activity, RNA polymerase II-specific [GO:0001227]; phosphatidic acid binding [GO:0070300]; phosphatidylinositol-3,4,5-trisphosphate binding [GO:0005547]; phosphatidylinositol-3,5-bisphosphate binding [GO:0080025]; phosphatidylinositol-3-phosphate binding [GO:0032266]; phosphatidylinositol-4,5-bisphosphate binding [GO:0005546]; phosphat…
Q9Y426	C2 domain-containing protein 2 (Transmembrane protein 24-like)	1		cytosol [GO:0005829]; membrane [GO:0016020]; nucleus [GO:0005634]
Q9Y2P5	Long-chain fatty acid transport protein 5 (FATP-5) (Fatty acid transport protein 5) (Bile acid-CoA ligase) (BA-CoA ligase) (BAL) (Bile acyl-CoA synthetase) (BACS) (EC 6.2.1.7) (Cholate--CoA ligase) (Fatty-acid-coenzyme A ligase, very long-chain 3) (Long-chain-fatty-acid--CoA ligase) (EC 6.2.1.3) (Solute carrier family 27 member 5) (Very long-chain acyl-CoA synthetase homolog 2) (VLCS-H2) (VLCSH2)…	1	bile acid and bile salt transport [GO:0015721]; bile acid biosynthetic process [GO:0006699]; establishment of localization in cell [GO:0051649]; ketone body biosynthetic process [GO:0046951]; long-chain fatty acid import across plasma membrane [GO:0015911]; triglyceride mobilization [GO:0006642]; very long-chain fatty acid metabolic process [GO:0000038]	basal plasma membrane [GO:0009925]; endoplasmic reticulum [GO:0005783]; endoplasmic reticulum membrane [GO:0005789]; protein-containing complex [GO:0032991]	ATP binding [GO:0005524]; cholate-CoA ligase activity [GO:0047747]; fatty acid transmembrane transporter activity [GO:0015245]; long-chain fatty acid transporter activity [GO:0005324]; long-chain fatty acid-CoA ligase activity [GO:0004467]; oxidoreductase activity [GO:0016491]; protein-containing complex binding [GO:0044877]; very long-chain fatty acid-CoA ligase activity [GO:0031957]
Q03519	Antigen peptide transporter 2 (APT2) (EC 7.4.2.14) (ATP-binding cassette sub-family B member 3) (Peptide supply factor 2) (Peptide transporter PSF2) (PSF-2) (Peptide transporter TAP2) (Peptide transporter involved in antigen processing 2) (Really interesting new gene 11 protein) (RING11)	1	antigen processing and presentation of endogenous peptide antigen via MHC class I [GO:0019885]; antigen processing and presentation of endogenous peptide antigen via MHC class I via ER pathway, TAP-dependent [GO:0002485]; antigen processing and presentation of endogenous peptide antigen via MHC class Ib via ER pathway, TAP-dependent [GO:0002489]; antigen processing and presentation of exogenous p…	endoplasmic reticulum [GO:0005783]; endoplasmic reticulum membrane [GO:0005789]; endoplasmic reticulum-Golgi intermediate compartment membrane [GO:0033116]; membrane [GO:0016020]; MHC class I peptide loading complex [GO:0042824]; nuclear speck [GO:0016607]; phagocytic vesicle membrane [GO:0030670]; TAP complex [GO:0042825]	ABC-type peptide antigen transporter activity [GO:0015433]; ABC-type peptide transporter activity [GO:0015440]; ATP binding [GO:0005524]; ATP hydrolysis activity [GO:0016887]; metal ion binding [GO:0046872]; MHC class Ib protein binding [GO:0023029]; peptide antigen binding [GO:0042605]; TAP1 binding [GO:0046978]; tapasin binding [GO:0046980]
Q5K4L6	Long-chain fatty acid transport protein 3 (FATP-3) (Fatty acid transport protein 3) (Arachidonate--CoA ligase) (EC 6.2.1.15) (Long-chain-fatty-acid--CoA ligase) (EC 6.2.1.3) (Solute carrier family 27 member 3) (Very long-chain acyl-CoA synthetase homolog 3) (VLCS-3) (EC 6.2.1.-)	1	fatty acid transport [GO:0015908]; long-chain fatty acid metabolic process [GO:0001676]	endoplasmic reticulum [GO:0005783]; membrane [GO:0016020]; mitochondrial membrane [GO:0031966]; mitochondrion [GO:0005739]	arachidonate-CoA ligase activity [GO:0047676]; ATP binding [GO:0005524]; long-chain fatty acid transporter activity [GO:0005324]; long-chain fatty acid-CoA ligase activity [GO:0004467]; very long-chain fatty acid-CoA ligase activity [GO:0031957]
Q92935	Exostosin-like 1 (EC 2.4.1.224) (Exostosin-L) (Glucuronosyl-N-acetylglucosaminyl-proteoglycan 4-alpha-N-acetylglucosaminyltransferase) (Multiple exostosis-like protein)	1	heparan sulfate proteoglycan biosynthetic process [GO:0015012]; skeletal system development [GO:0001501]	endoplasmic reticulum membrane [GO:0005789]; Golgi apparatus [GO:0005794]	acetylglucosaminyltransferase activity [GO:0008375]; glucuronosyl-N-acetylglucosaminyl-proteoglycan 4-alpha-N-acetylglucosaminyltransferase activity [GO:0050508]; glucuronosyltransferase activity [GO:0015020]
P51787	Potassium voltage-gated channel subfamily KQT member 1 (IKs producing slow voltage-gated potassium channel subunit alpha KvLQT1) (KQT-like 1) (Voltage-gated potassium channel subunit Kv7.1)	1	adrenergic receptor signaling pathway [GO:0071875]; atrial cardiac muscle cell action potential [GO:0086014]; auditory receptor cell development [GO:0060117]; cardiac muscle contraction [GO:0060048]; cellular response to cAMP [GO:0071320]; cellular response to epinephrine stimulus [GO:0071872]; cellular response to xenobiotic stimulus [GO:0071466]; cochlea development [GO:0090102]; corticosterone…	apical plasma membrane [GO:0016324]; basolateral part of cell [GO:1990794]; basolateral plasma membrane [GO:0016323]; cell surface [GO:0009986]; ciliary base [GO:0097546]; cytoplasm [GO:0005737]; cytoplasmic vesicle membrane [GO:0030659]; early endosome [GO:0005769]; endoplasmic reticulum [GO:0005783]; late endosome [GO:0005770]; lysosome [GO:0005764]; membrane [GO:0016020]; membrane raft [GO:004…	calmodulin binding [GO:0005516]; delayed rectifier potassium channel activity [GO:0005251]; outward rectifier potassium channel activity [GO:0015271]; phosphatidylinositol-4,5-bisphosphate binding [GO:0005546]; protein kinase A catalytic subunit binding [GO:0034236]; protein kinase A regulatory subunit binding [GO:0034237]; protein phosphatase 1 binding [GO:0008157]; scaffold protein binding [GO:…
Q2PZI1	Probable C-mannosyltransferase DPY19L1 (EC 2.4.1.-) (Dpy-19-like protein 1) (Protein dpy-19 homolog 1)	1		membrane [GO:0016020]; nuclear inner membrane [GO:0005637]	mannosyltransferase activity [GO:0000030]
P51511	Matrix metalloproteinase-15 (MMP-15) (EC 3.4.24.-) (Membrane-type matrix metalloproteinase 2) (MT-MMP 2) (MTMMP2) (Membrane-type-2 matrix metalloproteinase) (MT2-MMP) (MT2MMP) (SMCP-2)	1	collagen catabolic process [GO:0030574]; endodermal cell differentiation [GO:0035987]; extracellular matrix disassembly [GO:0022617]; extracellular matrix organization [GO:0030198]; protein modification process [GO:0036211]; proteolysis [GO:0006508]; response to estradiol [GO:0032355]	extracellular matrix [GO:0031012]; extracellular space [GO:0005615]; plasma membrane [GO:0005886]	enzyme activator activity [GO:0008047]; metalloaminopeptidase activity [GO:0070006]; metalloendopeptidase activity [GO:0004222]; zinc ion binding [GO:0008270]
Q9BX79	Receptor for retinol uptake STRA6 (Retinol-binding protein receptor STRA6) (Stimulated by retinoic acid gene 6 protein homolog)	1	adrenal gland development [GO:0030325]; alveolar primary septum development [GO:0061143]; artery morphogenesis [GO:0048844]; blood vessel development [GO:0001568]; camera-type eye development [GO:0043010]; cognition [GO:0050890]; developmental growth [GO:0048589]; diaphragm development [GO:0060539]; digestive tract morphogenesis [GO:0048546]; ductus arteriosus closure [GO:0097070]; ear developmen…	plasma membrane [GO:0005886]; protein-containing complex [GO:0032991]	retinal binding [GO:0016918]; retinol binding [GO:0019841]; retinol transmembrane transporter activity [GO:0034632]; signaling receptor activity [GO:0038023]
P58401	Neurexin-2-beta (Neurexin II-beta)	1	neuron cell-cell adhesion [GO:0007158]; signal transduction [GO:0007165]	cell projection [GO:0042995]; plasma membrane [GO:0005886]; presynaptic membrane [GO:0042734]	cell adhesion molecule binding [GO:0050839]; metal ion binding [GO:0046872]; neuroligin family protein binding [GO:0097109]; transmembrane signaling receptor activity [GO:0004888]
Q9Y2J8	Protein-arginine deiminase type-2 (EC 3.5.3.15) (PAD-H19) (Peptidylarginine deiminase II) (Protein-arginine deiminase type II)	1	cellular response to leukemia inhibitory factor [GO:1990830]; chromatin remodeling [GO:0006338]; intracellular estrogen receptor signaling pathway [GO:0030520]; negative regulation of chemokine-mediated signaling pathway [GO:0070100]; negative regulation of lymphocyte chemotaxis [GO:1901624]; substantia nigra development [GO:0021762]; transcription initiation-coupled chromatin remodeling [GO:0045…	azurophil granule lumen [GO:0035578]; cytoplasm [GO:0005737]; cytosol [GO:0005829]; euchromatin [GO:0000791]; extracellular exosome [GO:0070062]; extracellular region [GO:0005576]; nucleus [GO:0005634]	calcium ion binding [GO:0005509]; histone arginine deiminase activity [GO:0140794]; histone H3R26 arginine deiminase activity [GO:0140798]; nuclear estrogen receptor binding [GO:0030331]; protein homodimerization activity [GO:0042803]; protein-arginine deiminase activity [GO:0004668]
P33908	Mannosyl-oligosaccharide 1,2-alpha-mannosidase IA (EC 3.2.1.113) (Man(9)-alpha-mannosidase) (Man9-mannosidase) (Mannosidase alpha class 1A member 1) (Processing alpha-1,2-mannosidase IA) (Alpha-1,2-mannosidase IA)	1	carbohydrate metabolic process [GO:0005975]; mannose trimming involved in glycoprotein ERAD pathway [GO:1904382]; protein targeting to ER [GO:0045047]; ubiquitin-dependent ERAD pathway [GO:0030433]	cytoplasmic vesicle [GO:0031410]; cytosol [GO:0005829]; endoplasmic reticulum [GO:0005783]; endoplasmic reticulum-Golgi intermediate compartment [GO:0005793]; extracellular exosome [GO:0070062]; Golgi apparatus [GO:0005794]; Golgi membrane [GO:0000139]; membrane [GO:0016020]	calcium ion binding [GO:0005509]; mannosidase activity [GO:0015923]; mannosyl-oligosaccharide 1,2-alpha-mannosidase activity [GO:0004571]
Q9NPY3	Complement component C1q receptor (C1q/MBL/SPA receptor) (C1qR) (C1qR(p)) (C1qRp) (CDw93) (Complement component 1 q subcomponent receptor 1) (Matrix-remodeling-associated protein 4) (CD antigen CD93)	1	cell-cell adhesion [GO:0098609]; macrophage activation [GO:0042116]; phagocytosis [GO:0006909]	cell surface [GO:0009986]; ficolin-1-rich granule membrane [GO:0101003]; plasma membrane [GO:0005886]; secretory granule membrane [GO:0030667]; specific granule membrane [GO:0035579]; tertiary granule membrane [GO:0070821]	calcium ion binding [GO:0005509]; carbohydrate binding [GO:0030246]; complement component C1q complex binding [GO:0001849]; signaling receptor activity [GO:0038023]
Q6P5W5	Zinc transporter ZIP4 (Solute carrier family 39 member 4) (Zrt- and Irt-like protein 4) (ZIP-4)	1	cellular response to zinc ion starvation [GO:0034224]; intracellular zinc ion homeostasis [GO:0006882]; zinc ion import across plasma membrane [GO:0071578]; zinc ion transmembrane transport [GO:0071577]	apical plasma membrane [GO:0016324]; cytoplasmic vesicle [GO:0031410]; plasma membrane [GO:0005886]; recycling endosome membrane [GO:0055038]	identical protein binding [GO:0042802]; metal ion binding [GO:0046872]; monoatomic cation:bicarbonate symporter activity [GO:0140410]; zinc ion binding [GO:0008270]; zinc ion sensor activity [GO:0106219]; zinc ion sequestering activity [GO:0140486]; zinc ion transmembrane transporter activity [GO:0005385]
Q9H172	ATP-binding cassette sub-family G member 4 (EC 7.6.2.-)	1	cellular response to high density lipoprotein particle stimulus [GO:0071403]; cellular response to leukemia inhibitory factor [GO:1990830]; cholesterol efflux [GO:0033344]; cholesterol homeostasis [GO:0042632]; positive regulation of cholesterol biosynthetic process [GO:0045542]; positive regulation of cholesterol efflux [GO:0010875]; regulation of DNA-templated transcription [GO:0006355]; transm…	cytoplasmic vesicle [GO:0031410]; endosome membrane [GO:0010008]; plasma membrane [GO:0005886]	ABC-type sterol transporter activity [GO:0034041]; ATP binding [GO:0005524]; ATP hydrolysis activity [GO:0016887]; identical protein binding [GO:0042802]; protein heterodimerization activity [GO:0046982]; protein homodimerization activity [GO:0042803]
Q9UKV5	E3 ubiquitin-protein ligase AMFR (EC 2.3.2.36) (Autocrine motility factor receptor) (AMF receptor) (RING finger protein 45) (gp78)	1	endoplasmic reticulum unfolded protein response [GO:0030968]; learning or memory [GO:0007611]; negative regulation of canonical Wnt signaling pathway [GO:0090090]; non-canonical NF-kappaB signal transduction [GO:0038061]; positive regulation of protein binding [GO:0032092]; protein autoubiquitination [GO:0051865]; protein K48-linked ubiquitination [GO:0070936]; protein polyubiquitination [GO:0000…	cytosol [GO:0005829]; dendrite [GO:0030425]; Derlin-1 retrotranslocation complex [GO:0036513]; endoplasmic reticulum [GO:0005783]; endoplasmic reticulum membrane [GO:0005789]; Golgi apparatus [GO:0005794]; growth cone [GO:0030426]; membrane [GO:0016020]; neuronal cell body [GO:0043025]; perinuclear region of cytoplasm [GO:0048471]; protein-containing complex [GO:0032991]; ubiquitin ligase complex…	BAT3 complex binding [GO:1904288]; identical protein binding [GO:0042802]; metal ion binding [GO:0046872]; protein-folding chaperone binding [GO:0051087]; protein-macromolecule adaptor activity [GO:0030674]; signaling receptor activity [GO:0038023]; ubiquitin binding [GO:0043130]; ubiquitin protein ligase activity [GO:0061630]; ubiquitin-protein transferase activity [GO:0004842]; ubiquitin-specif…
Q92544	Transmembrane 9 superfamily member 4 (Tumor cannibalism associated protein 1)	1	cell adhesion [GO:0007155]; phagocytosis [GO:0006909]; positive regulation of protein exit from endoplasmic reticulum [GO:0070863]; positive regulation of protein localization to cell surface [GO:2000010]; protein localization to membrane [GO:0072657]; regulation of intracellular pH [GO:0051453]; response to hypoxia [GO:0001666]; vacuolar proton-transporting V-type ATPase complex assembly [GO:007…	early endosome [GO:0005769]; Golgi apparatus [GO:0005794]; membrane [GO:0016020]
O60476	Mannosyl-oligosaccharide 1,2-alpha-mannosidase IB (EC 3.2.1.113) (Mannosidase alpha class 1A member 2) (Processing alpha-1,2-mannosidase IB) (Alpha-1,2-mannosidase IB)	1	carbohydrate metabolic process [GO:0005975]; lung alveolus development [GO:0048286]; N-glycan processing [GO:0006491]; respiratory gaseous exchange by respiratory system [GO:0007585]	endoplasmic reticulum [GO:0005783]; extracellular exosome [GO:0070062]; Golgi apparatus [GO:0005794]; Golgi membrane [GO:0000139]; membrane [GO:0016020]	calcium ion binding [GO:0005509]; mannosyl-oligosaccharide 1,2-alpha-mannosidase activity [GO:0004571]
Q5GH73	XK-related protein 6	1	apoptotic process involved in development [GO:1902742]; engulfment of apoptotic cell [GO:0043652]; phosphatidylserine exposure on apoptotic cell surface [GO:0070782]	plasma membrane [GO:0005886]
Q71H61	Immunoglobulin-like domain-containing receptor 2 (Angulin-3)	1	cell differentiation [GO:0030154]; homeostasis of number of cells within a tissue [GO:0048873]; insulin secretion [GO:0030073]; negative regulation of T cell activation [GO:0050868]; pancreas development [GO:0031016]; regulation of RNA splicing [GO:0043484]; response to glucose [GO:0009749]	bicellular tight junction [GO:0005923]; endoplasmic reticulum membrane [GO:0005789]; membrane [GO:0016020]; nucleus [GO:0005634]; tight junction [GO:0070160]
Q8IYS2	Uncharacterized protein KIAA2013	1		membrane [GO:0016020]
A1L0T0	2-hydroxyacyl-CoA lyase 2 (EC 4.1.2.-) (Acetolactate synthase-like protein) (IlvB-like protein)	1	fatty acid alpha-oxidation [GO:0001561]; isoleucine biosynthetic process [GO:0009097]; valine biosynthetic process [GO:0009099]	acetolactate synthase complex [GO:0005948]; endoplasmic reticulum membrane [GO:0005789]; membrane [GO:0016020]	acetolactate synthase activity [GO:0003984]; flavin adenine dinucleotide binding [GO:0050660]; lyase activity [GO:0016829]; magnesium ion binding [GO:0000287]; thiamine pyrophosphate binding [GO:0030976]
Q4ZHG4	Fibronectin type III domain-containing protein 1 (Activation-associated cDNA protein) (Expressed in synovial lining protein)	3		extracellular region [GO:0005576]
O14975	Long-chain fatty acid transport protein 2 (Arachidonate--CoA ligase) (EC 6.2.1.15) (Fatty acid transport protein 2) (FATP-2) (Fatty-acid-coenzyme A ligase, very long-chain 1) (Long-chain-fatty-acid--CoA ligase) (EC 6.2.1.3) (Phytanate--CoA ligase) (EC 6.2.1.24) (Solute carrier family 27 member 2) (THCA-CoA ligase) (EC 6.2.1.7) (Very long-chain acyl-CoA synthetase) (VLACS) (VLCS) (EC 6.2.1.-) (Ver…	1	bile acid biosynthetic process [GO:0006699]; fatty acid alpha-oxidation [GO:0001561]; fatty acid beta-oxidation [GO:0006635]; fatty-acyl-CoA biosynthetic process [GO:0046949]; long-chain fatty acid import into cell [GO:0044539]; long-chain fatty acid metabolic process [GO:0001676]; methyl-branched fatty acid metabolic process [GO:0097089]; very long-chain fatty acid catabolic process [GO:0042760]	cytosol [GO:0005829]; endoplasmic reticulum [GO:0005783]; endoplasmic reticulum lumen [GO:0005788]; endoplasmic reticulum membrane [GO:0005789]; extracellular exosome [GO:0070062]; peroxisomal membrane [GO:0005778]; plasma membrane [GO:0005886]; specific granule membrane [GO:0035579]	arachidonate-CoA ligase activity [GO:0047676]; ATP binding [GO:0005524]; cholate-CoA ligase activity [GO:0047747]; enzyme binding [GO:0019899]; fatty acid transmembrane transporter activity [GO:0015245]; long-chain fatty acid transporter activity [GO:0005324]; long-chain fatty acid-CoA ligase activity [GO:0004467]; oleate transmembrane transporter activity [GO:1901480]; phytanate-CoA ligase activ…
Q8WY07	Cationic amino acid transporter 3 (CAT-3) (CAT3) (Cationic amino acid transporter y+) (Solute carrier family 7 member 3)	1	amino acid transport [GO:0006865]; L-arginine import across plasma membrane [GO:0097638]; L-lysine import across plasma membrane [GO:0097639]; L-ornithine import across plasma membrane [GO:0097640]; L-ornithine transmembrane transport [GO:1903352]; transport across blood-brain barrier [GO:0150104]	plasma membrane [GO:0005886]	amino acid transmembrane transporter activity [GO:0015171]; L-arginine transmembrane transporter activity [GO:0061459]; L-lysine transmembrane transporter activity [GO:0015189]; L-ornithine transmembrane transporter activity [GO:0000064]
Q6NUM9	All-trans-retinol 13,14-reductase (EC 1.3.99.23) (All-trans-13,14-dihydroretinol saturase) (RetSat) (PPAR-alpha-regulated and starvation-induced gene protein)	1	retinol metabolic process [GO:0042572]	endoplasmic reticulum membrane [GO:0005789]; membrane [GO:0016020]; nuclear membrane [GO:0031965]; nuclear outer membrane [GO:0005640]	all-trans-retinol 13,14-reductase activity [GO:0051786]
Q17RQ9	NTPase KAP family P-loop domain-containing protein 1	1		membrane [GO:0016020]
Q86WA9	Sodium-independent sulfate anion transporter (Solute carrier family 26 member 11)	1	monoatomic ion transport [GO:0006811]; oxalate transport [GO:0019532]; sulfate transport [GO:0008272]	apical plasma membrane [GO:0016324]; basolateral plasma membrane [GO:0016323]; endoplasmic reticulum [GO:0005783]; extracellular exosome [GO:0070062]; Golgi apparatus [GO:0005794]; intracellular membrane-bounded organelle [GO:0043231]; lysosomal membrane [GO:0005765]; membrane [GO:0016020]; nucleoplasm [GO:0005654]; plasma membrane [GO:0005886]	chloride channel activity [GO:0005254]; chloride:bicarbonate antiporter activity [GO:0140900]; monoatomic anion transmembrane transporter activity [GO:0008509]; secondary active sulfate transmembrane transporter activity [GO:0008271]; sulfate transmembrane transporter activity [GO:0015116]
Q9Y3Q4	Potassium/sodium hyperpolarization-activated cyclic nucleotide-gated channel 4	2	blood circulation [GO:0008015]; cellular response to cAMP [GO:0071320]; cellular response to cGMP [GO:0071321]; membrane depolarization during cardiac muscle cell action potential [GO:0086012]; membrane depolarization during SA node cell action potential [GO:0086046]; monoatomic cation transport [GO:0006812]; muscle contraction [GO:0006936]; potassium ion import across plasma membrane [GO:1990573…	axon [GO:0030424]; dendrite [GO:0030425]; HCN channel complex [GO:0098855]; perinuclear region of cytoplasm [GO:0048471]; plasma membrane [GO:0005886]	cAMP binding [GO:0030552]; identical protein binding [GO:0042802]; intracellular cAMP-activated cation channel activity [GO:0005222]; voltage-gated potassium channel activity [GO:0005249]; voltage-gated potassium channel activity involved in SA node cell action potential depolarization [GO:0086041]; voltage-gated sodium channel activity [GO:0005248]
P27824	Calnexin (IP90) (Major histocompatibility complex class I antigen-binding protein p88) (p90)	1	clathrin-dependent endocytosis [GO:0072583]; protein folding [GO:0006457]; protein folding in endoplasmic reticulum [GO:0034975]; protein secretion [GO:0009306]; synaptic vesicle endocytosis [GO:0048488]; ubiquitin-dependent ERAD pathway [GO:0030433]; viral protein processing [GO:0019082]	endoplasmic reticulum [GO:0005783]; endoplasmic reticulum lumen [GO:0005788]; endoplasmic reticulum membrane [GO:0005789]; endoplasmic reticulum quality control compartment [GO:0044322]; extracellular exosome [GO:0070062]; lumenal side of endoplasmic reticulum membrane [GO:0098553]; melanosome [GO:0042470]; membrane [GO:0016020]; mitochondria-associated endoplasmic reticulum membrane [GO:0044233]…	calcium ion binding [GO:0005509]; carbohydrate binding [GO:0030246]; RNA binding [GO:0003723]; unfolded protein binding [GO:0051082]
P41440	Reduced folate transporter (FOLT) (Cyclic dinucleotide:anion antiporter SLC19A1) (Folate:anion antiporter SLC19A1) (Intestinal folate carrier 1) (IFC-1) (Placental folate transporter) (Reduced folate carrier protein) (RFC) (hRFC) (Reduced folate transporter 1) (RFT-1) (Solute carrier family 19 member 1) (hSLC19A1)	1	cyclic-GMP-AMP transmembrane import across plasma membrane [GO:0140361]; female pregnancy [GO:0007565]; folate import across plasma membrane [GO:1904447]; folate transmembrane transport [GO:0098838]; folic acid metabolic process [GO:0046655]; folic acid transport [GO:0015884]; methotrexate transport [GO:0051958]; organic anion transport [GO:0015711]; transport across blood-brain barrier [GO:01501…	apical plasma membrane [GO:0016324]; basolateral plasma membrane [GO:0016323]; brush border membrane [GO:0031526]; plasma membrane [GO:0005886]	2',3'-cyclic GMP-AMP binding [GO:0061507]; antiporter activity [GO:0015297]; cyclic-GMP-AMP transmembrane transporter activity [GO:0140360]; folate:monoatomic anion antiporter activity [GO:0008518]; folic acid binding [GO:0005542]; folic acid transmembrane transporter activity [GO:0008517]; methotrexate transmembrane transporter activity [GO:0015350]; organic anion transmembrane transporter activ…
Q16538	Probable G-protein coupled receptor 162 (Gene-rich cluster gene A protein)	1		plasma membrane [GO:0005886]	G protein-coupled receptor activity [GO:0004930]
Q9Y2Q0	Phospholipid-transporting ATPase IA (EC 7.6.2.1) (ATPase class I type 8A member 1) (Chromaffin granule ATPase II) (P4-ATPase flippase complex alpha subunit ATP8A1)	2	aminophospholipid translocation [GO:0140331]; learning [GO:0007612]; monoatomic ion transmembrane transport [GO:0034220]; phospholipid translocation [GO:0045332]; positive regulation of cell migration [GO:0030335]; positive regulation of phospholipid translocation [GO:0061092]; transport across blood-brain barrier [GO:0150104]	azurophil granule membrane [GO:0035577]; chromaffin granule membrane [GO:0042584]; cytoplasmic vesicle [GO:0031410]; cytosol [GO:0005829]; endoplasmic reticulum [GO:0005783]; extracellular exosome [GO:0070062]; Golgi apparatus [GO:0005794]; intracellular membrane-bounded organelle [GO:0043231]; membrane [GO:0016020]; organelle membrane [GO:0031090]; phospholipid-translocating ATPase complex [GO:1…	ATP binding [GO:0005524]; ATP hydrolysis activity [GO:0016887]; ATPase-coupled intramembrane lipid transporter activity [GO:0140326]; ATPase-coupled monoatomic cation transmembrane transporter activity [GO:0019829]; magnesium ion binding [GO:0000287]; phosphatidylserine flippase activity [GO:0140346]; phosphatidylserine floppase activity [GO:0090556]
P50281	Matrix metalloproteinase-14 (MMP-14) (EC 3.4.24.80) (MMP-X1) (Membrane-type matrix metalloproteinase 1) (MT-MMP 1) (MTMMP1) (Membrane-type-1 matrix metalloproteinase) (MT1-MMP) (MT1MMP)	1	angiogenesis [GO:0001525]; astrocyte cell migration [GO:0043615]; branching morphogenesis of an epithelial tube [GO:0048754]; cell motility [GO:0048870]; chondrocyte proliferation [GO:0035988]; collagen catabolic process [GO:0030574]; craniofacial suture morphogenesis [GO:0097094]; embryonic cranial skeleton morphogenesis [GO:0048701]; endochondral ossification [GO:0001958]; endodermal cell diffe…	cytoplasmic vesicle [GO:0031410]; cytosol [GO:0005829]; extracellular matrix [GO:0031012]; extracellular space [GO:0005615]; focal adhesion [GO:0005925]; Golgi lumen [GO:0005796]; intermediate filament cytoskeleton [GO:0045111]; macropinosome [GO:0044354]; melanosome [GO:0042470]; nucleus [GO:0005634]; plasma membrane [GO:0005886]	endopeptidase activity [GO:0004175]; integrin binding [GO:0005178]; metalloaminopeptidase activity [GO:0070006]; metalloendopeptidase activity [GO:0004222]; serine-type endopeptidase activity [GO:0004252]; zinc ion binding [GO:0008270]
Q9UM47	Neurogenic locus notch homolog protein 3 (Notch 3) [Cleaved into: Notch 3 extracellular truncation; Notch 3 intracellular domain]	4	artery morphogenesis [GO:0048844]; axon guidance [GO:0007411]; forebrain development [GO:0030900]; glomerular capillary formation [GO:0072104]; negative regulation of neuron differentiation [GO:0045665]; negative regulation of transcription by RNA polymerase II [GO:0000122]; neuroblast differentiation [GO:0014016]; neuron fate commitment [GO:0048663]; Notch signaling pathway [GO:0007219]; positiv…	cell surface [GO:0009986]; cytosol [GO:0005829]; endoplasmic reticulum membrane [GO:0005789]; extracellular region [GO:0005576]; Golgi membrane [GO:0000139]; nucleoplasm [GO:0005654]; plasma membrane [GO:0005886]; receptor complex [GO:0043235]	cadherin binding [GO:0045296]; calcium ion binding [GO:0005509]; enzyme binding [GO:0019899]; identical protein binding [GO:0042802]; signaling receptor activity [GO:0038023]
O00519	Fatty-acid amide hydrolase 1 (EC 3.5.1.99) (Anandamide amidohydrolase 1) (Fatty acid ester hydrolase) (EC 3.1.1.-) (Oleamide hydrolase 1)	1	arachidonic acid metabolic process [GO:0019369]; fatty acid catabolic process [GO:0009062]; monoacylglycerol catabolic process [GO:0052651]; positive regulation of vasoconstriction [GO:0045907]	cytoskeleton [GO:0005856]; endoplasmic reticulum membrane [GO:0005789]; organelle membrane [GO:0031090]	acylglycerol lipase activity [GO:0047372]; amidase activity [GO:0004040]; fatty acid amide hydrolase activity [GO:0017064]; identical protein binding [GO:0042802]; phospholipid binding [GO:0005543]
Q86VD9	GPI mannosyltransferase 4 (EC 2.4.1.-) (GPI mannosyltransferase IV) (GPI-MT-IV) (Phosphatidylinositol-glycan biosynthesis class Z protein) (PIG-Z) (SMP3 homolog) (hSMP3)	1	GPI anchor biosynthetic process [GO:0006506]; preassembly of GPI anchor in ER membrane [GO:0016254]	endoplasmic reticulum [GO:0005783]; endoplasmic reticulum membrane [GO:0005789]	alpha-1,2-mannosyltransferase activity [GO:0000026]; mannosyltransferase activity [GO:0000030]
A6NIM6	Solute carrier family 15 member 5	1	peptide transport [GO:0015833]; protein transport [GO:0015031]; transmembrane transport [GO:0055085]	membrane [GO:0016020]	symporter activity [GO:0015293]; transmembrane transporter activity [GO:0022857]
Q5GH72	XK-related protein 7	1	apoptotic process involved in development [GO:1902742]; engulfment of apoptotic cell [GO:0043652]; phosphatidylserine exposure on apoptotic cell surface [GO:0070782]	plasma membrane [GO:0005886]
Q8N4A0	Polypeptide N-acetylgalactosaminyltransferase 4 (EC 2.4.1.41) (Polypeptide GalNAc transferase 4) (GalNAc-T4) (pp-GaNTase 4) (Protein-UDP acetylgalactosaminyltransferase 4) (UDP-GalNAc:polypeptide N-acetylgalactosaminyltransferase 4)	1	O-glycan processing [GO:0016266]; protein O-linked glycosylation [GO:0006493]; protein O-linked glycosylation via serine [GO:0018242]; protein O-linked glycosylation via threonine [GO:0018243]	extracellular exosome [GO:0070062]; Golgi membrane [GO:0000139]; perinuclear region of cytoplasm [GO:0048471]	carbohydrate binding [GO:0030246]; manganese ion binding [GO:0030145]; polypeptide N-acetylgalactosaminyltransferase activity [GO:0004653]
Q92839	Hyaluronan synthase 1 (EC 2.4.1.212) (Hyaluronate synthase 1) (Hyaluronic acid synthase 1) (HA synthase 1) (HuHAS1)	1	cell adhesion [GO:0007155]; cellular response to platelet-derived growth factor stimulus [GO:0036120]; extracellular matrix assembly [GO:0085029]; extracellular polysaccharide biosynthetic process [GO:0045226]; glycosaminoglycan biosynthetic process [GO:0006024]; hyaluronan biosynthetic process [GO:0030213]; negative regulation of fibroblast migration [GO:0010764]	Golgi apparatus [GO:0005794]; plasma membrane [GO:0005886]	hyaluronan synthase activity [GO:0050501]; identical protein binding [GO:0042802]
Q9UFP1	Golgi-associated kinase 1A (Protein FAM198A)	1		caveola [GO:0005901]; endoplasmic reticulum [GO:0005783]; extracellular region [GO:0005576]; Golgi apparatus [GO:0005794]; intracellular membrane-bounded organelle [GO:0043231]
Q8IV77	Cyclic nucleotide-gated cation channel alpha-4 (Cyclic nucleotide-gated channel alpha-4) (CNG channel alpha-4) (CNG-4) (CNG4)	1	monoatomic cation transmembrane transport [GO:0098655]; response to stimulus [GO:0050896]; sensory perception of smell [GO:0007608]	ciliary membrane [GO:0060170]; Golgi-associated vesicle membrane [GO:0030660]; intracellular cyclic nucleotide activated cation channel complex [GO:0017071]; plasma membrane [GO:0005886]	cAMP binding [GO:0030552]; cGMP binding [GO:0030553]; intracellular cAMP-activated cation channel activity [GO:0005222]; intracellular cGMP-activated cation channel activity [GO:0005223]; protein-containing complex binding [GO:0044877]
P36956	Sterol regulatory element-binding protein 1 (SREBP-1) (Class D basic helix-loop-helix protein 1) (bHLHd1) (Sterol regulatory element-binding transcription factor 1) [Cleaved into: Processed sterol regulatory element-binding protein 1 (Transcription factor SREBF1)]	2	cellular response to fatty acid [GO:0071398]; cellular response to starvation [GO:0009267]; cholesterol biosynthetic process [GO:0006695]; circadian rhythm [GO:0007623]; fat cell differentiation [GO:0045444]; insulin receptor signaling pathway [GO:0008286]; insulin secretion [GO:0030073]; lipid biosynthetic process [GO:0008610]; lipid metabolic process [GO:0006629]; lung development [GO:0030324];…	chromatin [GO:0000785]; cytoplasm [GO:0005737]; cytosol [GO:0005829]; endoplasmic reticulum [GO:0005783]; endoplasmic reticulum membrane [GO:0005789]; ER to Golgi transport vesicle membrane [GO:0012507]; Golgi membrane [GO:0000139]; nuclear envelope [GO:0005635]; nucleoplasm [GO:0005654]; nucleus [GO:0005634]	chromatin binding [GO:0003682]; DNA binding [GO:0003677]; DNA-binding transcription activator activity, RNA polymerase II-specific [GO:0001228]; DNA-binding transcription factor activity [GO:0003700]; DNA-binding transcription factor activity, RNA polymerase II-specific [GO:0000981]; nuclear receptor activity [GO:0004879]; protein dimerization activity [GO:0046983]; protein kinase binding [GO:001…
Q10471	Polypeptide N-acetylgalactosaminyltransferase 2 (EC 2.4.1.41) (Polypeptide GalNAc transferase 2) (GalNAc-T2) (pp-GaNTase 2) (Protein-UDP acetylgalactosaminyltransferase 2) (UDP-GalNAc:polypeptide N-acetylgalactosaminyltransferase 2) [Cleaved into: Polypeptide N-acetylgalactosaminyltransferase 2 soluble form]	1	O-glycan processing [GO:0016266]; protein maturation [GO:0051604]; protein O-linked glycosylation [GO:0006493]; protein O-linked glycosylation via serine [GO:0018242]; protein O-linked glycosylation via threonine [GO:0018243]	endoplasmic reticulum membrane [GO:0005789]; extracellular region [GO:0005576]; Golgi apparatus [GO:0005794]; Golgi cisterna membrane [GO:0032580]; Golgi membrane [GO:0000139]; Golgi stack [GO:0005795]; membrane [GO:0016020]; perinuclear region of cytoplasm [GO:0048471]	carbohydrate binding [GO:0030246]; manganese ion binding [GO:0030145]; polypeptide N-acetylgalactosaminyltransferase activity [GO:0004653]
Q12772	Sterol regulatory element-binding protein 2 (SREBP-2) (Class D basic helix-loop-helix protein 2) (bHLHd2) (Sterol regulatory element-binding transcription factor 2) [Cleaved into: Processed sterol regulatory element-binding protein 2 (Transcription factor SREBF2)]	2	cellular response to laminar fluid shear stress [GO:0071499]; cellular response to low-density lipoprotein particle stimulus [GO:0071404]; cellular response to starvation [GO:0009267]; cholesterol homeostasis [GO:0042632]; cholesterol metabolic process [GO:0008203]; lipid metabolic process [GO:0006629]; negative regulation of cholesterol efflux [GO:0090370]; negative regulation of transcription b…	chromatin [GO:0000785]; cytoplasm [GO:0005737]; cytosol [GO:0005829]; endoplasmic reticulum [GO:0005783]; endoplasmic reticulum membrane [GO:0005789]; ER to Golgi transport vesicle membrane [GO:0012507]; Golgi membrane [GO:0000139]; intracellular membrane-bounded organelle [GO:0043231]; nucleoplasm [GO:0005654]; nucleus [GO:0005634]; SREBP-SCAP-Insig complex [GO:0032937]	DNA-binding transcription factor activity, RNA polymerase II-specific [GO:0000981]; DNA-binding transcription repressor activity, RNA polymerase II-specific [GO:0001227]; E-box binding [GO:0070888]; protein dimerization activity [GO:0046983]; RNA polymerase II cis-regulatory region sequence-specific DNA binding [GO:0000978]; sequence-specific double-stranded DNA binding [GO:1990837]
Q96FL8	Multidrug and toxin extrusion protein 1 (MATE-1) (hMATE-1) (Solute carrier family 47 member 1)	1	amino acid import across plasma membrane [GO:0089718]; L-alpha-amino acid transmembrane transport [GO:1902475]; L-arginine import across plasma membrane [GO:0097638]; organic cation transport [GO:0015695]; putrescine transport [GO:0015847]; transmembrane transport [GO:0055085]; xenobiotic detoxification by transmembrane export across the plasma membrane [GO:1990961]; xenobiotic transmembrane tran…	apical plasma membrane [GO:0016324]; basolateral plasma membrane [GO:0016323]; membrane [GO:0016020]; plasma membrane [GO:0005886]	antiporter activity [GO:0015297]; L-amino acid transmembrane transporter activity [GO:0015179]; L-arginine transmembrane transporter activity [GO:0061459]; organic cation transmembrane transporter activity [GO:0015101]; polyspecific organic cation:proton antiporter activity [GO:0140968]; putrescine transmembrane transporter activity [GO:0015489]; thiamine transmembrane transporter activity [GO:00…
Q86YT5	Na(+)/citrate cotransporter (NaCT) (Sodium-coupled citrate transporter) (Sodium-dependent citrate transporter) (Solute carrier family 13 member 5)	1	alpha-ketoglutarate transport [GO:0015742]; cellular response to lithium ion [GO:0071285]; citrate transport [GO:0015746]; fumarate transport [GO:0015741]; oxaloacetate transport [GO:0015729]; succinate transport [GO:0015744]	cytosol [GO:0005829]; nucleoplasm [GO:0005654]; plasma membrane [GO:0005886]	citrate transmembrane transporter activity [GO:0015137]; identical protein binding [GO:0042802]; organic acid:sodium symporter activity [GO:0005343]; sodium:dicarboxylate symporter activity [GO:0017153]; succinate transmembrane transporter activity [GO:0015141]
P52429	Diacylglycerol kinase epsilon (DAG kinase epsilon) (EC 2.7.1.107) (Diglyceride kinase epsilon) (DGK-epsilon)	1	diacylglycerol metabolic process [GO:0046339]; lipid phosphorylation [GO:0046834]; modulation of chemical synaptic transmission [GO:0050804]; phosphatidic acid biosynthetic process [GO:0006654]; phosphatidylinositol biosynthetic process [GO:0006661]; platelet activation [GO:0030168]; protein kinase C-activating G protein-coupled receptor signaling pathway [GO:0007205]	cytoplasm [GO:0005737]; cytosol [GO:0005829]; glutamatergic synapse [GO:0098978]; membrane [GO:0016020]; nucleoplasm [GO:0005654]; plasma membrane [GO:0005886]	ATP binding [GO:0005524]; ATP-dependent diacylglycerol kinase activity [GO:0004143]; kinase activity [GO:0016301]; metal ion binding [GO:0046872]
Q5SSG8	Mucin-21 (MUC-21) (Epiglycanin)	1	negative regulation of cell-cell adhesion [GO:0022408]	Golgi lumen [GO:0005796]; plasma membrane [GO:0005886]
P32189	Glycerol kinase (GK) (Glycerokinase) (EC 2.7.1.30) (ATP:glycerol 3-phosphotransferase)	1	glycerol catabolic process [GO:0019563]; glycerol metabolic process [GO:0006071]; glycerol-3-phosphate biosynthetic process [GO:0046167]; phosphorylation [GO:0016310]; triglyceride biosynthetic process [GO:0019432]; triglyceride metabolic process [GO:0006641]	cytosol [GO:0005829]; extracellular exosome [GO:0070062]; mitochondrial outer membrane [GO:0005741]; mitochondrion [GO:0005739]	ATP binding [GO:0005524]; glycerol kinase activity [GO:0004370]
Q8N428	Polypeptide N-acetylgalactosaminyltransferase 16 (EC 2.4.1.41) (Polypeptide GalNAc transferase 16) (GalNAc-T16) (Polypeptide GalNAc transferase-like protein 1) (GalNAc-T-like protein 1) (pp-GaNTase-like protein 1) (Polypeptide N-acetylgalactosaminyltransferase-like protein 1) (Protein-UDP acetylgalactosaminyltransferase-like protein 1) (UDP-GalNAc:polypeptide N-acetylgalactosaminyltransferase-lik…	1	protein O-linked glycosylation [GO:0006493]; protein O-linked glycosylation via serine [GO:0018242]; protein O-linked glycosylation via threonine [GO:0018243]	Golgi apparatus [GO:0005794]; Golgi membrane [GO:0000139]	carbohydrate binding [GO:0030246]; metal ion binding [GO:0046872]; polypeptide N-acetylgalactosaminyltransferase activity [GO:0004653]
O95870	Phosphatidylserine lipase ABHD16A (EC 3.1.-.-) (Alpha/beta hydrolase domain-containing protein 16A) (Abhydrolase domain-containing protein 16A) (HLA-B-associated transcript 5) (hBAT5) (Monoacylglycerol lipase ABHD16A) (EC 3.1.1.23) (Protein G5)	1	monoacylglycerol catabolic process [GO:0052651]; phosphatidylserine catabolic process [GO:0006660]; prostaglandin catabolic process [GO:1905344]	membrane [GO:0016020]	acylglycerol lipase activity [GO:0047372]; phospholipase activity [GO:0004620]
Q8N4S9	MARVEL domain-containing protein 2 (Tricellulin)	1	bicellular tight junction assembly [GO:0070830]; cell-cell junction organization [GO:0045216]; establishment of endothelial barrier [GO:0061028]; sensory perception of sound [GO:0007605]	apical plasma membrane [GO:0016324]; basolateral plasma membrane [GO:0016323]; bicellular tight junction [GO:0005923]; cell junction [GO:0030054]; cytoplasm [GO:0005737]; cytoplasmic vesicle [GO:0031410]; paranodal junction [GO:0033010]; Schmidt-Lanterman incisure [GO:0043220]; tight junction [GO:0070160]; tricellular tight junction [GO:0061689]
O00219	Hyaluronan synthase 3 (EC 2.4.1.212) (Hyaluronate synthase 3) (Hyaluronic acid synthase 3) (HA synthase 3)	1	carbohydrate metabolic process [GO:0005975]; extracellular matrix assembly [GO:0085029]; extracellular polysaccharide biosynthetic process [GO:0045226]; hyaluronan biosynthetic process [GO:0030213]; positive regulation of DNA-templated transcription [GO:0045893]; positive regulation of hyaluranon cable assembly [GO:1900106]	early endosome [GO:0005769]; Golgi apparatus [GO:0005794]; Golgi membrane [GO:0000139]; hyaluranon cable [GO:0036117]; membrane [GO:0016020]; nucleus [GO:0005634]; plasma membrane [GO:0005886]	hyaluronan synthase activity [GO:0050501]; identical protein binding [GO:0042802]
Q96FL9	Polypeptide N-acetylgalactosaminyltransferase 14 (EC 2.4.1.41) (Polypeptide GalNAc transferase 14) (GalNAc-T14) (pp-GaNTase 14) (Protein-UDP acetylgalactosaminyltransferase 14) (UDP-GalNAc:polypeptide N-acetylgalactosaminyltransferase 14)	1	O-glycan processing [GO:0016266]; protein O-linked glycosylation [GO:0006493]	Golgi apparatus [GO:0005794]; Golgi membrane [GO:0000139]	carbohydrate binding [GO:0030246]; metal ion binding [GO:0046872]; polypeptide N-acetylgalactosaminyltransferase activity [GO:0004653]
Q96S66	Chloride channel CLIC-like protein 1 (Mid-1-related chloride channel protein 1)	1		chloride channel complex [GO:0034707]; endoplasmic reticulum [GO:0005783]; endoplasmic reticulum membrane [GO:0005789]; Golgi membrane [GO:0000139]; intracellular membrane-bounded organelle [GO:0043231]; membrane [GO:0016020]; mitochondria-associated endoplasmic reticulum membrane [GO:0044233]; nuclear membrane [GO:0031965]	chloride channel activity [GO:0005254]
Q8IVW8	Sphingosine-1-phosphate transporter SPNS2 (Protein spinster homolog 2)	1	B cell homeostasis [GO:0001782]; bone development [GO:0060348]; lipid transport [GO:0006869]; lymph node development [GO:0048535]; lymphocyte migration [GO:0072676]; regulation of eye pigmentation [GO:0048073]; regulation of humoral immune response [GO:0002920]; regulation of T cell migration [GO:2000404]; sensory perception of sound [GO:0007605]; sphingolipid biosynthetic process [GO:0030148]; s…	endosome membrane [GO:0010008]; membrane [GO:0016020]; plasma membrane [GO:0005886]	sphingolipid transporter activity [GO:0046624]; transmembrane transporter activity [GO:0022857]
Q8N4V2	Synaptic vesicle 2-related protein (SV2-related protein)	1		basal plasma membrane [GO:0009925]; synaptic vesicle [GO:0008021]; synaptic vesicle membrane [GO:0030672]	transmembrane transporter activity [GO:0022857]
Q86SU0	Immunoglobulin-like domain-containing receptor 1 (Angulin-2)	1	cellular response to leukemia inhibitory factor [GO:1990830]; epithelial structure maintenance [GO:0010669]; establishment of localization in cell [GO:0051649]; peptide hormone secretion [GO:0030072]; positive regulation of peptide hormone secretion [GO:0090277]; protein localization to tricellular tight junction [GO:0061833]; regulation of RNA splicing [GO:0043484]; response to fatty acid [GO:00…	bicellular tight junction [GO:0005923]; cytosol [GO:0005829]; plasma membrane [GO:0005886]; protein-containing complex [GO:0032991]; tight junction [GO:0070160]; tricellular tight junction [GO:0061689]	high-density lipoprotein particle receptor activity [GO:0070506]; identical protein binding [GO:0042802]
Q8TEQ8	GPI ethanolamine phosphate transferase 3 (EC 2.-.-.-) (Phosphatidylinositol-glycan biosynthesis class O protein) (PIG-O)	2	GPI anchor biosynthetic process [GO:0006506]	endoplasmic reticulum membrane [GO:0005789]; membrane [GO:0016020]	mannose-ethanolamine phosphotransferase activity [GO:0051377]
Q7L5N7	Lysophosphatidylcholine acyltransferase 2 (LPC acyltransferase 2) (LPCAT-2) (LysoPC acyltransferase 2) (EC 2.3.1.23) (1-acylglycerol-3-phosphate O-acyltransferase 11) (1-AGP acyltransferase 11) (1-AGPAT 11) (EC 2.3.1.51) (1-acylglycerophosphocholine O-acyltransferase) (1-alkenylglycerophosphocholine O-acyltransferase) (EC 2.3.1.25) (1-alkylglycerophosphocholine O-acetyltransferase) (EC 2.3.1.67) …	1	membrane organization [GO:0061024]; phosphatidylcholine acyl-chain remodeling [GO:0036151]; platelet activating factor biosynthetic process [GO:0006663]	endoplasmic reticulum [GO:0005783]; endoplasmic reticulum membrane [GO:0005789]; Golgi membrane [GO:0000139]; Golgi stack [GO:0005795]; lipid droplet [GO:0005811]; plasma membrane [GO:0005886]	1-acylglycerol-3-phosphate O-acyltransferase activity [GO:0003841]; 1-acylglycerophosphocholine O-acyltransferase activity [GO:0047184]; 1-alkenylglycerophosphocholine O-acyltransferase activity [GO:0047159]; 1-alkylglycerophosphocholine O-acetyltransferase activity [GO:0047192]; 2-acylglycerol-3-phosphate O-acyltransferase activity [GO:0047144]; calcium ion binding [GO:0005509]; lysophosphatidic…
Q969M2	Gap junction alpha-10 protein (Connexin-62) (Cx62)	1	cell-cell signaling [GO:0007267]; detection of light stimulus involved in visual perception [GO:0050908]; gamete generation [GO:0007276]; synapse assembly [GO:0007416]	connexin complex [GO:0005922]; plasma membrane [GO:0005886]	gap junction channel activity [GO:0005243]
Q92952	Small conductance calcium-activated potassium channel protein 1 (SK1) (SKCa 1) (SKCa1) (KCa2.1)	1	chemical synaptic transmission [GO:0007268]; potassium ion transmembrane transport [GO:0071805]; potassium ion transport [GO:0006813]	neuron projection [GO:0043005]; neuronal cell body [GO:0043025]; plasma membrane [GO:0005886]; synapse [GO:0045202]; voltage-gated potassium channel complex [GO:0008076]	calcium-activated potassium channel activity [GO:0015269]; calmodulin binding [GO:0005516]; inward rectifier potassium channel activity [GO:0005242]; small conductance calcium-activated potassium channel activity [GO:0016286]
Q96AA3	Protein RFT1 homolog	1	carbohydrate transport [GO:0008643]; dolichol-linked oligosaccharide biosynthetic process [GO:0006488]; glycolipid translocation [GO:0034203]	endoplasmic reticulum membrane [GO:0005789]	glycolipid floppase activity [GO:0034202]
O60320	Protein ENTREP2 (Endosomal transmembrane epsin interactor 2) (Transmembrane protein 228)	1		membrane [GO:0016020]
P36021	Monocarboxylate transporter 8 (MCT 8) (Monocarboxylate transporter 7) (MCT 7) (Solute carrier family 16 member 2) (X-linked PEST-containing transporter)	1	amino acid import across plasma membrane [GO:0089718]; amino acid metabolic process [GO:0006520]; monocarboxylic acid transport [GO:0015718]; negative regulation of neural precursor cell proliferation [GO:2000178]; thyroid hormone generation [GO:0006590]; thyroid hormone metabolic process [GO:0042403]; thyroid hormone transport [GO:0070327]; thyroid-stimulating hormone secretion [GO:0070460]; tra…	apical plasma membrane [GO:0016324]; plasma membrane [GO:0005886]	amino acid transmembrane transporter activity [GO:0015171]; identical protein binding [GO:0042802]; monocarboxylic acid transmembrane transporter activity [GO:0008028]; thyroid hormone transmembrane transporter activity [GO:0015349]
Q9UPQ8	Dolichol kinase (EC 2.7.1.108) (Transmembrane protein 15)	1	dolichyl diphosphate biosynthetic process [GO:0006489]; dolichyl monophosphate biosynthetic process [GO:0043048]; phosphorylation [GO:0016310]	endoplasmic reticulum membrane [GO:0005789]	dolichol kinase activity [GO:0004168]
Q8NF37	Lysophosphatidylcholine acyltransferase 1 (LPC acyltransferase 1) (LPCAT-1) (LysoPC acyltransferase 1) (EC 2.3.1.23) (1-acylglycerol-3-phosphate O-acyltransferase) (EC 2.3.1.51) (1-acylglycerophosphocholine O-acyltransferase) (1-alkenylglycerophosphocholine O-acyltransferase) (EC 2.3.1.25) (1-alkylglycerophosphocholine O-acetyltransferase) (EC 2.3.1.67) (Acetyl-CoA:lyso-platelet-activating factor…	1	negative regulation of phosphatidylcholine biosynthetic process [GO:2001246]; phosphatidic acid biosynthetic process [GO:0006654]; phosphatidylcholine acyl-chain remodeling [GO:0036151]; phosphatidylcholine biosynthetic process [GO:0006656]; phosphatidylglycerol acyl-chain remodeling [GO:0036148]; phospholipid biosynthetic process [GO:0008654]; positive regulation of protein catabolic process [GO…	azurophil granule membrane [GO:0035577]; endoplasmic reticulum [GO:0005783]; endoplasmic reticulum membrane [GO:0005789]; Golgi apparatus [GO:0005794]; Golgi membrane [GO:0000139]; lipid droplet [GO:0005811]; membrane [GO:0016020]; plasma membrane [GO:0005886]	1-acylglycerol-3-phosphate O-acyltransferase activity [GO:0003841]; 1-acylglycerophosphocholine O-acyltransferase activity [GO:0047184]; 1-alkenylglycerophosphocholine O-acyltransferase activity [GO:0047159]; 1-alkylglycerophosphocholine O-acetyltransferase activity [GO:0047192]; 1-alkylglycerophosphocholine O-acyltransferase activity [GO:0047191]; 2-acylglycerol-3-phosphate O-acyltransferase act…
P49326	Flavin-containing monooxygenase 5 (FMO 5) (Baeyer-Villiger monooxygenase 1) (hBVMO1) (EC 1.14.13.-) (Dimethylaniline monooxygenase [N-oxide-forming] 5) (EC 1.14.13.8) (Dimethylaniline oxidase 5) (NADPH oxidase) (EC 1.6.3.1)	1	lipid metabolic process [GO:0006629]; NADPH oxidation [GO:0070995]; regulation of cholesterol metabolic process [GO:0090181]; xenobiotic metabolic process [GO:0006805]	cytosol [GO:0005829]; endoplasmic reticulum [GO:0005783]; endoplasmic reticulum membrane [GO:0005789]	aldehyde oxidase activity [GO:0004031]; flavin adenine dinucleotide binding [GO:0050660]; hypotaurine dehydrogenase activity [GO:0047822]; monooxygenase activity [GO:0004497]; N,N-dimethylaniline monooxygenase activity [GO:0004499]; NADP binding [GO:0050661]; NADPH oxidase H202-forming activity [GO:0106294]
P31513	Flavin-containing monooxygenase 3 (EC 1.14.13.148) (EC 1.14.13.32) (EC 1.14.13.8) (Dimethylaniline monooxygenase [N-oxide-forming] 3) (Dimethylaniline oxidase 3) (FMO II) (FMO form 2) (Hepatic flavin-containing monooxygenase 3) (FMO 3) (Trimethylamine monooxygenase)	1	taurine biosynthetic process [GO:0042412]	endoplasmic reticulum membrane [GO:0005789]; intracellular membrane-bounded organelle [GO:0043231]	albendazole monooxygenase activity [GO:0047638]; flavin adenine dinucleotide binding [GO:0050660]; hypotaurine dehydrogenase activity [GO:0047822]; N,N-dimethylaniline monooxygenase activity [GO:0004499]; NADP binding [GO:0050661]; trimethylamine monooxygenase activity [GO:0034899]
Q6NT55	Ultra-long-chain fatty acid omega-hydroxylase (EC 1.14.14.177) (Cytochrome P450 4F22)	1	ceramide biosynthetic process [GO:0046513]; icosanoid metabolic process [GO:0006690]	endoplasmic reticulum membrane [GO:0005789]	heme binding [GO:0020037]; iron ion binding [GO:0005506]; monooxygenase activity [GO:0004497]; oxidoreductase activity, acting on paired donors, with incorporation or reduction of molecular oxygen [GO:0016705]
Q9UMX9	Membrane-associated transporter protein (Melanoma antigen AIM1) (Protein AIM-1) (Solute carrier family 45 member 2)	1	developmental pigmentation [GO:0048066]; lysosomal lumen pH elevation [GO:0035752]; melanin biosynthetic process from tyrosine [GO:0006583]; response to stimulus [GO:0050896]; sucrose transport [GO:0015770]; visual perception [GO:0007601]	melanosome membrane [GO:0033162]; membrane [GO:0016020]	glucose:proton symporter activity [GO:0005356]; sucrose:proton symporter activity [GO:0008506]
Q9BY64	UDP-glucuronosyltransferase 2B28 (UDPGT 2B28) (UGT2B28) (EC 2.4.1.17)	1	cellular glucuronidation [GO:0052695]; estrogen metabolic process [GO:0008210]; steroid metabolic process [GO:0008202]; xenobiotic glucuronidation [GO:0052697]	endoplasmic reticulum [GO:0005783]; endoplasmic reticulum membrane [GO:0005789]; nuclear outer membrane [GO:0005640]; perinuclear region of cytoplasm [GO:0048471]	glucuronosyltransferase activity [GO:0015020]
O75310	UDP-glucuronosyltransferase 2B11 (UDPGT 2B11) (EC 2.4.1.17)	1	cellular glucuronidation [GO:0052695]; estrogen metabolic process [GO:0008210]; xenobiotic glucuronidation [GO:0052697]; xenobiotic metabolic process [GO:0006805]	endoplasmic reticulum membrane [GO:0005789]	glucuronosyltransferase activity [GO:0015020]
P17658	Potassium voltage-gated channel subfamily A member 6 (Voltage-gated potassium channel HBK2) (Voltage-gated potassium channel subunit Kv1.6)	1	potassium ion transmembrane transport [GO:0071805]; potassium ion transport [GO:0006813]; protein homooligomerization [GO:0051260]; regulation of monoatomic ion transmembrane transport [GO:0034765]	axon terminus [GO:0043679]; cytosol [GO:0005829]; intracellular membrane-bounded organelle [GO:0043231]; plasma membrane [GO:0005886]; potassium channel complex [GO:0034705]; voltage-gated potassium channel complex [GO:0008076]	delayed rectifier potassium channel activity [GO:0005251]; voltage-gated potassium channel activity [GO:0005249]
P06133	UDP-glucuronosyltransferase 2B4 (UDPGT 2B4) (UGT2B4) (EC 2.4.1.17) (HLUG25) (Hyodeoxycholic acid-specific UDPGT) (UDPGTh-1)	1	cellular glucuronidation [GO:0052695]; estrogen metabolic process [GO:0008210]	endoplasmic reticulum membrane [GO:0005789]	glucuronosyltransferase activity [GO:0015020]
Q9BVK2	Probable dolichyl pyrophosphate Glc1Man9GlcNAc2 alpha-1,3-glucosyltransferase (EC 2.4.1.265) (Asparagine-linked glycosylation protein 8 homolog) (Dol-P-Glc:Glc(1)Man(9)GlcNAc(2)-PP-dolichyl alpha-1,3-glucosyltransferase) (Dolichyl-P-Glc:Glc1Man9GlcNAc2-PP-dolichyl glucosyltransferase)	1	dolichol-linked oligosaccharide biosynthetic process [GO:0006488]; oligosaccharide-lipid intermediate biosynthetic process [GO:0006490]; protein N-linked glycosylation [GO:0006487]; protein N-linked glycosylation via asparagine [GO:0018279]	endoplasmic reticulum membrane [GO:0005789]	alpha-1,3-mannosyltransferase activity [GO:0000033]; dolichyl pyrophosphate Glc1Man9GlcNAc2 alpha-1,3-glucosyltransferase activity [GO:0042283]; dolichyl-phosphate-glucose-glycolipid alpha-glucosyltransferase activity [GO:0004583]
Q9HBI6	Cytochrome P450 4F11 (CYPIVF11) (EC 1.14.14.1) (3-hydroxy fatty acids omega-hydroxylase CYP4F11) (Docosahexaenoic acid omega-hydroxylase) (EC 1.14.14.79) (Long-chain fatty acid omega-monooxygenase) (EC 1.14.14.80) (Phylloquinone omega-hydroxylase CYP4F11) (EC 1.14.14.78)	1	arachidonic acid metabolic process [GO:0019369]; blood coagulation [GO:0007596]; fatty acid metabolic process [GO:0006631]; menaquinone catabolic process [GO:0042361]; omega-hydroxylase P450 pathway [GO:0097267]; oxylipin biosynthetic process [GO:0031408]; phylloquinone catabolic process [GO:0042376]; vitamin K catabolic process [GO:0042377]	endoplasmic reticulum membrane [GO:0005789]	aromatase activity [GO:0070330]; fatty acid binding [GO:0005504]; heme binding [GO:0020037]; iron ion binding [GO:0005506]; long-chain fatty acid omega-hydroxylase activity [GO:0102033]; monooxygenase activity [GO:0004497]; oxidoreductase activity, acting on paired donors, with incorporation or reduction of molecular oxygen, NAD(P)H as one donor, and incorporation of one atom of oxygen [GO:001670…
Q96E52	Metalloendopeptidase OMA1, mitochondrial (EC 3.4.24.-) (Metalloprotease-related protein 1) (MPRP-1) (Overlapping with the m-AAA protease 1 homolog)	1	cristae formation [GO:0042407]; diet induced thermogenesis [GO:0002024]; energy homeostasis [GO:0097009]; glucose metabolic process [GO:0006006]; HRI-mediated signaling [GO:0140468]; integrated stress response signaling [GO:0140467]; lipid metabolic process [GO:0006629]; mitochondrial protein processing [GO:0034982]; mitochondrial respiratory chain complex assembly [GO:0033108]; negative regulati…	mitochondrial inner membrane [GO:0005743]; mitochondrial membrane [GO:0031966]	lipid binding [GO:0008289]; metal ion binding [GO:0046872]; metalloendopeptidase activity [GO:0004222]
Q3SY77	UDP-glucuronosyltransferase 3A2 (UDPGT 3A2) (EC 2.4.1.17)	1	cellular response to genistein [GO:0071412]	UDP-N-acetylglucosamine transferase complex [GO:0043541]	glucuronosyltransferase activity [GO:0015020]; UDP-glycosyltransferase activity [GO:0008194]
Q6NUS8	UDP-glucuronosyltransferase 3A1 (UDPGT 3A1) (EC 2.4.1.17)	1		UDP-N-acetylglucosamine transferase complex [GO:0043541]	glucuronosyltransferase activity [GO:0015020]; UDP-glycosyltransferase activity [GO:0008194]
Q9NS82	Asc-type amino acid transporter 1 (Asc-1) (Solute carrier family 7 member 10)	1	amino acid transmembrane transport [GO:0003333]; amino acid transport [GO:0006865]; D-alanine transport [GO:0042941]; D-serine transport [GO:0042942]; glycine transport [GO:0015816]; negative regulation of brown fat cell differentiation [GO:1903444]; neutral amino acid transport [GO:0015804]; positive regulation of synaptic transmission, glycinergic [GO:0060094]	membrane [GO:0016020]; plasma membrane [GO:0005886]	L-amino acid transmembrane transporter activity [GO:0015179]; L-serine transmembrane transporter activity [GO:0015194]; neutral L-amino acid transmembrane transporter activity [GO:0015175]
O15403	Monocarboxylate transporter 7 (MCT 7) (Monocarboxylate transporter 6) (MCT 6) (Solute carrier family 16 member 6)	1	monocarboxylic acid transport [GO:0015718]	basolateral plasma membrane [GO:0016323]; membrane [GO:0016020]; plasma membrane [GO:0005886]	monocarboxylic acid transmembrane transporter activity [GO:0008028]; symporter activity [GO:0015293]; taurine transmembrane transporter activity [GO:0005368]
Q16625	Occludin	1	bicellular tight junction assembly [GO:0070830]; cell-cell junction organization [GO:0045216]; maintenance of blood-brain barrier [GO:0035633]; negative regulation of gene expression [GO:0010629]; negative regulation of protein phosphorylation [GO:0001933]; positive regulation of blood-brain barrier permeability [GO:1905605]; positive regulation of gene expression [GO:0010628]; positive regulatio…	apical plasma membrane [GO:0016324]; apicolateral plasma membrane [GO:0016327]; bicellular tight junction [GO:0005923]; cell junction [GO:0030054]; cell leading edge [GO:0031252]; cell-cell junction [GO:0005911]; cytoplasmic vesicle [GO:0031410]; endocytic vesicle [GO:0030139]; lysosomal membrane [GO:0005765]; plasma membrane [GO:0005886]; protein-containing complex [GO:0032991]; tight junction […	protein domain specific binding [GO:0019904]
P98187	Cytochrome P450 4F8 (EC 1.14.14.1) (CYPIVF8)	1	icosanoid metabolic process [GO:0006690]; prostaglandin metabolic process [GO:0006693]	endoplasmic reticulum membrane [GO:0005789]	alkane 1-monooxygenase activity [GO:0018685]; aromatase activity [GO:0070330]; heme binding [GO:0020037]; iron ion binding [GO:0005506]; monooxygenase activity [GO:0004497]
Q08477	Cytochrome P450 4F3 (EC 1.14.14.1) (20-hydroxyeicosatetraenoic acid synthase) (20-HETE synthase) (CYPIVF3) (Cytochrome P450-LTB-omega) (Docosahexaenoic acid omega-hydroxylase CYP4F3) (EC 1.14.14.79) (Leukotriene-B(4) 20-monooxygenase 2) (Leukotriene-B(4) omega-hydroxylase 2) (EC 1.14.14.94)	1	arachidonic acid metabolic process [GO:0019369]; fatty acid omega-oxidation [GO:0010430]; icosanoid metabolic process [GO:0006690]; leukotriene B4 catabolic process [GO:0036101]; leukotriene metabolic process [GO:0006691]; lipoxin A4 metabolic process [GO:2001302]; lipoxin B4 metabolic process [GO:2001304]; omega-hydroxylase P450 pathway [GO:0097267]	endoplasmic reticulum membrane [GO:0005789]	20-aldehyde-leukotriene B4 20-monooxygenase activity [GO:0097259]; 20-hydroxy-leukotriene B4 omega oxidase activity [GO:0097258]; aromatase activity [GO:0070330]; heme binding [GO:0020037]; iron ion binding [GO:0005506]; leukotriene-B4 20-monooxygenase activity [GO:0050051]; long-chain fatty acid omega-1 hydroxylase activity [GO:0120319]; long-chain fatty acid omega-hydroxylase activity [GO:01020…
Q70CQ3	Ubiquitin carboxyl-terminal hydrolase 30 (EC 3.4.19.12) (Deubiquitinating enzyme 30) (Ubiquitin thioesterase 30) (Ubiquitin-specific-processing protease 30) (Ub-specific protease 30)	1	autophagy of mitochondrion [GO:0000422]; mitochondrial fusion [GO:0008053]; negative regulation of mitophagy [GO:1901525]; pexophagy [GO:0000425]; protein deubiquitination [GO:0016579]; protein K11-linked deubiquitination [GO:0035871]; protein K6-linked deubiquitination [GO:0044313]	cytosol [GO:0005829]; mitochondrial outer membrane [GO:0005741]; mitochondrion [GO:0005739]; nucleus [GO:0005634]; peroxisomal membrane [GO:0005778]	cysteine-type deubiquitinase activity [GO:0004843]; cysteine-type endopeptidase activity [GO:0004197]; deubiquitinase activity [GO:0101005]
Q14CX5	Transmembrane protein 180 (Major facilitator superfamily domain-containing 13A)	1		membrane [GO:0016020]
A0A087X1C5	Putative cytochrome P450 2D7 (EC 1.14.14.1)	1	arachidonic acid metabolic process [GO:0019369]; xenobiotic catabolic process [GO:0042178]; xenobiotic metabolic process [GO:0006805]	cytoplasm [GO:0005737]; intracellular membrane-bounded organelle [GO:0043231]; membrane [GO:0016020]; mitochondrion [GO:0005739]	aromatase activity [GO:0070330]; heme binding [GO:0020037]; iron ion binding [GO:0005506]; oxidoreductase activity, acting on paired donors, with incorporation or reduction of molecular oxygen, reduced flavin or flavoprotein as one donor, and incorporation of one atom of oxygen [GO:0016712]
Q14154	DAP3-binding cell death enhancer 1 (DAP3-binding cell death enhancer 1, long form) (DELE1(L)) (Death ligand signal enhancer) [Cleaved into: DAP3-binding cell death enhancer 1 short form (DELE1(S)) (S-DELE1)]	1	extrinsic apoptotic signaling pathway via death domain receptors [GO:0008625]; regulation of cysteine-type endopeptidase activity involved in apoptotic process [GO:0043281]	cytosol [GO:0005829]; mitochondrial inner membrane [GO:0005743]; mitochondrion [GO:0005739]
Q8TF71	Monocarboxylate transporter 10 (MCT 10) (Aromatic amino acid transporter 1) (Solute carrier family 16 member 10) (T-type amino acid transporter 1)	1	amino acid transport [GO:0006865]; aromatic amino acid transport [GO:0015801]; thyroid hormone generation [GO:0006590]; thyroid hormone transport [GO:0070327]; thyroid-stimulating hormone secretion [GO:0070460]	basolateral plasma membrane [GO:0016323]; cell junction [GO:0030054]; intracellular membrane-bounded organelle [GO:0043231]; plasma membrane [GO:0005886]	amino acid transmembrane transporter activity [GO:0015171]; aromatic amino acid transmembrane transporter activity [GO:0015173]; L-phenylalanine transmembrane transporter activity [GO:0015192]; L-tryptophan transmembrane transporter activity [GO:0015196]; L-tyrosine transmembrane transporter activity [GO:0005302]; monocarboxylic acid transmembrane transporter activity [GO:0008028]; thyroid hormon…
Q4ZJI4	Sodium/hydrogen exchanger 9B1 (Na(+)/H(+) exchanger-like domain-containing protein 1) (NHE domain-containing protein 1) (Sodium/hydrogen exchanger-like domain-containing protein 1) (Solute carrier family 9, subfamily B member 1)	1	flagellated sperm motility [GO:0030317]; monoatomic ion transmembrane transport [GO:0034220]; regulation of intracellular pH [GO:0051453]; single fertilization [GO:0007338]	plasma membrane [GO:0005886]; sperm principal piece [GO:0097228]	sodium:proton antiporter activity [GO:0015385]
O00481	Butyrophilin subfamily 3 member A1 (CD antigen CD277)	1	activated T cell proliferation [GO:0050798]; adaptive immune response [GO:0002250]; positive regulation of cytokine production [GO:0001819]; positive regulation of type II interferon production [GO:0032729]; regulation of cytokine production [GO:0001817]; T cell receptor signaling pathway [GO:0050852]	external side of plasma membrane [GO:0009897]; plasma membrane [GO:0005886]	signaling receptor binding [GO:0005102]
Q9UIX4	Potassium voltage-gated channel subfamily G member 1 (Voltage-gated potassium channel subunit Kv6.1) (kH2)	1	potassium ion transmembrane transport [GO:0071805]; potassium ion transport [GO:0006813]; protein homooligomerization [GO:0051260]; regulation of delayed rectifier potassium channel activity [GO:1902259]	plasma membrane [GO:0005886]; voltage-gated potassium channel complex [GO:0008076]	delayed rectifier potassium channel activity [GO:0005251]; potassium channel activity [GO:0005267]
Q6ZMD2	Protein spinster homolog 3	1	lipid transport [GO:0006869]	membrane [GO:0016020]	transmembrane transporter activity [GO:0022857]
P13584	Cytochrome P450 4B1 (EC 1.14.14.1) (CYPIVB1) (Cytochrome P450-HP)	1	biphenyl metabolic process [GO:0018879]; fatty acid metabolic process [GO:0006631]	endoplasmic reticulum membrane [GO:0005789]	aromatase activity [GO:0070330]; heme binding [GO:0020037]; iron ion binding [GO:0005506]; monooxygenase activity [GO:0004497]; oxygen binding [GO:0019825]
Q9UM01	Y+L amino acid transporter 1 (Monocyte amino acid permease 2) (MOP-2) (Solute carrier family 7 member 7) (y(+)L-type amino acid transporter 1) (Y+LAT1) (y+LAT-1)	1	amino acid transmembrane transport [GO:0003333]; basic amino acid transmembrane transport [GO:1990822]; L-arginine transmembrane transport [GO:1903826]; leucine transport [GO:0015820]; regulation of arginine metabolic process [GO:0000821]	basolateral plasma membrane [GO:0016323]; plasma membrane [GO:0005886]	basic amino acid transmembrane transporter activity [GO:0015174]; L-amino acid transmembrane transporter activity [GO:0015179]; L-arginine transmembrane transporter activity [GO:0061459]
O15197	Ephrin type-B receptor 6 (HEP) (Tyrosine-protein kinase-defective receptor EPH-6)	2	axon guidance [GO:0007411]; ephrin receptor signaling pathway [GO:0048013]	cytosol [GO:0005829]; dendrite [GO:0030425]; extracellular region [GO:0005576]; plasma membrane [GO:0005886]	ATP binding [GO:0005524]; ephrin receptor activity [GO:0005003]; signaling receptor activity [GO:0038023]; transmembrane-ephrin receptor activity [GO:0005005]
Q5T7P8	Synaptotagmin-6 (Synaptotagmin VI) (SytVI)	1	acrosomal vesicle exocytosis [GO:0060478]; calcium-ion regulated exocytosis [GO:0017156]; cellular response to calcium ion [GO:0071277]; regulation of calcium ion-dependent exocytosis [GO:0017158]; regulation of dopamine secretion [GO:0014059]	cytoplasmic side of plasma membrane [GO:0009898]; cytosol [GO:0005829]; exocytic vesicle [GO:0070382]; membrane [GO:0016020]; perinuclear endoplasmic reticulum [GO:0097038]; plasma membrane [GO:0005886]; synaptic vesicle membrane [GO:0030672]	calcium ion binding [GO:0005509]; clathrin binding [GO:0030276]; phosphatidylserine binding [GO:0001786]; protein homodimerization activity [GO:0042803]; syntaxin binding [GO:0019905]
Q04771	Activin receptor type-1 (EC 2.7.11.30) (Activin receptor type I) (ACTR-I) (Activin receptor-like kinase 2) (ALK-2) (Serine/threonine-protein kinase receptor R1) (SKR1) (TGF-B superfamily receptor type I) (TSR-I)	1	activin receptor signaling pathway [GO:0032924]; acute inflammatory response [GO:0002526]; atrial septum primum morphogenesis [GO:0003289]; atrioventricular valve morphogenesis [GO:0003181]; BMP signaling pathway [GO:0030509]; branching involved in blood vessel morphogenesis [GO:0001569]; cardiac muscle cell fate commitment [GO:0060923]; cellular response to BMP stimulus [GO:0071773]; cellular re…	activin receptor complex [GO:0048179]; apical part of cell [GO:0045177]; BMP receptor complex [GO:0070724]; plasma membrane [GO:0005886]	activin binding [GO:0048185]; activin receptor activity, type I [GO:0016361]; ATP binding [GO:0005524]; cadherin binding [GO:0045296]; metal ion binding [GO:0046872]; peptide hormone binding [GO:0017046]; protein homodimerization activity [GO:0042803]; protein kinase activity [GO:0004672]; protein serine/threonine kinase activity [GO:0004674]; protein tyrosine kinase binding [GO:1990782]; SMAD bi…
Q8N118	Cytochrome P450 4X1 (EC 1.14.14.-) (CYPIVX1)	1	lipid metabolic process [GO:0006629]	endoplasmic reticulum membrane [GO:0005789]	anandamide 14,15 epoxidase activity [GO:0062189]; heme binding [GO:0020037]; iron ion binding [GO:0005506]
Q8NFU1	Bestrophin-2 (Vitelliform macular dystrophy 2-like protein 1)	1	membrane depolarization [GO:0051899]; sensory perception of smell [GO:0007608]	chloride channel complex [GO:0034707]; cilium [GO:0005929]; plasma membrane [GO:0005886]	chloride channel activity [GO:0005254]
Q7RTY1	Monocarboxylate transporter 9 (MCT 9) (Solute carrier family 16 member 9)	1	carnitine transmembrane transport [GO:1902603]; creatine transmembrane transport [GO:0015881]; monocarboxylic acid transport [GO:0015718]; urate metabolic process [GO:0046415]	plasma membrane [GO:0005886]	carnitine transmembrane transporter activity [GO:0015226]; creatine transmembrane transporter activity [GO:0005308]; monocarboxylic acid transmembrane transporter activity [GO:0008028]; symporter activity [GO:0015293]
P19235	Erythropoietin receptor (EPO-R)	1	brain development [GO:0007420]; cytokine-mediated signaling pathway [GO:0019221]; decidualization [GO:0046697]; heart development [GO:0007507]; hemopoiesis [GO:0030097]; positive regulation of cell population proliferation [GO:0008284]; signal transduction [GO:0007165]	external side of plasma membrane [GO:0009897]; extracellular region [GO:0005576]; nuclear speck [GO:0016607]; plasma membrane [GO:0005886]	erythropoietin receptor activity [GO:0004900]; identical protein binding [GO:0042802]
Q9Y672	Dolichyl pyrophosphate Man9GlcNAc2 alpha-1,3-glucosyltransferase (EC 2.4.1.267) (Asparagine-linked glycosylation protein 6 homolog) (Dol-P-Glc:Man(9)GlcNAc(2)-PP-Dol alpha-1,3-glucosyltransferase) (Dolichyl-P-Glc:Man9GlcNAc2-PP-dolichyl glucosyltransferase)	1	dolichol-linked oligosaccharide biosynthetic process [GO:0006488]; oligosaccharide-lipid intermediate biosynthetic process [GO:0006490]; protein N-linked glycosylation [GO:0006487]	endoplasmic reticulum membrane [GO:0005789]; membrane [GO:0016020]	dolichyl pyrophosphate Man9GlcNAc2 alpha-1,3-glucosyltransferase activity [GO:0042281]; dolichyl-phosphate-glucose-glycolipid alpha-glucosyltransferase activity [GO:0004583]; glucosyltransferase activity [GO:0046527]
O75881	Cytochrome P450 7B1 (24-hydroxycholesterol 7-alpha-hydroxylase) (EC 1.14.14.26) (25/26-hydroxycholesterol 7-alpha-hydroxylase) (EC 1.14.14.29) (3-hydroxysteroid 7-alpha hydroxylase) (Oxysterol 7-alpha-hydroxylase)	1	B cell chemotaxis [GO:0035754]; bile acid biosynthetic process [GO:0006699]; cholesterol homeostasis [GO:0042632]; cholesterol metabolic process [GO:0008203]; epithelial cell proliferation [GO:0050673]; intracellular estrogen receptor signaling pathway [GO:0030520]; negative regulation of intracellular estrogen receptor signaling pathway [GO:0033147]; positive regulation of epithelial cell prolif…	endoplasmic reticulum membrane [GO:0005789]	24-hydroxycholesterol 7alpha-hydroxylase activity [GO:0033782]; 25-hydroxycholesterol 7alpha-hydroxylase activity [GO:0033783]; 27-hydroxycholesterol 7-alpha-monooxygenase activity [GO:0047092]; heme binding [GO:0020037]; iron ion binding [GO:0005506]; oxysterol 7-alpha-hydroxylase activity [GO:0008396]
Q5SR56	Hippocampus abundant transcript-like protein 1 (Major facilitator superfamily domain-containing 14B)	1		membrane [GO:0016020]	transmembrane transporter activity [GO:0022857]
Q5JZY3	Ephrin type-A receptor 10 (EC 2.7.10.1)	2	axon guidance [GO:0007411]; ephrin receptor signaling pathway [GO:0048013]; phosphorylation [GO:0016310]	dendrite [GO:0030425]; extracellular region [GO:0005576]; membrane [GO:0016020]; plasma membrane [GO:0005886]	ATP binding [GO:0005524]; transmembrane-ephrin receptor activity [GO:0005005]
A6NFX1	Sphingosine-1-phosphate transporter MFSD2B (Major facilitator superfamily domain-containing protein 2B) (hMfsd2b)	1	carbohydrate transport [GO:0008643]; lipid transport [GO:0006869]; organic substance transport [GO:0071702]; positive regulation of platelet aggregation [GO:1901731]; sphingosine-1-phosphate receptor signaling pathway [GO:0003376]	plasma membrane [GO:0005886]	sphingolipid transporter activity [GO:0046624]; symporter activity [GO:0015293]
P51589	Cytochrome P450 2J2 (EC 1.14.14.-) (Albendazole monooxygenase (hydroxylating)) (EC 1.14.14.74) (Albendazole monooxygenase (sulfoxide-forming)) (EC 1.14.14.73) (Arachidonic acid epoxygenase) (CYPIIJ2) (Hydroperoxy icosatetraenoate isomerase) (EC 5.4.4.7)	1	epoxygenase P450 pathway [GO:0019373]; fatty acid metabolic process [GO:0006631]; icosanoid metabolic process [GO:0006690]; linoleic acid metabolic process [GO:0043651]; organic acid metabolic process [GO:0006082]; regulation of heart contraction [GO:0008016]; xenobiotic metabolic process [GO:0006805]	cytoplasm [GO:0005737]; endoplasmic reticulum membrane [GO:0005789]; extracellular exosome [GO:0070062]; intracellular membrane-bounded organelle [GO:0043231]	arachidonic acid 11,12-epoxygenase activity [GO:0008405]; arachidonic acid 14,15-epoxygenase activity [GO:0008404]; arachidonic acid 5,6-epoxygenase activity [GO:0106301]; arachidonic acid epoxygenase activity [GO:0008392]; heme binding [GO:0020037]; hydroperoxy icosatetraenoate isomerase activity [GO:0106255]; iron ion binding [GO:0005506]; isomerase activity [GO:0016853]; linoleic acid epoxygen…
P48549	G protein-activated inward rectifier potassium channel 1 (GIRK-1) (Inward rectifier K(+) channel Kir3.1) (Potassium channel, inwardly rectifying subfamily J member 3)	1	membrane repolarization during atrial cardiac muscle cell action potential [GO:0098914]; potassium ion import across plasma membrane [GO:1990573]; potassium ion transport [GO:0006813]; regulation of heart rate by cardiac conduction [GO:0086091]; regulation of monoatomic ion transmembrane transport [GO:0034765]; response to electrical stimulus [GO:0051602]; ventricular cardiac muscle cell membrane…	external side of plasma membrane [GO:0009897]; parallel fiber to Purkinje cell synapse [GO:0098688]; plasma membrane [GO:0005886]; presynaptic membrane [GO:0042734]; T-tubule [GO:0030315]; voltage-gated potassium channel complex [GO:0008076]	G-protein activated inward rectifier potassium channel activity [GO:0015467]; voltage-gated monoatomic ion channel activity involved in regulation of presynaptic membrane potential [GO:0099508]; voltage-gated potassium channel activity involved in atrial cardiac muscle cell action potential repolarization [GO:0086089]; voltage-gated potassium channel activity involved in ventricular cardiac muscl…
P11230	Acetylcholine receptor subunit beta	1	behavioral response to nicotine [GO:0035095]; monoatomic cation transport [GO:0006812]; muscle cell development [GO:0055001]; muscle contraction [GO:0006936]; nervous system process [GO:0050877]; neuromuscular synaptic transmission [GO:0007274]; postsynaptic membrane organization [GO:0001941]; regulation of membrane potential [GO:0042391]; signal transduction [GO:0007165]; synaptic transmission, …	acetylcholine-gated channel complex [GO:0005892]; neuromuscular junction [GO:0031594]; neuron projection [GO:0043005]; plasma membrane [GO:0005886]; postsynaptic specialization membrane [GO:0099634]; synapse [GO:0045202]	acetylcholine binding [GO:0042166]; acetylcholine-gated monoatomic cation-selective channel activity [GO:0022848]; channel activity [GO:0015267]; ligand-gated monoatomic ion channel activity [GO:0015276]; transmembrane signaling receptor activity [GO:0004888]; transmitter-gated monoatomic ion channel activity involved in regulation of postsynaptic membrane potential [GO:1904315]
Q9UPY5	Cystine/glutamate transporter (Amino acid transport system xc-) (Calcium channel blocker resistance protein CCBR1) (Solute carrier family 7 member 11) (xCT)	1	adult behavior [GO:0030534]; amino acid transmembrane transport [GO:0003333]; cellular response to oxidative stress [GO:0034599]; dipeptide import across plasma membrane [GO:0140206]; glutathione metabolic process [GO:0006749]; glutathione transmembrane transport [GO:0034775]; intracellular glutamate homeostasis [GO:0090461]; L-cystine transport [GO:0015811]; L-glutamate import across plasma memb…	apical part of cell [GO:0045177]; astrocyte projection [GO:0097449]; brush border membrane [GO:0031526]; cell surface [GO:0009986]; membrane [GO:0016020]; microvillus membrane [GO:0031528]; plasma membrane [GO:0005886]	cystine:glutamate antiporter activity [GO:0015327]; L-amino acid transmembrane transporter activity [GO:0015179]; L-kynurenine transmembrane transporter activity [GO:0140926]
Q99466	Neurogenic locus notch homolog protein 4 (Notch 4) (hNotch4) [Cleaved into: Notch 4 extracellular truncation; Notch 4 intracellular domain]	4	branching involved in blood vessel morphogenesis [GO:0001569]; cell differentiation [GO:0030154]; cell fate determination [GO:0001709]; epithelial to mesenchymal transition [GO:0001837]; hemopoiesis [GO:0030097]; mammary gland development [GO:0030879]; morphogenesis of a branching structure [GO:0001763]; negative regulation of cell adhesion molecule production [GO:0060354]; negative regulation of…	cell surface [GO:0009986]; cytosol [GO:0005829]; endoplasmic reticulum membrane [GO:0005789]; extracellular region [GO:0005576]; Golgi membrane [GO:0000139]; nucleoplasm [GO:0005654]; nucleus [GO:0005634]; plasma membrane [GO:0005886]	calcium ion binding [GO:0005509]; Notch binding [GO:0005112]; signaling receptor activity [GO:0038023]
O95279	Potassium channel subfamily K member 5 (Acid-sensitive potassium channel protein TASK-2) (TWIK-related acid-sensitive K(+) channel 2)	1	potassium ion export across plasma membrane [GO:0097623]; potassium ion import across plasma membrane [GO:1990573]; potassium ion transmembrane transport [GO:0071805]; potassium ion transport [GO:0006813]; regulation of monoatomic ion transmembrane transport [GO:0034765]; regulation of resting membrane potential [GO:0060075]; stabilization of membrane potential [GO:0030322]	plasma membrane [GO:0005886]	outward rectifier potassium channel activity [GO:0015271]; potassium channel activity [GO:0005267]; potassium ion leak channel activity [GO:0022841]
P11509	Cytochrome P450 2A6 (EC 1.14.14.-) (1,4-cineole 2-exo-monooxygenase) (CYPIIA6) (Coumarin 7-hydroxylase) (Cytochrome P450 IIA3) (Cytochrome P450(I))	1	coumarin catabolic process [GO:0046226]; coumarin metabolic process [GO:0009804]; epoxygenase P450 pathway [GO:0019373]; steroid metabolic process [GO:0008202]; xenobiotic catabolic process [GO:0042178]; xenobiotic metabolic process [GO:0006805]	cytoplasm [GO:0005737]; cytoplasmic microtubule [GO:0005881]; endoplasmic reticulum membrane [GO:0005789]; intracellular membrane-bounded organelle [GO:0043231]	arachidonic acid epoxygenase activity [GO:0008392]; coumarin 7-hydroxylase activity [GO:0008389]; enzyme binding [GO:0019899]; heme binding [GO:0020037]; iron ion binding [GO:0005506]; oxidoreductase activity, acting on paired donors, with incorporation or reduction of molecular oxygen, reduced flavin or flavoprotein as one donor, and incorporation of one atom of oxygen [GO:0016712]
P20853	Cytochrome P450 2A7 (EC 1.14.14.1) (CYPIIA7) (Cytochrome P450 IIA4)	1	coumarin metabolic process [GO:0009804]; epoxygenase P450 pathway [GO:0019373]; xenobiotic metabolic process [GO:0006805]	cytoplasm [GO:0005737]; endoplasmic reticulum membrane [GO:0005789]; intracellular membrane-bounded organelle [GO:0043231]	arachidonic acid epoxygenase activity [GO:0008392]; aromatase activity [GO:0070330]; heme binding [GO:0020037]; iron ion binding [GO:0005506]; oxidoreductase activity, acting on paired donors, with incorporation or reduction of molecular oxygen, reduced flavin or flavoprotein as one donor, and incorporation of one atom of oxygen [GO:0016712]; oxygen binding [GO:0019825]
Q16696	Cytochrome P450 2A13 (EC 1.14.14.1) (CYPIIA13)	1	aflatoxin metabolic process [GO:0046222]; coumarin metabolic process [GO:0009804]; epoxygenase P450 pathway [GO:0019373]; xenobiotic metabolic process [GO:0006805]	cytoplasm [GO:0005737]; endoplasmic reticulum membrane [GO:0005789]; intracellular membrane-bounded organelle [GO:0043231]	arachidonic acid epoxygenase activity [GO:0008392]; aromatase activity [GO:0070330]; coumarin 7-hydroxylase activity [GO:0008389]; heme binding [GO:0020037]; iron ion binding [GO:0005506]; monooxygenase activity [GO:0004497]; oxidoreductase activity, acting on paired donors, with incorporation or reduction of molecular oxygen, reduced flavin or flavoprotein as one donor, and incorporation of one …
Q9H3M0	Potassium voltage-gated channel subfamily F member 1 (Voltage-gated potassium channel subunit Kv5.1) (kH1)	1	non-motile cilium assembly [GO:1905515]; potassium ion transmembrane transport [GO:0071805]; potassium ion transport [GO:0006813]; protein homooligomerization [GO:0051260]; regulation of monoatomic ion transmembrane transport [GO:0034765]	ciliary base [GO:0097546]; plasma membrane [GO:0005886]; voltage-gated potassium channel complex [GO:0008076]	potassium channel activity [GO:0005267]; voltage-gated potassium channel activity [GO:0005249]
[truncated: 49 more rows]

## Sheet: Secreted sequon proteins
Uniprot Accession	Protein name	Sequon counts	Gene Ontology (biological process)	Gene Ontology (cellular component)	Gene Ontology (molecular function)
[truncated: 92 more rows]
