# Supplementary material for: A quest for cytosolic sequons and their functions
Source: Sci Rep. 2024 Apr 2;14:7736. doi: 10.1038/s41598-024-57334-1 (PMC10987669; doi:10.1038/s41598-024-57334-1)
Supplement: Supplementary file 1 — Supplementary Information. [file 41598_2024_57334_MOESM1_ESM.zip › Supplementary Table S4.xlsx]

## Sheet: protein list
Name	Protein name	Orientation	Length	Num of TMRs	Cysteine positions	# Cysteines	sequons	#sequons	avg. length/sequon	NXT	NXS	Gene Ontology (biological process)	Gene Ontology (cellular component)	Gene Ontology (molecular function)
Q6ZRX8	Putative uncharacterized protein FLJ45999	i	168	0	['15', '30', '45', '135', '150', '165']	6	NLT(53) NVT(60) NVT(75) NLT(83) NVT(90) NLT(98) NVT(105) NVT(120)	8	21	8	0
O75409	Huntingtin-interacting protein M (Histone H2A.P) (Huntingtin yeast partner M)	i	117	0	['6', '58']	2	NSS(9) NQT(15) NGS(75) NTS(80)	4	29.25	1	3			DNA binding [GO:0003677]; protein heterodimerization activity [GO:0046982]
Q8N339	Metallothionein-1M (MT-1M) (Metallothionein-IM) (MT-IM)	i	61	0	['4', '6', '12', '14', '18', '20', '23', '25', '28', '32', '33', '35', '36', '40', '43', '47', '49', '56', '58', '59']	20	NCS(4) NCS(56)	2	30.5	0	2	cellular response to cadmium ion [GO:0071276]; cellular response to copper ion [GO:0071280]; cellular response to zinc ion [GO:0071294]; detoxification of copper ion [GO:0010273]; intracellular zinc ion homeostasis [GO:0006882]; negative regulation of growth [GO:0045926]	cytoplasm [GO:0005737]; nucleus [GO:0005634]	metal ion binding [GO:0046872]; zinc ion binding [GO:0008270]
P61927	Large ribosomal subunit protein eL37 (60S ribosomal protein L37) (G1.16)	i	97	0	['18', '21', '33', '36']	4	NKT(13) NWS(48) NTT(57)	3	32.3333	2	1	cytoplasmic translation [GO:0002181]; positive regulation of signal transduction by p53 class mediator [GO:1901798]; translation [GO:0006412]	cytoplasm [GO:0005737]; cytosol [GO:0005829]; cytosolic large ribosomal subunit [GO:0022625]; cytosolic ribosome [GO:0022626]; synapse [GO:0045202]	MDM2/MDM4 family protein binding [GO:0097371]; metal ion binding [GO:0046872]; RNA binding [GO:0003723]; rRNA binding [GO:0019843]; structural constituent of ribosome [GO:0003735]; ubiquitin ligase inhibitor activity [GO:1990948]
P14621	Acylphosphatase-2 (EC 3.6.1.7) (Acylphosphatase, muscle type isozyme) (Acylphosphate phosphohydrolase 2)	i	99	0	['21']	1	NTS(42) NFS(80) NFS(94)	3	33	0	3	phosphate-containing compound metabolic process [GO:0006796]		acylphosphatase activity [GO:0003998]; identical protein binding [GO:0042802]
Q8N7R0	Putative homeobox protein NANOG2	i	232	0	['50', '111', '153', '169', '177']	5	NLS(76) NQT(125) NNS(129) NST(130) NQT(135) NHS(145) NYS(222)	7	33.1429	3	4	regulation of transcription by RNA polymerase II [GO:0006357]	nucleus [GO:0005634]	DNA-binding transcription factor activity, RNA polymerase II-specific [GO:0000981]; RNA polymerase II cis-regulatory region sequence-specific DNA binding [GO:0000978]
P0DPQ6	DDIT3 upstream open reading frame protein (Alternative DDIT3 protein) (AltDDIT3)	i	34	0	['21', '26']	2	NQS(13)	1	34	0	1		cytoplasm [GO:0005737]; nucleus [GO:0005634]
Q9NPJ4	Proline-rich nuclear receptor coactivator 2	i	139	0	#N/A	0	NVS(16) NSS(50) NQS(71) NSS(75)	4	34.75	0	4	deadenylation-independent decapping of nuclear-transcribed mRNA [GO:0031087]; nuclear-transcribed mRNA catabolic process, nonsense-mediated decay [GO:0000184]	cytosol [GO:0005829]; Golgi apparatus [GO:0005794]; nucleoplasm [GO:0005654]; nucleus [GO:0005634]; P-body [GO:0000932]
P01848	T cell receptor alpha chain constant	i	140	0	['21', '71', '93']	3	NVS(32) NKS(66) NNS(77) NLS(113)	4	35	0	4	adaptive immune response [GO:0002250]; alpha-beta T cell activation [GO:0046631]; response to bacterium [GO:0009617]; T cell receptor signaling pathway [GO:0050852]	alpha-beta T cell receptor complex [GO:0042105]; plasma membrane [GO:0005886]
Q8N888	Putative BCoR-like protein 2 (BCL-6 corepressor pseudogene 1) (BCL-6 corepressor-like protein 2)	i	145	0	['52', '75', '82', '104', '124', '138']	6	NRS(15) NAS(42) NES(67) NNS(94)	4	36.25	0	4
A0A0U1RQI7	Kruppel-like factor 18	i	1052	0	['37', '69', '130', '181', '233', '261', '289', '303', '317', '359', '373', '415', '429', '443', '457', '471', '513', '541', '555', '583', '597', '639', '653', '667', '695', '709', '751', '779', '793', '821', '835', '932', '951', '965', '970', '978', '995', '1000', '1025', '1028']	40	NMT(140) NES(145) NES(160) NQT(178) NQT(230) NQT(258) NQT(286) NQT(300) NQT(342) NQT(398) NQT(454) NQT(468) NQT(496) NQT(538) NQT(552) NQT(580) NQT(594) NQT(636) NQT(650) NQT(692) NQT(706) NQT(734) NQT(776) NQT(790) NQT(818) NQT(832) NMT(868) NQT(888) NMT(903)	29	36.2759	27	2	regulation of transcription by RNA polymerase II [GO:0006357]	nucleus [GO:0005634]	DNA-binding transcription factor activity, RNA polymerase II-specific [GO:0000981]; metal ion binding [GO:0046872]; RNA polymerase II cis-regulatory region sequence-specific DNA binding [GO:0000978]
O43679	LIM domain-binding protein 2 (LDB-2) (Carboxyl-terminal LIM domain-binding protein 1) (CLIM-1) (LIM domain-binding factor CLIM1)	i	373	0	['69', '119', '122', '137', '206', '229', '233']	7	NSS(113) NIT(190) NFT(198) NLS(224) NST(262) NSS(269) NST(277) NLS(289) NNS(341) NNS(348)	10	37.3	4	6	cellular component biogenesis [GO:0044085]; epithelial structure maintenance [GO:0010669]; hair follicle development [GO:0001942]; negative regulation of transcription by RNA polymerase II [GO:0000122]; nervous system development [GO:0007399]; positive regulation of cellular component biogenesis [GO:0044089]; positive regulation of transcription by RNA polymerase II [GO:0045944]; regulation of ce…	cell leading edge [GO:0031252]; nucleolus [GO:0005730]; nucleoplasm [GO:0005654]; nucleus [GO:0005634]; plasma membrane [GO:0005886]; transcription regulator complex [GO:0005667]	enzyme binding [GO:0019899]; LIM domain binding [GO:0030274]; transcription coregulator activity [GO:0003712]
Q8WUH1	Protein Churchill	i	112	0	['24', '28', '31', '43', '56', '59', '87', '90', '114', '117']	10	NGS(20) NFT(26) NKS(43)	3	37.3333	1	2	fibroblast growth factor receptor signaling pathway [GO:0008543]; positive regulation of DNA-templated transcription [GO:0045893]		zinc ion binding [GO:0008270]
Q499Y3	Putative uncharacterized protein C10orf88-like	i	187	0	['52', '76', '128', '173']	4	NYS(7) NVT(102) NST(122) NHS(135) NAT(145)	5	37.4	3	2
P50150	Guanine nucleotide-binding protein G(I)/G(S)/G(O) subunit gamma-4	i	75	0	['27', '44', '71']	3	NNS(7) NST(8)	2	37.5	1	1	G protein-coupled receptor signaling pathway [GO:0007186]; negative regulation of cell growth [GO:0030308]; regulation of G protein-coupled receptor signaling pathway [GO:0008277]	extracellular exosome [GO:0070062]; heterotrimeric G-protein complex [GO:0005834]; plasma membrane [GO:0005886]	G-protein beta-subunit binding [GO:0031681]
Q96N22	Zinc finger protein 681	i	645	0	['19', '54', '77', '105', '119', '132', '143', '179', '191', '199', '202', '227', '230', '234', '258', '286', '314', '339', '342', '367', '370', '395', '398', '423', '426', '451', '454', '479', '482', '507', '510', '535', '538', '563', '566', '591', '594', '622']	38	NLT(184) NGS(208) NLT(240) NLS(264) NQS(292) NQS(320) NQS(348) NKS(404) NQS(432) NLT(436) NLT(464) NQS(488) NHS(544) NQS(572) NQS(600) NLT(604) NTS(629)	17	37.9412	5	12	regulation of transcription by RNA polymerase II [GO:0006357]	nucleus [GO:0005634]	DNA-binding transcription factor activity, RNA polymerase II-specific [GO:0000981]; metal ion binding [GO:0046872]; RNA polymerase II cis-regulatory region sequence-specific DNA binding [GO:0000978]
P14174	Macrophage migration inhibitory factor (MIF) (EC 5.3.2.1) (Glycosylation-inhibiting factor) (GIF) (L-dopachrome isomerase) (L-dopachrome tautomerase) (EC 5.3.3.12) (Phenylpyruvate tautomerase)	i	115	0	['56', '59', '80']	3	NRS(73) NNS(110) NST(111)	3	38.3333	1	2	carboxylic acid metabolic process [GO:0019752]; cell surface receptor signaling pathway [GO:0007166]; cellular senescence [GO:0090398]; DNA damage response, signal transduction by p53 class mediator [GO:0030330]; inflammatory response [GO:0006954]; innate immune response [GO:0045087]; negative regulation of apoptotic process [GO:0043066]; negative regulation of cell migration [GO:0030336]; negati…	cell surface [GO:0009986]; cytoplasm [GO:0005737]; cytosol [GO:0005829]; extracellular exosome [GO:0070062]; extracellular region [GO:0005576]; extracellular space [GO:0005615]; ficolin-1-rich granule lumen [GO:1904813]; nucleoplasm [GO:0005654]; plasma membrane [GO:0005886]; secretory granule lumen [GO:0034774]; vesicle [GO:0031982]	chemoattractant activity [GO:0042056]; cytokine activity [GO:0005125]; cytokine receptor binding [GO:0005126]; dopachrome isomerase activity [GO:0004167]; identical protein binding [GO:0042802]; phenylpyruvate tautomerase activity [GO:0050178]; protease binding [GO:0002020]
H3BRN8	Piercer of microtubule wall 2 protein	i	121	0	['27', '37', '77']	3	NSS(62) NYT(79) NNT(99)	3	40.3333	2	1	axoneme assembly [GO:0035082]; cilium movement [GO:0003341]; determination of left/right symmetry [GO:0007368]	axonemal microtubule [GO:0005879]
Q5VXD3	Sterile alpha motif domain-containing protein 13 (SAM domain-containing protein 13)	i	122	0	['16']	1	NGS(31) NNS(119) NSS(120)	3	40.6667	0	3
P54821	Paired mesoderm homeobox protein 1 (Homeobox protein PHOX1) (Paired-related homeobox protein 1) (PRX-1)	i	245	0	['208']	1	NFS(33) NRT(97) NSS(102) NLT(132) NAS(161) NNS(211)	6	40.8333	2	4	artery morphogenesis [GO:0048844]; cartilage development [GO:0051216]; embryonic cranial skeleton morphogenesis [GO:0048701]; embryonic limb morphogenesis [GO:0030326]; inner ear morphogenesis [GO:0042472]; mesenchymal cell proliferation [GO:0010463]; middle ear morphogenesis [GO:0042474]; neuron fate determination [GO:0048664]; neuronal stem cell population maintenance [GO:0097150]; positive reg…	chromatin [GO:0000785]; cytosol [GO:0005829]; nucleoplasm [GO:0005654]; nucleus [GO:0005634]	DNA-binding transcription activator activity, RNA polymerase II-specific [GO:0001228]; DNA-binding transcription factor activity, RNA polymerase II-specific [GO:0000981]; DNA-binding transcription repressor activity, RNA polymerase II-specific [GO:0001227]; HMG box domain binding [GO:0071837]; RNA polymerase II cis-regulatory region sequence-specific DNA binding [GO:0000978]; RNA polymerase II ge…
Q6ZQV5	Putative KRAB domain-containing protein ZNF788 (Zinc finger family member 788, pseudogene)	i	82	0	#N/A	0	NDS(21) NFT(32)	2	41	1	1	regulation of DNA-templated transcription [GO:0006355]	nucleus [GO:0005634]
Q96IR3	Putative uncharacterized protein MGC15705	i	41	0	['24']	1	NWT(32)	1	41	1	0
Q9UII5	Zinc finger protein 107 (Zinc finger protein 588) (Zinc finger protein ZFD25)	i	783	0	['36', '47', '53', '66', '77', '105', '108', '113', '133', '136', '161', '164', '189', '192', '220', '245', '248', '273', '276', '301', '304', '329', '332', '357', '360', '385', '388', '413', '416', '441', '444', '469', '472', '497', '500', '525', '553', '609', '612', '637', '640', '646', '665', '668', '693', '696', '721', '724', '749', '777']	50	NQS(170) NLT(258) NIS(282) NRS(310) NQS(366) NLT(370) NRS(422) NLT(454) NQS(506) NQS(562) NLT(566) NIT(594) NLT(622) NCS(646) NLS(674) NQS(702) NLT(706) NLS(758) NLT(762)	19	41.2105	8	11	regulation of transcription by RNA polymerase II [GO:0006357]	nucleus [GO:0005634]	DNA-binding transcription activator activity, RNA polymerase II-specific [GO:0001228]; metal ion binding [GO:0046872]; RNA polymerase II cis-regulatory region sequence-specific DNA binding [GO:0000978]
A8MTY0	Zinc finger protein 724	i	619	0	['19', '54', '77', '78', '105', '135', '146', '171', '174', '179', '202', '227', '230', '258', '283', '286', '311', '314', '339', '342', '367', '370', '395', '398', '423', '426', '451', '454', '479', '482', '507', '510', '535', '538', '563', '566', '591', '594', '601']	39	NVS(208) NKS(236) NIS(264) NQS(292) NQS(320) NLT(324) NVS(348) NVS(376) NTS(404) NLT(464) NLS(488) NQS(516) NLT(548) NWS(572) NLT(604)	15	41.2667	4	11	regulation of DNA-templated transcription [GO:0006355]	nucleus [GO:0005634]	DNA-binding transcription factor activity, RNA polymerase II-specific [GO:0000981]; metal ion binding [GO:0046872]; RNA polymerase II cis-regulatory region sequence-specific DNA binding [GO:0000978]
Q8NA57	Uncharacterized protein C12orf50	i	414	0	['6', '10', '19', '24', '118', '200', '228', '265']	8	NCS(6) NIT(45) NIS(71) NGS(154) NAT(257) NIS(261) NAS(331) NLS(372) NDS(384) NGS(411)	10	41.4	2	8	poly(A)+ mRNA export from nucleus [GO:0016973]
A0A087WXM9	Meiosis-specific kinetochore protein	i	373	0	['162', '208', '227', '238', '247', '333', '334']	7	NLT(18) NRS(81) NST(174) NVS(194) NVS(221) NSS(261) NVS(302) NSS(321) NAS(329)	9	41.4444	2	7	female meiosis chromosome segregation [GO:0016321]; homologous chromosome segregation [GO:0045143]; male meiosis chromosome segregation [GO:0007060]; meiotic sister chromatid cohesion involved in meiosis I [GO:0010789]; meiotic sister chromatid cohesion, centromeric [GO:0051754]	condensed chromosome, centromeric region [GO:0000779]; kinetochore [GO:0000776]
Q9Y3Y4	Pygopus homolog 1	i	419	0	['118', '316', '342', '345', '358', '362', '370', '391', '394']	9	NSS(153) NFS(183) NAS(191) NNS(208) NFT(211) NHS(219) NSS(252) NQS(267) NGT(301) NKS(323)	10	41.9	2	8	canonical Wnt signaling pathway [GO:0060070]; hematopoietic progenitor cell differentiation [GO:0002244]; kidney development [GO:0001822]; positive regulation of transcription by RNA polymerase II [GO:0045944]; protein localization to nucleus [GO:0034504]; spermatid nucleus differentiation [GO:0007289]	nucleoplasm [GO:0005654]	metal ion binding [GO:0046872]; methylated histone binding [GO:0035064]
Q4VC05	B-cell CLL/lymphoma 7 protein family member A	i	210	0	['70']	1	NSS(80) NQS(95) NSS(109) NSS(112) NSS(163)	5	42	0	5	chromatin remodeling [GO:0006338]; negative regulation of cell differentiation [GO:0045596]; negative regulation of DNA-templated transcription [GO:0045892]; positive regulation of cell population proliferation [GO:0008284]; positive regulation of double-strand break repair [GO:2000781]; positive regulation of stem cell population maintenance [GO:1902459]; regulation of G0 to G1 transition [GO:00…	chromatin [GO:0000785]; GBAF complex [GO:0140288]; SWI/SNF complex [GO:0016514]
O95171	Sciellin	i	688	0	['620', '623', '641', '642', '646', '649', '652', '674', '677']	9	NVT(3) NRS(119) NTS(142) NAS(172) NRS(223) NKS(261) NKT(341) NAT(352) NTT(363) NIT(383) NRT(441) NKS(461) NVS(473) NQS(522) NGS(562) NIS(598)	16	43	6	10	embryo development ending in birth or egg hatching [GO:0009792]; epidermis development [GO:0008544]; keratinocyte differentiation [GO:0030216]; positive regulation of canonical Wnt signaling pathway [GO:0090263]; response to mechanical stimulus [GO:0009612]	cornified envelope [GO:0001533]; cytoplasm [GO:0005737]; extracellular exosome [GO:0070062]; perinuclear region of cytoplasm [GO:0048471]	metal ion binding [GO:0046872]
Q86WP2	Vasculin (GC-rich promoter-binding protein 1) (Vascular wall-linked protein)	i	473	0	['268', '403', '438']	3	NSS(48) NGT(79) NET(118) NKS(151) NGT(201) NFS(258) NRS(270) NSS(273) NST(335) NAS(358) NST(448)	11	43	5	6	DNA-templated transcription [GO:0006351]; positive regulation of transcription by RNA polymerase II [GO:0045944]; regulation of DNA-templated transcription [GO:0006355]	cytosol [GO:0005829]; intracellular membrane-bounded organelle [GO:0043231]; nucleus [GO:0005634]; plasma membrane [GO:0005886]	DNA binding [GO:0003677]; DNA-binding transcription factor activity [GO:0003700]; RNA binding [GO:0003723]
Q6NSW7	Homeobox protein NANOGP8	i	305	0	['6', '12', '18', '28', '107', '184', '226', '242', '250']	9	NLS(133) NQT(198) NNS(202) NST(203) NQT(208) NHS(218) NYS(295)	7	43.5714	3	4	positive regulation of cell cycle G1/S phase transition [GO:1902808]; positive regulation of cell population proliferation [GO:0008284]; regulation of transcription by RNA polymerase II [GO:0006357]	intracellular membrane-bounded organelle [GO:0043231]; nucleoplasm [GO:0005654]; nucleus [GO:0005634]	DNA-binding transcription factor activity, RNA polymerase II-specific [GO:0000981]; RNA polymerase II cis-regulatory region sequence-specific DNA binding [GO:0000978]
Q9H9S0	Homeobox protein NANOG (Homeobox transcription factor Nanog) (hNanog)	i	305	0	['6', '12', '18', '28', '107', '184', '226', '242', '250']	9	NLS(133) NQT(198) NNS(202) NST(203) NQT(208) NHS(218) NYS(295)	7	43.5714	3	4	cell differentiation [GO:0030154]; endodermal cell fate specification [GO:0001714]; positive regulation of stem cell proliferation [GO:2000648]; positive regulation of transcription by RNA polymerase II [GO:0045944]; regulation of cell differentiation [GO:0045595]; regulation of DNA-templated transcription [GO:0006355]; regulation of gene expression [GO:0010468]; regulation of transcription by RN…	chromatin [GO:0000785]; intracellular membrane-bounded organelle [GO:0043231]; nucleolus [GO:0005730]; nucleoplasm [GO:0005654]; nucleus [GO:0005634]	DNA binding [GO:0003677]; DNA-binding transcription factor activity [GO:0003700]; DNA-binding transcription factor activity, RNA polymerase II-specific [GO:0000981]; DNA-binding transcription repressor activity, RNA polymerase II-specific [GO:0001227]; RNA polymerase II cis-regulatory region sequence-specific DNA binding [GO:0000978]; RNA polymerase II transcription regulatory region sequence-spe…
A0A1B0GTD5	Sperm microtubule inner protein 11 (Testis-expressed protein 49)	i	131	0	['107']	1	NTT(21) NYS(45) NFS(82)	3	43.6667	1	2		cytoplasm [GO:0005737]; cytoskeleton [GO:0005856]; motile cilium [GO:0031514]
Q9Y3C4	EKC/KEOPS complex subunit TPRKB (PRPK-binding protein) (TP53RK-binding protein)	i	175	0	['12', '166']	2	NLS(82) NIS(88) NDT(101) NIT(141)	4	43.75	2	2	tRNA threonylcarbamoyladenosine modification [GO:0002949]	cytoplasm [GO:0005737]; cytosol [GO:0005829]; EKC/KEOPS complex [GO:0000408]; nucleus [GO:0005634]	protein kinase binding [GO:0019901]
Q13835	Plakophilin-1 (Band 6 protein) (B6P)	i	747	0	['13', '134', '144', '160', '189', '198', '205', '219', '235', '241', '272', '289', '386', '408', '460', '466', '474', '476', '512', '527', '567', '661', '691']	23	NHS(2) NST(20) NGS(96) NGT(105) NWS(125) NTT(136) NLS(356) NMS(392) NAT(405) NLS(433) NYS(446) NLS(481) NKS(516) NLT(574) NMS(621) NTS(650) NFT(742)	17	43.9412	6	11	cell adhesion [GO:0007155]; cell-cell adhesion [GO:0098609]; cell-cell junction assembly [GO:0007043]; intermediate filament bundle assembly [GO:0045110]; negative regulation of mRNA catabolic process [GO:1902373]; positive regulation of gene expression [GO:0010628]; signal transduction [GO:0007165]	adherens junction [GO:0005912]; cornified envelope [GO:0001533]; cytoplasm [GO:0005737]; desmosome [GO:0030057]; ficolin-1-rich granule membrane [GO:0101003]; intermediate filament [GO:0005882]; messenger ribonucleoprotein complex [GO:1990124]; nucleoplasm [GO:0005654]; nucleus [GO:0005634]; plasma membrane [GO:0005886]	cadherin binding [GO:0045296]; intermediate filament binding [GO:0019215]; lamin binding [GO:0005521]; structural constituent of skin epidermis [GO:0030280]
Q9UHP9	Small muscular protein (Stretch-responsive skeletal muscle protein)	i	88	0	['37']	1	NMS(2) NLS(69)	2	44	0	2	striated muscle contraction [GO:0006941]	costamere [GO:0043034]; M band [GO:0031430]; muscle tendon junction [GO:0005927]; nucleus [GO:0005634]
Q9NU23	LYR motif-containing protein 2	i	88	0	#N/A	0	NDS(38) NKS(56)	2	44	0	2	mitochondrial respiratory chain complex I assembly [GO:0032981]	mitochondrion [GO:0005739]
Q5JVX7	Uncharacterized protein C1orf141	i	400	0	['70', '83', '175', '250', '368']	5	NKS(153) NVS(190) NQS(260) NRS(308) NFS(316) NFS(320) NVT(382) NLS(391) NAS(398)	9	44.4444	1	8
Q9H9A7	RecQ-mediated genome instability protein 1 (BLM-associated protein of 75 kDa) (BLAP75) (FAAP75)	i	625	0	['29', '267', '365', '390', '405', '463', '468', '580', '588', '589']	10	NVT(2) NLS(42) NTT(110) NIS(172) NNS(223) NDT(261) NLS(301) NTT(357) NFS(361) NWS(372) NVS(377) NRS(398) NLS(479) NLS(520)	14	44.6429	4	10	DNA replication [GO:0006260]; double-strand break repair via homologous recombination [GO:0000724]; glucose homeostasis [GO:0042593]; multicellular organism growth [GO:0035264]; reduction of food intake in response to dietary excess [GO:0002023]; resolution of meiotic recombination intermediates [GO:0000712]; resolution of recombination intermediates [GO:0071139]; response to glucose [GO:0009749]	nuclear body [GO:0016604]; nucleoplasm [GO:0005654]; nucleus [GO:0005634]; RecQ family helicase-topoisomerase III complex [GO:0031422]	nucleotide binding [GO:0000166]
Q01469	Fatty acid-binding protein 5 (Epidermal-type fatty acid-binding protein) (E-FABP) (Fatty acid-binding protein, epidermal) (Psoriasis-associated fatty acid-binding protein homolog) (PA-FABP)	i	135	0	['42', '46', '66', '86', '119', '126']	6	NLT(51) NFT(88) NVT(124)	3	45	3	0	epidermis development [GO:0008544]; fatty acid transport [GO:0015908]; glucose homeostasis [GO:0042593]; glucose metabolic process [GO:0006006]; lipid metabolic process [GO:0006629]; lipid transport across blood-brain barrier [GO:1990379]; long-chain fatty acid transport [GO:0015909]; negative regulation of glucose transmembrane transport [GO:0010829]; phosphatidylcholine biosynthetic process [GO…	azurophil granule lumen [GO:0035578]; cytoplasm [GO:0005737]; cytosol [GO:0005829]; extracellular exosome [GO:0070062]; extracellular region [GO:0005576]; nucleoplasm [GO:0005654]; nucleus [GO:0005634]; plasma membrane [GO:0005886]; postsynaptic density [GO:0014069]; secretory granule membrane [GO:0030667]; synapse [GO:0045202]	fatty acid binding [GO:0005504]; identical protein binding [GO:0042802]; lipid binding [GO:0008289]; long-chain fatty acid transporter activity [GO:0005324]; retinoic acid binding [GO:0001972]
P82980	Retinol-binding protein 5 (Cellular retinol-binding protein III) (CRBP-III) (HRBPiso)	i	135	0	['82', '95', '126']	3	NLT(4) NIS(25) NYT(60)	3	45	2	1	fatty acid transport [GO:0015908]	cytosol [GO:0005829]; extracellular exosome [GO:0070062]; nucleus [GO:0005634]	fatty acid binding [GO:0005504]; retinal binding [GO:0016918]; retinoid binding [GO:0005501]; retinol binding [GO:0019841]
Q9Y4Y9	U6 snRNA-associated Sm-like protein LSm5	i	91	0	['20']	1	NAT(4) NIT(78)	2	45.5	2	0	mRNA catabolic process [GO:0006402]; mRNA processing [GO:0006397]; mRNA splicing, via spliceosome [GO:0000398]; response to bacterium [GO:0009617]	cytoplasm [GO:0005737]; cytosol [GO:0005829]; Lsm1-7-Pat1 complex [GO:1990726]; Lsm2-8 complex [GO:0120115]; nucleoplasm [GO:0005654]; nucleus [GO:0005634]; U2-type precatalytic spliceosome [GO:0071005]; U4/U6 x U5 tri-snRNP complex [GO:0046540]; U6 snRNP [GO:0005688]	protein heterodimerization activity [GO:0046982]; RNA binding [GO:0003723]
C9J7I0	UBAP1-MVB12-associated (UMA)-domain containing protein 1 (RPA3 antisense RNA 1) (RPA3 opposite strand)	i	137	0	['134']	1	NSS(57) NSS(78) NLS(119)	3	45.6667	0	3
P62304	Small nuclear ribonucleoprotein E (snRNP-E) (Sm protein E) (Sm-E) (SmE)	i	92	0	['45']	1	NRS(27) NIT(83)	2	46	1	1	7-methylguanosine cap hypermethylation [GO:0036261]; mRNA splicing, via spliceosome [GO:0000398]; spliceosomal complex assembly [GO:0000245]; spliceosomal snRNP assembly [GO:0000387]; U2-type prespliceosome assembly [GO:1903241]	catalytic step 2 spliceosome [GO:0071013]; cytosol [GO:0005829]; methylosome [GO:0034709]; nucleoplasm [GO:0005654]; nucleus [GO:0005634]; pICln-Sm protein complex [GO:0034715]; precatalytic spliceosome [GO:0071011]; small nuclear ribonucleoprotein complex [GO:0030532]; SMN-Sm protein complex [GO:0034719]; spliceosomal complex [GO:0005681]; telomerase holoenzyme complex [GO:0005697]; U1 snRNP [GO…	RNA binding [GO:0003723]
Q9NY74	Ewing's tumor-associated antigen 1 (Ewing's tumor-associated antigen 16)	i	926	0	['25', '45', '67', '163', '178', '292', '355', '359', '416', '496', '535', '592', '613', '636', '665', '744', '799', '838', '892']	19	NAT(249) NSS(268) NTT(310) NET(327) NKT(337) NTS(426) NTS(431) NKS(468) NSS(483) NLT(502) NST(513) NQS(539) NQT(566) NNS(641) NNS(670) NSS(708) NLT(735) NSS(764) NVT(777) NTT(813)	20	46.3	10	10	DNA damage response [GO:0006974]; DNA repair [GO:0006281]; positive regulation of protein serine/threonine kinase activity [GO:0071902]; regulation of DNA damage checkpoint [GO:2000001]; replication fork processing [GO:0031297]	cytosol [GO:0005829]; nuclear replication fork [GO:0043596]; nucleoplasm [GO:0005654]	protein serine/threonine kinase activator activity [GO:0043539]
Q6RSH7	von Hippel-Lindau-like protein (VHL-like protein) (VLP)	i	139	0	['25', '58', '136']	3	NHS(60) NQT(113) NIT(132)	3	46.3333	2	1
Q5SZJ8	BEN domain-containing protein 6	i	279	0	['70', '147', '183', '262']	4	NNS(137) NSS(138) NSS(154) NKS(185) NCT(262) NLS(268)	6	46.5	1	5	negative regulation of Notch signaling pathway [GO:0045746]; nervous system development [GO:0007399]; positive regulation of neuron differentiation [GO:0045666]	nucleus [GO:0005634]	chromatin binding [GO:0003682]; DNA binding [GO:0003677]; transcription corepressor activity [GO:0003714]
Q9Y2Q1	Zinc finger protein 257 (Bone marrow zinc finger 4) (BMZF-4)	i	563	0	['19', '54', '62', '77', '85', '105', '116', '122', '125', '135', '146', '172', '174', '177', '182', '202', '205', '230', '233', '258', '261', '289', '290', '317', '320', '345', '348', '373', '376', '401', '405', '432', '435', '460', '463', '488', '491', '516', '519', '547', '551']	41	NQS(211) NRS(239) NRS(267) NQS(326) NRS(354) NRS(382) NWS(410) NRS(441) NQS(469) NRS(497) NHS(553) NLT(557)	12	46.9167	1	11	regulation of DNA-templated transcription [GO:0006355]	nucleus [GO:0005634]	DNA-binding transcription factor activity, RNA polymerase II-specific [GO:0000981]; metal ion binding [GO:0046872]; RNA polymerase II cis-regulatory region sequence-specific DNA binding [GO:0000978]
P47813	Eukaryotic translation initiation factor 1A, X-chromosomal (eIF-1A X isoform) (eIF1A X isoform) (Eukaryotic translation initiation factor 4C) (eIF-4C)	i	144	0	['50', '58']	2	NES(19) NTS(72) NET(116)	3	48	1	2	ribosome assembly [GO:0042255]; translational initiation [GO:0006413]	cytoplasm [GO:0005737]; cytosol [GO:0005829]; eukaryotic 43S preinitiation complex [GO:0016282]; eukaryotic 48S preinitiation complex [GO:0033290]; multi-eIF complex [GO:0043614]	RNA binding [GO:0003723]; translation factor activity, RNA binding [GO:0008135]; translation initiation factor activity [GO:0003743]; tRNA binding [GO:0000049]
O14602	Eukaryotic translation initiation factor 1A, Y-chromosomal (eIF-1A Y isoform) (eIF1A Y isoform) (Eukaryotic translation initiation factor 4C) (eIF-4C)	i	144	0	['50', '58']	2	NES(19) NTS(72) NET(116)	3	48	1	2	translational initiation [GO:0006413]	cytoplasm [GO:0005737]	translation initiation factor activity [GO:0003743]; tRNA binding [GO:0000049]
Q03924	Zinc finger protein 117 (Provirus-linked krueppel) (h-PLK) (Zinc finger protein HPF9)	i	483	0	['41', '52', '58', '71', '82', '110', '113', '118', '138', '166', '169', '194', '197', '222', '225', '250', '253', '278', '281', '306', '309', '334', '337', '362', '365', '390', '406', '418', '421', '446', '449', '474', '477']	33	NWS(147) NQT(175) NQS(203) NRS(259) NQS(287) NLT(319) NLT(347) NQS(371) NRS(427) NQS(455)	10	48.3	3	7	regulation of DNA-templated transcription [GO:0006355]	nucleus [GO:0005634]	DNA-binding transcription factor activity [GO:0003700]; DNA-binding transcription factor activity, RNA polymerase II-specific [GO:0000981]; RNA polymerase II cis-regulatory region sequence-specific DNA binding [GO:0000978]; zinc ion binding [GO:0008270]
Q8TAV5	Uncharacterized protein KCNJ5-AS1 (KCNJ5 antisense RNA 1)	i	145	0	['76', '89', '91', '100', '119']	5	NTS(56) NFS(62) NIT(98)	3	48.3333	1	2		extracellular region [GO:0005576]
Q9Y252	E3 ubiquitin-protein ligase RNF6 (EC 2.3.2.27) (RING-type E3 ubiquitin transferase RNF6)	i	685	0	['631', '634', '649', '657', '666', '668', '671']	7	NQS(2) NAT(122) NQT(131) NGS(206) NAS(249) NFS(254) NQS(260) NVT(288) NRT(419) NRS(528) NET(553) NES(595) NLS(613) NCT(666)	14	48.9286	6	8	axon extension [GO:0048675]; negative regulation of axon extension [GO:0030517]; positive regulation of DNA-templated transcription [GO:0045893]; protein K27-linked ubiquitination [GO:0044314]; protein K48-linked ubiquitination [GO:0070936]; protein K6-linked ubiquitination [GO:0085020]; protein ubiquitination [GO:0016567]; regulation of androgen receptor signaling pathway [GO:0060765]; regulatio…	axon [GO:0030424]; cytoplasm [GO:0005737]; intracellular membrane-bounded organelle [GO:0043231]; nuclear membrane [GO:0031965]; nucleoplasm [GO:0005654]; nucleus [GO:0005634]; PML body [GO:0016605]	DNA binding [GO:0003677]; metal ion binding [GO:0046872]; nuclear androgen receptor binding [GO:0050681]; ubiquitin protein ligase activity [GO:0061630]; ubiquitin-protein transferase activity [GO:0004842]
Q8N4C7	Syntaxin-19	i	294	0	['161', '279', '283', '284', '286', '287', '289', '290']	8	NRS(106) NDT(152) NES(195) NIT(203) NST(255) NNT(262)	6	49	4	2	exocytosis [GO:0006887]; intracellular protein transport [GO:0006886]; synaptic vesicle fusion to presynaptic active zone membrane [GO:0031629]; vesicle docking [GO:0048278]	endomembrane system [GO:0012505]; plasma membrane [GO:0005886]; presynaptic active zone membrane [GO:0048787]; SNARE complex [GO:0031201]; synaptic vesicle [GO:0008021]	SNAP receptor activity [GO:0005484]; SNARE binding [GO:0000149]
Q8IYN0	Zinc finger protein 100	i	542	0	['8', '16', '50', '86', '109', '148', '154', '167', '178', '206', '209', '214', '234', '237', '262', '265', '290', '293', '318', '321', '346', '349', '374', '377', '402', '405', '430', '433', '458', '461', '486', '489', '517']	33	NRS(271) NRS(299) NRS(327) NQS(355) NWS(411) NES(439) NLT(443) NRS(467) NRS(495) NQS(523) NNS(532)	11	49.2727	1	10	regulation of DNA-templated transcription [GO:0006355]	nucleus [GO:0005634]	DNA-binding transcription factor activity, RNA polymerase II-specific [GO:0000981]; metal ion binding [GO:0046872]; RNA polymerase II cis-regulatory region sequence-specific DNA binding [GO:0000978]
Q14CW9	Ataxin-7-like protein 3 (SAGA-associated factor 11 homolog)	i	347	0	['31', '35', '44', '83', '85', '88', '104', '208', '219', '225']	10	NCS(88) NSS(111) NKS(127) NNS(186) NST(187) NDS(257) NSS(301)	7	49.5714	1	6	chromatin organization [GO:0006325]; positive regulation of DNA-templated transcription [GO:0045893]; regulation of DNA repair [GO:0006282]; regulation of RNA splicing [GO:0043484]; regulation of transcription by RNA polymerase II [GO:0006357]	DUBm complex [GO:0071819]; nucleus [GO:0005634]; SAGA complex [GO:0000124]; transcription factor TFTC complex [GO:0033276]	nuclear receptor coactivator activity [GO:0030374]; transcription coactivator activity [GO:0003713]; zinc ion binding [GO:0008270]
Q8N987	N-terminal EF-hand calcium-binding protein 1 (EF-hand calcium-binding protein 1) (Neuronal calcium-binding protein 1)	i	351	0	['85', '151', '284']	3	NNS(12) NSS(13) NLS(107) NVS(201) NES(295) NSS(307) NYS(318)	7	50.1429	0	7	blastocyst hatching [GO:0001835]; regulation of amyloid precursor protein biosynthetic process [GO:0042984]	cytoplasm [GO:0005737]; cytosol [GO:0005829]; nucleoplasm [GO:0005654]	calcium ion binding [GO:0005509]; identical protein binding [GO:0042802]
Q6ZMV8	Putative zinc finger protein 730	i	503	0	['19', '54', '77', '105', '116', '135', '146', '174', '177', '182', '202', '215', '229', '232', '257', '260', '285', '288', '313', '316', '341', '344', '372', '397', '400', '425', '428', '453', '456', '481', '484']	31	NES(211) NCT(215) NQS(266) NLT(270) NQS(294) NLT(298) NRS(350) NQS(378) NQS(434) NRS(462)	10	50.3	3	7	regulation of DNA-templated transcription [GO:0006355]	nucleus [GO:0005634]	DNA-binding transcription factor activity, RNA polymerase II-specific [GO:0000981]; metal ion binding [GO:0046872]; RNA polymerase II cis-regulatory region sequence-specific DNA binding [GO:0000978]
Q9BQE9	B-cell CLL/lymphoma 7 protein family member B (allergen Hom s 3)	i	202	0	['188']	1	NSS(63) NSS(80) NQS(93) NSS(110)	4	50.5	0	4	apoptotic process [GO:0006915]; cell differentiation [GO:0030154]; chromatin remodeling [GO:0006338]; negative regulation of cell differentiation [GO:0045596]; positive regulation of cell population proliferation [GO:0008284]; positive regulation of double-strand break repair [GO:2000781]; positive regulation of stem cell population maintenance [GO:1902459]; regulation of G0 to G1 transition [GO:…	chromatin [GO:0000785]; GBAF complex [GO:0140288]; SWI/SNF complex [GO:0016514]	actin binding [GO:0003779]
A8MUU1	Putative fatty acid-binding protein 5-like protein 3 (Fatty acid-binding protein 5 pseudogene 3)	i	101	0	['8', '12', '52', '92']	4	NLT(17) NFT(54)	2	50.5	2	0	fatty acid transport [GO:0015908]	cytosol [GO:0005829]; nucleus [GO:0005634]	fatty acid binding [GO:0005504]
Q9BW61	DET1- and DDB1-associated protein 1 (Placenta cross-immune reaction antigen 1) (PCIA-1)	i	102	0	['24']	1	NKS(12) NFS(15)	2	51	0	2	positive regulation of proteasomal ubiquitin-dependent protein catabolic process [GO:0032436]; protein polyubiquitination [GO:0000209]	Cul4-RING E3 ubiquitin ligase complex [GO:0080008]; nucleoplasm [GO:0005654]
Q3LHN0	Keratin-associated protein 25-1	i	102	0	['12', '22', '30', '32', '42', '86', '101']	7	NRS(3) NQT(53)	2	51	1	1		cytosol [GO:0005829]; keratin filament [GO:0045095]	structural molecule activity [GO:0005198]
Q6PK57	Putative GED domain-containing protein DNM1P34 (DNM1 pseudogene 34)	i	102	0	['3']	1	NGS(15) NKT(47)	2	51	1	1			GTP binding [GO:0005525]; GTPase activity [GO:0003924]
P17019	Zinc finger protein 708 (Zinc finger protein 15) (Zinc finger protein 15-like 1) (Zinc finger protein KOX8)	i	563	0	['13', '41', '47', '66', '77', '105', '108', '113', '133', '136', '161', '164', '189', '192', '217', '220', '245', '248', '273', '276', '301', '304', '329', '332', '357', '360', '385', '388', '413', '416', '441', '444', '469', '472', '497']	35	NLT(210) NQS(234) NRS(262) NLT(266) NLT(294) NRS(374) NYS(458) NFT(462) NQS(514) NQS(542) NLT(546)	11	51.1818	5	6	regulation of DNA-templated transcription [GO:0006355]	nucleus [GO:0005634]	DNA-binding transcription factor activity, RNA polymerase II-specific [GO:0000981]; metal ion binding [GO:0046872]; RNA polymerase II cis-regulatory region sequence-specific DNA binding [GO:0000978]
Q9UK76	Jupiter microtubule associated homolog 1 (Androgen-regulated protein 2) (Hematological and neurological expressed 1 protein) [Cleaved into: Jupiter microtubule associated homolog 1, N-terminally processed]	i	154	0	#N/A	0	NSS(16) NFS(29) NSS(86)	3	51.3333	0	3		cytosol [GO:0005829]; intercellular bridge [GO:0045171]; microtubule cytoskeleton [GO:0015630]; nucleus [GO:0005634]
Q8IY45	Protein AMN1 homolog	i	258	0	['13', '16', '70', '83', '113', '124', '125', '139', '150', '165', '170', '191', '203', '218', '229']	15	NIS(21) NIS(54) NAS(93) NLT(127) NLT(206)	5	51.6	2	3	SCF-dependent proteasomal ubiquitin-dependent protein catabolic process [GO:0031146]	microvillus membrane [GO:0031528]; SCF ubiquitin ligase complex [GO:0019005]
Q8TD23	Zinc finger protein 675 (TRAF6-binding zinc finger protein) (TRAF6-inhibitory zinc finger protein)	i	568	0	['19', '54', '77', '105', '115', '121', '134', '145', '173', '176', '181', '199', '201', '204', '223', '229', '232', '257', '260', '285', '288', '313', '316', '341', '344', '369', '372', '397', '400', '425', '428', '453', '456', '481', '484', '509', '512', '537', '540']	39	NYT(193) NQS(210) NLT(242) NQS(266) NLT(298) NRS(350) NRS(378) NLT(382) NRS(434) NQS(546) NLT(550)	11	51.6364	5	6	bone resorption [GO:0045453]; canonical NF-kappaB signal transduction [GO:0007249]; cytokine-mediated signaling pathway [GO:0019221]; negative regulation of interleukin-1-mediated signaling pathway [GO:2000660]; negative regulation of JNK cascade [GO:0046329]; negative regulation of JUN kinase activity [GO:0043508]; negative regulation of NF-kappaB transcription factor activity [GO:0032088]; nega…	nucleus [GO:0005634]; perinuclear region of cytoplasm [GO:0048471]	DNA binding [GO:0003677]; DNA-binding transcription factor activity, RNA polymerase II-specific [GO:0000981]; RNA polymerase II cis-regulatory region sequence-specific DNA binding [GO:0000978]; ubiquitin protein ligase binding [GO:0031625]; zinc ion binding [GO:0008270]
Q6FIF0	AN1-type zinc finger protein 6 (Associated with PRK1 protein) (Zinc finger A20 domain-containing protein 3)	i	208	0	['13', '17', '29', '32', '65', '148', '151', '162', '164', '169', '180']	11	NHS(6) NSS(42) NQS(92) NCS(180)	4	52	0	4	apoptotic process [GO:0006915]; cellular response to tumor necrosis factor [GO:0071356]; negative regulation of apoptotic process [GO:0043066]; protein targeting to peroxisome [GO:0006625]; regulation of canonical NF-kappaB signal transduction [GO:0043122]	cytosol [GO:0005829]	DNA binding [GO:0003677]; polyubiquitin modification-dependent protein binding [GO:0031593]; zinc ion binding [GO:0008270]
Q9NRY2	SOSS complex subunit C (INTS3- and NABP-interacting protein) (Sensor of single-strand DNA complex subunit C) (Sensor of ssDNA subunit C) (SOSS-C) (Single-stranded DNA-binding protein-interacting protein 1) (SSB-interacting protein 1) (hSSBIP1)	i	104	0	#N/A	0	NSS(4) NQS(33)	2	52	0	2	DNA damage response [GO:0006974]; DNA repair [GO:0006281]; double-strand break repair via homologous recombination [GO:0000724]; mitotic G2/M transition checkpoint [GO:0044818]; response to ionizing radiation [GO:0010212]	nucleoplasm [GO:0005654]; nucleus [GO:0005634]; site of double-strand break [GO:0035861]; SOSS complex [GO:0070876]
Q8TCZ7	Putative uncharacterized protein encoded by LINC00308	i	52	0	['8', '39']	2	NLS(6)	1	52	0	1
Q9NZD2	Glycolipid transfer protein (GLTP)	i	209	0	['35', '111', '175']	3	NIT(52) NAT(127) NVT(170) NYT(186)	4	52.25	4	0	ER to Golgi ceramide transport [GO:0035621]; glycosphingolipid metabolic process [GO:0006687]; intermembrane lipid transfer [GO:0120009]; response to immobilization stress [GO:0035902]	cytosol [GO:0005829]	ceramide 1-phosphate binding [GO:1902387]; ceramide 1-phosphate transfer activity [GO:1902388]; glycolipid binding [GO:0051861]; glycolipid transfer activity [GO:0017089]; identical protein binding [GO:0042802]; lipid binding [GO:0008289]; lipid transfer activity [GO:0120013]
Q8TF32	Zinc finger protein 431	i	576	0	['16', '50', '85', '108', '136', '166', '177', '205', '208', '213', '233', '236', '261', '264', '289', '292', '317', '320', '345', '348', '373', '376', '401', '404', '429', '432', '457', '460', '485', '488', '513', '516', '541', '544']	34	NRS(298) NQS(326) NWS(382) NES(410) NLT(414) NRS(438) NRS(494) NLT(498) NQS(522) NQS(550) NNS(559)	11	52.3636	2	9	cell differentiation [GO:0030154]; negative regulation of DNA-binding transcription factor activity [GO:0043433]; negative regulation of transcription by RNA polymerase II [GO:0000122]; regulation of DNA-templated transcription [GO:0006355]	nucleus [GO:0005634]	chromatin binding [GO:0003682]; DNA-binding transcription factor activity, RNA polymerase II-specific [GO:0000981]; metal ion binding [GO:0046872]; RNA polymerase II cis-regulatory region sequence-specific DNA binding [GO:0000978]
Q9BQ15	SOSS complex subunit B1 (Nucleic acid-binding protein 2) (Oligonucleotide/oligosaccharide-binding fold-containing protein 2B) (Sensor of single-strand DNA complex subunit B1) (Sensor of ssDNA subunit B1) (SOSS-B1) (Single-stranded DNA-binding protein 1) (hSSB1)	i	211	0	['40', '80', '98']	3	NIS(51) NFS(107) NDS(127) NHT(185)	4	52.75	1	3	DNA damage response [GO:0006974]; DNA repair [GO:0006281]; double-strand break repair via homologous recombination [GO:0000724]; establishment of protein localization to telomere [GO:0070200]; mitotic G2/M transition checkpoint [GO:0044818]; positive regulation of telomere capping [GO:1904355]; response to ionizing radiation [GO:0010212]	chromosome, telomeric region [GO:0000781]; cytosol [GO:0005829]; nucleoplasm [GO:0005654]; nucleus [GO:0005634]; site of double-strand break [GO:0035861]; SOSS complex [GO:0070876]	DNA binding [GO:0003677]; DNA polymerase binding [GO:0070182]; G-rich strand telomeric DNA binding [GO:0098505]; single-stranded DNA binding [GO:0003697]
Q9HCJ0	Trinucleotide repeat-containing gene 6C protein	i	1690	0	['64', '85', '126', '480', '867', '912', '1001', '1533', '1571', '1636']	10	NFT(9) NGT(21) NQS(33) NGS(45) NVS(169) NNT(185) NSS(191) NGS(229) NGS(282) NGT(474) NST(499) NTS(502) NGS(615) NRS(624) NDT(631) NST(643) NVS(675) NKT(739) NTT(759) NTT(770) NRS(788) NGT(829) NLS(887) NSS(1066) NSS(1102) NVS(1176) NGS(1379) NTT(1421) NST(1467) NLT(1520) NLT(1546) NTT(1576)	32	52.8125	16	16	miRNA-mediated gene silencing by inhibition of translation [GO:0035278]; miRNA-mediated post-transcriptional gene silencing [GO:0035195]; positive regulation of nuclear-transcribed mRNA catabolic process, deadenylation-dependent decay [GO:1900153]; positive regulation of nuclear-transcribed mRNA poly(A) tail shortening [GO:0060213]	cytosol [GO:0005829]; nucleoplasm [GO:0005654]; P-body [GO:0000932]	RNA binding [GO:0003723]
Q6W0C5	Developmental pluripotency-associated protein 3 (Stella-related protein)	i	159	0	['130', '132', '135']	3	NLS(40) NLT(43) NAS(47)	3	53	1	2	epigenetic programing of female pronucleus [GO:0044726]; negative regulation of DNA demethylation [GO:1901536]	cytoplasm [GO:0005737]; female pronucleus [GO:0001939]; nucleus [GO:0005634]	methylated histone binding [GO:0035064]
Q9BQS6	Heat shock protein beta-9 (HspB9) (Cancer/testis antigen 51) (CT51)	i	159	0	['17', '116', '117', '130']	4	NES(10) NLS(109) NLT(156)	3	53	1	2		cytoplasm [GO:0005737]; cytosol [GO:0005829]; intracellular membrane-bounded organelle [GO:0043231]; nucleoplasm [GO:0005654]; nucleus [GO:0005634]
P0C7T4	Minor histocompatibility protein HMSD variant form (HSMD-v) [Cleaved into: Minor histocompatibility antigen ACC-6 (mHA ACC-6)]	i	53	0	['22']	1	NST(48)	1	53	1	0	activation of immune response [GO:0002253]; cytolysis [GO:0019835]; positive regulation of type II interferon production [GO:0032729]
A6NJ69	IgA-inducing protein homolog	i	53	0	['1', '14', '33', '41']	4	NIT(16)	1	53	1	0		extracellular region [GO:0005576]
Q03936	Zinc finger protein 92 (Zinc finger protein HTF12)	i	586	0	['19', '77', '122', '135', '146', '174', '182', '202', '205', '230', '233', '258', '261', '286', '289', '314', '317', '342', '345', '370', '373', '398', '401', '426', '429', '454', '457', '482', '485', '510', '513', '541', '564', '568']	34	NWS(211) NRS(239) NLT(243) NRS(267) NLT(355) NQS(379) NQS(491) NQS(519) NLT(523) NKS(574) NYT(578)	11	53.2727	4	7	regulation of DNA-templated transcription [GO:0006355]	nucleus [GO:0005634]	DNA-binding transcription factor activity [GO:0003700]; DNA-binding transcription factor activity, RNA polymerase II-specific [GO:0000981]; RNA polymerase II cis-regulatory region sequence-specific DNA binding [GO:0000978]; zinc ion binding [GO:0008270]
Q8N1H7	Protein SIX6OS1 (Six6 opposite strand transcript 1)	i	587	0	['36', '37', '48', '65', '75', '82', '115', '154', '189', '336', '389']	11	NDS(2) NAT(56) NET(162) NLT(201) NET(231) NKT(268) NDT(321) NDS(327) NHS(333) NDS(406) NTT(580)	11	53.3636	7	4	homologous chromosome pairing at meiosis [GO:0007129]; meiotic DNA double-strand break processing involved in reciprocal meiotic recombination [GO:0010705]; oogenesis [GO:0048477]; regulation of DNA-binding transcription factor activity [GO:0051090]; spermatogenesis [GO:0007283]	central element [GO:0000801]; chromosome [GO:0005694]
Q16514	Transcription initiation factor TFIID subunit 12 (Transcription initiation factor TFIID 20/15 kDa subunits) (TAFII-20/TAFII-15) (TAFII20/TAFII15)	i	161	0	['99', '142']	2	NLS(11) NFS(14) NST(33)	3	53.6667	1	2	DNA-templated transcription initiation [GO:0006352]; mRNA transcription by RNA polymerase II [GO:0042789]; positive regulation of DNA-templated transcription [GO:0045893]; positive regulation of transcription by RNA polymerase II [GO:0045944]; positive regulation of transcription initiation by RNA polymerase II [GO:0060261]; regulation of DNA repair [GO:0006282]; regulation of DNA-templated trans…	nucleoplasm [GO:0005654]; nucleus [GO:0005634]; SAGA complex [GO:0000124]; SLIK (SAGA-like) complex [GO:0046695]; transcription factor TFIID complex [GO:0005669]; transcription factor TFTC complex [GO:0033276]	DNA binding [GO:0003677]; DNA-binding transcription factor binding [GO:0140297]; protein heterodimerization activity [GO:0046982]; TBP-class protein binding [GO:0017025]; transcription coactivator activity [GO:0003713]
Q9UPQ9	Trinucleotide repeat-containing gene 6B protein	i	1833	0	['96', '114', '126', '201', '244', '253', '556', '599', '799', '1047', '1147', '1154', '1281', '1667', '1705']	15	NST(166) NGT(177) NTT(214) NNS(218) NST(272) NVS(286) NSS(331) NLS(382) NTS(402) NDS(470) NRS(477) NSS(532) NNS(704) NSS(705) NAS(788) NET(807) NSS(855) NGT(947) NES(956) NTT(1022) NDS(1055) NVS(1175) NST(1203) NSS(1219) NAS(1473) NTT(1525) NSS(1530) NTS(1534) NTT(1594) NLT(1654) NLT(1680) NTT(1710) NQS(1754) NYS(1797)	34	53.9118	13	21	miRNA-mediated gene silencing by inhibition of translation [GO:0035278]; miRNA-mediated post-transcriptional gene silencing [GO:0035195]; positive regulation of nuclear-transcribed mRNA catabolic process, deadenylation-dependent decay [GO:1900153]; positive regulation of nuclear-transcribed mRNA poly(A) tail shortening [GO:0060213]; regulatory ncRNA-mediated gene silencing [GO:0031047]	cytosol [GO:0005829]; nucleoplasm [GO:0005654]; P-body [GO:0000932]	RNA binding [GO:0003723]
Q70YC4	Talanin	i	216	0	['13', '26', '111', '112', '141', '182', '206']	7	NQT(20) NKS(41) NSS(82) NIS(171)	4	54	1	3	gamma-tubulin complex localization [GO:0033566]; mitotic cytokinesis [GO:0000281]	centrosome [GO:0005813]	protein homodimerization activity [GO:0042803]
Q9NXF7	DDB1- and CUL4-associated factor 16	i	216	0	['57', '99', '102', '118', '172', '176', '177', '178']	8	NIS(21) NES(26) NLS(45) NTT(196)	4	54	1	3	protein ubiquitination [GO:0016567]	Cul4-RING E3 ubiquitin ligase complex [GO:0080008]; nucleoplasm [GO:0005654]
Q8N535	Putative uncharacterized protein encoded by LINC00471	i	108	0	['19', '80', '88', '94', '95', '97', '107']	7	NGS(7) NTT(23)	2	54	1	1
Q03923	Zinc finger protein 85 (Zinc finger protein HPF4) (Zinc finger protein HTF1)	i	595	0	['19', '54', '78', '106', '117', '123', '130', '136', '147', '175', '178', '187', '203', '206', '231', '234', '259', '262', '287', '290', '315', '318', '343', '346', '371', '374', '399', '402', '427', '430', '455', '458', '483', '486', '511', '514', '539', '542', '567', '570']	40	NWS(212) NQS(240) NRS(296) NLT(328) NQS(352) NQS(436) NQS(464) NLT(468) NQS(520) NQS(548) NLT(552)	11	54.0909	3	8	regulation of DNA-templated transcription [GO:0006355]	nucleoplasm [GO:0005654]; nucleus [GO:0005634]	DNA-binding transcription factor activity, RNA polymerase II-specific [GO:0000981]; DNA-binding transcription repressor activity, RNA polymerase II-specific [GO:0001227]; metal ion binding [GO:0046872]; RNA polymerase II cis-regulatory region sequence-specific DNA binding [GO:0000978]
A6NGH7	Coiled-coil domain-containing protein 160	i	325	0	['119', '145']	2	NLS(49) NIS(85) NET(89) NST(112) NST(117) NLS(219)	6	54.1667	3	3
Q6ZS92	Putative uncharacterized protein FLJ45721	i	163	0	['1', '55', '65', '110', '119', '120']	6	NTS(4) NVT(25) NNT(72)	3	54.3333	2	1
Q8NDV7	Trinucleotide repeat-containing gene 6A protein (CAG repeat protein 26) (EMSY interactor protein) (GW182 autoantigen) (Protein GW1) (Glycine-tryptophan protein of 182 kDa)	i	1962	0	['224', '252', '323', '394', '426', '533', '765', '799', '821', '1126', '1800', '1838', '1886', '1909']	14	NLS(15) NGT(73) NQS(194) NHS(199) NIT(267) NST(285) NQS(404) NIT(445) NNT(454) NTT(455) NGT(500) NYS(528) NAT(547) NDS(627) NRT(709) NGT(748) NDT(775) NDS(830) NNS(905) NSS(906) NQS(929) NGT(1076) NSS(1155) NSS(1161) NIS(1210) NRT(1252) NTS(1547) NSS(1553) NSS(1578) NGS(1601) NLS(1640) NTT(1664) NTS(1710) NIT(1726) NLT(1787) NTT(1843)	36	54.5	17	19	cellular response to starvation [GO:0009267]; endoderm development [GO:0007492]; miRNA-mediated gene silencing by inhibition of translation [GO:0035278]; miRNA-mediated post-transcriptional gene silencing [GO:0035195]; positive regulation of nuclear-transcribed mRNA poly(A) tail shortening [GO:0060213]	cytosol [GO:0005829]; Golgi apparatus [GO:0005794]; intracellular membrane-bounded organelle [GO:0043231]; nucleoplasm [GO:0005654]; P-body [GO:0000932]; RISC complex [GO:0016442]	RNA binding [GO:0003723]
P52657	Transcription initiation factor IIA subunit 2 (General transcription factor IIA subunit 2) (TFIIA p12 subunit) (TFIIA-12) (TFIIAS) (Transcription initiation factor IIA gamma chain) (TFIIA-gamma)	i	109	0	['67', '97']	2	NTT(8) NTT(106)	2	54.5	2	0	positive regulation of transcription by RNA polymerase II [GO:0045944]; positive regulation of transcription initiation by RNA polymerase II [GO:0060261]; RNA polymerase II preinitiation complex assembly [GO:0051123]; transcription by RNA polymerase II [GO:0006366]; transcription initiation at RNA polymerase II promoter [GO:0006367]	cell junction [GO:0030054]; nucleoplasm [GO:0005654]; nucleus [GO:0005634]; transcription factor TFIIA complex [GO:0005672]; transcription factor TFIID complex [GO:0005669]	protein heterodimerization activity [GO:0046982]; protein homodimerization activity [GO:0042803]; RNA polymerase II general transcription initiation factor activity [GO:0016251]; RNA polymerase II general transcription initiation factor binding [GO:0001091]; RNA polymerase II-specific DNA-binding transcription factor binding [GO:0061629]; TBP-class protein binding [GO:0017025]
Q8WVI7	Protein phosphatase 1 regulatory subunit 1C (Inhibitor-5 of protein phosphatase 1) (IPP5)	i	109	0	#N/A	0	NAS(63) NES(89)	2	54.5	0	2	cell cycle [GO:0007049]; cell division [GO:0051301]; intracellular signal transduction [GO:0035556]	cytoplasm [GO:0005737]	protein phosphatase inhibitor activity [GO:0004864]
Q32NC0	UPF0711 protein C18orf21 (HBV X-transactivated gene 13 protein) (HBV XAg-transactivated protein 13)	i	220	0	['17', '42', '45', '103', '106', '174']	6	NYT(79) NRT(108) NTS(179) NES(197)	4	55	2	2
Q6ZS02	Putative GED domain-containing protein DNM1P46 (DNM1 pseudogene 46)	i	220	0	['11', '139', '140', '143']	4	NST(9) NVS(17) NGS(37) NKT(69)	4	55	2	2
P18077	Large ribosomal subunit protein eL33 (60S ribosomal protein L35a) (Cell growth-inhibiting gene 33 protein)	i	110	0	['46']	1	NNT(55) NKT(65)	2	55	2	0	cytoplasmic translation [GO:0002181]; ribosomal large subunit biogenesis [GO:0042273]; rRNA processing [GO:0006364]; translation [GO:0006412]	cytoplasm [GO:0005737]; cytosol [GO:0005829]; cytosolic large ribosomal subunit [GO:0022625]; cytosolic ribosome [GO:0022626]; extracellular exosome [GO:0070062]; membrane [GO:0016020]; synapse [GO:0045202]	RNA binding [GO:0003723]; structural constituent of ribosome [GO:0003735]; tRNA binding [GO:0000049]
Q96N38	Zinc finger protein 714	i	554	0	['39', '49', '77', '94', '106', '117', '145', '148', '153', '173', '176', '201', '204', '229', '232', '257', '260', '285', '288', '313', '316', '341', '344', '369', '372', '397', '400', '425', '428', '453', '456', '481', '484', '509', '548']	35	NWS(322) NVS(350) NHS(378) NQS(406) NLT(410) NRS(434) NLT(438) NRS(462) NLT(466) NQS(490)	10	55.4	3	7	regulation of DNA-templated transcription [GO:0006355]	nucleus [GO:0005634]	DNA-binding transcription factor activity, RNA polymerase II-specific [GO:0000981]; metal ion binding [GO:0046872]; RNA polymerase II cis-regulatory region sequence-specific DNA binding [GO:0000978]
P04179	Superoxide dismutase [Mn], mitochondrial (EC 1.15.1.1)	i	222	0	['6', '163', '219']	3	NVT(63) NHS(97) NLS(104) NVT(212)	4	55.5	2	2	acetylcholine-mediated vasodilation involved in regulation of systemic arterial blood pressure [GO:0003069]; cellular response to ethanol [GO:0071361]; cellular response to oxidative stress [GO:0034599]; detection of oxygen [GO:0003032]; erythrophore differentiation [GO:0048773]; glutathione metabolic process [GO:0006749]; heart development [GO:0007507]; hemopoiesis [GO:0030097]; hydrogen peroxid…	extracellular exosome [GO:0070062]; mitochondrial matrix [GO:0005759]; mitochondrial nucleoid [GO:0042645]; mitochondrion [GO:0005739]	DNA binding [GO:0003677]; enzyme binding [GO:0019899]; identical protein binding [GO:0042802]; manganese ion binding [GO:0030145]; oxygen binding [GO:0019825]; superoxide dismutase activity [GO:0004784]
Q5T681	Uncharacterized protein C10orf62	i	223	0	['15', '129']	2	NES(31) NAS(52) NAT(58) NHT(194)	4	55.75	2	2
Q15369	Elongin-C (EloC) (Elongin 15 kDa subunit) (RNA polymerase II transcription factor SIII subunit C) (SIII p15) (Transcription elongation factor B polypeptide 1)	i	112	0	['10', '73', '111']	3	NET(55) NSS(85)	2	56	1	1	protein ubiquitination [GO:0016567]; regulation of transcription by RNA polymerase II [GO:0006357]; target-directed miRNA degradation [GO:0140958]; transcription initiation at RNA polymerase II promoter [GO:0006367]; ubiquitin-dependent protein catabolic process [GO:0006511]	Cul2-RING ubiquitin ligase complex [GO:0031462]; Cul5-RING ubiquitin ligase complex [GO:0031466]; cytosol [GO:0005829]; elongin complex [GO:0070449]; nucleoplasm [GO:0005654]	protein-macromolecule adaptor activity [GO:0030674]; transcription corepressor binding [GO:0001222]
Q8IXS0	Protein FAM217A	i	508	0	['7', '89', '149', '169', '312', '335', '344', '359', '410', '434', '489', '500', '501']	13	NIS(16) NLS(21) NLS(68) NSS(192) NFT(198) NDT(212) NNS(355) NWS(370) NQS(424)	9	56.4444	2	7
W6CW81	Pyrin domain-containing protein 5 (Pyrin domain-only protein 3)	i	113	0	['26', '58', '76', '86', '112']	5	NIT(16) NST(44)	2	56.5	2	0	cellular response to interferon-beta [GO:0035458]; cellular response to virus [GO:0098586]; inflammatory response [GO:0006954]; negative regulation of AIM2 inflammasome complex assembly [GO:0140972]; negative regulation of protein-containing complex assembly [GO:0031333]
P49790	Nuclear pore complex protein Nup153 (153 kDa nucleoporin) (Nucleoporin Nup153)	i	1475	0	['20', '65', '67', '147', '403', '584', '592', '663', '666', '677', '680', '727', '730', '741', '744', '752', '776', '798', '801', '802', '812', '815', '856', '859', '870', '873', '1064', '1128']	28	NIT(95) NFS(137) NIS(180) NTS(201) NLS(232) NSS(245) NRS(378) NMT(411) NFS(429) NFS(488) NSS(503) NST(581) NKS(701) NST(1030) NKS(1044) NSS(1145) NNS(1194) NSS(1195) NNT(1282) NTT(1283) NQT(1322) NSS(1390) NFT(1405) NNS(1408) NSS(1420) NQS(1439)	26	56.7308	8	18	mRNA transport [GO:0051028]; negative regulation of RNA export from nucleus [GO:0046832]; nuclear pore complex assembly [GO:0051292]; nucleocytoplasmic transport [GO:0006913]; protein import into nucleus [GO:0006606]; RNA export from nucleus [GO:0006405]; viral entry into host cell [GO:0046718]; viral penetration into host nucleus [GO:0075732]	cytosol [GO:0005829]; host cell [GO:0043657]; membrane [GO:0016020]; nuclear envelope [GO:0005635]; nuclear inclusion body [GO:0042405]; nuclear membrane [GO:0031965]; nuclear periphery [GO:0034399]; nuclear pore [GO:0005643]; nuclear pore nuclear basket [GO:0044615]; nucleolus [GO:0005730]; nucleoplasm [GO:0005654]	DNA binding [GO:0003677]; identical protein binding [GO:0042802]; metal ion binding [GO:0046872]; nuclear localization sequence binding [GO:0008139]; protein-membrane adaptor activity [GO:0043495]; structural constituent of nuclear pore [GO:0017056]
Q9UHR4	Brain-specific angiogenesis inhibitor 1-associated protein 2-like protein 1 (BAI1-associated protein 2-like protein 1) (Insulin receptor tyrosine kinase substrate)	i	511	0	['181', '193', '200', '228', '279', '441']	6	NES(86) NAT(116) NNS(315) NST(316) NKT(355) NET(403) NLS(425) NSS(429) NGT(478)	9	56.7778	5	4	actin crosslink formation [GO:0051764]; actin filament bundle assembly [GO:0051017]; plasma membrane organization [GO:0007009]; positive regulation of actin filament polymerization [GO:0030838]; regulation of actin cytoskeleton organization [GO:0032956]	adherens junction [GO:0005912]; cytoskeleton [GO:0005856]; cytosol [GO:0005829]; extracellular exosome [GO:0070062]; nucleoplasm [GO:0005654]; plasma membrane [GO:0005886]	actin binding [GO:0003779]; cadherin binding involved in cell-cell adhesion [GO:0098641]; proline-rich region binding [GO:0070064]
Q5U623	Activating transcription factor 7-interacting protein 2 (ATF7-interacting protein 2) (MBD1-containing chromatin-associated factor 2)	i	682	0	['21', '66', '94', '113', '161', '167', '168', '219', '243', '253', '261', '307', '352', '384', '513', '604', '615', '640', '668']	19	NKS(30) NQS(50) NTS(139) NDS(143) NVT(150) NNS(277) NLS(439) NKS(445) NLT(465) NSS(484) NIT(597) NLT(680)	12	56.8333	4	8	positive regulation of DNA methylation-dependent heterochromatin formation [GO:0090309]; regulation of DNA-templated transcription [GO:0006355]	nucleus [GO:0005634]; transcription regulator complex [GO:0005667]	transcription coregulator activity [GO:0003712]
Q8N3I7	Bardet-Biedl syndrome 5 protein	i	341	0	['32', '74', '100']	3	NVS(68) NIT(78) NST(102) NLS(169) NDS(194) NVS(198)	6	56.8333	2	4	cilium assembly [GO:0060271]; heart looping [GO:0001947]; intracellular transport [GO:0046907]; melanosome transport [GO:0032402]; motile cilium assembly [GO:0044458]; protein transport [GO:0015031]; response to stimulus [GO:0050896]; visual perception [GO:0007601]	axoneme [GO:0005930]; BBSome [GO:0034464]; centriolar satellite [GO:0034451]; ciliary basal body [GO:0036064]; ciliary membrane [GO:0060170]; cytosol [GO:0005829]	phosphatidylinositol-3-phosphate binding [GO:0032266]; RNA polymerase II-specific DNA-binding transcription factor binding [GO:0061629]
Q8WWK9	Cytoskeleton-associated protein 2 (CTCL tumor antigen se20-10) (Tumor- and microtubule-associated protein)	i	683	0	['99', '429', '437', '465', '523', '561', '587', '647', '666', '673']	10	NNT(92) NST(111) NQT(125) NNS(152) NTS(222) NRS(231) NMT(235) NVT(278) NKT(311) NNT(424) NKT(568) NVS(593)	12	56.9167	8	4	apoptotic process [GO:0006915]; mitotic cytokinesis [GO:0000281]; negative regulation of microtubule depolymerization [GO:0007026]; positive regulation of transcription by RNA polymerase II [GO:0045944]	centrosome [GO:0005813]; cytoplasm [GO:0005737]; microtubule [GO:0005874]; microtubule cytoskeleton [GO:0015630]; mitotic spindle [GO:0072686]; spindle pole [GO:0000922]
Q8N488	RING1 and YY1-binding protein (Apoptin-associating protein 1) (APAP-1) (Death effector domain-associated factor) (DED-associated factor) (YY1 and E4TF1-associated factor 1)	i	228	0	['26', '29', '40', '43']	4	NAT(132) NHT(141) NVT(165) NQS(197)	4	57	3	1	apoptotic process [GO:0006915]; chromatin remodeling [GO:0006338]; negative regulation of proteasomal ubiquitin-dependent protein catabolic process [GO:0032435]; negative regulation of transcription by RNA polymerase II [GO:0000122]; positive regulation of apoptotic process [GO:0043065]; positive regulation of DNA-templated transcription [GO:0045893]; regulation of DNA-templated transcription [GO…	cytoplasm [GO:0005737]; nucleoplasm [GO:0005654]; nucleus [GO:0005634]; PcG protein complex [GO:0031519]	DNA binding [GO:0003677]; metal ion binding [GO:0046872]; nucleic acid binding [GO:0003676]; transcription coregulator activity [GO:0003712]; transcription corepressor activity [GO:0003714]
Q53H64	Putative ANKRD40 C-terminal-like protein	i	114	0	['43', '44', '103']	3	NVS(41) NGS(87)	2	57	0	2
P0C5Y9	Histone H2A-Bbd type 1 (H2A Barr body-deficient) (H2A.B) (H2A.Bbd)	i	115	0	['19']	1	NIT(82) NTT(103)	2	57.5	2	0	mRNA processing [GO:0006397]; nucleosome assembly [GO:0006334]	euchromatin [GO:0000791]; nucleosome [GO:0000786]; nucleus [GO:0005634]	DNA binding [GO:0003677]; protein heterodimerization activity [GO:0046982]; structural constituent of chromatin [GO:0030527]
P0C5Z0	Histone H2A-Bbd type 2/3 (H2A Barr body-deficient) (H2A.Bbd)	i	115	0	['19']	1	NIT(82) NTT(103)	2	57.5	2	0	mRNA processing [GO:0006397]; nucleosome assembly [GO:0006334]	euchromatin [GO:0000791]; nucleosome [GO:0000786]; nucleus [GO:0005634]	DNA binding [GO:0003677]; protein heterodimerization activity [GO:0046982]; structural constituent of chromatin [GO:0030527]
Q5XKR9	Protein FAM104B	i	115	0	['3']	1	NGS(12) NTS(105)	2	57.5	0	2
Q5JNZ5	Putative ribosomal protein eS26-like (Putative 40S ribosomal protein S26-like 1)	i	115	0	['22', '25', '28', '73', '76', '91']	6	NNS(7) NRS(86)	2	57.5	0	2	translation [GO:0006412]	cytosolic small ribosomal subunit [GO:0022627]	mRNA binding [GO:0003729]; structural constituent of ribosome [GO:0003735]
Q6N043	Zinc finger protein 280D (Suppressor of hairy wing homolog 4) (Zinc finger protein 634)	i	979	0	['20', '241', '244', '261', '262', '322', '325', '359', '362', '374', '389', '392', '419', '422', '448', '451', '476', '479', '486', '625', '628', '629', '645', '648', '654', '675', '691', '694', '718', '728', '785', '812', '826', '845', '853']	35	NSS(132) NKS(139) NSS(201) NTS(226) NQS(230) NGT(234) NTT(285) NHT(356) NIT(551) NTS(561) NAS(571) NTS(576) NGS(581) NTS(652) NET(810) NSS(870) NVS(890)	17	57.5882	5	12	regulation of DNA-templated transcription [GO:0006355]	nucleus [GO:0005634]	DNA-binding transcription factor activity, RNA polymerase II-specific [GO:0000981]; metal ion binding [GO:0046872]; RNA polymerase II cis-regulatory region sequence-specific DNA binding [GO:0000978]
Q49AG3	Zinc finger BED domain-containing protein 5 (Transposon-derived Buster1 transposase-like protein)	i	693	0	['6', '28', '52', '131', '134', '220', '264', '269', '307', '322', '337', '341', '371', '415', '463', '525', '545', '643', '682', '690']	20	NSS(141) NES(190) NVS(199) NST(245) NKS(298) NAT(314) NSS(467) NLS(488) NVT(495) NST(538) NFS(607) NIT(674)	12	57.75	5	7			DNA binding [GO:0003677]; metal ion binding [GO:0046872]
P17038	Zinc finger protein 43 (Zinc finger protein 39) (Zinc finger protein HTF6) (Zinc finger protein KOX27)	i	809	0	['13', '19', '54', '78', '106', '123', '136', '150', '175', '178', '183', '201', '203', '206', '212', '231', '234', '259', '262', '287', '290', '315', '318', '343', '346', '371', '374', '399', '402', '427', '430', '455', '458', '483', '486', '511', '514', '539', '542', '567', '570', '595', '598', '623', '626', '651', '654', '679', '682', '707', '710', '735', '738', '763', '766']	55	NWS(240) NYT(251) NKS(268) NQS(296) NLT(300) NLT(356) NLT(384) NLT(468) NLT(496) NLT(580) NLT(608) NRS(716) NYS(744) NLT(776)	14	57.7857	9	5	regulation of transcription by RNA polymerase II [GO:0006357]	nucleus [GO:0005634]	DNA binding [GO:0003677]; DNA-binding transcription activator activity, RNA polymerase II-specific [GO:0001228]; metal ion binding [GO:0046872]; RNA polymerase II cis-regulatory region sequence-specific DNA binding [GO:0000978]
Q6ZU52	Uncharacterized protein KIAA0408	i	694	0	['46', '118', '143', '159', '178', '220', '239', '251', '362', '381', '410', '426', '455', '464', '474', '582', '590']	17	NES(59) NVT(205) NLS(237) NST(247) NET(262) NFS(424) NRT(446) NHS(462) NLS(546) NWT(587) NAS(643) NYT(682)	12	57.8333	6	6
Q8NDW4	Zinc finger protein 248	i	579	0	['13', '49', '76', '139', '142', '159', '170', '241', '246', '271', '274', '279', '306', '381', '384', '409', '412', '417', '437', '440', '445', '465', '468', '473', '493', '496', '501', '521', '524', '529', '549', '552']	32	NKS(2) NYS(40) NKT(108) NIS(149) NCS(159) NIS(258) NGS(357) NFS(360) NLT(394) NLT(450)	10	57.9	3	7	negative regulation of transcription by RNA polymerase II [GO:0000122]	nucleus [GO:0005634]	DNA-binding transcription repressor activity, RNA polymerase II-specific [GO:0001227]; metal ion binding [GO:0046872]; RNA polymerase II transcription regulatory region sequence-specific DNA binding [GO:0000977]
Q5H913	ADP-ribosylation factor-like protein 13A	i	290	0	['7', '8', '10', '51', '140', '157', '159', '164', '192', '213', '235', '274', '287']	13	NVT(21) NNS(30) NNT(206) NMS(259) NTT(283)	5	58	3	2	non-motile cilium assembly [GO:1905515]; receptor localization to non-motile cilium [GO:0097500]	ciliary membrane [GO:0060170]; non-motile cilium [GO:0097730]	GTP binding [GO:0005525]; GTPase activity [GO:0003924]
O75438	NADH dehydrogenase [ubiquinone] 1 beta subcomplex subunit 1 (Complex I-MNLL) (CI-MNLL) (NADH-ubiquinone oxidoreductase MNLL subunit)	i	58	0	['24']	1	NKS(40)	1	58	0	1	aerobic respiration [GO:0009060]; mitochondrial electron transport, NADH to ubiquinone [GO:0006120]; mitochondrial respiratory chain complex I assembly [GO:0032981]; proton motive force-driven mitochondrial ATP synthesis [GO:0042776]	mitochondrial inner membrane [GO:0005743]; mitochondrial respiratory chain complex I [GO:0005747]; mitochondrion [GO:0005739]; nuclear speck [GO:0016607]	NADH dehydrogenase (ubiquinone) activity [GO:0008137]
A2JGV3	T-cell receptor gamma alternate reading frame protein (TARP)	i	58	0	#N/A	0	NFS(32)	1	58	0	1
O95999	B-cell lymphoma/leukemia 10 (B-cell CLL/lymphoma 10) (Bcl-10) (CARD-containing molecule enhancing NF-kappa-B) (CARD-like apoptotic protein) (hCLAP) (CED-3/ICH-1 prodomain homologous E10-like regulator) (CIPER) (Cellular homolog of vCARMEN) (cCARMEN) (Cellular-E10) (c-E10) (Mammalian CARD-containing adapter molecule E10) (mE10)	i	233	0	['28', '56', '118', '121', '214']	5	NLS(132) NFS(142) NSS(169) NSS(217)	4	58.25	0	4	adaptive immune response [GO:0002250]; antifungal innate immune response [GO:0061760]; B cell apoptotic process [GO:0001783]; canonical NF-kappaB signal transduction [GO:0007249]; cellular defense response [GO:0006968]; cellular response to lipopolysaccharide [GO:0071222]; cellular response to mechanical stimulus [GO:0071260]; immunoglobulin mediated immune response [GO:0016064]; innate immune re…	CBM complex [GO:0032449]; cytoplasm [GO:0005737]; cytoplasmic microtubule [GO:0005881]; cytosol [GO:0005829]; immunological synapse [GO:0001772]; lysosome [GO:0005764]; membrane raft [GO:0045121]; nucleus [GO:0005634]; perinuclear region of cytoplasm [GO:0048471]; polkadots [GO:0002096]; protein-containing complex [GO:0032991]	CARD domain binding [GO:0050700]; general transcription initiation factor binding [GO:0140296]; identical protein binding [GO:0042802]; NF-kappaB binding [GO:0051059]; protease binding [GO:0002020]; protein kinase B binding [GO:0043422]; protein self-association [GO:0043621]; protein-containing complex binding [GO:0044877]; transcription coactivator activity [GO:0003713]; ubiquitin protein ligase…
O95164	Ubiquitin-like protein 3 (Membrane-anchored ubiquitin-fold protein) (HsMUB) (MUB) (Protein HCG-1)	i	117	0	['112', '113']	2	NDS(29) NVT(70)	2	58.5	1	1		extracellular exosome [GO:0070062]; plasma membrane [GO:0005886]
Q9BY60	Gamma-aminobutyric acid receptor-associated protein-like 3 (GABA(A) receptor-associated protein-like 3)	i	117	0	#N/A	0	NNT(81) NES(111)	2	58.5	1	1	autophagosome assembly [GO:0000045]; autophagy of mitochondrion [GO:0000422]; cellular response to nitrogen starvation [GO:0006995]; macroautophagy [GO:0016236]	autophagosome [GO:0005776]; autophagosome membrane [GO:0000421]; cytoplasmic vesicle [GO:0031410]; cytosol [GO:0005829]; microtubule [GO:0005874]	GABA receptor binding [GO:0050811]; ubiquitin protein ligase binding [GO:0031625]
P55212	Caspase-6 (CASP-6) (CSP-6) (EC 3.4.22.59) (Apoptotic protease Mch-2) [Cleaved into: Caspase-6 subunit p18 (Caspase-6 subunit p20); Caspase-6 subunit p11 (Caspase-6 subunit p10)]	i	293	0	['67', '86', '112', '115', '147', '162', '208', '232', '263', '276']	10	NMT(18) NLT(73) NQT(180) NIT(188) NGS(224)	5	58.6	4	1	activation of innate immune response [GO:0002218]; apoptotic process [GO:0006915]; cellular response to staurosporine [GO:0072734]; epithelial cell differentiation [GO:0030855]; hepatocyte apoptotic process [GO:0097284]; intrinsic apoptotic signaling pathway by p53 class mediator [GO:0072332]; positive regulation of apoptotic process [GO:0043065]; positive regulation of necroptotic process [GO:00…	cytoplasm [GO:0005737]; cytosol [GO:0005829]; nucleoplasm [GO:0005654]; nucleus [GO:0005634]; protein-containing complex [GO:0032991]	cysteine-type endopeptidase activity [GO:0004197]; cysteine-type endopeptidase activity involved in apoptotic process [GO:0097153]; cysteine-type endopeptidase activity involved in execution phase of apoptosis [GO:0097200]; cysteine-type peptidase activity [GO:0008234]; identical protein binding [GO:0042802]
Q68DY1	Zinc finger protein 626	i	528	0	['19', '54', '77', '105', '116', '122', '135', '144', '146', '177', '202', '205', '213', '230', '233', '258', '261', '286', '289', '314', '317', '342', '345', '370', '373', '398', '401', '426', '429', '454', '457', '463', '482', '485']	34	NYS(36) NHS(211) NHT(250) NRS(295) NLT(411) NQS(435) NLT(467) NQS(491) NST(507)	9	58.6667	4	5	regulation of DNA-templated transcription [GO:0006355]	nucleus [GO:0005634]	DNA-binding transcription factor activity, RNA polymerase II-specific [GO:0000981]; metal ion binding [GO:0046872]; RNA polymerase II cis-regulatory region sequence-specific DNA binding [GO:0000978]
Q96B01	RAD51-associated protein 1 (HsRAD51AP1) (RAD51-interacting protein)	i	352	0	['84', '144', '212', '253']	4	NYS(12) NKS(137) NCS(144) NDT(194) NQS(329) NAT(348)	6	58.6667	2	4	cellular response to ionizing radiation [GO:0071479]; DNA damage response [GO:0006974]; DNA repair [GO:0006281]; double-strand break repair via homologous recombination [GO:0000724]; interstrand cross-link repair [GO:0036297]; meiotic cell cycle [GO:0051321]; positive regulation of double-strand break repair via homologous recombination [GO:1905168]; positive regulation of reciprocal meiotic reco…	chromatin [GO:0000785]; chromosome [GO:0005694]; chromosome, telomeric region [GO:0000781]; nucleoplasm [GO:0005654]; nucleus [GO:0005634]; protein-containing complex [GO:0032991]	D-loop DNA binding [GO:0062037]; DNA binding [GO:0003677]; DNA secondary structure binding [GO:0000217]; double-stranded DNA binding [GO:0003690]; RNA binding [GO:0003723]; single-stranded DNA binding [GO:0003697]
Q7Z3I7	Zinc finger protein 572	i	529	0	['81', '119', '133', '136', '161', '164', '167', '169', '189', '192', '217', '220', '245', '248', '273', '276', '301', '304', '310', '329', '332', '368', '374', '385', '386', '388', '413', '416', '441', '444', '469', '472', '475', '511']	34	NNS(40) NSS(124) NSS(143) NSS(171) NTS(199) NST(312) NFS(336) NCS(511) NSS(526)	9	58.7778	1	8	negative regulation of transcription by RNA polymerase II [GO:0000122]; regulation of cytokine production [GO:0001817]; regulation of immune system process [GO:0002682]	nucleoplasm [GO:0005654]; nucleus [GO:0005634]	DNA-binding transcription repressor activity, RNA polymerase II-specific [GO:0001227]; identical protein binding [GO:0042802]; metal ion binding [GO:0046872]; RNA polymerase II cis-regulatory region sequence-specific DNA binding [GO:0000978]
Q9P255	Zinc finger protein 492 (Zinc finger protein 115)	i	531	0	['22', '45', '73', '75', '84', '90', '96', '103', '114', '142', '145', '150', '170', '173', '198', '201', '226', '229', '254', '257', '282', '285', '310', '313', '338', '341', '366', '369', '394', '397', '422', '425', '453', '478', '481', '509', '513', '526']	38	NET(179) NLS(183) NQS(235) NLT(239) NLS(403) NQS(431) NQS(459) NNS(487) NSS(488)	9	59	2	7	regulation of DNA-templated transcription [GO:0006355]	nucleus [GO:0005634]	DNA-binding transcription factor activity, RNA polymerase II-specific [GO:0000981]; metal ion binding [GO:0046872]; RNA polymerase II cis-regulatory region sequence-specific DNA binding [GO:0000978]
Q6ZT77	Putative zinc finger protein 826	i	177	0	['121', '124', '147', '149', '152']	5	NHT(37) NST(65) NWS(158)	3	59	2	1		nucleus [GO:0005634]	DNA binding [GO:0003677]; DNA-binding transcription factor activity [GO:0003700]; metal ion binding [GO:0046872]
P30046	D-dopachrome decarboxylase (EC 4.1.1.84) (D-dopachrome tautomerase) (Phenylpyruvate tautomerase II)	i	118	0	['23', '56']	2	NVT(39) NRS(74)	2	59	1	1	melanin biosynthetic process [GO:0042438]; negative regulation of macrophage chemotaxis [GO:0010760]; positive regulation of ERK1 and ERK2 cascade [GO:0070374]; positive regulation of inflammatory response [GO:0050729]; positive regulation of tumor necrosis factor production [GO:0032760]	cytoplasm [GO:0005737]; extracellular exosome [GO:0070062]; extracellular space [GO:0005615]	cytokine receptor binding [GO:0005126]; D-dopachrome decarboxylase activity [GO:0033981]; dopachrome isomerase activity [GO:0004167]; phenylpyruvate tautomerase activity [GO:0050178]
A0A1B0GVM5	Embryonic testis differentiation protein homolog C	i	59	0	['25']	1	NRS(45)	1	59	0	1
Q6ZW61	Bardet-Biedl syndrome 12 protein	i	710	0	['4', '43', '101', '122', '139', '157', '224', '225', '264', '297', '303', '317', '318', '328', '330', '425', '463', '469', '521', '545', '548', '564']	22	NNT(78) NLS(188) NNT(210) NTS(211) NRT(238) NCT(303) NKS(373) NVS(417) NGS(438) NTS(571) NYS(608) NAT(625)	12	59.1667	5	7	chaperone-mediated protein complex assembly [GO:0051131]; eating behavior [GO:0042755]; fat cell differentiation [GO:0045444]; intraciliary transport [GO:0042073]; negative regulation of fat cell differentiation [GO:0045599]; negative regulation of stem cell differentiation [GO:2000737]; photoreceptor cell maintenance [GO:0045494]; stem cell differentiation [GO:0048863]	cilium [GO:0005929]	ATP binding [GO:0005524]
Q147U1	Zinc finger protein 846	i	533	0	['171', '197', '199', '202', '227', '230', '255', '258', '283', '286', '311', '314', '339', '342', '367', '370', '395', '398', '423', '426', '449', '451', '454', '479', '482', '507', '510', '529']	28	NHS(117) NQS(145) NLT(184) NKT(189) NQS(209) NSS(237) NNS(404) NSS(405) NFT(514)	9	59.2222	3	6	negative regulation of transcription by RNA polymerase II [GO:0000122]	nucleus [GO:0005634]	DNA-binding transcription repressor activity, RNA polymerase II-specific [GO:0001227]; metal ion binding [GO:0046872]; RNA polymerase II transcription regulatory region sequence-specific DNA binding [GO:0000977]
Q8N2X6	Uncharacterized protein EXOC3-AS1 (EXOC3 antisense RNA 1) (EXOC3 antisense gene protein 1)	i	119	0	['14', '107']	2	NQT(44) NAS(82)	2	59.5	1	1		extracellular region [GO:0005576]
P50053	Ketohexokinase (EC 2.7.1.3) (Hepatic fructokinase)	i	298	0	['7', '31', '46', '56', '97', '98', '222', '281', '288']	9	NAS(42) NNS(102) NRT(107) NAS(142) NAS(261)	5	59.6	1	4	fructose metabolic process [GO:0006000]; regulation of glycogen metabolic process [GO:0070873]; response to fructose [GO:0009750]; response to glucose [GO:0009749]; response to insulin [GO:0032868]; response to sucrose [GO:0009744]; response to zinc ion [GO:0010043]	cytoplasm [GO:0005737]; cytosol [GO:0005829]; extracellular exosome [GO:0070062]	ATP binding [GO:0005524]; ketohexokinase activity [GO:0004454]
O43680	Transcription factor 21 (TCF-21) (Capsulin) (Class A basic helix-loop-helix protein 23) (bHLHa23) (Epicardin) (Podocyte-expressed 1) (Pod-1)	i	179	0	['19', '43', '173']	3	NES(35) NGS(46) NLT(149)	3	59.6667	1	2	branching involved in ureteric bud morphogenesis [GO:0001658]; branchiomeric skeletal muscle development [GO:0014707]; bronchiole development [GO:0060435]; developmental process [GO:0032502]; diaphragm development [GO:0060539]; embryonic digestive tract morphogenesis [GO:0048557]; epithelial cell differentiation [GO:0030855]; gland development [GO:0048732]; glomerulus development [GO:0032835]; ki…	chromatin [GO:0000785]; nucleoplasm [GO:0005654]; nucleus [GO:0005634]; transcription regulator complex [GO:0005667]	bHLH transcription factor binding [GO:0043425]; DNA-binding transcription activator activity, RNA polymerase II-specific [GO:0001228]; DNA-binding transcription factor activity, RNA polymerase II-specific [GO:0000981]; DNA-binding transcription repressor activity, RNA polymerase II-specific [GO:0001227]; E-box binding [GO:0070888]; histone deacetylase binding [GO:0042826]; nuclear androgen recept…
O60519	cAMP-responsive element-binding protein-like 2	i	120	0	['39', '62', '75']	3	NKS(98) NSS(103)	2	60	0	2	cell cycle [GO:0007049]; cell differentiation [GO:0030154]; DNA-templated transcription [GO:0006351]; positive regulation of DNA-templated transcription [GO:0045893]; positive regulation of fat cell differentiation [GO:0045600]; positive regulation of glucose import [GO:0046326]; positive regulation of lipid biosynthetic process [GO:0046889]; positive regulation of peptidyl-serine phosphorylation…	chromatin [GO:0000785]; nucleus [GO:0005634]	DNA binding [GO:0003677]; DNA-binding transcription factor activity [GO:0003700]; DNA-binding transcription factor activity, RNA polymerase II-specific [GO:0000981]
Q8N841	Tubulin polyglutamylase TTLL6 (EC 6.3.2.-) (Protein polyglutamylase TTLL6) (Tubulin--tyrosine ligase-like protein 6)	i	843	0	['3', '67', '123', '151', '173', '179', '201', '227', '251', '259', '329', '339', '393', '412', '413', '441', '677', '763', '810', '821', '831', '839']	22	NLS(64) NMS(132) NKT(169) NYS(265) NFS(274) NHT(333) NHS(362) NNS(464) NET(563) NLS(601) NFS(613) NWT(711) NLS(753) NVT(791)	14	60.2143	5	9	microtubule bundle formation [GO:0001578]; microtubule cytoskeleton organization [GO:0000226]; microtubule severing [GO:0051013]; positive regulation of cilium movement [GO:0003353]; protein polyglutamylation [GO:0018095]; regulation of cilium beat frequency involved in ciliary motility [GO:0060296]	9+0 non-motile cilium [GO:0097731]; ciliary basal body [GO:0036064]; cilium [GO:0005929]; cytosol [GO:0005829]; microtubule [GO:0005874]	ATP binding [GO:0005524]; metal ion binding [GO:0046872]; protein-glutamic acid ligase activity [GO:0070739]; tubulin binding [GO:0015631]; tubulin-glutamic acid ligase activity [GO:0070740]
Q8N9W8	Golgi-associated RAB2 interactor protein 2	i	422	0	['18', '74', '153', '283', '314']	5	NTS(4) NMS(136) NST(195) NCS(283) NIT(336) NTS(359) NTS(394)	7	60.2857	2	5	flagellated sperm motility [GO:0030317]	sperm midpiece [GO:0097225]
O15504	Nucleoporin NUP42 (NLP-1) (NUP42 homolog) (Nucleoporin hCG1) (Nucleoporin-42) (Nucleoporin-like protein 2)	i	423	0	['3', '11', '17']	3	NTT(48) NIS(146) NIS(196) NNS(236) NSS(237) NFS(245) NSS(366)	7	60.4286	1	6	mRNA transport [GO:0051028]; nucleocytoplasmic transport [GO:0006913]; protein export from nucleus [GO:0006611]	cytosol [GO:0005829]; nuclear envelope [GO:0005635]; nuclear membrane [GO:0031965]; nuclear pore [GO:0005643]; nucleoplasm [GO:0005654]; nucleus [GO:0005634]	metal ion binding [GO:0046872]; nuclear export signal receptor activity [GO:0005049]; RNA binding [GO:0003723]
Q8NA31	Telomere repeats-binding bouquet formation protein 1 (Coiled-coil domain-containing protein 79)	i	727	0	['21', '43', '92', '97', '144', '179', '183', '185', '198', '199', '212', '222', '279', '323', '327', '366', '484', '503', '520', '566', '583', '591', '594', '613', '617', '640', '723']	27	NAS(49) NDS(112) NRT(133) NCT(212) NNT(232) NET(386) NIS(435) NIS(440) NKT(511) NFS(606) NES(657) NFT(673)	12	60.5833	6	6	double-strand break repair involved in meiotic recombination [GO:1990918]; homologous chromosome pairing at meiosis [GO:0007129]; meiotic attachment of telomere to nuclear envelope [GO:0070197]; meiotic telomere clustering [GO:0045141]	chromosome, telomeric region [GO:0000781]; nuclear inner membrane [GO:0005637]; shelterin complex [GO:0070187]
Q86UA1	Pre-mRNA-processing factor 39 (PRP39 homolog)	i	669	0	['127', '378', '382', '412', '449', '551']	6	NSS(11) NGS(14) NSS(19) NVT(37) NAS(52) NNT(185) NGT(366) NHS(399) NES(489) NGS(610) NYS(645)	11	60.8182	3	8	mRNA 5'-splice site recognition [GO:0000395]	commitment complex [GO:0000243]; U1 snRNP [GO:0005685]; U2-type prespliceosome [GO:0071004]
Q9Y2Z0	Protein SGT1 homolog (Protein 40-6-3) (Sgt1) (Suppressor of G2 allele of SKP1 homolog)	i	365	0	['48', '53', '61', '87', '153']	5	NNS(77) NST(78) NFS(146) NGS(159) NKS(329) NWS(343)	6	60.8333	1	5	kinetochore assembly [GO:0051382]; regulation of protein stability [GO:0031647]; skeletal muscle satellite cell proliferation [GO:0014841]; spindle organization [GO:0007051]	cytosol [GO:0005829]; kinetochore [GO:0000776]; nucleus [GO:0005634]; protein-containing complex [GO:0032991]; ubiquitin ligase complex [GO:0000151]	lncRNA binding [GO:0106222]; protein-folding chaperone binding [GO:0051087]
P02795	Metallothionein-2 (MT-2) (Metallothionein-2A) (Metallothionein-II) (MT-II)	i	61	0	['4', '6', '12', '14', '18', '20', '23', '25', '28', '32', '33', '35', '36', '40', '43', '47', '49', '56', '58', '59']	20	NCS(4)	1	61	0	1	cellular response to cadmium ion [GO:0071276]; cellular response to copper ion [GO:0071280]; cellular response to erythropoietin [GO:0036018]; cellular response to interleukin-3 [GO:0036016]; cellular response to zinc ion [GO:0071294]; detoxification of copper ion [GO:0010273]; intracellular copper ion homeostasis [GO:0006878]; intracellular zinc ion homeostasis [GO:0006882]; negative regulation …	cytoplasm [GO:0005737]; cytosol [GO:0005829]; nucleus [GO:0005634]	metal ion binding [GO:0046872]; zinc ion binding [GO:0008270]
P04731	Metallothionein-1A (MT-1A) (Metallothionein-IA) (MT-IA)	i	61	0	['4', '6', '12', '14', '18', '20', '23', '25', '28', '32', '33', '35', '36', '40', '43', '47', '49', '56', '58', '59']	20	NCS(4)	1	61	0	1	cellular response to cadmium ion [GO:0071276]; cellular response to copper ion [GO:0071280]; cellular response to zinc ion [GO:0071294]; detoxification of copper ion [GO:0010273]; intracellular zinc ion homeostasis [GO:0006882]; negative regulation of growth [GO:0045926]	cytoplasm [GO:0005737]; cytosol [GO:0005829]; nucleus [GO:0005634]	metal ion binding [GO:0046872]; zinc ion binding [GO:0008270]
P04732	Metallothionein-1E (MT-1E) (Metallothionein-IE) (MT-IE)	i	61	0	['4', '6', '12', '14', '18', '20', '23', '25', '28', '32', '33', '35', '36', '40', '43', '47', '49', '56', '58', '59']	20	NCS(4)	1	61	0	1	cellular response to cadmium ion [GO:0071276]; cellular response to copper ion [GO:0071280]; cellular response to zinc ion [GO:0071294]; detoxification of copper ion [GO:0010273]; intracellular zinc ion homeostasis [GO:0006882]; negative regulation of growth [GO:0045926]	cytoplasm [GO:0005737]; nucleus [GO:0005634]	metal ion binding [GO:0046872]; zinc ion binding [GO:0008270]
P04733	Metallothionein-1F (MT-1F) (Metallothionein-IF) (MT-IF)	i	61	0	['4', '6', '12', '14', '18', '20', '23', '25', '28', '32', '33', '35', '36', '40', '43', '47', '49', '56', '58', '59']	20	NCS(4)	1	61	0	1	cellular response to cadmium ion [GO:0071276]; cellular response to copper ion [GO:0071280]; cellular response to zinc ion [GO:0071294]; detoxification of copper ion [GO:0010273]; intracellular zinc ion homeostasis [GO:0006882]; negative regulation of growth [GO:0045926]	cytoplasm [GO:0005737]; nucleus [GO:0005634]	metal ion binding [GO:0046872]; zinc ion binding [GO:0008270]
P80297	Metallothionein-1X (MT-1X) (Metallothionein-IX) (MT-IX)	i	61	0	['4', '6', '12', '14', '18', '20', '23', '25', '28', '32', '33', '35', '36', '40', '43', '47', '49', '56', '58', '59']	20	NCS(4)	1	61	0	1	cellular response to cadmium ion [GO:0071276]; cellular response to copper ion [GO:0071280]; cellular response to erythropoietin [GO:0036018]; cellular response to zinc ion [GO:0071294]; detoxification of copper ion [GO:0010273]; intracellular zinc ion homeostasis [GO:0006882]; negative regulation of growth [GO:0045926]; response to metal ion [GO:0010038]	cytoplasm [GO:0005737]; nucleus [GO:0005634]	metal ion binding [GO:0046872]; zinc ion binding [GO:0008270]
P07438	Metallothionein-1B (MT-1B) (Metallothionein-IB) (MT-IB)	i	61	0	['4', '6', '12', '14', '18', '20', '23', '25', '28', '31', '32', '33', '35', '36', '40', '43', '47', '49', '56', '58', '59']	21	NCS(4)	1	61	0	1	cellular response to cadmium ion [GO:0071276]; cellular response to copper ion [GO:0071280]; cellular response to zinc ion [GO:0071294]; detoxification of copper ion [GO:0010273]; intracellular zinc ion homeostasis [GO:0006882]; negative regulation of growth [GO:0045926]	cytoplasm [GO:0005737]; nucleus [GO:0005634]	metal ion binding [GO:0046872]; zinc ion binding [GO:0008270]
P80294	Metallothionein-1H (MT-1H) (Metallothionein-0) (MT-0) (Metallothionein-IH) (MT-IH)	i	61	0	['4', '6', '12', '14', '18', '20', '23', '25', '28', '32', '33', '35', '36', '40', '43', '47', '49', '56', '58', '59']	20	NCS(4)	1	61	0	1	cellular response to cadmium ion [GO:0071276]; cellular response to copper ion [GO:0071280]; cellular response to zinc ion [GO:0071294]; detoxification of copper ion [GO:0010273]; intracellular zinc ion homeostasis [GO:0006882]; negative regulation of growth [GO:0045926]	cytoplasm [GO:0005737]; nucleus [GO:0005634]	metal ion binding [GO:0046872]; zinc ion binding [GO:0008270]
Q93083	Metallothionein-1L (MT-1L) (Metallothionein-IL) (MT-IL)	i	61	0	['4', '6', '12', '14', '18', '20', '23', '25', '28', '32', '33', '35', '36', '40', '43', '47', '49', '56', '58', '59']	20	NCS(4)	1	61	0	1	cellular response to cadmium ion [GO:0071276]; cellular response to copper ion [GO:0071280]; cellular response to zinc ion [GO:0071294]; detoxification of copper ion [GO:0010273]; intracellular zinc ion homeostasis [GO:0006882]; negative regulation of growth [GO:0045926]	cytoplasm [GO:0005737]; nucleus [GO:0005634]	metal ion binding [GO:0046872]; zinc ion binding [GO:0008270]
P0DM35	Metallothionein 1H-like protein 1	i	61	0	['4', '6', '14', '18', '20', '23', '25', '28', '32', '33', '35', '36', '40', '43', '47', '56', '58', '59']	18	NCS(4)	1	61	0	1	cellular response to cadmium ion [GO:0071276]; cellular response to copper ion [GO:0071280]; cellular response to zinc ion [GO:0071294]; detoxification of copper ion [GO:0010273]; intracellular zinc ion homeostasis [GO:0006882]	cytoplasm [GO:0005737]; nucleus [GO:0005634]	metal ion binding [GO:0046872]
Q9UPW6	DNA-binding protein SATB2 (Special AT-rich sequence-binding protein 2)	i	733	0	['8', '63', '158', '194', '218', '245', '517', '538', '610']	9	NGS(37) NQS(187) NST(207) NVS(213) NLS(241) NSS(355) NRT(388) NVS(444) NIT(482) NKS(511) NRT(531) NDS(701)	12	61.0833	4	8	cartilage development [GO:0051216]; cellular response to organic substance [GO:0071310]; chromatin remodeling [GO:0006338]; embryonic pattern specification [GO:0009880]; embryonic skeletal system morphogenesis [GO:0048704]; negative regulation of transcription by RNA polymerase II [GO:0000122]; neuron migration [GO:0001764]; osteoblast development [GO:0002076]; positive regulation of transcriptio…	chromatin [GO:0000785]; histone deacetylase complex [GO:0000118]; nuclear matrix [GO:0016363]; nucleoplasm [GO:0005654]; transcription regulator complex [GO:0005667]	chromatin binding [GO:0003682]; DNA-binding transcription activator activity, RNA polymerase II-specific [GO:0001228]; DNA-binding transcription factor activity, RNA polymerase II-specific [GO:0000981]; histone deacetylase binding [GO:0042826]; RNA polymerase II cis-regulatory region sequence-specific DNA binding [GO:0000978]; RNA polymerase II transcription regulatory region sequence-specific DN…
Q9H040	DNA-dependent metalloprotease SPRTN (EC 3.4.24.-) (DNA damage protein targeting VCP) (DVC1) (Protein with SprT-like domain at the N terminus) (Spartan)	i	489	0	['74', '78', '87', '134', '168', '172', '204', '455', '458', '474']	10	NIT(148) NYS(217) NKT(279) NHS(288) NGS(307) NGS(347) NSS(381) NSS(443)	8	61.125	2	6	DNA damage response [GO:0006974]; positive regulation of protein ubiquitination [GO:0031398]; protein autoprocessing [GO:0016540]; protein-DNA covalent cross-linking repair [GO:0106300]; proteolysis [GO:0006508]; response to UV [GO:0009411]; translesion synthesis [GO:0019985]	chromatin [GO:0000785]; nuclear speck [GO:0016607]; nucleoplasm [GO:0005654]; nucleus [GO:0005634]	double-stranded DNA binding [GO:0003690]; K63-linked polyubiquitin modification-dependent protein binding [GO:0070530]; metal ion binding [GO:0046872]; metalloendopeptidase activity [GO:0004222]; polyubiquitin modification-dependent protein binding [GO:0031593]; single-stranded DNA binding [GO:0003697]; ubiquitin binding [GO:0043130]
Q8WVD3	E3 ubiquitin-protein ligase RNF138 (EC 2.3.2.27) (Nemo-like kinase-associated RING finger protein) (NLK-associated RING finger protein) (hNARF) (RING finger protein 138) (RING-type E3 ubiquitin transferase RNF138)	i	245	0	['17', '20', '33', '38', '41', '53', '56', '67', '85', '87', '88', '104', '158', '161', '175', '188', '191']	17	NVT(60) NRS(132) NTS(148) NFT(166)	4	61.25	2	2	cellular response to leukemia inhibitory factor [GO:1990830]; DNA double-strand break processing involved in repair via single-strand annealing [GO:0010792]; double-strand break repair via homologous recombination [GO:0000724]; protein ubiquitination [GO:0016567]; Wnt signaling pathway [GO:0016055]	nucleus [GO:0005634]; site of double-strand break [GO:0035861]	metal ion binding [GO:0046872]; protein kinase binding [GO:0019901]; single-stranded DNA binding [GO:0003697]; ubiquitin protein ligase activity [GO:0061630]
O60573	Eukaryotic translation initiation factor 4E type 2 (eIF-4E type 2) (eIF4E type 2) (Eukaryotic translation initiation factor 4E homologous protein) (Eukaryotic translation initiation factor 4E-like 3) (eIF4E-like protein 4E-LP) (mRNA cap-binding protein 4EHP) (h4EHP) (mRNA cap-binding protein type 3)	i	245	0	['146', '166']	2	NST(22) NQS(38) NYT(59) NKT(184)	4	61.25	3	1	miRNA-mediated gene silencing by inhibition of translation [GO:0035278]; negative regulation of translation [GO:0017148]; negative regulation of translational initiation [GO:0045947]; negative regulation of type I interferon-mediated signaling pathway [GO:0060339]; rescue of stalled ribosome [GO:0072344]	cytoplasm [GO:0005737]; cytosol [GO:0005829]; eukaryotic translation initiation factor 4F complex [GO:0016281]; mRNA cap binding complex [GO:0005845]; P-body [GO:0000932]	RNA 7-methylguanosine cap binding [GO:0000340]; RNA binding [GO:0003723]; RNA cap binding [GO:0000339]; translation factor activity, RNA binding [GO:0008135]; translation initiation factor activity [GO:0003743]; ubiquitin protein ligase binding [GO:0031625]
Q96CG3	TRAF-interacting protein with FHA domain-containing protein A (Putative MAPK-activating protein PM14) (Putative NF-kappa-B-activating protein 20) (TRAF2-binding protein)	i	184	0	['14', '27', '55', '114', '168']	5	NSS(79) NMS(89) NES(182)	3	61.3333	0	3	canonical NF-kappaB signal transduction [GO:0007249]; cytosolic pattern recognition receptor signaling pathway [GO:0002753]; innate immune response [GO:0045087]; positive regulation of canonical NF-kappaB signal transduction [GO:0043123]; protein homooligomerization [GO:0051260]	cytoplasm [GO:0005737]; cytosol [GO:0005829]
Q9Y6H3	Mitochondrial inner membrane protease ATP23 homolog (EC 3.4.24.-) (Ku70-binding protein 3) (XRCC6-binding protein 1)	i	246	0	['24', '51', '77', '87', '90', '108', '133', '148', '160', '180', '211']	11	NVS(94) NLS(156) NIS(195) NKT(225)	4	61.5	1	3	double-strand break repair via nonhomologous end joining [GO:0006303]; mitochondrial protein processing [GO:0034982]; mitochondrial proton-transporting ATP synthase complex assembly [GO:0033615]	cell junction [GO:0030054]; cytosol [GO:0005829]; DNA-dependent protein kinase-DNA ligase 4 complex [GO:0005958]; intracellular membrane-bounded organelle [GO:0043231]; mitochondrion [GO:0005739]; plasma membrane [GO:0005886]	DNA-dependent protein kinase activity [GO:0004677]; metal ion binding [GO:0046872]; metalloendopeptidase activity [GO:0004222]
Q9ULR5	Polyadenylate-binding protein-interacting protein 2B (PABP-interacting protein 2B) (PAIP-2B) (Poly(A)-binding protein-interacting protein 2B)	i	123	0	['59']	1	NGS(2) NTS(8)	2	61.5	0	2	negative regulation of translation [GO:0017148]; negative regulation of translational initiation [GO:0045947]	cytoplasm [GO:0005737]	mRNA regulatory element binding translation repressor activity [GO:0000900]; translation repressor activity [GO:0030371]
Q96A22	Uncharacterized protein C11orf52	i	123	0	['5', '6', '12', '83']	4	NAT(99) NGT(119)	2	61.5	2	0		extracellular exosome [GO:0070062]
Q5SW96	Low density lipoprotein receptor adapter protein 1 (Autosomal recessive hypercholesterolemia protein)	i	308	0	['118', '142', '147', '198', '285']	5	NWT(34) NLT(102) NVS(110) NQS(138) NTT(229)	5	61.6	3	2	amyloid precursor protein metabolic process [GO:0042982]; cellular response to cytokine stimulus [GO:0071345]; cholesterol homeostasis [GO:0042632]; cholesterol metabolic process [GO:0008203]; cholesterol transport [GO:0030301]; low-density lipoprotein particle clearance [GO:0034383]; positive regulation of cholesterol metabolic process [GO:0090205]; positive regulation of low-density lipoprotein…	axon [GO:0030424]; basal plasma membrane [GO:0009925]; clathrin-coated endocytic vesicle membrane [GO:0030669]; cytoplasmic side of plasma membrane [GO:0009898]; cytosol [GO:0005829]; early endosome [GO:0005769]; neurofilament [GO:0005883]; plasma membrane [GO:0005886]; recycling endosome [GO:0055037]	amyloid-beta binding [GO:0001540]; AP-1 adaptor complex binding [GO:0035650]; AP-2 adaptor complex binding [GO:0035612]; clathrin adaptor activity [GO:0035615]; clathrin binding [GO:0030276]; low-density lipoprotein particle receptor binding [GO:0050750]; phosphatidylinositol-4,5-bisphosphate binding [GO:0005546]; phosphotyrosine residue binding [GO:0001784]; signaling adaptor activity [GO:003559…
O75317	Ubiquitin carboxyl-terminal hydrolase 12 (EC 3.4.19.12) (Deubiquitinating enzyme 12) (Ubiquitin thioesterase 12) (Ubiquitin-hydrolyzing enzyme 1) (Ubiquitin-specific-processing protease 12)	i	370	0	['13', '47', '49', '59', '82', '185', '188', '214', '225', '232', '235', '308']	12	NAS(19) NNS(163) NST(164) NET(182) NTS(209) NTS(288)	6	61.6667	2	4	protein deubiquitination [GO:0016579]	cytosol [GO:0005829]; nucleoplasm [GO:0005654]; nucleus [GO:0005634]	cysteine-type deubiquitinase activity [GO:0004843]; cysteine-type endopeptidase activity [GO:0004197]; metal ion binding [GO:0046872]
P51452	Dual specificity protein phosphatase 3 (EC 3.1.3.16) (EC 3.1.3.48) (Dual specificity protein phosphatase VHR) (Vaccinia H1-related phosphatase) (VHR)	i	185	0	['21', '29', '123', '170']	4	NAS(41) NDT(91) NLS(97)	3	61.6667	1	2	cellular response to epidermal growth factor stimulus [GO:0071364]; dephosphorylation [GO:0016311]; negative regulation of cell migration [GO:0030336]; negative regulation of chemotaxis [GO:0050922]; negative regulation of epidermal growth factor receptor signaling pathway [GO:0042059]; negative regulation of ERK1 and ERK2 cascade [GO:0070373]; negative regulation of JNK cascade [GO:0046329]; neg…	cytoplasm [GO:0005737]; cytosol [GO:0005829]; immunological synapse [GO:0001772]; nucleoplasm [GO:0005654]; nucleus [GO:0005634]	cytoskeletal protein binding [GO:0008092]; MAP kinase phosphatase activity [GO:0033549]; myosin phosphatase activity [GO:0017018]; phosphatase activity [GO:0016791]; protein kinase binding [GO:0019901]; protein tyrosine kinase binding [GO:1990782]; protein tyrosine phosphatase activity [GO:0004725]; protein tyrosine/serine/threonine phosphatase activity [GO:0008138]; receptor tyrosine kinase bind…
Q9Y248	DNA replication complex GINS protein PSF2 (GINS complex subunit 2)	i	185	0	['57']	1	NFS(20) NLT(147) NTS(154)	3	61.6667	1	2	DNA unwinding involved in DNA replication [GO:0006268]; double-strand break repair via break-induced replication [GO:0000727]	CMG complex [GO:0071162]; GINS complex [GO:0000811]; nucleoplasm [GO:0005654]; nucleus [GO:0005634]
P61981	14-3-3 protein gamma (Protein kinase C inhibitor protein 1) (KCIP-1) [Cleaved into: 14-3-3 protein gamma, N-terminally processed]	i	247	0	['96', '111', '193']	3	NVT(29) NCS(111) NYS(178) NLT(229)	4	61.75	2	2	cellular response to glucose starvation [GO:0042149]; cellular response to insulin stimulus [GO:0032869]; negative regulation of protein kinase activity [GO:0006469]; negative regulation of TORC1 signaling [GO:1904262]; protein targeting [GO:0006605]; regulation of neuron differentiation [GO:0045664]; regulation of signal transduction [GO:0009966]; regulation of synaptic plasticity [GO:0048167]; …	cytoplasm [GO:0005737]; cytosol [GO:0005829]; extracellular exosome [GO:0070062]; focal adhesion [GO:0005925]; membrane [GO:0016020]; presynapse [GO:0098793]	identical protein binding [GO:0042802]; insulin-like growth factor receptor binding [GO:0005159]; phosphoserine residue binding [GO:0050815]; protein domain specific binding [GO:0019904]; protein kinase C binding [GO:0005080]; protein kinase C inhibitor activity [GO:0008426]; protein sequestering activity [GO:0140311]; receptor tyrosine kinase binding [GO:0030971]; RNA binding [GO:0003723]
Q99439	Calponin-2 (Calponin H2, smooth muscle) (Neutral calponin)	i	309	0	['60', '163', '174', '214', '239', '273', '289']	7	NRS(76) NLS(87) NMT(116) NSS(242) NQS(256)	5	61.8	1	4	actin filament organization [GO:0007015]; actomyosin structure organization [GO:0031032]; cellular response to mechanical stimulus [GO:0071260]; cytoskeleton organization [GO:0007010]; establishment of localization in cell [GO:0051649]; hemopoiesis [GO:0030097]; macrophage migration [GO:1905517]; negative regulation of macrophage migration [GO:1905522]; negative regulation of phagocytosis [GO:005…	actin cytoskeleton [GO:0015629]; cell-cell junction [GO:0005911]; cytoskeleton [GO:0005856]; extracellular region [GO:0005576]; focal adhesion [GO:0005925]; membrane [GO:0016020]; specific granule lumen [GO:0035580]; stress fiber [GO:0001725]; tertiary granule lumen [GO:1904724]	actin binding [GO:0003779]; actin filament binding [GO:0051015]; cadherin binding [GO:0045296]; calmodulin binding [GO:0005516]
Q6NXP2	Golgi-associated RAB2 interactor protein 1A	i	309	0	['27', '70', '191', '255']	4	NVT(98) NLS(119) NST(200) NDT(247) NCS(255)	5	61.8	3	2	acrosome assembly [GO:0001675]	Golgi apparatus [GO:0005794]
Q7Z4L9	Protein phosphatase 1 regulatory subunit 42 (Leucine-rich repeat-containing protein 67)	i	309	0	['25', '48', '60', '82', '85', '148', '206']	7	NFS(34) NLS(51) NLT(73) NIS(152) NAS(303)	5	61.8	1	4		centrosome [GO:0005813]; cytoplasm [GO:0005737]; manchette [GO:0002177]; microtubule cytoskeleton [GO:0015630]; microtubule organizing center [GO:0005815]	actin binding [GO:0003779]; dynein complex binding [GO:0070840]; tubulin binding [GO:0015631]
Q6ZR62	Retrotransposon Gag-like protein 4 (Mammalian retrotransposon-derived protein 4) (Zinc finger CCHC domain-containing protein 16)	i	310	0	['3', '70', '109', '174', '211', '279', '282', '292']	8	NCS(70) NSS(157) NET(176) NQS(179) NNT(305)	5	62	2	3	cognition [GO:0050890]; norepinephrine metabolic process [GO:0042415]		nucleic acid binding [GO:0003676]; zinc ion binding [GO:0008270]
Q6DCA0	AMMECR1-like protein	i	310	0	['5', '17', '18', '108', '109', '111', '117', '152', '192', '293']	10	NQS(36) NVS(63) NGT(93) NTT(97) NGT(297)	5	62	3	2		nucleus [GO:0005634]
P13640	Metallothionein-1G (MT-1G) (Metallothionein-1K) (MT-1K) (Metallothionein-IG) (MT-IG)	i	62	0	['4', '6', '13', '15', '19', '21', '24', '26', '29', '33', '34', '36', '37', '41', '44', '48', '50', '57', '59', '60']	20	NCS(4)	1	62	0	1	cellular response to cadmium ion [GO:0071276]; cellular response to copper ion [GO:0071280]; cellular response to vascular endothelial growth factor stimulus [GO:0035924]; cellular response to zinc ion [GO:0071294]; detoxification of copper ion [GO:0010273]; intracellular zinc ion homeostasis [GO:0006882]; monocyte activation [GO:0042117]; monocyte differentiation [GO:0030224]; negative regulatio…	cytoplasm [GO:0005737]; nucleus [GO:0005634]	metal ion binding [GO:0046872]; zinc ion binding [GO:0008270]
A6NGU7	Putative uncharacterized protein encoded by LINC01546	i	62	0	['14', '56']	2	NKT(53)	1	62	1	0
Q8IUI4	Putative protein SNX29P2 (RUN domain-containing protein 2C) (Sorting nexin 29 protein pseudogene 2)	i	249	0	['99']	1	NVT(50) NVS(93) NGS(163) NSS(207)	4	62.25	1	3
Q7RTT4	Putative protein SSX8	i	187	0	['71']	1	NVT(64) NDS(121) NTS(145)	3	62.3333	1	2	regulation of DNA-templated transcription [GO:0006355]	nucleus [GO:0005634]
O75346	Zinc finger protein 253 (Bone marrow zinc finger 1) (BMZF-1) (Zinc finger protein 411)	i	499	0	['19', '54', '104', '115', '134', '145', '173', '176', '201', '204', '229', '232', '257', '260', '285', '288', '313', '316', '323', '341', '344', '369', '372', '397', '400', '425', '428', '453', '456']	29	NQS(210) NLT(214) NLT(242) NRS(266) NLT(326) NHS(378) NWS(462) NVT(484)	8	62.375	4	4	negative regulation of DNA-templated transcription [GO:0045892]; regulation of DNA-templated transcription [GO:0006355]	nucleus [GO:0005634]	DNA-binding transcription factor activity, RNA polymerase II-specific [GO:0000981]; metal ion binding [GO:0046872]; RNA polymerase II cis-regulatory region sequence-specific DNA binding [GO:0000978]
Q9NVW2	E3 ubiquitin-protein ligase RLIM (EC 2.3.2.27) (LIM domain-interacting RING finger protein) (RING finger LIM domain-binding protein) (R-LIM) (RING finger protein 12) (RING-type E3 ubiquitin transferase RLIM) (Renal carcinoma antigen NY-REN-43)	i	624	0	['569', '572', '587', '595', '606', '609']	6	NLS(38) NTT(110) NQS(119) NGS(147) NNS(170) NST(194) NET(257) NAS(293) NNT(351) NST(604)	10	62.4	5	5	negative regulation of DNA-templated transcription [GO:0045892]; negative regulation of transcription by RNA polymerase II [GO:0000122]; protein ubiquitination [GO:0016567]; random inactivation of X chromosome [GO:0060816]; regulation of dosage compensation by inactivation of X chromosome [GO:1900095]; ubiquitin-dependent protein catabolic process [GO:0006511]	cytoplasm [GO:0005737]; cytosol [GO:0005829]; nucleoplasm [GO:0005654]; nucleus [GO:0005634]; transcription repressor complex [GO:0017053]	metal ion binding [GO:0046872]; transcription corepressor activity [GO:0003714]; ubiquitin protein ligase activity [GO:0061630]; ubiquitin-protein transferase activity [GO:0004842]
Q6MZP7	Protein lin-54 homolog (CXC domain-containing protein 1)	i	749	0	['524', '526', '531', '536', '538', '545', '548', '550', '553', '570', '598', '600', '605', '610', '612', '619', '623', '625', '628', '697', '699', '728', '744', '748']	24	NST(51) NHT(71) NTT(79) NTT(88) NQT(130) NTT(211) NST(298) NTT(396) NLT(449) NST(492) NCT(526) NCT(550)	12	62.4167	12	0	cell cycle [GO:0007049]; nucleosome organization [GO:0034728]; regulation of DNA-templated transcription [GO:0006355]	nucleoplasm [GO:0005654]; nucleus [GO:0005634]; RNA polymerase II transcription repressor complex [GO:0090571]	metal ion binding [GO:0046872]; minor groove of adenine-thymine-rich DNA binding [GO:0003680]; transcription regulatory region nucleic acid binding [GO:0001067]
Q14677	Clathrin interactor 1 (Clathrin-interacting protein localized in the trans-Golgi region) (Clint) (Enthoprotin) (Epsin-4) (Epsin-related protein) (EpsinR)	i	625	0	['230']	1	NYS(20) NGS(92) NKS(191) NAS(303) NSS(419) NFS(441) NIS(483) NLS(527) NQS(573) NFS(622)	10	62.5	0	10	clathrin coat assembly [GO:0048268]; endocytosis [GO:0006897]	clathrin vesicle coat [GO:0030125]; cytosol [GO:0005829]; endosome [GO:0005768]; Golgi apparatus [GO:0005794]; intracellular membrane-bounded organelle [GO:0043231]; membrane [GO:0016020]; nucleoplasm [GO:0005654]; perinuclear region of cytoplasm [GO:0048471]; plasma membrane [GO:0005886]	cadherin binding [GO:0045296]; clathrin binding [GO:0030276]; phospholipid binding [GO:0005543]
Q8WVN8	Ubiquitin-conjugating enzyme E2 Q2 (EC 2.3.2.23) (E2 ubiquitin-conjugating enzyme Q2) (Ubiquitin carrier protein Q2) (Ubiquitin-protein ligase Q2)	i	375	0	['35', '56', '103', '106', '303']	5	NIT(58) NLT(78) NGT(130) NDS(233) NFS(271) NAT(327)	6	62.5	4	2	protein K48-linked ubiquitination [GO:0070936]	cytosol [GO:0005829]; nucleus [GO:0005634]	ATP binding [GO:0005524]; ubiquitin conjugating enzyme activity [GO:0061631]; ubiquitin-protein transferase activity [GO:0004842]
Q9Y3D7	Mitochondrial import inner membrane translocase subunit TIM16 (Mitochondria-associated granulocyte macrophage CSF-signaling molecule) (Presequence translocated-associated motor subunit PAM16)	i	125	0	#N/A	0	NLS(50) NVS(64)	2	62.5	0	2	intracellular protein transport [GO:0006886]; negative regulation of ATP-dependent activity [GO:0032780]; ossification [GO:0001503]; protein import into mitochondrial matrix [GO:0030150]	mitochondrial inner membrane [GO:0005743]; mitochondrial matrix [GO:0005759]; PAM complex, Tim23 associated import motor [GO:0001405]; protein-containing complex [GO:0032991]; TIM23 mitochondrial import inner membrane translocase complex [GO:0005744]
Q96A04	TSSK6-activating co-chaperone protein (SSTK-interacting protein) (SIP) (SSTK-IP)	i	125	0	['23', '61', '67']	3	NNS(104) NSS(105)	2	62.5	0	2		cytoplasm [GO:0005737]	protein-folding chaperone binding [GO:0051087]
Q9NZE8	Large ribosomal subunit protein bL35m (39S ribosomal protein L35, mitochondrial) (L35mt) (MRP-L35)	i	188	0	['30', '68', '118', '149']	4	NAS(34) NLT(66) NKT(151)	3	62.6667	2	1	mitochondrial translation [GO:0032543]; translation [GO:0006412]	mitochondrial inner membrane [GO:0005743]; mitochondrial large ribosomal subunit [GO:0005762]; mitochondrial ribosome [GO:0005761]; mitochondrion [GO:0005739]	structural constituent of ribosome [GO:0003735]
O60225	Protein SSX5	i	188	0	#N/A	0	NDS(121) NTS(146) NKT(152)	3	62.6667	1	2	regulation of DNA-templated transcription [GO:0006355]	nucleus [GO:0005634]
Q58G82	Putative synaptotagmin-14-like protein (Synaptotagmin XIV protein pseudogene 1) (Synaptotagmin XIV-derived protein) (Synaptotagmin XIV-like protein)	i	188	0	['21', '23', '34', '41', '103']	5	NAT(60) NKS(141) NSS(158)	3	62.6667	1	2	cell differentiation [GO:0030154]; positive regulation of CREB transcription factor activity [GO:0032793]; positive regulation of dendrite extension [GO:1903861]; positive regulation of ERK1 and ERK2 cascade [GO:0070374]		phospholipid binding [GO:0005543]
A8K830	POU class 2 homeobox associating factor 3 (Cancer susceptibility candidate protein 13) (Colorectal cancer-associated protein 2) (Protein OCA-T2)	i	251	0	['26', '74', '94', '103', '105', '108', '128', '148', '151']	9	NSS(82) NST(105) NQS(126) NSS(136)	4	62.75	1	3		cytoplasm [GO:0005737]; nucleus [GO:0005634]	DNA binding [GO:0003677]; POU domain binding [GO:0070974]; transcription coactivator activity [GO:0003713]
Q12951	Forkhead box protein I1 (Forkhead-related protein FKHL10) (Forkhead-related transcription factor 6) (FREAC-6) (Hepatocyte nuclear factor 3 forkhead homolog 3) (HFH-3) (HNF-3/fork-head homolog 3)	i	378	0	['13', '179', '202', '276']	4	NAS(80) NKS(161) NLS(174) NLS(327) NHS(330) NTS(365)	6	63	0	6	anatomical structure morphogenesis [GO:0009653]; cell differentiation [GO:0030154]; embryo development ending in birth or egg hatching [GO:0009792]; inner ear morphogenesis [GO:0042472]; positive regulation of transcription by RNA polymerase II [GO:0045944]; regulation of transcription by RNA polymerase II [GO:0006357]	chromatin [GO:0000785]; intracellular membrane-bounded organelle [GO:0043231]; nucleolus [GO:0005730]; nucleus [GO:0005634]	DNA binding, bending [GO:0008301]; DNA-binding transcription activator activity, RNA polymerase II-specific [GO:0001228]; DNA-binding transcription factor activity [GO:0003700]; DNA-binding transcription factor activity, RNA polymerase II-specific [GO:0000981]; RNA polymerase II cis-regulatory region sequence-specific DNA binding [GO:0000978]; sequence-specific DNA binding [GO:0043565]; sequence-…
A0A1B0GVS7	MyoD family inhibitor domain-containing protein 2	i	189	0	['83', '105', '112', '115', '120', '128', '132', '136', '137', '155', '157', '159', '163', '169', '175', '186']	16	NIS(23) NIT(56) NHS(150)	3	63	1	2
Q8N8D9	Uncharacterized protein IRF1-AS1 (IRF1 antisense RNA 1)	i	126	0	['42', '44', '53', '66', '67', '91', '96', '98', '104', '113']	10	NAS(10) NAS(51)	2	63	0	2
Q8TAD7	Overexpressed in colon carcinoma 1 protein (OCC-1) (AGD3)	i	63	0	['2']	1	NST(5)	1	63	1	0
Q9Y4A8	Nuclear factor erythroid 2-related factor 3 (NF-E2-related factor 3) (NFE2-related factor 3) (Nuclear factor, erythroid derived 2, like 3)	i	694	0	['186', '321', '441', '449', '475', '594', '610', '626', '665']	9	NGT(254) NSS(296) NFS(304) NNT(324) NLT(360) NLT(374) NNT(428) NTS(429) NSS(436) NHT(497) NLS(534)	11	63.0909	6	5	integrated stress response signaling [GO:0140467]; regulation of transcription by RNA polymerase II [GO:0006357]; transcription by RNA polymerase II [GO:0006366]	chromatin [GO:0000785]; nucleus [GO:0005634]; RNA polymerase II transcription regulator complex [GO:0090575]	DNA-binding transcription factor activity [GO:0003700]; DNA-binding transcription factor activity, RNA polymerase II-specific [GO:0000981]; DNA-binding transcription repressor activity, RNA polymerase II-specific [GO:0001227]; RNA polymerase II cis-regulatory region sequence-specific DNA binding [GO:0000978]
Q99811	Paired mesoderm homeobox protein 2 (Paired-related homeobox protein 2) (PRX-2)	i	253	0	['30', '88']	2	NFS(37) NRT(107) NSS(112) NLS(142)	4	63.25	1	3	regulation of DNA-templated transcription [GO:0006355]; regulation of transcription by RNA polymerase II [GO:0006357]	chromatin [GO:0000785]; nucleus [GO:0005634]	DNA-binding transcription factor activity [GO:0003700]; DNA-binding transcription factor activity, RNA polymerase II-specific [GO:0000981]; RNA polymerase II cis-regulatory region sequence-specific DNA binding [GO:0000978]; sequence-specific double-stranded DNA binding [GO:1990837]
Q9H8G1	Zinc finger protein 430	i	570	0	['16', '50', '86', '137', '148', '154', '160', '167', '206', '209', '214', '234', '237', '262', '265', '290', '293', '318', '321', '346', '349', '374', '377', '402', '405', '430', '433', '458', '461', '486', '489', '517', '542']	33	NRS(299) NRS(327) NQS(355) NWS(411) NES(439) NLT(443) NRS(467) NLT(499) NQS(551)	9	63.3333	2	7	regulation of DNA-templated transcription [GO:0006355]; substantia nigra development [GO:0021762]	nucleus [GO:0005634]	DNA-binding transcription factor activity, RNA polymerase II-specific [GO:0000981]; metal ion binding [GO:0046872]; RNA polymerase II cis-regulatory region sequence-specific DNA binding [GO:0000978]
A2RUB1	Meiosis-specific coiled-coil domain-containing protein MEIOC (Meiosis-specific with coiled-coil domain protein)	i	952	0	['8', '34', '63', '96', '156', '246', '268', '295', '325', '341', '429', '535', '588', '663', '678', '760', '761', '874', '891', '903', '928']	21	NTS(168) NLT(213) NDT(253) NFS(344) NGT(355) NFT(391) NVT(437) NNT(485) NHS(512) NLT(524) NYS(591) NRT(658) NNT(792) NAS(863) NSS(938)	15	63.4667	9	6	chromosome organization involved in meiotic cell cycle [GO:0070192]; double-strand break repair [GO:0006302]; female meiosis I [GO:0007144]; germline cell cycle switching, mitotic to meiotic cell cycle [GO:0051729]; male meiosis I [GO:0007141]; metaphase chromosome alignment [GO:0051310]; mRNA stabilization [GO:0048255]; oocyte development [GO:0048599]; spermatid development [GO:0007286]; synapto…	cytoplasm [GO:0005737]; nucleus [GO:0005634]
Q6ZRK6	Coiled-coil domain-containing protein 73 (Sarcoma antigen NY-SAR-79)	i	1079	0	['98', '210', '230', '382', '434', '520', '527', '641', '659', '673', '688', '701', '748', '762', '800', '926', '950']	17	NLT(241) NQT(312) NQS(480) NVT(504) NKT(572) NET(581) NSS(649) NDT(690) NSS(740) NMS(751) NIS(773) NNT(841) NRS(879) NFS(903) NWS(979) NTS(1033) NKS(1049)	17	63.4706	7	10
F2Z3F1	Uncharacterized protein C5orf67	i	127	0	['38', '104']	2	NVS(94) NNS(115)	2	63.5	0	2
Q9H8K7	ATPase PAAT (EC 3.6.1.-) (Protein associated with ABC transporters) (PAAT)	i	445	0	['72', '78', '107', '116', '143', '155', '212', '217', '293', '338', '352', '374']	12	NSS(172) NKS(250) NVT(267) NST(287) NHS(300) NKT(349) NIT(356)	7	63.5714	4	3		cytoplasm [GO:0005737]; mitochondrion [GO:0005739]	ATP hydrolysis activity [GO:0016887]; identical protein binding [GO:0042802]
P56559	ADP-ribosylation factor-like protein 4C (ADP-ribosylation factor-like protein 7) (ADP-ribosylation factor-like protein LAK)	i	192	0	['63', '84', '160']	3	NIS(3) NIS(7) NGT(56)	3	64	1	2	endocytic recycling [GO:0032456]; intracellular protein transport [GO:0006886]	cytoplasm [GO:0005737]; cytosol [GO:0005829]; filopodium [GO:0030175]; nucleus [GO:0005634]; plasma membrane [GO:0005886]	alpha-tubulin binding [GO:0043014]; GTP binding [GO:0005525]; GTPase activity [GO:0003924]
Q6PI98	INO80 complex subunit C (IES6 homolog) (hIes6)	i	192	0	#N/A	0	NGS(30) NRT(102) NYT(151)	3	64	2	1	chromatin remodeling [GO:0006338]; DNA recombination [GO:0006310]; DNA repair [GO:0006281]; positive regulation of DNA repair [GO:0045739]; positive regulation of DNA-templated transcription [GO:0045893]; positive regulation of telomere maintenance in response to DNA damage [GO:1904507]; regulation of cell cycle [GO:0051726]; regulation of chromosome organization [GO:0033044]; regulation of DNA r…	Ino80 complex [GO:0031011]; MLL1 complex [GO:0071339]; nucleoplasm [GO:0005654]
Q6P444	Mitochondrial fission regulator 2 (DUF729 domain-containing protein 1)	i	385	0	['49', '68', '224', '236']	4	NST(167) NSS(170) NKT(254) NYS(257) NRS(333) NTS(377)	6	64.1667	2	4	aerobic respiration [GO:0009060]; mitochondrial fission [GO:0000266]; mitochondrion organization [GO:0007005]	mitochondrion [GO:0005739]
P31483	Cytotoxic granule associated RNA binding protein TIA1 (Nucleolysin TIA-1 isoform p40) (RNA-binding protein TIA-1) (T-cell-restricted intracellular antigen-1) (TIA-1) (p40-TIA-1)	i	386	0	['32', '35', '48', '213', '217', '280']	6	NLS(13) NQS(207) NCT(213) NGT(270) NQT(345) NGS(367)	6	64.3333	3	3	apoptotic process [GO:0006915]; mRNA processing [GO:0006397]; negative regulation of cytokine production [GO:0001818]; negative regulation of translation [GO:0017148]; positive regulation of epithelial cell apoptotic process [GO:1904037]; protein localization to cytoplasmic stress granule [GO:1903608]; regulation of alternative mRNA splicing, via spliceosome [GO:0000381]; regulation of mRNA splic…	cytoplasm [GO:0005737]; cytoplasmic stress granule [GO:0010494]; cytosol [GO:0005829]; nuclear stress granule [GO:0097165]; nucleoplasm [GO:0005654]; nucleus [GO:0005634]; ribonucleoprotein complex [GO:1990904]	mRNA 3'-UTR AU-rich region binding [GO:0035925]; mRNA 3'-UTR binding [GO:0003730]; poly(A) binding [GO:0008143]; RNA binding [GO:0003723]
Q9H963	Putative zinc finger protein 702	i	129	0	['7', '16', '23', '35', '38', '54', '63', '66', '91', '94', '119', '122']	12	NES(9) NCS(16)	2	64.5	0	2		nucleus [GO:0005634]	DNA binding [GO:0003677]; DNA-binding transcription factor activity [GO:0003700]; metal ion binding [GO:0046872]
Q9NVV4	Poly(A) RNA polymerase, mitochondrial (PAP) (EC 2.7.7.19) (PAP-associated domain-containing protein 1) (Polynucleotide adenylyltransferase) (Terminal uridylyltransferase 1) (TUTase 1) (mtPAP)	i	582	0	['14', '31', '81', '118', '180', '210', '224', '241', '290', '298', '309', '323', '358', '411', '418']	15	NGT(129) NQT(155) NLS(255) NFS(377) NCT(418) NIS(485) NVS(489) NRT(564) NFT(568)	9	64.6667	5	4	histone mRNA catabolic process [GO:0071044]; mRNA polyadenylation [GO:0006378]	intracellular membrane-bounded organelle [GO:0043231]; mitochondrion [GO:0005739]; nucleoplasm [GO:0005654]	ATP binding [GO:0005524]; identical protein binding [GO:0042802]; magnesium ion binding [GO:0000287]; manganese ion binding [GO:0030145]; poly(A) RNA polymerase activity [GO:1990817]; protein homodimerization activity [GO:0042803]; RNA binding [GO:0003723]; UTP binding [GO:0002134]
Q8N9Z9	Lamin tail domain-containing protein 1 (Intermediate filament tail domain-containing protein 1)	i	388	0	['74', '234', '239', '270', '333', '344']	6	NSS(40) NYT(121) NSS(164) NST(201) NRS(329) NTS(352)	6	64.6667	2	4	cell population proliferation [GO:0008283]	cytoplasm [GO:0005737]; intermediate filament [GO:0005882]; nuclear envelope [GO:0005635]
P07738	Bisphosphoglycerate mutase (BPGM) (EC 5.4.2.4) (2,3-bisphosphoglycerate mutase, erythrocyte) (2,3-bisphosphoglycerate synthase) (EC 5.4.2.11) (2,3-diphosphoglycerate mutase) (DPGM) (BPG-dependent PGAM)	i	259	0	['22', '40', '144']	3	NRS(61) NVT(120) NSS(190) NIT(209)	4	64.75	2	2	carbohydrate derivative catabolic process [GO:1901136]; carbohydrate metabolic process [GO:0005975]; defense response to protozoan [GO:0042832]; erythrocyte development [GO:0048821]; establishment of blood-brain barrier [GO:0060856]; glycolytic process [GO:0006096]; neuroinflammatory response [GO:0150076]; nucleoside phosphate metabolic process [GO:0006753]; oxygen transport [GO:0015671]; respira…	cytosol [GO:0005829]; extracellular exosome [GO:0070062]	2,3-bisphosphoglycerate-dependent phosphoglycerate mutase activity [GO:0046538]; bisphosphoglycerate mutase activity [GO:0004082]; hydrolase activity [GO:0016787]
Q9Y6I4	Ubiquitin carboxyl-terminal hydrolase 3 (EC 3.4.19.12) (Deubiquitinating enzyme 3) (Ubiquitin thioesterase 3) (Ubiquitin-specific-processing protease 3)	i	520	0	['2', '10', '27', '28', '31', '40', '43', '48', '84', '87', '94', '97', '156', '167', '183', '184', '226', '300', '301', '323', '326', '361', '366', '384', '387', '407', '438', '451']	28	NGS(21) NKS(35) NDT(104) NST(139) NGS(150) NVS(215) NST(292) NDS(486)	8	65	3	5	cell cycle [GO:0007049]; DNA repair [GO:0006281]; DNA repair-dependent chromatin remodeling [GO:0140861]; negative regulation of transcription by RNA polymerase II [GO:0000122]; proteolysis [GO:0006508]	chromatin [GO:0000785]; cytoplasm [GO:0005737]; cytoplasmic ribonucleoprotein granule [GO:0036464]; Flemming body [GO:0090543]; nucleoplasm [GO:0005654]; nucleus [GO:0005634]	cysteine-type deubiquitinase activity [GO:0004843]; histone binding [GO:0042393]; promoter-specific chromatin binding [GO:1990841]; RNA polymerase II cis-regulatory region sequence-specific DNA binding [GO:0000978]; zinc ion binding [GO:0008270]
P55957	BH3-interacting domain death agonist (p22 BID) (BID) [Cleaved into: BH3-interacting domain death agonist p15 (p15 BID); BH3-interacting domain death agonist p13 (p13 BID); BH3-interacting domain death agonist p11 (p11 BID)]	i	195	0	['2', '14', '27']	3	NGS(7) NRS(62) NTS(115)	3	65	0	3	apoptotic mitochondrial changes [GO:0008637]; establishment of protein localization to membrane [GO:0090150]; extrinsic apoptotic signaling pathway via death domain receptors [GO:0008625]; hepatocyte apoptotic process [GO:0097284]; mitochondrial ATP synthesis coupled electron transport [GO:0042775]; mitochondrial outer membrane permeabilization [GO:0097345]; negative regulation of intrinsic apopt…	cytosol [GO:0005829]; membrane [GO:0016020]; mitochondrial outer membrane [GO:0005741]; mitochondrion [GO:0005739]	cysteine-type endopeptidase regulator activity involved in apoptotic process [GO:0043028]; death receptor binding [GO:0005123]; ubiquitin protein ligase binding [GO:0031625]
Q15121	Astrocytic phosphoprotein PEA-15 (15 kDa phosphoprotein enriched in astrocytes) (Phosphoprotein enriched in diabetes) (PED)	i	130	0	['26']	1	NIT(14) NLS(59)	2	65	1	1	apoptotic process [GO:0006915]; carbohydrate transport [GO:0008643]; MAPK cascade [GO:0000165]; negative regulation of extrinsic apoptotic signaling pathway via death domain receptors [GO:1902042]; negative regulation of glucose import [GO:0046325]; positive regulation of extrinsic apoptotic signaling pathway via death domain receptors [GO:1902043]	cytosol [GO:0005829]; intracellular membrane-bounded organelle [GO:0043231]; microtubule associated complex [GO:0005875]; nucleoplasm [GO:0005654]
A1A580	Keratin-associated protein 23-1	i	65	0	['4', '5', '6', '14', '19']	5	NFS(9)	1	65	0	1		cytosol [GO:0005829]; intermediate filament [GO:0005882]
Q9BVC4	Target of rapamycin complex subunit LST8 (TORC subunit LST8) (G protein beta subunit-like) (Gable) (Protein GbetaL) (Mammalian lethal with SEC13 protein 8) (mLST8)	i	326	0	['33', '106', '120', '132', '134', '193', '225', '237', '243', '275', '297', '316']	12	NTS(2) NST(189) NLT(198) NFS(251) NDS(321)	5	65.2	2	3	cellular response to hypoxia [GO:0071456]; cellular response to nutrient levels [GO:0031669]; cellular response to osmotic stress [GO:0071470]; cytoskeleton organization [GO:0007010]; DNA damage response [GO:0006974]; negative regulation of apoptotic process [GO:0043066]; negative regulation of autophagy [GO:0010507]; positive regulation of actin filament polymerization [GO:0030838]; positive reg…	cytoplasm [GO:0005737]; cytosol [GO:0005829]; nucleoplasm [GO:0005654]; TORC1 complex [GO:0031931]; TORC2 complex [GO:0031932]	protein serine/threonine kinase activator activity [GO:0043539]
Q9Y2F9	BTB/POZ domain-containing protein 3	i	522	0	['10', '48', '182', '211', '225', '232', '243', '261', '296', '374', '380', '393', '416', '490', '499']	15	NRS(24) NTS(34) NSS(41) NSS(74) NLS(87) NET(343) NLS(438) NGT(506)	8	65.25	2	6	cerebral cortex development [GO:0021987]; dendrite morphogenesis [GO:0048813]; neurogenesis [GO:0022008]	cytosol [GO:0005829]; nucleus [GO:0005634]	identical protein binding [GO:0042802]
Q9UMX0	Ubiquilin-1 (Protein linking IAP with cytoskeleton 1) (PLIC-1) (hPLIC-1)	i	589	0	#N/A	0	NSS(55) NVT(126) NST(136) NTT(164) NFS(167) NTS(302) NGS(501) NAT(504) NTS(510)	9	65.4444	4	5	aggrephagy [GO:0035973]; autophagosome assembly [GO:0000045]; autophagosome maturation [GO:0097352]; cellular response to hypoxia [GO:0071456]; macroautophagy [GO:0016236]; negative regulation of store-operated calcium channel activity [GO:1901340]; negative regulation of toll-like receptor 3 signaling pathway [GO:0034140]; positive regulation of ER-associated ubiquitin-dependent protein cataboli…	aggresome [GO:0016235]; autophagosome [GO:0005776]; cytoplasm [GO:0005737]; cytoplasmic vesicle [GO:0031410]; cytosol [GO:0005829]; endoplasmic reticulum [GO:0005783]; nucleoplasm [GO:0005654]; perinuclear region of cytoplasm [GO:0048471]; plasma membrane [GO:0005886]; proteasome complex [GO:0000502]; protein-containing complex [GO:0032991]	identical protein binding [GO:0042802]; kinase binding [GO:0019900]; polyubiquitin modification-dependent protein binding [GO:0031593]
Q12778	Forkhead box protein O1 (Forkhead box protein O1A) (Forkhead in rhabdomyosarcoma)	i	655	0	['22', '106', '116', '403', '456', '583', '611']	7	NLS(73) NLS(162) NSS(204) NLS(216) NNS(259) NWS(309) NAS(320) NTS(411) NKS(445) NQS(638)	10	65.5	0	10	apoptotic process [GO:0006915]; autophagy [GO:0006914]; blood vessel development [GO:0001568]; canonical Wnt signaling pathway [GO:0060070]; cellular response to cold [GO:0070417]; cellular response to hyperoxia [GO:0071455]; cellular response to insulin stimulus [GO:0032869]; cellular response to nitric oxide [GO:0071732]; cellular response to oxidative stress [GO:0034599]; cellular response to …	chromatin [GO:0000785]; cytoplasm [GO:0005737]; cytosol [GO:0005829]; mitochondrion [GO:0005739]; nucleoplasm [GO:0005654]; nucleus [GO:0005634]	beta-catenin binding [GO:0008013]; chromatin binding [GO:0003682]; chromatin DNA binding [GO:0031490]; DNA-binding transcription activator activity, RNA polymerase II-specific [GO:0001228]; DNA-binding transcription factor activity [GO:0003700]; DNA-binding transcription factor activity, RNA polymerase II-specific [GO:0000981]; DNA-binding transcription repressor activity, RNA polymerase II-speci…
Q9Y3C7	Mediator of RNA polymerase II transcription subunit 31 (Mediator complex subunit 31) (Mediator complex subunit SOH1) (hSOH1)	i	131	0	['26', '71', '92']	3	NNT(126) NTS(127)	2	65.5	1	1	limb development [GO:0060173]; negative regulation of fibroblast proliferation [GO:0048147]; positive regulation of transcription elongation by RNA polymerase II [GO:0032968]; positive regulation of transcription initiation by RNA polymerase II [GO:0060261]; protein ubiquitination [GO:0016567]; regulation of transcription by RNA polymerase II [GO:0006357]; RNA polymerase II preinitiation complex …	core mediator complex [GO:0070847]; mediator complex [GO:0016592]; nucleoplasm [GO:0005654]; nucleus [GO:0005634]; ubiquitin ligase complex [GO:0000151]	transcription coregulator activity [GO:0003712]; ubiquitin protein ligase activity [GO:0061630]
O95626	Acidic leucine-rich nuclear phosphoprotein 32 family member D (Phosphoprotein 32-related protein 2) (Tumorigenic protein pp32r2)	i	131	0	['86', '122']	2	NRT(13) NLS(94)	2	65.5	1	1
Q9BZA5	Putative gamma-taxilin 2 (Gamma-taxilin 2 pseudogene) (Taxilin gamma pseudogene, Y-linked)	i	131	0	['6', '16', '31', '61', '85', '118']	6	NCS(31) NRS(53)	2	65.5	0	2			syntaxin binding [GO:0019905]
Q9H496	Torsin-1A-interacting protein 2, isoform IFRG15 (15 kDa interferon-responsive protein) (IFRG15)	i	131	0	['7', '10', '34', '48', '51', '85']	6	NRS(59) NLT(76)	2	65.5	1	1
A6NNA5	Dorsal root ganglia homeobox protein (Paired-related homeobox protein-like 1)	i	263	0	['5', '152', '179', '181', '182', '197']	6	NHS(18) NRT(36) NLT(71) NRT(201)	4	65.75	3	1	axon guidance [GO:0007411]; detection of chemical stimulus [GO:0009593]; detection of temperature stimulus [GO:0016048]; dorsal spinal cord development [GO:0021516]; neuron migration [GO:0001764]; regulation of transcription by RNA polymerase II [GO:0006357]; sensory perception of mechanical stimulus [GO:0050954]; trigeminal nerve development [GO:0021559]	chromatin [GO:0000785]; nucleus [GO:0005634]	DNA-binding transcription factor activity, RNA polymerase II-specific [GO:0000981]; RNA polymerase II transcription regulatory region sequence-specific DNA binding [GO:0000977]; sequence-specific double-stranded DNA binding [GO:1990837]
O00151	PDZ and LIM domain protein 1 (C-terminal LIM domain protein 1) (Elfin) (LIM domain protein CLP-36)	i	329	0	['44', '72', '259', '262', '282', '285', '288', '306']	8	NTS(57) NMT(60) NLT(76) NRS(121) NIS(155)	5	65.8	2	3	actin cytoskeleton organization [GO:0030036]; establishment or maintenance of actin cytoskeleton polarity [GO:0030950]; fibroblast migration [GO:0010761]; heart development [GO:0007507]; maintenance of cell polarity [GO:0030011]; muscle structure development [GO:0061061]; regulation of transcription by RNA polymerase II [GO:0006357]; response to hypoxia [GO:0001666]; response to oxidative stress …	adherens junction [GO:0005912]; cytoplasm [GO:0005737]; cytoskeleton [GO:0005856]; filamentous actin [GO:0031941]; focal adhesion [GO:0005925]; stress fiber [GO:0001725]; transcription regulator complex [GO:0005667]; Z disc [GO:0030018]	actin binding [GO:0003779]; cadherin binding involved in cell-cell adhesion [GO:0098641]; metal ion binding [GO:0046872]; muscle alpha-actinin binding [GO:0051371]; transcription coactivator activity [GO:0003713]
Q15417	Calponin-3 (Calponin, acidic isoform)	i	329	0	['58', '172', '272']	3	NES(74) NMT(114) NST(240) NGS(283) NGS(291)	5	65.8	2	3	actin filament organization [GO:0007015]; actomyosin structure organization [GO:0031032]; epithelial cell differentiation [GO:0030855]	actin cytoskeleton [GO:0015629]; adherens junction [GO:0005912]; cytosol [GO:0005829]; dendritic spine [GO:0043197]; focal adhesion [GO:0005925]; glutamatergic synapse [GO:0098978]; neuronal cell body [GO:0043025]	actin filament binding [GO:0051015]; cadherin binding involved in cell-cell adhesion [GO:0098641]; calmodulin binding [GO:0005516]; microtubule binding [GO:0008017]
Q6ZN57	Zinc finger protein ZFP2 (Zfp-2) (Zinc finger protein 751)	i	461	0	['45', '53', '75', '103', '106', '131', '134', '159', '162', '187', '190', '215', '218', '243', '246', '271', '274', '299', '302', '327', '330', '355', '358', '383', '386', '411', '414', '439', '442']	29	NLT(172) NSS(198) NLT(228) NHT(291) NSS(338) NSS(422) NLT(452)	7	65.8571	4	3	regulation of transcription by RNA polymerase II [GO:0006357]	nucleus [GO:0005634]	DNA-binding transcription factor activity, RNA polymerase II-specific [GO:0000981]; metal ion binding [GO:0046872]; RNA polymerase II cis-regulatory region sequence-specific DNA binding [GO:0000978]
Q5W0B1	ORC ubiquitin ligase 1 (OBI1) (EC 2.3.2.27) (RING finger protein 219)	i	726	0	['17', '20', '30', '37', '40', '51', '54', '64', '104', '270', '320', '337', '374', '389', '396', '431', '457', '468', '469', '505', '554', '632', '643']	23	NVT(7) NNS(48) NLS(117) NRS(208) NSS(259) NCS(337) NVS(436) NRT(520) NLS(590) NGS(603) NQS(704)	11	66	2	9	protein autoubiquitination [GO:0051865]; protein monoubiquitination [GO:0006513]; regulation of DNA replication [GO:0006275]	chromatin [GO:0000785]	chromatin binding [GO:0003682]; metal ion binding [GO:0046872]; ubiquitin-protein transferase activity [GO:0004842]
Q16649	Nuclear factor interleukin-3-regulated protein (E4 promoter-binding protein 4) (Interleukin-3 promoter transcriptional activator) (Interleukin-3-binding protein 1) (Transcriptional activator NF-IL3A)	i	462	0	['59', '174', '207']	3	NKS(55) NAT(112) NST(143) NVS(158) NRS(265) NSS(319) NLS(439)	7	66	2	5	cellular response to interleukin-4 [GO:0071353]; circadian rhythm [GO:0007623]; immune response [GO:0006955]; natural killer cell differentiation [GO:0001779]; negative regulation of DNA-templated transcription [GO:0045892]; negative regulation of transcription by RNA polymerase II [GO:0000122]; positive regulation of DNA-templated transcription [GO:0045893]; positive regulation of gene expressio…	chromatin [GO:0000785]; nucleus [GO:0005634]; RNA polymerase II transcription regulator complex [GO:0090575]	DNA-binding transcription factor activity [GO:0003700]; DNA-binding transcription factor activity, RNA polymerase II-specific [GO:0000981]; DNA-binding transcription repressor activity, RNA polymerase II-specific [GO:0001227]; identical protein binding [GO:0042802]; RNA polymerase II cis-regulatory region sequence-specific DNA binding [GO:0000978]; RNA polymerase II transcription regulatory regio…
Q15007	Pre-mRNA-splicing regulator WTAP (Female-lethal(2)D homolog) (hFL(2)D) (WT1-associated protein) (Wilms tumor 1-associating protein)	i	396	0	['89', '160', '269']	3	NGS(279) NTT(297) NKS(311) NSS(315) NDT(354) NRT(373)	6	66	3	3	cell cycle [GO:0007049]; mRNA methylation [GO:0080009]; mRNA processing [GO:0006397]; regulation of alternative mRNA splicing, via spliceosome [GO:0000381]; RNA splicing [GO:0008380]	cytoplasm [GO:0005737]; nuclear membrane [GO:0031965]; nuclear speck [GO:0016607]; nucleoplasm [GO:0005654]; nucleus [GO:0005634]; RNA N6-methyladenosine methyltransferase complex [GO:0036396]	identical protein binding [GO:0042802]
P46527	Cyclin-dependent kinase inhibitor 1B (Cyclin-dependent kinase inhibitor p27) (p27Kip1)	i	198	0	['28', '48', '98', '147']	4	NGS(8) NRT(168) NVS(173)	3	66	1	2	autophagic cell death [GO:0048102]; cellular response to antibiotic [GO:0071236]; cellular response to hypoxia [GO:0071456]; cellular response to lithium ion [GO:0071285]; cellular response to organic cyclic compound [GO:0071407]; cellular senescence [GO:0090398]; DNA damage response, signal transduction by p53 class mediator resulting in cell cycle arrest [GO:0006977]; epithelial cell apoptotic …	Cul4A-RING E3 ubiquitin ligase complex [GO:0031464]; cytoplasm [GO:0005737]; cytosol [GO:0005829]; endosome [GO:0005768]; intracellular membrane-bounded organelle [GO:0043231]; nucleoplasm [GO:0005654]; nucleus [GO:0005634]	cyclin binding [GO:0030332]; cyclin-dependent protein kinase activating kinase regulator activity [GO:0019914]; cyclin-dependent protein serine/threonine kinase inhibitor activity [GO:0004861]; Hsp70 protein binding [GO:0030544]; molecular adaptor activity [GO:0060090]; molecular function inhibitor activity [GO:0140678]; protein kinase binding [GO:0019901]; protein kinase inhibitor activity [GO:0…
O95684	Centrosomal protein 43 (FGFR1 oncogene partner)	i	399	0	['134', '243']	2	NKT(53) NES(59) NQS(200) NRT(232) NST(342) NTS(371)	6	66.5	3	3	cell projection organization [GO:0030030]; microtubule anchoring [GO:0034453]; negative regulation of protein kinase activity [GO:0006469]; positive regulation of cell growth [GO:0030307]; positive regulation of cell migration [GO:0030335]; positive regulation of cell population proliferation [GO:0008284]	cell projection [GO:0042995]; centriole [GO:0005814]; centrosome [GO:0005813]; cytosol [GO:0005829]; nucleus [GO:0005634]; perinuclear region of cytoplasm [GO:0048471]	protein homodimerization activity [GO:0042803]; protein kinase binding [GO:0019901]; protein tyrosine kinase inhibitor activity [GO:0030292]
Q16878	Cysteine dioxygenase type 1 (EC 1.13.11.20) (Cysteine dioxygenase type I) (CDO) (CDO-I)	i	200	0	['75', '92', '129', '163']	4	NDS(134) NIS(144) NAT(191)	3	66.6667	1	2	cysteine metabolic process [GO:0006534]; inflammatory response [GO:0006954]; L-cysteine catabolic process [GO:0019448]; lactation [GO:0007595]; response to amino acid [GO:0043200]; response to cAMP [GO:0051591]; response to ethanol [GO:0045471]; response to glucagon [GO:0033762]; response to glucocorticoid [GO:0051384]; sulfur amino acid biosynthetic process [GO:0000097]; taurine biosynthetic pro…	cytosol [GO:0005829]	cysteine dioxygenase activity [GO:0017172]; ferrous iron binding [GO:0008198]; nickel cation binding [GO:0016151]; zinc ion binding [GO:0008270]
P55197	Protein AF-10 (ALL1-fused gene from chromosome 10 protein)	i	1068	0	['24', '25', '27', '41', '46', '54', '67', '70', '81', '84', '104', '136', '139', '153', '156', '161', '169', '177', '190', '193', '551']	21	NVS(116) NKT(134) NRS(209) NNS(272) NDS(384) NSS(442) NVS(489) NGS(525) NRS(645) NSS(648) NQT(661) NSS(703) NLT(763) NSS(810) NAT(941) NAS(1048)	16	66.75	4	12	positive regulation of transcription by RNA polymerase II [GO:0045944]; regulation of transcription by RNA polymerase II [GO:0006357]	nucleoplasm [GO:0005654]; nucleus [GO:0005634]; protein-containing complex [GO:0032991]	chromatin binding [GO:0003682]; DNA binding [GO:0003677]; histone binding [GO:0042393]; metal ion binding [GO:0046872]; nucleosome binding [GO:0031491]
Q8ND82	Zinc finger protein 280C (Suppressor of hairy wing homolog 3) (Zinc finger protein 633)	i	737	0	['21', '93', '238', '241', '258', '259', '277', '317', '320', '354', '357', '369', '384', '387', '414', '417', '443', '446', '471', '474', '529', '613', '620', '623', '640', '643', '649', '670', '686', '689', '713', '733']	32	NIS(11) NAS(123) NSS(139) NTS(168) NTS(224) NES(346) NHT(351) NTT(546) NAS(556) NTS(576) NVS(720)	11	67	2	9	regulation of DNA-templated transcription [GO:0006355]	nucleus [GO:0005634]	DNA-binding transcription factor activity, RNA polymerase II-specific [GO:0000981]; metal ion binding [GO:0046872]; RNA polymerase II cis-regulatory region sequence-specific DNA binding [GO:0000978]
P49639	Homeobox protein Hox-A1 (Homeobox protein Hox-1F)	i	335	0	['22', '39', '46', '94', '125', '190', '318']	7	NFS(103) NLS(134) NNS(177) NFT(235) NET(269)	5	67	2	3	abducens nerve formation [GO:0021599]; anatomical structure morphogenesis [GO:0009653]; artery development [GO:0060840]; artery morphogenesis [GO:0048844]; cochlea development [GO:0090102]; cochlea morphogenesis [GO:0090103]; cognition [GO:0050890]; embryonic neurocranium morphogenesis [GO:0048702]; inner ear development [GO:0048839]; neuromuscular process [GO:0050905]; optokinetic behavior [GO:0…	chromatin [GO:0000785]; nucleus [GO:0005634]	DNA-binding transcription activator activity, RNA polymerase II-specific [GO:0001228]; DNA-binding transcription factor activity, RNA polymerase II-specific [GO:0000981]; identical protein binding [GO:0042802]; RNA polymerase II cis-regulatory region sequence-specific DNA binding [GO:0000978]; sequence-specific DNA binding [GO:0043565]; sequence-specific double-stranded DNA binding [GO:1990837]
O43623	Zinc finger protein SNAI2 (Neural crest transcription factor Slug) (Protein snail homolog 2)	i	268	0	['129', '132', '150', '160', '163', '184', '186', '189', '214', '217', '242', '245', '263', '264']	14	NAS(12) NYS(18) NKT(134) NCS(245)	4	67	1	3	aortic valve morphogenesis [GO:0003180]; cartilage morphogenesis [GO:0060536]; cell migration involved in endocardial cushion formation [GO:0003273]; cellular response to epidermal growth factor stimulus [GO:0071364]; cellular response to ionizing radiation [GO:0071479]; chromatin organization [GO:0006325]; desmosome disassembly [GO:0035921]; endothelial cell migration [GO:0043542]; epithelial to…	chromatin [GO:0000785]; cytoplasm [GO:0005737]; nucleoplasm [GO:0005654]; nucleus [GO:0005634]	chromatin binding [GO:0003682]; DNA-binding transcription factor activity, RNA polymerase II-specific [GO:0000981]; DNA-binding transcription repressor activity, RNA polymerase II-specific [GO:0001227]; E-box binding [GO:0070888]; metal ion binding [GO:0046872]; RNA polymerase II cis-regulatory region sequence-specific DNA binding [GO:0000978]; RNA polymerase II transcription regulatory region se…
Q7L2Z9	Centromere protein Q (CENP-Q)	i	268	0	['120']	1	NAS(6) NVS(136) NSS(204) NSS(247)	4	67	0	4	chromosome segregation [GO:0007059]; metaphase chromosome alignment [GO:0051310]; positive regulation of protein localization to kinetochore [GO:1905342]	actin cytoskeleton [GO:0015629]; cytosol [GO:0005829]; inner kinetochore [GO:0000939]; nucleoplasm [GO:0005654]; nucleus [GO:0005634]
Q9BTT0	Acidic leucine-rich nuclear phosphoprotein 32 family member E (LANP-like protein) (LANP-L)	i	268	0	['26', '28', '86', '122']	4	NRS(13) NDT(38) NLT(89) NLS(94)	4	67	2	2	chromatin organization [GO:0006325]; regulation of apoptotic process [GO:0042981]	cytoplasmic vesicle [GO:0031410]; nucleus [GO:0005634]; Swr1 complex [GO:0000812]	histone binding [GO:0042393]; histone chaperone activity [GO:0140713]; phosphatase inhibitor activity [GO:0019212]; protein folding chaperone [GO:0044183]
Q9H0U4	Ras-related protein Rab-1B (EC 3.6.5.2)	i	201	0	['22', '199', '200']	3	NKS(121) NTT(133) NAT(154)	3	67	2	1	autophagosome assembly [GO:0000045]; endoplasmic reticulum to Golgi vesicle-mediated transport [GO:0006888]; Golgi organization [GO:0007030]; intracellular protein transport [GO:0006886]; positive regulation of glycoprotein metabolic process [GO:1903020]; regulation of autophagosome assembly [GO:2000785]; virion assembly [GO:0019068]	cytosol [GO:0005829]; endomembrane system [GO:0012505]; endoplasmic reticulum membrane [GO:0005789]; endoplasmic reticulum-Golgi intermediate compartment membrane [GO:0033116]; extracellular exosome [GO:0070062]; Golgi apparatus [GO:0005794]; Golgi membrane [GO:0000139]; perinuclear region of cytoplasm [GO:0048471]; phagophore assembly site membrane [GO:0034045]; transport vesicle [GO:0030133]	G protein activity [GO:0003925]; GTP binding [GO:0005525]; GTPase activity [GO:0003924]
Q92928	Putative Ras-related protein Rab-1C (hRab1c) (EC 3.6.5.2)	i	201	0	['6', '22', '199', '200']	4	NKS(121) NTT(133) NAT(154)	3	67	2	1	autophagosome assembly [GO:0000045]; intracellular protein transport [GO:0006886]	cytoplasm [GO:0005737]; endomembrane system [GO:0012505]; membrane [GO:0016020]	G protein activity [GO:0003925]; GTP binding [GO:0005525]; GTPase activity [GO:0003924]
Q9NQP4	Prefoldin subunit 4 (Protein C-1)	i	134	0	['53', '63']	2	NVT(14) NTS(29)	2	67	1	1	chaperone-mediated protein folding [GO:0061077]; negative regulation of amyloid fibril formation [GO:1905907]; protein folding [GO:0006457]	cytoplasm [GO:0005737]; cytosol [GO:0005829]; mitochondrion [GO:0005739]; nucleus [GO:0005634]; prefoldin complex [GO:0016272]	amyloid-beta binding [GO:0001540]; protein-folding chaperone binding [GO:0051087]; unfolded protein binding [GO:0051082]
A6NHG4	D-dopachrome decarboxylase-like protein (EC 4.1.1.-) (D-dopachrome tautomerase-like protein)	i	134	0	['23', '56', '111', '122']	4	NVT(39) NRS(74)	2	67	1	1		cytoplasm [GO:0005737]; extracellular exosome [GO:0070062]; extracellular space [GO:0005615]	lyase activity [GO:0016829]; phenylpyruvate tautomerase activity [GO:0050178]
Q6ZNM6	Sperm-associated microtubule inner protein 10 (Testis-expressed protein 43)	i	134	0	['7', '17', '69', '89']	4	NCS(17) NHS(84)	2	67	0	2	flagellated sperm motility [GO:0030317]	cell projection [GO:0042995]; cytoplasm [GO:0005737]; cytoskeleton [GO:0005856]
Q5T0J3	Putative uncharacterized protein C1orf220	i	134	0	['9', '30', '34', '69', '111', '112']	6	NST(127) NIT(132)	2	67	2	0
Q8WZ26	Putative uncharacterized protein PP6455	i	134	0	['1', '6', '45', '97', '107', '117']	6	NLT(17) NRS(57)	2	67	1	1
Q5VT28	Protein FAM27A/B/C	i	67	0	['43', '57']	2	NKS(36)	1	67	0	1
Q99496	E3 ubiquitin-protein ligase RING2 (EC 2.3.2.27) (Huntingtin-interacting protein 2-interacting protein 3) (HIP2-interacting protein 3) (Protein DinG) (RING finger protein 1B) (RING1b) (RING finger protein 2) (RING finger protein BAP-1) (RING-type E3 ubiquitin transferase RING2)	i	336	0	['50', '53', '66', '71', '74', '86', '89', '178']	8	NGT(8) NGS(166) NAS(181) NAT(253) NGS(306)	5	67.2	2	3	anterior/posterior axis specification [GO:0009948]; chromatin remodeling [GO:0006338]; epigenetic regulation of gene expression [GO:0040029]; gastrulation with mouth forming second [GO:0001702]; gene expression [GO:0010467]; germ cell development [GO:0007281]; mitotic cell cycle [GO:0000278]; negative regulation of DNA-binding transcription factor activity [GO:0043433]; negative regulation of tra…	cytoplasm [GO:0005737]; euchromatin [GO:0000791]; MLL1 complex [GO:0071339]; nuclear body [GO:0016604]; nucleoplasm [GO:0005654]; nucleus [GO:0005634]; PcG protein complex [GO:0031519]; PRC1 complex [GO:0035102]; sex chromatin [GO:0001739]; ubiquitin ligase complex [GO:0000151]	chromatin binding [GO:0003682]; histone H2AK119 ubiquitin ligase activity [GO:0140862]; RING-like zinc finger domain binding [GO:0071535]; ubiquitin protein ligase activity [GO:0061630]; zinc ion binding [GO:0008270]
Q6AI39	BRD4-interacting chromatin-remodeling complex-associated protein-like (Glioma tumor suppressor candidate region gene 1 protein-like)	i	1079	0	['7', '611', '617', '738', '775', '824', '825', '898', '932', '967', '1049', '1078']	12	NKS(28) NSS(51) NIT(114) NVS(154) NYS(157) NSS(203) NVS(248) NSS(268) NST(283) NSS(447) NFT(565) NRT(575) NQT(620) NIS(892) NNS(969) NFS(1040)	16	67.4375	5	11	chromatin remodeling [GO:0006338]; negative regulation of cell differentiation [GO:0045596]; positive regulation of cell population proliferation [GO:0008284]; positive regulation of DNA-templated transcription [GO:0045893]; positive regulation of stem cell population maintenance [GO:1902459]; regulation of transcription by RNA polymerase II [GO:0006357]	chromatin [GO:0000785]; GBAF complex [GO:0140288]; SWI/SNF complex [GO:0016514]
Q9NZN8	CCR4-NOT transcription complex subunit 2 (CCR4-associated factor 2)	i	540	0	['174', '407', '503']	3	NNT(91) NRS(97) NHS(141) NRS(167) NNS(205) NGT(214) NVT(221) NTS(303)	8	67.5	3	5	negative regulation of intracellular estrogen receptor signaling pathway [GO:0033147]; negative regulation of transcription by RNA polymerase II [GO:0000122]; nuclear-transcribed mRNA poly(A) tail shortening [GO:0000289]; positive regulation of cytoplasmic mRNA processing body assembly [GO:0010606]; regulation of stem cell population maintenance [GO:2000036]; regulation of transcription by RNA po…	CCR4-NOT complex [GO:0030014]; CCR4-NOT core complex [GO:0030015]; cytoplasm [GO:0005737]; cytosol [GO:0005829]; membrane [GO:0016020]; nucleoplasm [GO:0005654]; nucleus [GO:0005634]; P-body [GO:0000932]; plasma membrane [GO:0005886]	transcription coregulator activity [GO:0003712]; transcription corepressor binding [GO:0001222]
Q96P63	Serpin B12	i	405	0	['11', '73', '93', '126', '163', '211', '402']	7	NES(66) NES(87) NKS(218) NMS(289) NGT(355) NKT(391)	6	67.5	2	4	hematopoietic progenitor cell differentiation [GO:0002244]; negative regulation of protein catabolic process [GO:0042177]	collagen-containing extracellular matrix [GO:0062023]; cornified envelope [GO:0001533]; cytoplasm [GO:0005737]; extracellular space [GO:0005615]; ficolin-1-rich granule membrane [GO:0101003]; plasma membrane [GO:0005886]	enzyme binding [GO:0019899]; serine-type endopeptidase inhibitor activity [GO:0004867]
P62910	Large ribosomal subunit protein eL32 (60S ribosomal protein L32)	i	135	0	['90', '95']	2	NKS(92) NVS(102)	2	67.5	0	2	cytoplasmic translation [GO:0002181]; translation [GO:0006412]	cytoplasm [GO:0005737]; cytosol [GO:0005829]; cytosolic large ribosomal subunit [GO:0022625]; cytosolic ribosome [GO:0022626]; membrane [GO:0016020]; polysomal ribosome [GO:0042788]; synapse [GO:0045202]	RNA binding [GO:0003723]; structural constituent of ribosome [GO:0003735]
Q9Y3E1	Hepatoma-derived growth factor-related protein 3 (HRP-3) (Hepatoma-derived growth factor 2) (HDGF-2)	i	203	0	['170']	1	NKS(176) NDT(187) NTT(191)	3	67.6667	2	1	chromatin remodeling [GO:0006338]; microtubule polymerization [GO:0046785]; negative regulation of microtubule depolymerization [GO:0007026]; neuron projection development [GO:0031175]	cytosol [GO:0005829]; extracellular region [GO:0005576]; nucleoplasm [GO:0005654]; nucleus [GO:0005634]	growth factor activity [GO:0008083]; microtubule binding [GO:0008017]; tubulin binding [GO:0015631]
Q8IYA6	Cytoskeleton-associated protein 2-like (Radial fiber and mitotic spindle protein) (Radmis)	i	745	0	['43', '106', '123', '161', '360', '366', '527', '559', '635', '724']	10	NES(173) NQT(215) NRS(306) NET(314) NLT(380) NGT(399) NKT(433) NGT(447) NIS(497) NNT(522) NRT(603)	11	67.7273	8	3		centrosome [GO:0005813]; cytosol [GO:0005829]; microtubule cytoskeleton [GO:0015630]; mitotic spindle [GO:0072686]; spindle pole [GO:0000922]
Q96CX3	Zinc finger protein 501 (Zinc finger protein 52)	i	271	0	['23', '26', '51', '54', '57', '79', '82', '107', '110', '115', '135', '138', '147', '163', '166', '175', '191', '194', '219', '222', '247', '250']	22	NSS(2) NLT(64) NQS(172) NSS(202)	4	67.75	1	3	Golgi organization [GO:0007030]; regulation of transcription by RNA polymerase II [GO:0006357]	nucleolus [GO:0005730]; nucleus [GO:0005634]	DNA-binding transcription factor activity [GO:0003700]; metal ion binding [GO:0046872]; RNA polymerase II cis-regulatory region sequence-specific DNA binding [GO:0000978]; sequence-specific double-stranded DNA binding [GO:1990837]
Q86YH2	Zinc finger protein 280B (5'OY11.1) (Suppressor of hairy wing homolog 2) (Zinc finger protein 279) (Zinc finger protein 632)	i	543	0	['4', '308', '311', '344', '347', '359', '374', '377', '404', '407', '424', '433', '436', '448', '461', '464', '481']	17	NSS(128) NNS(136) NSS(137) NES(166) NSS(198) NKT(271) NDS(336) NHT(341)	8	67.875	2	6	regulation of DNA-templated transcription [GO:0006355]	nucleus [GO:0005634]	DNA-binding transcription factor activity, RNA polymerase II-specific [GO:0000981]; metal ion binding [GO:0046872]; RNA polymerase II cis-regulatory region sequence-specific DNA binding [GO:0000978]
P28358	Homeobox protein Hox-D10 (Homeobox protein Hox-4D) (Homeobox protein Hox-4E)	i	340	0	['21', '50', '87', '100', '112', '113', '138', '230', '270']	9	NSS(5) NRS(85) NNS(167) NLT(304) NLT(336)	5	68	2	3	adult locomotory behavior [GO:0008344]; anterior/posterior pattern specification [GO:0009952]; embryonic limb morphogenesis [GO:0030326]; embryonic skeletal system morphogenesis [GO:0048704]; forelimb morphogenesis [GO:0035136]; hindlimb morphogenesis [GO:0035137]; negative regulation of cell cycle [GO:0045786]; neuromuscular process [GO:0050905]; peripheral nervous system neuron development [GO:…	chromatin [GO:0000785]; cytoplasmic ribonucleoprotein granule [GO:0036464]; cytosol [GO:0005829]; nucleoplasm [GO:0005654]; nucleus [GO:0005634]; transcription repressor complex [GO:0017053]	chromatin binding [GO:0003682]; DNA-binding transcription activator activity, RNA polymerase II-specific [GO:0001228]; DNA-binding transcription factor activity, RNA polymerase II-specific [GO:0000981]; RNA polymerase II cis-regulatory region sequence-specific DNA binding [GO:0000978]; sequence-specific double-stranded DNA binding [GO:1990837]
Q96AH0	SOSS complex subunit B2 (Nucleic acid-binding protein 1) (Oligonucleotide/oligosaccharide-binding fold-containing protein 2A) (Sensor of single-strand DNA complex subunit B2) (Sensor of ssDNA subunit B2) (SOSS-B2) (Single-stranded DNA-binding protein 2) (hSSB2)	i	204	0	['44', '84', '102']	3	NFS(111) NNS(133) NQT(185)	3	68	1	2	DNA damage response [GO:0006974]; DNA repair [GO:0006281]; double-strand break repair via homologous recombination [GO:0000724]; mitotic G2/M transition checkpoint [GO:0044818]; response to ionizing radiation [GO:0010212]	chromosome, telomeric region [GO:0000781]; cytosol [GO:0005829]; nucleoplasm [GO:0005654]; nucleus [GO:0005634]; site of double-strand break [GO:0035861]; SOSS complex [GO:0070876]	DNA binding [GO:0003677]; RNA binding [GO:0003723]; single-stranded DNA binding [GO:0003697]
Q6ZRF7	Putative zinc finger protein 818	i	136	0	['65', '90', '93']	3	NLT(5) NMT(36)	2	68	2	0		nucleus [GO:0005634]	DNA binding [GO:0003677]; DNA-binding transcription factor activity [GO:0003700]; metal ion binding [GO:0046872]
P56277	Cx9C motif-containing protein 4 (Mature T-cell proliferation 1 neighbor protein) (Mature T-cell proliferation-1 type A) (MTCP-1 type A) (Protein p8 MTCP-1) (p8MTCP1)	i	68	0	['6', '11', '16', '27', '37', '38', '49']	7	NLT(60)	1	68	1	0		mitochondrial intermembrane space [GO:0005758]; mitochondrion [GO:0005739]
Q2KHR2	DNA-binding protein RFX7 (Regulatory factor X 7) (Regulatory factor X domain-containing protein 2)	i	1363	0	['39', '77', '125', '129', '454', '498', '504', '508', '554', '698', '811', '883', '911', '922', '1066', '1117', '1335']	17	NTS(341) NGS(416) NQS(521) NLT(533) NVS(624) NSS(636) NES(775) NNS(804) NGT(844) NCS(911) NSS(977) NNT(1038) NSS(1058) NLS(1079) NVT(1095) NYT(1179) NLT(1185) NST(1224) NFS(1230) NST(1250)	20	68.15	8	12	regulation of transcription by RNA polymerase II [GO:0006357]	chromatin [GO:0000785]; nucleus [GO:0005634]	DNA-binding transcription factor activity, RNA polymerase II-specific [GO:0000981]; RNA polymerase II cis-regulatory region sequence-specific DNA binding [GO:0000978]; sequence-specific double-stranded DNA binding [GO:1990837]
A6NNF4	Zinc finger protein 726	i	616	0	['19', '54', '77', '105', '116', '122', '135', '146', '174', '177', '182', '202', '205', '230', '258', '261', '284', '286', '289', '314', '317', '342', '345', '370', '373', '398', '401', '426', '429', '454', '457', '482', '485', '510', '513', '538', '541', '566', '569', '594', '597', '622', '625', '652', '655', '680', '683', '736']	48	NWS(211) NQS(239) NYT(243) NLT(411) NLT(439) NQS(547) NLS(551) NRS(575) NLS(579)	9	68.4444	3	6	regulation of transcription by RNA polymerase II [GO:0006357]	nucleus [GO:0005634]	DNA-binding transcription factor activity, RNA polymerase II-specific [GO:0000981]; metal ion binding [GO:0046872]; RNA polymerase II cis-regulatory region sequence-specific DNA binding [GO:0000978]
Q86U70	LIM domain-binding protein 1 (LDB-1) (Carboxyl-terminal LIM domain-binding protein 2) (CLIM-2) (LIM domain-binding factor CLIM2) (hLdb1) (Nuclear LIM interactor)	i	411	0	['4', '6', '9', '84', '108', '158', '176', '232', '245', '268', '272']	11	NQT(65) NWT(80) NIT(229) NST(237) NNS(315) NNS(379)	6	68.5	4	2	anterior/posterior axis specification [GO:0009948]; cell adhesion [GO:0007155]; cellular component assembly [GO:0022607]; cerebellar Purkinje cell differentiation [GO:0021702]; epithelial structure maintenance [GO:0010669]; gastrulation with mouth forming second [GO:0001702]; hair follicle development [GO:0001942]; negative regulation of DNA-templated transcription [GO:0045892]; negative regulati…	beta-catenin-TCF complex [GO:1990907]; cell leading edge [GO:0031252]; chromatin [GO:0000785]; nucleoplasm [GO:0005654]; nucleus [GO:0005634]; protein-containing complex [GO:0032991]; transcription regulator complex [GO:0005667]	chromatin binding [GO:0003682]; DNA binding [GO:0003677]; DNA-binding transcription factor binding [GO:0140297]; enzyme binding [GO:0019899]; LIM domain binding [GO:0030274]; protein homodimerization activity [GO:0042803]; protein self-association [GO:0043621]; RNA polymerase II-specific DNA-binding transcription factor binding [GO:0061629]; transcription coactivator activity [GO:0003713]
Q3LI76	Keratin-associated protein 15-1	i	137	0	['4', '12', '13', '40', '50', '55', '60', '64', '74', '76', '83', '96', '106', '116', '135']	15	NCS(4) NFS(9)	2	68.5	0	2		cytosol [GO:0005829]; intermediate filament [GO:0005882]
Q8N2F6	Armadillo repeat-containing protein 10 (Splicing variant involved in hepatocarcinogenesis protein)	i	343	0	['20', '22', '58', '182', '289', '316']	6	NHS(148) NQS(151) NLS(164) NMT(205) NLS(244)	5	68.6	1	4	negative regulation of apoptotic process [GO:0043066]; negative regulation of intrinsic apoptotic signaling pathway by p53 class mediator [GO:1902254]; positive regulation of growth rate [GO:0040010]	endoplasmic reticulum [GO:0005783]; endoplasmic reticulum membrane [GO:0005789]; mitochondrial outer membrane [GO:0005741]; mitochondrion [GO:0005739]	DNA binding domain binding [GO:0050692]; p53 binding [GO:0002039]
Q9UKA2	F-box/LRR-repeat protein 4 (F-box and leucine-rich repeat protein 4) (F-box protein FBL4/FBL5)	i	621	0	['17', '106', '156', '193', '256', '300', '306', '313', '314', '343', '372', '383', '391', '399', '410', '425', '449', '460', '477', '488', '503', '514', '523', '546', '555', '557', '583', '594']	28	NAS(184) NSS(210) NLS(351) NET(389) NLS(407) NIT(491) NRS(543) NCT(557) NAS(607)	9	69	3	6	autophagy of mitochondrion [GO:0000422]; SCF-dependent proteasomal ubiquitin-dependent protein catabolic process [GO:0031146]; ubiquitin-dependent protein catabolic process [GO:0006511]	cytosol [GO:0005829]; mitochondrial intermembrane space [GO:0005758]; nuclear speck [GO:0016607]; SCF ubiquitin ligase complex [GO:0019005]; ubiquitin ligase complex [GO:0000151]
P30405	Peptidyl-prolyl cis-trans isomerase F, mitochondrial (PPIase F) (EC 5.2.1.8) (Cyclophilin D) (CyP-D) (CypD) (Cyclophilin F) (Mitochondrial cyclophilin) (CyP-M) (Rotamase F)	i	207	0	['5', '29', '81', '103', '156', '202']	6	NGT(113) NFT(129) NGS(150)	3	69	2	1	apoptotic mitochondrial changes [GO:0008637]; cellular response to arsenic-containing substance [GO:0071243]; cellular response to calcium ion [GO:0071277]; cellular response to hydrogen peroxide [GO:0070301]; mitochondrial outer membrane permeabilization involved in programmed cell death [GO:1902686]; necroptotic process [GO:0070266]; negative regulation of apoptotic process [GO:0043066]; negati…	cytoplasm [GO:0005737]; membrane [GO:0016020]; mitochondrial inner membrane [GO:0005743]; mitochondrial matrix [GO:0005759]; mitochondrial permeability transition pore complex [GO:0005757]; mitochondrion [GO:0005739]	cyclosporin A binding [GO:0016018]; peptidyl-prolyl cis-trans isomerase activity [GO:0003755]
Q92930	Ras-related protein Rab-8B	i	207	0	['22', '122', '203']	3	NTT(34) NDS(178) NRS(194)	3	69	1	2	antigen processing and presentation [GO:0019882]; cell-substrate junction organization [GO:0150115]; endocytic recycling [GO:0032456]; Golgi vesicle fusion to target membrane [GO:0048210]; positive regulation of cell projection organization [GO:0031346]; positive regulation of corticotropin secretion [GO:0051461]; protein import into peroxisome membrane [GO:0045046]; protein localization to plasm…	cell tip [GO:0051286]; endosome [GO:0005768]; extracellular exosome [GO:0070062]; perinuclear region of cytoplasm [GO:0048471]; peroxisomal membrane [GO:0005778]; phagocytic vesicle [GO:0045335]; phagocytic vesicle membrane [GO:0030670]; plasma membrane [GO:0005886]; recycling endosome membrane [GO:0055038]; synaptic vesicle [GO:0008021]; trans-Golgi network transport vesicle [GO:0030140]	GDP binding [GO:0019003]; GTP binding [GO:0005525]; GTPase activity [GO:0003924]; signaling receptor binding [GO:0005102]; TPR domain binding [GO:0030911]
A6NC05	Glutaredoxin-like protein C5orf63	i	138	0	['22', '40', '43', '115', '120', '131', '132']	7	NCS(22) NLT(91)	2	69	1	1
P0CW23	A-kinase anchor protein inhibitor 1	i	69	0	#N/A	0	NAS(20)	1	69	0	1	negative regulation of protein-containing complex assembly [GO:0031333]; protein localization [GO:0008104]; protein-containing complex assembly [GO:0065003]	cytosol [GO:0005829]	protein kinase A binding [GO:0051018]
O60716	Catenin delta-1 (Cadherin-associated Src substrate) (CAS) (p120 catenin) (p120(ctn)) (p120(cas))	i	968	0	['393', '428', '449', '515', '532', '550', '578', '580', '617', '691']	10	NGT(57) NIS(434) NLS(478) NVS(536) NLS(585) NNT(609) NDT(641) NSS(765) NFS(769) NKS(809) NRS(813) NAS(855) NYS(903) NRT(914)	14	69.1429	4	10	cell-cell adhesion [GO:0098609]; cell-cell adhesion mediated by cadherin [GO:0044331]; cell-cell junction assembly [GO:0007043]; cytoplasmic sequestering of protein [GO:0051220]; negative regulation of canonical Wnt signaling pathway [GO:0090090]; protein stabilization [GO:0050821]; regulation of postsynaptic membrane neurotransmitter receptor levels [GO:0099072]; Wnt signaling pathway [GO:001605…	adherens junction [GO:0005912]; catenin complex [GO:0016342]; cell surface [GO:0009986]; cell-cell junction [GO:0005911]; cytoplasm [GO:0005737]; cytosol [GO:0005829]; dendritic spine [GO:0043197]; extracellular exosome [GO:0070062]; glutamatergic synapse [GO:0098978]; growth cone [GO:0030426]; hippocampal mossy fiber to CA3 synapse [GO:0098686]; lamellipodium [GO:0030027]; midbody [GO:0030496]; …	beta-catenin binding [GO:0008013]; cadherin binding [GO:0045296]; protein tyrosine kinase binding [GO:1990782]; signaling receptor binding [GO:0005102]
Q8NB50	Zinc finger protein 62 homolog (Zfp-62)	i	900	0	['42', '142', '145', '170', '173', '198', '201', '224', '226', '229', '254', '257', '282', '285', '310', '313', '320', '338', '341', '366', '369', '394', '397', '422', '425', '450', '453', '478', '481', '506', '509', '534', '537', '562', '565', '590', '593', '618', '621', '646', '649', '674', '677', '702', '705', '730', '733', '758', '761', '786', '789', '814', '816', '841', '844']	55	NGT(123) NYS(235) NSS(264) NSS(292) NYS(347) NSS(376) NYS(515) NNS(544) NYT(627) NNS(656) NSS(657) NSS(768) NLT(854)	13	69.2308	3	10	regulation of transcription by RNA polymerase II [GO:0006357]	nucleus [GO:0005634]	DNA-binding transcription activator activity, RNA polymerase II-specific [GO:0001228]; metal ion binding [GO:0046872]; RNA polymerase II cis-regulatory region sequence-specific DNA binding [GO:0000978]
Q9NPC3	E3 ubiquitin-protein ligase CCNB1IP1 (EC 2.3.2.27) (Cyclin-B1-interacting protein 1) (Human enhancer of invasion 10) (RING-type E3 ubiquitin transferase CCNB1IP1)	i	277	0	['3', '9', '14', '27', '32', '47', '50']	7	NST(52) NFS(110) NIT(185) NNS(212)	4	69.25	2	2	blastocyst formation [GO:0001825]; chiasma assembly [GO:0051026]; protein ubiquitination [GO:0016567]; reciprocal meiotic recombination [GO:0007131]; spermatid development [GO:0007286]	synaptonemal complex [GO:0000795]	identical protein binding [GO:0042802]; metal ion binding [GO:0046872]; ubiquitin protein ligase activity [GO:0061630]
Q13158	FAS-associated death domain protein (FAS-associating death domain-containing protein) (Growth-inhibiting gene 3 protein) (Mediator of receptor induced toxicity)	i	208	0	['26', '97', '104', '167']	4	NLT(136) NAT(155) NRS(188)	3	69.3333	2	1	activation of cysteine-type endopeptidase activity [GO:0097202]; apoptotic process [GO:0006915]; apoptotic signaling pathway [GO:0097190]; behavioral response to cocaine [GO:0048148]; cellular response to mechanical stimulus [GO:0071260]; death-inducing signaling complex assembly [GO:0071550]; defense response to virus [GO:0051607]; extrinsic apoptotic signaling pathway [GO:0097191]; extrinsic ap…	CD95 death-inducing signaling complex [GO:0031265]; cell body [GO:0044297]; cytoplasm [GO:0005737]; cytoplasmic side of plasma membrane [GO:0009898]; cytosol [GO:0005829]; death-inducing signaling complex [GO:0031264]; plasma membrane [GO:0005886]; ripoptosome [GO:0097342]	caspase binding [GO:0089720]; death effector domain binding [GO:0035877]; death receptor binding [GO:0005123]; identical protein binding [GO:0042802]; molecular adaptor activity [GO:0060090]; protease binding [GO:0002020]; protein-containing complex binding [GO:0044877]; receptor serine/threonine kinase binding [GO:0033612]; tumor necrosis factor receptor binding [GO:0005164]; tumor necrosis fact…
Q86WR0	Coiled-coil domain-containing protein 25	i	208	0	['70', '82', '149']	3	NSS(11) NMS(194) NDS(202)	3	69.3333	0	3	positive regulation of cell motility [GO:2000147]	endomembrane system [GO:0012505]; plasma membrane [GO:0005886]	DNA binding [GO:0003677]
Q7Z417	FMR1-interacting protein NUFIP2 (82 kDa FMRP-interacting protein) (82-FIP) (Cell proliferation-inducing gene 1 protein) (FMRP-interacting protein 2) (Nuclear FMR1-interacting protein 2)	i	695	0	['233']	1	NHS(40) NLS(110) NKS(170) NQS(175) NNS(193) NSS(347) NKT(367) NSS(372) NFS(413) NDS(650)	10	69.5	1	9		cytoplasm [GO:0005737]; cytoplasmic stress granule [GO:0010494]; cytosol [GO:0005829]; membrane [GO:0016020]; nuclear body [GO:0016604]; nucleoplasm [GO:0005654]; nucleus [GO:0005634]; polysomal ribosome [GO:0042788]	RNA binding [GO:0003723]
Q86VE3	Spermidine/spermine N(1)-acetyltransferase-like protein 1 (EC 2.3.1.-)	i	695	0	['236', '538', '551', '578', '645', '647']	6	NQS(2) NQS(7) NQS(130) NMS(187) NQT(239) NQS(249) NQT(257) NQS(372) NKS(430) NQT(467)	10	69.5	3	7	spermidine acetylation [GO:0032918]		diamine N-acetyltransferase activity [GO:0004145]; spermidine binding [GO:0019809]
Q9HAU6	Putative translationally-controlled tumor protein-like protein TPT1P8 (Putative apoptosis inhibitor FKSG2)	i	139	0	['27']	1	NSS(51) NKS(120)	2	69.5	0	2	apoptotic process [GO:0006915]	cytoplasm [GO:0005737]	calcium ion binding [GO:0005509]
P56715	Oxygen-regulated protein 1 (Retinitis pigmentosa 1 protein) (Retinitis pigmentosa RP1 protein)	i	2156	0	['105', '287', '384', '419', '504', '582', '651', '726', '743', '809', '937', '946', '986', '1023', '1121', '1145', '1211', '1222', '1238', '1244', '1249', '1255', '1258', '1261', '1273', '1296', '1302', '1314', '1326', '1338', '1398', '1401', '1422', '1540', '1581', '1656', '1665', '1703', '1713', '1763', '1815', '1841', '1863', '1913', '1917', '2032', '2092', '2103', '2108', '2125']	50	NLS(69) NIS(82) NDS(305) NAT(427) NKS(494) NNS(572) NKT(588) NNS(618) NIS(625) NST(750) NTT(763) NES(805) NKS(816) NET(940) NCS(946) NNS(949) NDT(997) NSS(1123) NKS(1155) NCS(1211) NHT(1320) NVS(1392) NLS(1395) NCS(1422) NIS(1461) NDS(1612) NNS(1778) NSS(1779) NET(1839) NIS(2116) NLT(2143)	31	69.5484	9	22	axoneme assembly [GO:0035082]; cellular response to light stimulus [GO:0071482]; intracellular signal transduction [GO:0035556]; photoreceptor cell development [GO:0042461]; photoreceptor cell maintenance [GO:0045494]; photoreceptor cell outer segment organization [GO:0035845]; phototransduction, visible light [GO:0007603]; positive regulation of non-motile cilium assembly [GO:1902857]; retina de…	axoneme [GO:0005930]; ciliary tip [GO:0097542]; microtubule [GO:0005874]; microtubule associated complex [GO:0005875]; photoreceptor connecting cilium [GO:0032391]; photoreceptor inner segment [GO:0001917]; photoreceptor outer segment [GO:0001750]	microtubule binding [GO:0008017]
Q8N1E6	F-box/LRR-repeat protein 14 (F-box and leucine-rich repeat protein 14)	i	418	0	['6', '31', '99', '126', '152', '178', '200', '211', '237', '262', '288', '312', '314', '339', '365', '381']	16	NLS(96) NLT(102) NLS(123) NIT(155) NLS(234) NIS(265)	6	69.6667	2	4	SCF-dependent proteasomal ubiquitin-dependent protein catabolic process [GO:0031146]; ubiquitin-dependent protein catabolic process [GO:0006511]	cytoplasm [GO:0005737]; cytosol [GO:0005829]; SCF ubiquitin ligase complex [GO:0019005]	ubiquitin-protein transferase activity [GO:0004842]
Q6R2W3	SCAN domain-containing protein 3 (Transposon-derived Buster4 transposase-like protein) (Zinc finger BED domain-containing protein 9)	i	1325	0	['58', '76', '177', '249', '348', '351', '374', '399', '466', '518', '602', '605', '609', '615', '618', '626', '637', '643', '646', '758', '761', '846', '851', '905', '957', '964', '968', '993', '998', '1042', '1150', '1187', '1276']	33	NLS(43) NGS(189) NLS(206) NKS(236) NNT(239) NIT(336) NNS(490) NSS(491) NLS(581) NRS(717) NVS(811) NIS(816) NDT(871) NTT(940) NWT(1097) NAS(1116) NAT(1123) NLT(1157) NLT(1218)	19	69.7368	8	11	DNA integration [GO:0015074]; positive regulation of cell cycle [GO:0045787]; positive regulation of epithelial cell proliferation [GO:0050679]	cytoplasm [GO:0005737]; nucleus [GO:0005634]	nucleic acid binding [GO:0003676]
Q9NQZ8	Endothelial zinc finger protein induced by tumor necrosis factor alpha (Zinc finger protein 71)	i	489	0	['74', '85', '101', '123', '131', '134', '159', '162', '187', '190', '215', '218', '243', '246', '271', '274', '299', '302', '327', '330', '355', '358', '383', '386', '411', '414', '439', '442', '467', '470']	30	NFS(110) NLT(200) NKS(308) NHT(319) NSS(366) NSS(450) NLT(480)	7	69.8571	3	4	regulation of transcription by RNA polymerase II [GO:0006357]	nucleus [GO:0005634]	DNA-binding transcription activator activity, RNA polymerase II-specific [GO:0001228]; metal ion binding [GO:0046872]; RNA polymerase II cis-regulatory region sequence-specific DNA binding [GO:0000978]
Q5FWF5	N-acetyltransferase ESCO1 (EC 2.3.1.-) (CTF7 homolog 1) (Establishment factor-like protein 1) (EFO1) (EFO1p) (hEFO1) (Establishment of cohesion 1 homolog 1) (ECO1 homolog 1) (ESO1 homolog 1)	i	840	0	['159', '213', '215', '219', '226', '306', '361', '375', '449', '482', '514', '579', '618', '621', '701', '720', '756', '757', '766', '789', '822']	21	NSS(11) NKT(168) NTT(273) NSS(382) NWT(390) NIT(447) NKT(473) NFS(511) NVT(527) NQT(560) NHS(574) NST(838)	12	70	8	4	mitotic sister chromatid cohesion [GO:0007064]; peptidyl-lysine acetylation [GO:0018394]; post-translational protein acetylation [GO:0034421]; regulation of DNA replication [GO:0006275]	chromatin [GO:0000785]; chromosome [GO:0005694]; nucleoplasm [GO:0005654]; nucleus [GO:0005634]	acetyltransferase activity [GO:0016407]; identical protein binding [GO:0042802]; N-acetyltransferase activity [GO:0008080]; peptide-lysine-N-acetyltransferase activity [GO:0061733]; zinc ion binding [GO:0008270]
P49841	Glycogen synthase kinase-3 beta (GSK-3 beta) (EC 2.7.11.26) (Serine/threonine-protein kinase GSK3B) (EC 2.7.11.1)	i	420	0	['13', '75', '106', '177', '198', '217', '244', '316', '334']	9	NGS(64) NVS(213) NYT(287) NFT(361) NAT(393) NST(418)	6	70	4	2	beta-catenin destruction complex disassembly [GO:1904886]; cellular response to amyloid-beta [GO:1904646]; cellular response to interleukin-3 [GO:0036016]; cellular response to retinoic acid [GO:0071300]; circadian rhythm [GO:0007623]; dopamine receptor signaling pathway [GO:0007212]; epithelial to mesenchymal transition [GO:0001837]; ER overload response [GO:0006983]; establishment of cell polar…	axon [GO:0030424]; beta-catenin destruction complex [GO:0030877]; centrosome [GO:0005813]; cytoplasm [GO:0005737]; cytosol [GO:0005829]; dendrite [GO:0030425]; glutamatergic synapse [GO:0098978]; mitochondrion [GO:0005739]; nucleoplasm [GO:0005654]; nucleus [GO:0005634]; plasma membrane [GO:0005886]; postsynapse [GO:0098794]; presynapse [GO:0098793]; Wnt signalosome [GO:1990909]	ATP binding [GO:0005524]; beta-catenin binding [GO:0008013]; dynactin binding [GO:0034452]; kinase activity [GO:0016301]; NF-kappaB binding [GO:0051059]; p53 binding [GO:0002039]; protease binding [GO:0002020]; protein kinase A catalytic subunit binding [GO:0034236]; protein kinase activity [GO:0004672]; protein kinase binding [GO:0019901]; protein serine kinase activity [GO:0106310]; protein ser…
O75817	Ribonuclease P protein subunit p20 (RNaseP protein p20) (Ribonucleases P/MRP protein subunit POP7 homolog) (hPOP7)	i	140	0	['51', '65']	2	NTS(101) NNS(126)	2	70	0	2	rRNA processing [GO:0006364]; tRNA 5'-leader removal [GO:0001682]; tRNA processing [GO:0008033]	cytoplasm [GO:0005737]; intracellular membrane-bounded organelle [GO:0043231]; multimeric ribonuclease P complex [GO:0030681]; nucleolar ribonuclease P complex [GO:0005655]; nucleolus [GO:0005730]; nucleoplasm [GO:0005654]; nucleus [GO:0005634]; ribonuclease MRP complex [GO:0000172]	ribonuclease P activity [GO:0004526]; ribonuclease P RNA binding [GO:0033204]; RNA binding [GO:0003723]
P07737	Profilin-1 (Epididymis tissue protein Li 184a) (Profilin I)	i	140	0	['16', '70', '127']	3	NIT(42) NVT(100)	2	70	2	0	actin cytoskeleton organization [GO:0030036]; modification of postsynaptic actin cytoskeleton [GO:0098885]; modulation of chemical synaptic transmission [GO:0050804]; negative regulation of actin filament bundle assembly [GO:0032232]; negative regulation of actin filament polymerization [GO:0030837]; negative regulation of stress fiber assembly [GO:0051497]; neural tube closure [GO:0001843]; posi…	blood microparticle [GO:0072562]; cell cortex [GO:0005938]; cytoplasm [GO:0005737]; cytoskeleton [GO:0005856]; cytosol [GO:0005829]; extracellular exosome [GO:0070062]; focal adhesion [GO:0005925]; glutamatergic synapse [GO:0098978]; membrane [GO:0016020]; nucleus [GO:0005634]	actin binding [GO:0003779]; actin monomer binding [GO:0003785]; adenyl-nucleotide exchange factor activity [GO:0000774]; cadherin binding [GO:0045296]; phosphatidylinositol-4,5-bisphosphate binding [GO:0005546]; phosphotyrosine residue binding [GO:0001784]; proline-rich region binding [GO:0070064]; RNA binding [GO:0003723]; small GTPase binding [GO:0031267]
Q9NPJ3	Acyl-coenzyme A thioesterase 13 (Acyl-CoA thioesterase 13) (EC 3.1.2.-) (Hotdog-fold thioesterase superfamily member 2) (Palmitoyl-CoA hydrolase) (EC 3.1.2.2) (Thioesterase superfamily member 2) (THEM2) [Cleaved into: Acyl-coenzyme A thioesterase 13, N-terminally processed]	i	140	0	['39', '73']	2	NIS(66) NIT(87)	2	70	1	1	lipid metabolic process [GO:0006629]; negative regulation of cold-induced thermogenesis [GO:0120163]; protein homotetramerization [GO:0051289]	cytosol [GO:0005829]; mitochondrial matrix [GO:0005759]; nucleus [GO:0005634]; spindle [GO:0005819]	acyl-CoA hydrolase activity [GO:0047617]; metal ion binding [GO:0046872]; myristoyl-CoA hydrolase activity [GO:0102991]; palmitoyl-CoA hydrolase activity [GO:0016290]
Q5W150	Putative uncharacterized protein MGC163334	i	140	0	['2', '11', '37', '43', '68', '75', '124', '128']	8	NSS(64) NGT(81)	2	70	1	1
Q8NDY4	Myelodysplastic syndrome 2 translocation-associated protein	i	140	0	['31', '49', '78', '83', '103', '124', '137']	7	NLS(37) NSS(54)	2	70	0	2		extracellular space [GO:0005615]
Q9UPY8	Microtubule-associated protein RP/EB family member 3 (EB1 protein family member 3) (EBF3) (End-binding protein 3) (EB3) (RP3)	i	281	0	['38', '44', '54', '181', '236']	5	NLS(14) NDS(25) NYT(31) NKS(147)	4	70.25	1	3	cell division [GO:0051301]; positive regulation of cyclin-dependent protein serine/threonine kinase activity [GO:0045737]; positive regulation of DNA-templated transcription [GO:0045893]; positive regulation of protein kinase activity [GO:0045860]; protein localization [GO:0008104]; protein localization to microtubule [GO:0035372]; regulation of microtubule polymerization [GO:0031113]; regulation…	cytoplasm [GO:0005737]; microtubule cytoskeleton [GO:0015630]; microtubule organizing center [GO:0005815]; microtubule plus-end [GO:0035371]; midbody [GO:0030496]; mitotic spindle astral microtubule end [GO:1905721]; perinuclear region of cytoplasm [GO:0048471]; spindle midzone [GO:0051233]	identical protein binding [GO:0042802]; microtubule binding [GO:0008017]; microtubule plus-end binding [GO:0051010]; protein kinase binding [GO:0019901]
Q562F6	Shugoshin 2 (Shugoshin-2) (Shugoshin-like 2) (Tripin)	i	1265	0	['2', '148', '175', '290', '306', '343', '488', '527', '581', '680', '797', '812', '875', '953', '972', '991', '1040', '1066', '1179', '1248']	20	NVS(32) NNS(45) NSS(46) NVT(269) NLS(284) NET(316) NSS(419) NRT(431) NKS(529) NLS(572) NES(605) NES(704) NDS(800) NES(899) NKS(946) NTS(1220) NNT(1226) NKS(1233)	18	70.2778	4	14	cell division [GO:0051301]; chromosome segregation [GO:0007059]; meiotic cell cycle [GO:0051321]; meiotic sister chromatid cohesion [GO:0051177]	chromosome, centromeric region [GO:0000775]; cytosol [GO:0005829]; kinetochore [GO:0000776]; mitotic cohesin complex [GO:0030892]; nuclear body [GO:0016604]; nucleoplasm [GO:0005654]
O00161	Synaptosomal-associated protein 23 (SNAP-23) (Vesicle-membrane fusion protein SNAP-23)	i	211	0	['78', '79', '82', '84', '86', '111']	6	NLS(3) NRT(88) NLT(155)	3	70.3333	2	1	exocytosis [GO:0006887]; histamine secretion by mast cell [GO:0002553]; membrane fusion [GO:0061025]; post-Golgi vesicle-mediated transport [GO:0006892]; protein transport [GO:0015031]; synaptic vesicle fusion to presynaptic active zone membrane [GO:0031629]; synaptic vesicle priming [GO:0016082]; vesicle targeting [GO:0006903]	adherens junction [GO:0005912]; azurophil granule [GO:0042582]; cytoplasm [GO:0005737]; extracellular exosome [GO:0070062]; focal adhesion [GO:0005925]; mitochondrion [GO:0005739]; neuron projection [GO:0043005]; nucleoplasm [GO:0005654]; phagocytic vesicle membrane [GO:0030670]; plasma membrane [GO:0005886]; presynapse [GO:0098793]; SNARE complex [GO:0031201]; specific granule [GO:0042581]; spec…	SNAP receptor activity [GO:0005484]; syntaxin binding [GO:0019905]; syntaxin-1 binding [GO:0017075]
Q8IWW6	Rho GTPase-activating protein 12 (Rho-type GTPase-activating protein 12)	i	846	0	['198', '280', '335', '440', '661', '675']	6	NNS(89) NST(90) NLS(147) NDS(161) NRT(172) NAS(392) NES(445) NVT(471) NQS(514) NDT(559) NGT(666) NDS(716)	12	70.5	5	7	actin filament organization [GO:0007015]; morphogenesis of an epithelial sheet [GO:0002011]; negative regulation of small GTPase mediated signal transduction [GO:0051058]; phagocytosis, engulfment [GO:0006911]; signal transduction [GO:0007165]	cytoplasm [GO:0005737]; phagocytic cup [GO:0001891]	GTPase activator activity [GO:0005096]
Q9Y244	Proteasome maturation protein (Proteassemblin) (Protein UMP1 homolog) (hUMP1) (Voltage-gated K channel beta subunit 4.1)	i	141	0	['36']	1	NFS(63) NLS(99)	2	70.5	0	2	proteasome assembly [GO:0043248]	cytoplasm [GO:0005737]; cytosol [GO:0005829]; endoplasmic reticulum [GO:0005783]; membrane [GO:0016020]; nuclear speck [GO:0016607]; nucleus [GO:0005634]
Q96FZ2	Abasic site processing protein HMCES (Embryonic stem cell-specific 5-hydroxymethylcytosine-binding protein) (ES cell-specific 5hmC-binding protein) (Peptidase HMCES) (EC 3.4.-.-) (SRAP domain-containing protein 1)	i	354	0	['1', '6', '17', '38', '96', '117', '130', '181', '202', '265']	10	NKS(43) NTT(93) NIT(246) NNS(257) NNT(261)	5	70.8	3	2	DNA damage response [GO:0006974]; double-strand break repair via alternative nonhomologous end joining [GO:0097681]; positive regulation of isotype switching [GO:0045830]; protein-DNA covalent cross-linking [GO:0018142]; proteolysis [GO:0006508]	replication fork [GO:0005657]	peptidase activity [GO:0008233]; single-stranded DNA binding [GO:0003697]
Q15475	Homeobox protein SIX1 (Sine oculis homeobox homolog 1)	i	284	0	['15', '17', '39', '129']	4	NES(46) NNS(193) NSS(194) NYS(245)	4	71	0	4	aorta morphogenesis [GO:0035909]; apoptotic process [GO:0006915]; branching involved in ureteric bud morphogenesis [GO:0001658]; cellular response to 3,3',5-triiodo-L-thyronine [GO:1905243]; cochlea morphogenesis [GO:0090103]; embryonic cranial skeleton morphogenesis [GO:0048701]; embryonic skeletal system morphogenesis [GO:0048704]; endothelin receptor signaling pathway [GO:0086100]; epithelial …	chromatin [GO:0000785]; cytoplasm [GO:0005737]; nucleolus [GO:0005730]; nucleoplasm [GO:0005654]; nucleus [GO:0005634]; transcription regulator complex [GO:0005667]	chromatin binding [GO:0003682]; DNA binding [GO:0003677]; DNA-binding transcription activator activity, RNA polymerase II-specific [GO:0001228]; DNA-binding transcription factor activity [GO:0003700]; DNA-binding transcription factor activity, RNA polymerase II-specific [GO:0000981]; RNA polymerase II cis-regulatory region sequence-specific DNA binding [GO:0000978]; sequence-specific DNA binding …
P40337	von Hippel-Lindau disease tumor suppressor (Protein G7) (pVHL)	i	213	0	['76', '161']	2	NRS(78) NQT(131) NIT(150)	3	71	2	1	amyloid fibril formation [GO:1990000]; angiogenesis [GO:0001525]; blood vessel endothelial cell migration [GO:0043534]; cell morphogenesis [GO:0000902]; cellular response to hypoxia [GO:0071456]; ciliary body morphogenesis [GO:0061073]; endothelial cell differentiation [GO:0045446]; extracellular matrix organization [GO:0030198]; eye pigmentation [GO:0048069]; homeostasis of number of retina cell…	cilium [GO:0005929]; Cul2-RING ubiquitin ligase complex [GO:0031462]; cytosol [GO:0005829]; endoplasmic reticulum [GO:0005783]; glutamatergic synapse [GO:0098978]; intracellular non-membrane-bounded organelle [GO:0043232]; mitochondrion [GO:0005739]; nucleolus [GO:0005730]; nucleoplasm [GO:0005654]; nucleus [GO:0005634]; plasma membrane [GO:0005886]; postsynaptic density [GO:0014069]; VCB complex…	DNA-binding transcription factor binding [GO:0140297]; enzyme binding [GO:0019899]; molecular adaptor activity [GO:0060090]; protein-containing complex binding [GO:0044877]; transcription corepressor activity [GO:0003714]; transcription elongation factor activity [GO:0003711]; ubiquitin ligase-substrate adaptor activity [GO:1990756]; ubiquitin-protein transferase activity [GO:0004842]
Q92522	Histone H1.10 (Histone H1x)	i	213	0	#N/A	0	NGS(63) NDT(99) NGS(111)	3	71	1	2	chromosome condensation [GO:0030261]; negative regulation of DNA recombination [GO:0045910]; nucleosome assembly [GO:0006334]	chromosome [GO:0005694]; nucleolus [GO:0005730]; nucleoplasm [GO:0005654]; nucleosome [GO:0000786]; nucleus [GO:0005634]	cadherin binding [GO:0045296]; double-stranded DNA binding [GO:0003690]; nucleosomal DNA binding [GO:0031492]; RNA binding [GO:0003723]; structural constituent of chromatin [GO:0030527]
Q969F1	General transcription factor 3C polypeptide 6 (Transcription factor IIIC 35 kDa subunit) (TFIIIC 35 kDa subunit) (TFIIIC35) (Transcription factor IIIC subunit 6)	i	213	0	['38', '42', '59', '72', '96', '140', '177']	7	NKT(89) NDS(171) NLS(175)	3	71	1	2	5S class rRNA transcription by RNA polymerase III [GO:0042791]; transcription by RNA polymerase III [GO:0006383]; tRNA transcription by RNA polymerase III [GO:0042797]	nuclear body [GO:0016604]; nucleoplasm [GO:0005654]; transcription factor TFIIIC complex [GO:0000127]	DNA binding [GO:0003677]; RNA polymerase III general transcription initiation factor activity [GO:0000995]
O15514	DNA-directed RNA polymerase II subunit RPB4 (RNA polymerase II subunit B4) (DNA-directed RNA polymerase II subunit D) (RNA polymerase II 16 kDa subunit) (RPB16)	i	142	0	['98', '103']	2	NES(48) NYT(66)	2	71	1	1	recruitment of 3'-end processing factors to RNA polymerase II holoenzyme complex [GO:0034402]; transcription by RNA polymerase II [GO:0006366]; transcription initiation at RNA polymerase II promoter [GO:0006367]	cytosol [GO:0005829]; nuclear speck [GO:0016607]; nucleoplasm [GO:0005654]; nucleus [GO:0005634]; RNA polymerase II, core complex [GO:0005665]	nucleotide binding [GO:0000166]; translation initiation factor binding [GO:0031369]
Q8WW35	Dynein light chain Tctex-type protein 2B (Tctex1 domain-containing protein 2)	i	142	0	['46', '110', '131', '138']	4	NYT(119) NDS(127)	2	71	1	1	cilium assembly [GO:0060271]; intraciliary retrograde transport [GO:0035721]; microtubule-based movement [GO:0007018]; regulation of cilium assembly [GO:1902017]; regulation of intraciliary retrograde transport [GO:1905799]	cilium [GO:0005929]; cytoplasm [GO:0005737]; cytoplasmic dynein complex [GO:0005868]; dynein axonemal particle [GO:0120293]	dynein intermediate chain binding [GO:0045505]
P59768	Guanine nucleotide-binding protein G(I)/G(S)/G(O) subunit gamma-2 (G gamma-I)	i	71	0	['40', '67']	2	NNT(4)	1	71	1	0	adenylate cyclase-activating dopamine receptor signaling pathway [GO:0007191]; cellular response to catecholamine stimulus [GO:0071870]; cellular response to prostaglandin E stimulus [GO:0071380]; fibroblast proliferation [GO:0048144]; G protein-coupled receptor signaling pathway [GO:0007186]	extracellular exosome [GO:0070062]; heterotrimeric G-protein complex [GO:0005834]; membrane [GO:0016020]; plasma membrane [GO:0005886]	G-protein beta-subunit binding [GO:0031681]
Q14593	Zinc finger protein 273 (Zinc finger protein HZF9)	i	569	0	['52', '87', '95', '110', '149', '168', '179', '207', '210', '214', '215', '235', '238', '263', '266', '291', '294', '319', '322', '347', '350', '375', '378', '403', '406', '431', '434', '459', '462', '487', '490', '515', '518', '546']	34	NLT(248) NQS(272) NWS(356) NQS(384) NWS(496) NRS(524) NLT(528) NFS(556)	8	71.125	2	6	regulation of DNA-templated transcription [GO:0006355]	nucleus [GO:0005634]	DNA-binding transcription factor activity, RNA polymerase II-specific [GO:0000981]; metal ion binding [GO:0046872]; RNA polymerase II cis-regulatory region sequence-specific DNA binding [GO:0000978]
Q15365	Poly(rC)-binding protein 1 (Alpha-CP1) (Heterogeneous nuclear ribonucleoprotein E1) (hnRNP E1) (Nucleic acid-binding protein SUB2.3)	i	356	0	['53', '108', '117', '157', '162', '193', '200', '292', '354']	9	NVT(11) NIS(48) NSS(84) NST(89) NST(140)	5	71.2	3	2	positive regulation of transcription by RNA polymerase II [GO:0045944]; viral RNA genome replication [GO:0039694]	cytoplasm [GO:0005737]; cytoplasmic ribonucleoprotein granule [GO:0036464]; cytosol [GO:0005829]; extracellular exosome [GO:0070062]; membrane [GO:0016020]; nuclear speck [GO:0016607]; nucleoplasm [GO:0005654]; nucleus [GO:0005634]; postsynaptic density [GO:0014069]; ribonucleoprotein complex [GO:1990904]	cadherin binding [GO:0045296]; DNA-binding transcription factor activity, RNA polymerase II-specific [GO:0000981]; mRNA binding [GO:0003729]; RNA binding [GO:0003723]; sequence-specific single stranded DNA binding [GO:0098847]; single-stranded DNA binding [GO:0003697]
Q8N0Z3	Spindle and centriole-associated protein 1 (Coiled-coil domain-containing protein 52) (Spindle and centriole-associated protein)	i	855	0	['8', '376', '452', '628', '795', '817']	6	NVT(132) NES(157) NAT(254) NIS(312) NRT(325) NVS(486) NSS(592) NKT(615) NLS(623) NES(659) NLS(758) NAT(822)	12	71.25	5	7	cell division [GO:0051301]; metaphase chromosome alignment [GO:0051310]; mitotic spindle assembly [GO:0090307]; regulation of centriole replication [GO:0046599]	centriole [GO:0005814]; centrosome [GO:0005813]; cytoplasm [GO:0005737]; spindle [GO:0005819]
Q9NWL6	Asparagine synthetase domain-containing protein 1 (HCV NS3-transactivated protein 1)	i	643	0	['1', '4', '5', '46', '101', '154', '190', '256', '299', '315', '377', '445', '461', '623']	14	NFS(9) NSS(33) NDT(90) NES(104) NIS(259) NLT(306) NVS(431) NLT(571) NLS(634)	9	71.4444	3	6	asparagine biosynthetic process [GO:0006529]; glutamine metabolic process [GO:0006541]		asparagine synthase (glutamine-hydrolyzing) activity [GO:0004066]
O15409	Forkhead box protein P2 (CAG repeat protein 44) (Trinucleotide repeat-containing gene 10 protein)	i	715	0	['347', '352', '356', '380', '560', '661', '684']	7	NSS(12) NNS(294) NSS(295) NTS(303) NLS(555) NAS(609) NAS(632) NGS(646) NSS(657) NHS(694)	10	71.5	0	10	caudate nucleus development [GO:0021757]; cerebral cortex development [GO:0021987]; negative regulation of DNA-templated transcription [GO:0045892]; putamen development [GO:0021758]; regulation of transcription by RNA polymerase II [GO:0006357]	chromatin [GO:0000785]; nucleus [GO:0005634]	DNA binding [GO:0003677]; DNA-binding transcription factor activity [GO:0003700]; DNA-binding transcription factor activity, RNA polymerase II-specific [GO:0000981]; DNA-binding transcription repressor activity, RNA polymerase II-specific [GO:0001227]; identical protein binding [GO:0042802]; metal ion binding [GO:0046872]; protein homodimerization activity [GO:0042803]; RNA polymerase II cis-regu…
A6NK75	Zinc finger protein 98 (Zinc finger protein 739) (Zinc finger protein F7175)	i	572	0	['28', '63', '114', '125', '131', '137', '144', '183', '186', '191', '211', '214', '239', '242', '267', '270', '295', '298', '323', '326', '351', '354', '379', '382', '407', '410', '435', '438', '463', '466', '491', '494', '519', '522', '550', '554', '567']	37	NLS(224) NQS(276) NLT(280) NLS(444) NQS(472) NQS(500) NNS(528) NSS(529)	8	71.5	1	7	regulation of DNA-templated transcription [GO:0006355]	nucleus [GO:0005634]	DNA-binding transcription factor activity, RNA polymerase II-specific [GO:0000981]; metal ion binding [GO:0046872]; RNA polymerase II cis-regulatory region sequence-specific DNA binding [GO:0000978]
Q6ZN08	Putative zinc finger protein 66 (Zinc finger protein 66 pseudogene)	i	573	0	['19', '77', '105', '116', '122', '135', '146', '172', '177', '202', '205', '230', '233', '258', '261', '286', '289', '314', '317', '342', '345', '370', '373', '381', '398', '401', '426', '429', '454', '457', '482', '485', '491', '510', '513', '538', '541', '566']	38	NRS(183) NRS(211) NRS(239) NLT(243) NWS(323) NRS(463) NLT(467) NLS(551)	8	71.625	2	6	regulation of DNA-templated transcription [GO:0006355]	nucleus [GO:0005634]	DNA-binding transcription factor activity, RNA polymerase II-specific [GO:0000981]; metal ion binding [GO:0046872]; RNA polymerase II cis-regulatory region sequence-specific DNA binding [GO:0000978]
Q8TDR4	T-complex protein 10A homolog 1 (T-complex protein 10A-1) (TCP10A-1) (TCP10-like)	i	215	0	['20', '41', '207']	3	NQS(147) NNS(160) NLS(189)	3	71.6667	0	3	negative regulation of transcription by RNA polymerase II [GO:0000122]	nucleus [GO:0005634]	DNA-binding transcription factor binding [GO:0140297]; identical protein binding [GO:0042802]; protein self-association [GO:0043621]; transcription corepressor activity [GO:0003714]
P28289	Tropomodulin-1 (Erythrocyte tropomodulin) (E-Tmod)	i	359	0	['128', '354']	2	NAS(122) NST(179) NTS(279) NQS(289) NAT(309)	5	71.8	2	3	actin filament organization [GO:0007015]; adult locomotory behavior [GO:0008344]; lens fiber cell development [GO:0070307]; muscle contraction [GO:0006936]; myofibril assembly [GO:0030239]; pointed-end actin filament capping [GO:0051694]	actin filament [GO:0005884]; cortical cytoskeleton [GO:0030863]; cytoskeleton [GO:0005856]; cytosol [GO:0005829]; membrane [GO:0016020]; myofibril [GO:0030016]; sarcomere [GO:0030017]; striated muscle thin filament [GO:0005865]	actin binding [GO:0003779]; tropomyosin binding [GO:0005523]
O60759	Cytohesin-interacting protein (Cytohesin binder and regulator) (CYBR) (Cytohesin-associated scaffolding protein) (CASP) (Cytohesin-binding protein HE) (Cbp HE) (Pleckstrin homology Sec7 and coiled-coil domains-binding protein)	i	359	0	['18', '102', '111', '121', '209', '245', '263', '283']	8	NET(85) NGT(164) NRS(302) NTS(307) NLS(320)	5	71.8	2	3	regulation of cell adhesion [GO:0030155]	cell cortex [GO:0005938]; cytoplasm [GO:0005737]; cytosol [GO:0005829]; early endosome [GO:0005769]; nucleoplasm [GO:0005654]
Q86UB2	Basic immunoglobulin-like variable motif-containing protein	i	503	0	['36', '56', '69', '92', '181', '203', '213', '221', '282', '322', '328', '371', '412']	13	NDS(11) NNS(104) NSS(105) NLS(129) NTT(264) NKT(294) NIS(456)	7	71.8571	2	5		cytoplasm [GO:0005737]; extracellular space [GO:0005615]; nucleus [GO:0005634]
Q9BTA9	WW domain-containing adapter protein with coiled-coil	i	647	0	['14', '149', '318', '552', '601', '614']	6	NHS(103) NNS(377) NIT(415) NQS(434) NHT(529) NSS(533) NAS(536) NAT(539) NSS(546)	9	71.8889	3	6	chromatin remodeling [GO:0006338]; DNA damage response [GO:0006974]; mitotic G1 DNA damage checkpoint signaling [GO:0031571]; negative regulation of proteasomal ubiquitin-dependent protein catabolic process [GO:0032435]; positive regulation of DNA-templated transcription [GO:0045893]; positive regulation of macroautophagy [GO:0016239]; positive regulation of TORC1 signaling [GO:1904263]; regulati…	nuclear speck [GO:0016607]; nucleoplasm [GO:0005654]; nucleus [GO:0005634]; spliceosomal complex [GO:0005681]	chromatin binding [GO:0003682]; RNA polymerase II complex binding [GO:0000993]
Q5T8P6	RNA-binding protein 26 (CTCL tumor antigen se70-2) (RNA-binding motif protein 26)	i	1007	0	['24', '52', '293', '302', '308', '798', '918']	7	NHS(125) NRS(138) NYT(231) NNT(265) NTT(266) NTS(442) NKS(477) NRT(514) NIS(545) NVT(663) NKT(762) NIT(783) NIS(963) NES(1000)	14	71.9286	7	7	mRNA processing [GO:0006397]	nucleus [GO:0005634]	metal ion binding [GO:0046872]; RNA binding [GO:0003723]
Q96EE3	Nucleoporin SEH1 (GATOR complex protein SEH1) (Nup107-160 subcomplex subunit SEH1) (SEC13-like protein)	i	360	0	['29', '48', '76', '132', '160', '164', '166', '300', '314']	9	NLS(149) NIT(287) NGS(322) NGS(327) NGS(351)	5	72	1	4	attachment of mitotic spindle microtubules to kinetochore [GO:0051315]; cell division [GO:0051301]; cellular response to amino acid starvation [GO:0034198]; cellular response to nutrient levels [GO:0031669]; defense response to Gram-positive bacterium [GO:0050830]; mitotic metaphase chromosome alignment [GO:0007080]; mRNA transport [GO:0051028]; negative regulation of TORC1 signaling [GO:1904262]…	cytosol [GO:0005829]; GATOR2 complex [GO:0061700]; kinetochore [GO:0000776]; lysosomal membrane [GO:0005765]; nuclear envelope [GO:0005635]; nuclear pore [GO:0005643]; nuclear pore outer ring [GO:0031080]; Seh1-associated complex [GO:0035859]	structural molecule activity [GO:0005198]
Q9H765	Ankyrin repeat and SOCS box protein 8 (ASB-8)	i	288	0	['48', '58', '60', '67', '99', '132', '206', '236', '243']	9	NCT(48) NRT(86) NDT(151) NGT(223)	4	72	4	0	intracellular signal transduction [GO:0035556]; protein ubiquitination [GO:0016567]	cytosol [GO:0005829]
Q96JN0	Ligand-dependent corepressor (LCoR) (Mblk1-related protein 2)	i	433	0	['91', '103']	2	NSS(16) NST(26) NQS(30) NLS(203) NIS(217) NES(428)	6	72.1667	1	5	cellular response to estradiol stimulus [GO:0071392]; negative regulation of transcription by RNA polymerase II [GO:0000122]; regulation of transcription by RNA polymerase II [GO:0006357]	nucleoplasm [GO:0005654]; nucleus [GO:0005634]	DNA binding [GO:0003677]; histone deacetylase binding [GO:0042826]; histone methyltransferase binding [GO:1990226]; nuclear estrogen receptor binding [GO:0030331]; transcription corepressor activity [GO:0003714]; transcription corepressor binding [GO:0001222]; ubiquitin-specific protease binding [GO:1990381]
Q9UKT6	Putative F-box/LRR-repeat protein 21 (F-box and leucine-rich repeat protein 21) (F-box and leucine-rich repeat protein 3B) (F-box/LRR-repeat protein 3B)	i	434	0	['63', '68', '133', '142', '213', '223', '228', '336', '345', '358', '363', '374', '378', '388']	14	NQT(31) NQS(90) NCS(142) NVS(160) NNS(201) NLT(366)	6	72.3333	2	4	entrainment of circadian clock by photoperiod [GO:0043153]; protein ubiquitination [GO:0016567]; rhythmic process [GO:0048511]; SCF-dependent proteasomal ubiquitin-dependent protein catabolic process [GO:0031146]	cytosol [GO:0005829]; nucleus [GO:0005634]; SCF ubiquitin ligase complex [GO:0019005]; ubiquitin ligase complex [GO:0000151]	ubiquitin-protein transferase activity [GO:0004842]
Q86WS4	Uncharacterized protein C12orf40	i	652	0	['61', '98', '104', '114', '147', '195', '247', '295', '321', '330', '344', '370', '490', '570', '584', '591', '613', '619', '621', '628', '633']	21	NCS(147) NFT(169) NCS(195) NKS(205) NQS(285) NST(359) NKT(363) NNT(561) NKT(579)	9	72.4444	5	4
Q14157	Ubiquitin-associated protein 2-like (Protein NICE-4) (RNA polymerase II degradation factor UBAP2L)	i	1087	0	['67', '74']	2	NQT(21) NSS(216) NNT(223) NVS(263) NVT(273) NDS(297) NQS(473) NQS(564) NET(657) NTT(687) NST(769) NQT(885) NVS(944) NAS(948) NKS(1075)	15	72.4667	7	8	binding of sperm to zona pellucida [GO:0007339]; hematopoietic stem cell homeostasis [GO:0061484]; positive regulation of stress granule assembly [GO:0062029]; stress granule assembly [GO:0034063]	chromosome [GO:0005694]; cytoplasm [GO:0005737]; cytoplasmic stress granule [GO:0010494]; nucleus [GO:0005634]; PcG protein complex [GO:0031519]	RNA binding [GO:0003723]
Q8N187	Calcium-responsive transcription factor (Amyotrophic lateral sclerosis 2 chromosomal region candidate gene 8 protein) (Calcium-response factor) (CaRF) (Testis development protein NYD-SP24)	i	725	0	['29', '207', '212', '223', '285', '307', '314', '385', '410', '620']	10	NDS(5) NDS(41) NNS(55) NTS(165) NLS(462) NQT(534) NNS(605) NNS(625) NST(626) NHS(682)	10	72.5	2	8	cellular response to calcium ion [GO:0071277]; regulation of transcription by RNA polymerase II [GO:0006357]	granular component [GO:0001652]; nucleus [GO:0005634]	DNA binding [GO:0003677]; DNA-binding transcription activator activity, RNA polymerase II-specific [GO:0001228]; DNA-binding transcription factor activity, RNA polymerase II-specific [GO:0000981]; RNA polymerase II cis-regulatory region sequence-specific DNA binding [GO:0000978]
Q15819	Ubiquitin-conjugating enzyme E2 variant 2 (DDVit 1) (Enterocyte differentiation-associated factor 1) (EDAF-1) (Enterocyte differentiation-promoting factor 1) (EDPF-1) (MMS2 homolog) (Vitamin D3-inducible protein)	i	145	0	['68']	1	NNS(92) NSS(93)	2	72.5	0	2	DNA double-strand break processing [GO:0000729]; error-free postreplication DNA repair [GO:0042275]; positive regulation of double-strand break repair [GO:2000781]; positive regulation of protein K63-linked ubiquitination [GO:1902523]; postreplication repair [GO:0006301]; protein polyubiquitination [GO:0000209]; protein ubiquitination [GO:0016567]; regulation of DNA repair [GO:0006282]	cytoplasm [GO:0005737]; extracellular exosome [GO:0070062]; nucleoplasm [GO:0005654]; nucleus [GO:0005634]; UBC13-MMS2 complex [GO:0031372]
Q8WU20	Fibroblast growth factor receptor substrate 2 (FGFR substrate 2) (FGFR-signaling adaptor SNT) (Suc1-associated neurotrophic factor target 1) (SNT-1)	i	508	0	['3', '4', '6', '60', '79', '90', '414']	7	NNS(107) NTT(198) NRT(208) NNT(282) NNS(337) NVT(397) NST(502)	7	72.5714	5	2	anterior/posterior axis specification, embryo [GO:0008595]; fibroblast growth factor receptor signaling pathway [GO:0008543]; forebrain development [GO:0030900]; G protein-coupled receptor signaling pathway [GO:0007186]; gastrulation with mouth forming second [GO:0001702]; lens fiber cell development [GO:0070307]; lens placode formation involved in camera-type eye formation [GO:0046619]; negative…	adherens junction [GO:0005912]; cell-cell junction [GO:0005911]; cytoplasm [GO:0005737]; cytosol [GO:0005829]; endomembrane system [GO:0012505]; membrane [GO:0016020]; plasma membrane [GO:0005886]	fibroblast growth factor receptor binding [GO:0005104]; neurotrophin TRKA receptor binding [GO:0005168]; phosphatase activator activity [GO:0019211]; transmembrane receptor protein tyrosine kinase adaptor activity [GO:0005068]
Q9UKI9	POU domain, class 2, transcription factor 3 (Octamer-binding protein 11) (Oct-11) (Octamer-binding transcription factor 11) (OTF-11) (Transcription factor PLA-1) (Transcription factor Skn-1)	i	436	0	['62', '84', '242', '329', '340', '382']	6	NAS(81) NLS(236) NNS(387) NNS(408) NSS(421) NHS(430)	6	72.6667	0	6	epidermis development [GO:0008544]; keratinocyte differentiation [GO:0030216]; negative regulation by host of viral transcription [GO:0043922]; positive regulation of transcription by RNA polymerase II [GO:0045944]; regulation of transcription by RNA polymerase II [GO:0006357]; wound healing [GO:0042060]	chromatin [GO:0000785]; cytosol [GO:0005829]; nuclear body [GO:0016604]; nucleolus [GO:0005730]; nucleoplasm [GO:0005654]; nucleus [GO:0005634]; plasma membrane [GO:0005886]; transcription regulator complex [GO:0005667]	DNA-binding transcription activator activity, RNA polymerase II-specific [GO:0001228]; DNA-binding transcription factor activity, RNA polymerase II-specific [GO:0000981]; identical protein binding [GO:0042802]; RNA polymerase II cis-regulatory region sequence-specific DNA binding [GO:0000978]; sequence-specific DNA binding [GO:0043565]; sequence-specific double-stranded DNA binding [GO:1990837]
Q5H9R7	Serine/threonine-protein phosphatase 6 regulatory subunit 3 (SAPS domain family member 3) (Sporulation-induced transcript 4-associated protein SAPL)	i	873	0	['36', '52', '81', '171', '215', '289', '298', '394', '430', '466', '499', '518', '603', '604', '829', '835', '843']	17	NIS(79) NDS(112) NAS(210) NST(231) NES(261) NKS(302) NTS(358) NAT(409) NVS(577) NFT(587) NES(593) NWS(682)	12	72.75	3	9	regulation of phosphoprotein phosphatase activity [GO:0043666]	cytosol [GO:0005829]; nucleoplasm [GO:0005654]; nucleus [GO:0005634]; plasma membrane [GO:0005886]	protein phosphatase binding [GO:0019903]; protein phosphatase regulator activity [GO:0019888]
O43711	T-cell leukemia homeobox protein 3 (Homeobox protein Hox-11L2)	i	291	0	['178', '261']	2	NLS(79) NRT(160) NDS(253) NSS(265)	4	72.75	1	3	animal organ development [GO:0048513]; central nervous system development [GO:0007417]; GABAergic neuron differentiation [GO:0097154]; negative regulation of neuron differentiation [GO:0045665]; neuron fate specification [GO:0048665]; neuron migration [GO:0001764]; regulation of respiratory gaseous exchange by nervous system process [GO:0002087]; regulation of transcription by RNA polymerase II […	chromatin [GO:0000785]; nucleoplasm [GO:0005654]; nucleus [GO:0005634]	DNA-binding transcription factor activity, RNA polymerase II-specific [GO:0000981]; RNA polymerase II cis-regulatory region sequence-specific DNA binding [GO:0000978]; sequence-specific double-stranded DNA binding [GO:1990837]
Q6XE24	RNA-binding motif, single-stranded-interacting protein 3	i	437	0	['80', '100', '192', '219', '364']	5	NSS(43) NNS(47) NSS(48) NNS(51) NSS(52) NQS(232)	6	72.8333	0	6	defense response to tumor cell [GO:0002357]; negative regulation of canonical Wnt signaling pathway [GO:0090090]; negative regulation of gene expression [GO:0010629]; positive regulation of gene expression [GO:0010628]	cytoplasm [GO:0005737]; cytosol [GO:0005829]; nucleus [GO:0005634]; ribonucleoprotein complex [GO:1990904]	mRNA 3'-UTR AU-rich region binding [GO:0035925]; mRNA 3'-UTR binding [GO:0003730]; poly(A) binding [GO:0008143]; poly(U) RNA binding [GO:0008266]
P25054	Adenomatous polyposis coli protein (Protein APC) (Deleted in polyposis 2.5)	i	2843	0	['109', '206', '343', '351', '416', '419', '446', '450', '482', '519', '524', '574', '598', '606', '660', '680', '913', '946', '994', '1097', '1129', '1248', '1262', '1269', '1273', '1288', '1386', '1409', '1501', '1577', '1642', '1726', '1854', '1961', '2019', '2041', '2122', '2663']	38	NGS(125) NLT(164) NFS(177) NLT(507) NLS(550) NLS(594) NVS(641) NLS(686) NLS(778) NRS(809) NMT(818) NTT(827) NFT(936) NRT(944) NDS(961) NYS(1026) NQS(1070) NGS(1108) NVS(1124) NYS(1142) NYS(1161) NTS(1217) NQT(1290) NET(1535) NFS(1650) NNS(1818) NDS(1859) NKT(1908) NSS(1966) NSS(2024) NSS(2238) NLT(2377) NAS(2387) NLS(2510) NRS(2542) NST(2624) NGS(2708) NES(2752) NNT(2811)	39	72.8974	12	27	bicellular tight junction assembly [GO:0070830]; cell adhesion [GO:0007155]; cell fate specification [GO:0001708]; cell migration [GO:0016477]; DNA damage response [GO:0006974]; endocardial cushion morphogenesis [GO:0003203]; heart valve development [GO:0003170]; mitotic cytokinesis [GO:0000281]; mitotic spindle assembly checkpoint signaling [GO:0007094]; negative regulation of canonical Wnt sign…	adherens junction [GO:0005912]; beta-catenin destruction complex [GO:0030877]; bicellular tight junction [GO:0005923]; catenin complex [GO:0016342]; centrosome [GO:0005813]; cytoplasm [GO:0005737]; cytosol [GO:0005829]; Golgi apparatus [GO:0005794]; kinetochore [GO:0000776]; lamellipodium [GO:0030027]; lateral plasma membrane [GO:0016328]; microtubule [GO:0005874]; nucleoplasm [GO:0005654]; nucle…	beta-catenin binding [GO:0008013]; dynein complex binding [GO:0070840]; gamma-catenin binding [GO:0045295]; microtubule binding [GO:0008017]; microtubule plus-end binding [GO:0051010]; protein kinase binding [GO:0019901]; protein kinase regulator activity [GO:0019887]; ubiquitin protein ligase binding [GO:0031625]
Q17RY0	Cytoplasmic polyadenylation element-binding protein 4 (CPE-BP4) (CPE-binding protein 4) (hCPEB-4)	i	729	0	['457', '534', '544', '607', '666', '669', '674', '683', '688', '693', '696']	11	NKS(16) NAT(36) NNT(47) NGS(52) NSS(122) NWS(170) NDT(398) NYS(406) NLS(562) NVT(686)	10	72.9	4	6	cellular response to amino acid stimulus [GO:0071230]; cellular response to decreased oxygen levels [GO:0036294]; cellular response to glucose starvation [GO:0042149]; ionotropic glutamate receptor signaling pathway [GO:0035235]; negative regulation of cytoplasmic translation [GO:2000766]; negative regulation of neuron apoptotic process [GO:0043524]; response to ischemia [GO:0002931]	cytoplasm [GO:0005737]; dendrite [GO:0030425]; dendritic spine [GO:0043197]; endoplasmic reticulum [GO:0005783]; growth cone [GO:0030426]; messenger ribonucleoprotein complex [GO:1990124]; neuron projection [GO:0043005]; nucleus [GO:0005634]; perinuclear region of cytoplasm [GO:0048471]; postsynaptic density [GO:0014069]; synapse [GO:0045202]	metal ion binding [GO:0046872]; mRNA 3'-UTR binding [GO:0003730]; mRNA regulatory element binding translation repressor activity [GO:0000900]; ribosome binding [GO:0043022]; RNA binding [GO:0003723]; translation factor activity, RNA binding [GO:0008135]
Q86XU0	Zinc finger protein 677	i	584	0	['23', '123', '185', '213', '231', '236', '264', '267', '292', '295', '302', '320', '323', '327', '348', '351', '376', '379', '404', '407', '414', '432', '435', '460', '463', '488', '491', '516', '519', '542', '582']	31	NLT(127) NKS(137) NSS(222) NLT(277) NLT(305) NLT(501) NLT(529) NET(574)	8	73	6	2	regulation of transcription by RNA polymerase II [GO:0006357]	nucleus [GO:0005634]	DNA-binding transcription factor activity, RNA polymerase II-specific [GO:0000981]; metal ion binding [GO:0046872]; RNA polymerase II cis-regulatory region sequence-specific DNA binding [GO:0000978]
Q9H019	Mitochondrial fission regulator 1-like	i	292	0	['36', '51', '172', '206', '212', '213', '221', '229']	8	NIS(47) NAS(101) NVS(166) NRS(259)	4	73	0	4	aerobic respiration [GO:0009060]; mitochondrial fission [GO:0000266]	mitochondrion [GO:0005739]
O94811	Tubulin polymerization-promoting protein (TPPP) (EC 3.6.5.-) (25 kDa brain-specific protein) (TPPP/p25) (p24) (p25-alpha)	i	219	0	['79', '82', '107']	3	NRT(12) NWS(75) NVT(90)	3	73	2	1	astral microtubule organization [GO:0030953]; cell division [GO:0051301]; microtubule bundle formation [GO:0001578]; microtubule nucleation by microtubule organizing center [GO:0051418]; microtubule polymerization [GO:0046785]; myelin assembly [GO:0032288]; negative regulation of tubulin deacetylation [GO:1904428]; oligodendrocyte development [GO:0014003]; oligodendrocyte differentiation [GO:0048…	cytoplasm [GO:0005737]; cytosol [GO:0005829]; Golgi apparatus [GO:0005794]; microtubule [GO:0005874]; mitochondrion [GO:0005739]; mitotic spindle [GO:0072686]; nucleus [GO:0005634]; perinuclear region of cytoplasm [GO:0048471]; postsynaptic Golgi apparatus [GO:0150051]	GTPase activity [GO:0003924]; magnesium ion binding [GO:0000287]; microtubule binding [GO:0008017]; microtubule nucleator activity [GO:0140490]; protein dimerization activity [GO:0046983]; protein homodimerization activity [GO:0042803]; tubulin binding [GO:0015631]
P20337	Ras-related protein Rab-3B	i	219	0	['136', '183', '216', '218']	4	NSS(30) NIS(169) NCS(216)	3	73	0	3	antigen processing and presentation [GO:0019882]; positive regulation of dopamine uptake involved in synaptic transmission [GO:0051586]; protein localization to plasma membrane [GO:0072659]; protein secretion [GO:0009306]; regulation of exocytosis [GO:0017157]; regulation of synaptic vesicle cycle [GO:0098693]; regulation of vesicle size [GO:0097494]; vesicle docking involved in exocytosis [GO:00…	cytoplasm [GO:0005737]; dopaminergic synapse [GO:0098691]; endosome [GO:0005768]; extracellular exosome [GO:0070062]; Golgi apparatus [GO:0005794]; perinuclear region of cytoplasm [GO:0048471]; plasma membrane [GO:0005886]; synaptic vesicle [GO:0008021]; synaptic vesicle membrane [GO:0030672]; vesicle [GO:0031982]	GDP binding [GO:0019003]; GTP binding [GO:0005525]; GTPase activity [GO:0003924]; myosin V binding [GO:0031489]
Q6QHK4	Factor in the germline alpha (FIGalpha) (Class C basic helix-loop-helix protein 8) (bHLHc8) (Folliculogenesis-specific basic helix-loop-helix protein) (Transcription factor FIGa)	i	219	0	['43', '161', '185']	3	NNS(139) NSS(140) NIT(155)	3	73	1	2	developmental process [GO:0032502]; oocyte development [GO:0048599]; regulation of transcription by RNA polymerase II [GO:0006357]	chromatin [GO:0000785]; nucleus [GO:0005634]; transcription regulator complex [GO:0005667]	bHLH transcription factor binding [GO:0043425]; DNA-binding transcription activator activity, RNA polymerase II-specific [GO:0001228]; DNA-binding transcription factor activity, RNA polymerase II-specific [GO:0000981]; protein dimerization activity [GO:0046983]; RNA polymerase II cis-regulatory region sequence-specific DNA binding [GO:0000978]; RNA polymerase II transcription regulatory region se…
P61326	Protein mago nashi homolog	i	146	0	['130']	1	NNS(36) NQS(111)	2	73	0	2	mRNA export from nucleus [GO:0006406]; mRNA splicing, via spliceosome [GO:0000398]; nuclear-transcribed mRNA catabolic process, nonsense-mediated decay [GO:0000184]; regulation of alternative mRNA splicing, via spliceosome [GO:0000381]; regulation of mRNA processing [GO:0050684]; regulation of nuclear-transcribed mRNA catabolic process, nonsense-mediated decay [GO:2000622]; regulation of translat…	catalytic step 2 spliceosome [GO:0071013]; cytosol [GO:0005829]; exon-exon junction complex [GO:0035145]; exon-exon junction subcomplex mago-y14 [GO:1990501]; nuclear speck [GO:0016607]; nucleoplasm [GO:0005654]; nucleus [GO:0005634]	RNA binding [GO:0003723]
Q8NDC4	MORN repeat-containing protein 4 (Protein 44050) (Retinophilin)	i	146	0	['126']	1	NMT(82) NLT(143)	2	73	2	0	response to axon injury [GO:0048678]	cell projection [GO:0042995]; cytoplasm [GO:0005737]; filopodium tip [GO:0032433]; stereocilium tip [GO:0032426]
Q9NZT1	Calmodulin-like protein 5 (Calmodulin-like skin protein)	i	146	0	#N/A	0	NGT(25) NLS(43)	2	73	1	1	epidermis development [GO:0008544]; signal transduction [GO:0007165]	extracellular region [GO:0005576]; ficolin-1-rich granule lumen [GO:1904813]	calcium ion binding [GO:0005509]; enzyme regulator activity [GO:0030234]
Q6ZSU1	Putative inactive cytochrome P450 2G1 (Cytochrome P450 2G1 pseudogene)	i	146	0	['90', '114', '141']	3	NFS(111) NIT(134)	2	73	1	1			heme binding [GO:0020037]; iron ion binding [GO:0005506]; monooxygenase activity [GO:0004497]; oxidoreductase activity, acting on paired donors, with incorporation or reduction of molecular oxygen [GO:0016705]
O75437	Zinc finger protein 254 (Bone marrow zinc finger 5) (BMZF-5) (Hematopoietic cell-derived zinc finger protein 1) (HD-ZNF1) (Zinc finger protein 539) (Zinc finger protein 91-like)	i	659	0	['63', '86', '125', '144', '155', '183', '191', '211', '214', '239', '267', '270', '295', '298', '323', '326', '351', '354', '379', '382', '407', '410', '435', '438', '463', '466', '491', '494', '519', '522', '547', '550', '575', '578', '603', '606']	36	NWS(220) NKS(244) NRS(276) NLT(280) NRS(416) NLT(420) NWS(528) NRS(584) NRS(640)	9	73.2222	2	7	negative regulation of transcription by RNA polymerase II [GO:0000122]; regulation of transcription by RNA polymerase II [GO:0006357]	nucleus [GO:0005634]	DNA-binding transcription factor activity, RNA polymerase II-specific [GO:0000981]; metal ion binding [GO:0046872]; RNA polymerase II cis-regulatory region sequence-specific DNA binding [GO:0000978]
O75446	Histone deacetylase complex subunit SAP30 (30 kDa Sin3-associated polypeptide) (Sin3 corepressor complex subunit SAP30) (Sin3-associated polypeptide p30)	i	220	0	['66', '67', '75', '111', '183']	5	NGT(34) NAS(82) NKS(209)	3	73.3333	1	2	modulation by host of symbiont transcription [GO:0052472]; negative regulation of cell migration [GO:0030336]; negative regulation of stem cell population maintenance [GO:1902455]; negative regulation of transcription by RNA polymerase II [GO:0000122]; negative regulation of transforming growth factor beta receptor signaling pathway [GO:0030512]; positive regulation of stem cell population mainte…	histone deacetylase complex [GO:0000118]; nucleoplasm [GO:0005654]; nucleus [GO:0005634]; Sin3 complex [GO:0016580]	DNA binding [GO:0003677]; metal ion binding [GO:0046872]; transcription coregulator activity [GO:0003712]; transcription corepressor activity [GO:0003714]
Q9H2P0	Activity-dependent neuroprotector homeobox protein (Activity-dependent neuroprotective protein)	i	1102	0	['30', '74', '75', '78', '108', '111', '166', '169', '222', '225', '448', '451', '490', '493', '513', '516', '623', '626', '663', '666', '686', '810', '814', '988']	24	NTT(50) NAS(132) NST(315) NAS(398) NTS(439) NFT(486) NMT(674) NQS(707) NAS(857) NES(887) NAS(951) NSS(1030) NAS(1049) NST(1066) NMT(1079)	15	73.4667	6	9	cellular response to extracellular stimulus [GO:0031668]; cGMP-mediated signaling [GO:0019934]; estrous cycle [GO:0044849]; intracellular nitric oxide homeostasis [GO:0033484]; negative regulation of gene expression [GO:0010629]; negative regulation of neuron apoptotic process [GO:0043524]; negative regulation of protein phosphorylation [GO:0001933]; negative regulation of synaptic transmission […	axon [GO:0030424]; chromatin [GO:0000785]; dendrite [GO:0030425]; extracellular space [GO:0005615]; neuronal cell body [GO:0043025]; nucleus [GO:0005634]; RNA polymerase II transcription regulator complex [GO:0090575]	beta-catenin binding [GO:0008013]; beta-tubulin binding [GO:0048487]; chromatin binding [GO:0003682]; copper ion binding [GO:0005507]; DNA-binding transcription factor activity, RNA polymerase II-specific [GO:0000981]; peptide binding [GO:0042277]; RNA polymerase II transcription regulatory region sequence-specific DNA binding [GO:0000977]
Q8NEE6	F-box and leucine-rich repeat protein 13 (Dynein regulatory complex subunit 6) (F-box/LRR-repeat protein 13)	i	735	0	['9', '22', '46', '83', '152', '177', '230', '243', '254', '269', '274', '305', '322', '333', '348', '366', '374', '391', '399', '435', '460', '488', '503', '514', '563', '575', '589', '604', '615', '630', '641', '656', '667']	33	NVS(251) NLS(277) NTT(280) NRT(285) NLS(300) NLS(427) NLS(485) NLT(607) NIS(670) NIT(711)	10	73.5	4	6	SCF-dependent proteasomal ubiquitin-dependent protein catabolic process [GO:0031146]	cytosol [GO:0005829]; microtubule organizing center [GO:0005815]; motile cilium [GO:0031514]; SCF ubiquitin ligase complex [GO:0019005]
Q16637	Survival motor neuron protein (Component of gems 1) (Gemin-1)	i	294	0	['59', '97', '106', '122', '145', '230', '249', '288']	8	NKS(78) NLS(137) NES(161) NKS(178)	4	73.5	0	4	DNA-templated transcription termination [GO:0006353]; nervous system development [GO:0007399]; spliceosomal complex assembly [GO:0000245]; spliceosomal snRNP assembly [GO:0000387]	axon [GO:0030424]; Cajal body [GO:0015030]; cytoplasm [GO:0005737]; cytoplasmic ribonucleoprotein granule [GO:0036464]; cytosol [GO:0005829]; Gemini of coiled bodies [GO:0097504]; neuron projection [GO:0043005]; nuclear body [GO:0016604]; nucleoplasm [GO:0005654]; nucleus [GO:0005634]; perikaryon [GO:0043204]; SMN complex [GO:0032797]; SMN-Sm protein complex [GO:0034719]; Z disc [GO:0030018]	identical protein binding [GO:0042802]; RNA binding [GO:0003723]
Q8N2C3	DEP domain-containing protein 4	i	294	0	['46', '53', '89', '108', '116', '123', '168', '169', '217', '242', '279', '289']	12	NIS(154) NKS(163) NET(181) NIT(220)	4	73.5	2	2	intracellular signal transduction [GO:0035556]
P61077	Ubiquitin-conjugating enzyme E2 D3 (EC 2.3.2.23) ((E3-independent) E2 ubiquitin-conjugating enzyme D3) (EC 2.3.2.24) (E2 ubiquitin-conjugating enzyme D3) (Ubiquitin carrier protein D3) (Ubiquitin-conjugating enzyme E2(17)KB 3) (Ubiquitin-conjugating enzyme E2-17 kDa 3) (Ubiquitin-protein ligase D3)	i	147	0	['20', '84', '106', '110']	4	NDS(41) NGS(81)	2	73.5	0	2	apoptotic process [GO:0006915]; DNA repair [GO:0006281]; negative regulation of BMP signaling pathway [GO:0030514]; negative regulation of transcription by RNA polymerase II [GO:0000122]; positive regulation of protein targeting to mitochondrion [GO:1903955]; proteasome-mediated ubiquitin-dependent protein catabolic process [GO:0043161]; protein autoubiquitination [GO:0051865]; protein K11-linked…	cytosol [GO:0005829]; endosome membrane [GO:0010008]; extracellular exosome [GO:0070062]; nucleoplasm [GO:0005654]; nucleus [GO:0005634]; plasma membrane [GO:0005886]; ubiquitin ligase complex [GO:0000151]	ATP binding [GO:0005524]; ubiquitin conjugating enzyme activity [GO:0061631]; ubiquitin protein ligase activity [GO:0061630]; ubiquitin protein ligase binding [GO:0031625]; ubiquitin-protein transferase activity [GO:0004842]
P62837	Ubiquitin-conjugating enzyme E2 D2 (EC 2.3.2.23) ((E3-independent) E2 ubiquitin-conjugating enzyme D2) (EC 2.3.2.24) (E2 ubiquitin-conjugating enzyme D2) (Ubiquitin carrier protein D2) (Ubiquitin-conjugating enzyme E2(17)KB 2) (Ubiquitin-conjugating enzyme E2-17 kDa 2) (Ubiquitin-protein ligase D2) (p53-regulated ubiquitin-conjugating enzyme 1)	i	147	0	['20', '84', '106', '110']	4	NDS(41) NGS(81)	2	73.5	0	2	protein autoubiquitination [GO:0051865]; protein K48-linked ubiquitination [GO:0070936]; protein modification process [GO:0036211]; protein polyubiquitination [GO:0000209]; protein ubiquitination [GO:0016567]; ubiquitin-dependent protein catabolic process [GO:0006511]	cytosol [GO:0005829]; extracellular exosome [GO:0070062]; nucleoplasm [GO:0005654]; nucleus [GO:0005634]; protein-containing complex [GO:0032991]; ubiquitin ligase complex [GO:0000151]	ATP binding [GO:0005524]; ubiquitin conjugating enzyme activity [GO:0061631]; ubiquitin protein ligase activity [GO:0061630]; ubiquitin protein ligase binding [GO:0031625]; ubiquitin-protein transferase activity [GO:0004842]
Q9NRF9	DNA polymerase epsilon subunit 3 (Arsenic-transactivated protein) (AsTP) (Chromatin accessibility complex 17 kDa protein) (CHRAC-17) (HuCHRAC17) (DNA polymerase II subunit 3) (DNA polymerase epsilon subunit p17)	i	147	0	['50']	1	NIS(28) NAS(65)	2	73.5	0	2	chromatin remodeling [GO:0006338]; DNA damage response [GO:0006974]; DNA replication [GO:0006260]; DNA-templated DNA replication [GO:0006261]; heterochromatin formation [GO:0031507]; leading strand elongation [GO:0006272]; negative regulation of transcription by RNA polymerase II [GO:0000122]; nucleosome assembly [GO:0006334]; regulation of DNA replication [GO:0006275]	ATAC complex [GO:0140672]; CHRAC [GO:0008623]; epsilon DNA polymerase complex [GO:0008622]; nucleoplasm [GO:0005654]; nucleus [GO:0005634]; pericentric heterochromatin [GO:0005721]	chromatin DNA binding [GO:0031490]; DNA-directed DNA polymerase activity [GO:0003887]; protein heterodimerization activity [GO:0046982]
Q9Y2X8	Ubiquitin-conjugating enzyme E2 D4 (EC 2.3.2.23) (E2 ubiquitin-conjugating enzyme D4) (HBUCE1) (Ubiquitin carrier protein D4) (Ubiquitin-protein ligase D4)	i	147	0	['20', '84', '106', '110']	4	NDS(41) NGS(81)	2	73.5	0	2	protein K11-linked ubiquitination [GO:0070979]; protein K27-linked ubiquitination [GO:0044314]; protein K29-linked ubiquitination [GO:0035519]; protein K48-linked ubiquitination [GO:0070936]; protein K6-linked ubiquitination [GO:0085020]; protein K63-linked ubiquitination [GO:0070534]; protein ubiquitination [GO:0016567]; ubiquitin-dependent protein catabolic process [GO:0006511]	nucleus [GO:0005634]; ubiquitin ligase complex [GO:0000151]	ATP binding [GO:0005524]; ubiquitin conjugating enzyme activity [GO:0061631]; ubiquitin protein ligase binding [GO:0031625]; ubiquitin-protein transferase activity [GO:0004842]
Q6AWC8	Putative uncharacterized protein LOC100129027	i	147	0	['25', '41', '61']	3	NWT(5) NTS(30)	2	73.5	1	1
Q8N9V7	Protein TOPAZ1 (Testis- and ovary-specific PAZ domain-containing protein 1)	i	1692	0	['35', '42', '152', '210', '228', '230', '237', '251', '310', '481', '498', '505', '525', '570', '663', '809', '821', '822', '928', '936', '1004', '1019', '1030', '1071', '1096', '1106', '1111', '1125', '1139', '1177', '1225', '1277', '1289', '1309', '1319', '1321', '1340', '1410', '1447', '1460', '1508', '1564', '1620', '1669']	44	NNS(220) NFS(258) NFS(348) NKS(354) NAS(430) NQT(537) NTT(611) NLT(635) NLT(640) NNS(652) NKS(694) NLS(720) NRS(729) NVS(734) NNS(778) NFS(844) NTS(954) NET(962) NET(967) NLS(1038) NLS(1188) NAS(1600) NQS(1624)	23	73.5652	6	17	apoptotic process [GO:0006915]; ectopic germ cell programmed cell death [GO:0035234]; ncRNA transcription [GO:0098781]; spermatocyte division [GO:0048137]	cytosol [GO:0005829]
Q9NVF7	F-box only protein 28	i	368	0	['90', '97', '115', '165', '166']	5	NNT(61) NHS(133) NMT(154) NST(185) NSS(334)	5	73.6	3	2		kinetochore [GO:0000776]	identical protein binding [GO:0042802]
Q96IP4	Terminal nucleotidyltransferase 5A (EC 2.7.7.19) (HBV X-transactivated gene 11 protein) (HBV XAg-transactivated protein 11)	i	442	0	['16', '51', '55', '62', '144', '163', '194', '245', '275', '296', '318', '367', '402', '429', '440']	15	NGS(121) NDS(196) NNS(208) NES(363) NVT(400) NFS(415)	6	73.6667	1	5	mRNA stabilization [GO:0048255]; positive regulation of bone mineralization [GO:0030501]; positive regulation of osteoblast differentiation [GO:0045669]; regulation of ossification [GO:0030278]; response to bacterium [GO:0009617]	cytoplasm [GO:0005737]	poly(A) RNA polymerase activity [GO:1990817]; RNA binding [GO:0003723]
P51159	Ras-related protein Rab-27A (Rab-27) (EC 3.6.5.2) (GTP-binding protein Ram)	i	221	0	['122', '130', '187', '218', '220']	5	NKS(133) NGT(166) NIS(169)	3	73.6667	1	2	antigen processing and presentation [GO:0019882]; blood coagulation [GO:0007596]; complement-dependent cytotoxicity [GO:0097278]; cytotoxic T cell degranulation [GO:0043316]; exocytosis [GO:0006887]; exosomal secretion [GO:1990182]; melanocyte differentiation [GO:0030318]; melanosome localization [GO:0032400]; melanosome transport [GO:0032402]; multivesicular body organization [GO:0036257]; multi…	apical plasma membrane [GO:0016324]; cytosol [GO:0005829]; dendrite [GO:0030425]; exocytic vesicle [GO:0070382]; extracellular exosome [GO:0070062]; extracellular region [GO:0005576]; Golgi apparatus [GO:0005794]; late endosome [GO:0005770]; lysosome [GO:0005764]; melanosome [GO:0042470]; melanosome membrane [GO:0033162]; multivesicular body membrane [GO:0032585]; photoreceptor outer segment [GO:…	G protein activity [GO:0003925]; GDP binding [GO:0019003]; GTP binding [GO:0005525]; GTPase activity [GO:0003924]; myosin V binding [GO:0031489]; protein domain specific binding [GO:0019904]
Q05195	Max dimerization protein 1 (Max dimerizer 1) (Protein MAD)	i	221	0	['74', '110', '217']	3	NKS(48) NNS(53) NSS(54)	3	73.6667	0	3	negative regulation of transcription by RNA polymerase II [GO:0000122]; regulation of transcription by RNA polymerase II [GO:0006357]	chromatin [GO:0000785]; cytosol [GO:0005829]; Mad-Max complex [GO:0070443]; mitochondrion [GO:0005739]; nucleoplasm [GO:0005654]; nucleus [GO:0005634]	DNA-binding transcription factor activity, RNA polymerase II-specific [GO:0000981]; DNA-binding transcription repressor activity, RNA polymerase II-specific [GO:0001227]; protein dimerization activity [GO:0046983]; RNA polymerase II cis-regulatory region sequence-specific DNA binding [GO:0000978]
Q6ZRG5	Putative uncharacterized protein FLJ43944	i	221	0	['179', '209']	2	NFS(5) NNS(17) NST(18)	3	73.6667	1	2
Q9ULZ2	Signal-transducing adaptor protein 1 (STAP-1) (BCR downstream-signaling protein 1) (Docking protein BRDG1) (Stem cell adaptor protein 1)	i	295	0	['75', '86', '177', '268']	4	NST(81) NVS(127) NYS(210) NYT(235)	4	73.75	2	2	cellular response to lipopolysaccharide [GO:0071222]; negative regulation of macrophage chemotaxis [GO:0010760]; negative regulation of macrophage colony-stimulating factor signaling pathway [GO:1902227]; negative regulation of microglial cell migration [GO:1904140]; negative regulation of phosphorylation [GO:0042326]; negative regulation of ruffle assembly [GO:1900028]; positive regulation of B …	centriolar satellite [GO:0034451]; cytoplasm [GO:0005737]; cytosol [GO:0005829]; mitochondrion [GO:0005739]; nucleoplasm [GO:0005654]; nucleus [GO:0005634]; protein-containing complex [GO:0032991]	macrophage colony-stimulating factor receptor binding [GO:0005157]; phospholipid binding [GO:0005543]; phosphotyrosine residue binding [GO:0001784]; protein kinase binding [GO:0019901]; protein tyrosine kinase activator activity [GO:0030296]; signaling adaptor activity [GO:0035591]; transmembrane receptor protein tyrosine kinase adaptor activity [GO:0005068]
Q8NEG2	Uncharacterized protein C7orf57	i	295	0	['17']	1	NTS(3) NGS(138) NSS(207) NFS(212)	4	73.75	0	4
Q2TB10	Zinc finger protein 800	i	664	0	['7', '16', '17', '48', '70', '73', '91', '231', '232', '234', '288', '291', '292', '358', '360', '363', '487', '490', '520', '523', '619', '622']	22	NQS(271) NLT(355) NNT(398) NSS(402) NHS(435) NLT(500) NFS(614) NAS(643) NKT(651)	9	73.7778	4	5	acinar cell differentiation [GO:0090425]; endocrine pancreas development [GO:0031018]	nucleus [GO:0005634]	DNA binding [GO:0003677]; DNA-binding transcription factor activity [GO:0003700]; metal ion binding [GO:0046872]
O00186	Syntaxin-binding protein 3 (Platelet Sec1 protein) (PSP) (Protein unc-18 homolog 3) (Unc18-3) (Protein unc-18 homolog C) (Unc-18C)	i	592	0	['25', '47', '48', '89', '113', '125', '132', '158', '184', '353', '365', '401', '497', '500', '545', '556']	16	NIS(137) NAS(203) NDT(266) NGT(416) NES(434) NWS(441) NGS(506) NGS(527)	8	74	2	6	brain development [GO:0007420]; cellular response to type II interferon [GO:0071346]; insulin secretion [GO:0030073]; intracellular glucose homeostasis [GO:0001678]; intracellular protein transport [GO:0006886]; negative regulation of calcium ion-dependent exocytosis [GO:0045955]; negative regulation of glucose import [GO:0046325]; neurotransmitter secretion [GO:0007269]; neutrophil degranulation…	apical plasma membrane [GO:0016324]; basolateral plasma membrane [GO:0016323]; cytosol [GO:0005829]; extracellular exosome [GO:0070062]; phagocytic vesicle [GO:0045335]; plasma membrane [GO:0005886]; platelet alpha granule [GO:0031091]; presynapse [GO:0098793]; secretory granule [GO:0030141]; specific granule [GO:0042581]; tertiary granule [GO:0070820]	protein-containing complex binding [GO:0044877]; syntaxin binding [GO:0019905]; syntaxin-1 binding [GO:0017075]
Q99502	Eyes absent homolog 1 (EC 3.1.3.16) (EC 3.1.3.48)	i	592	0	['381', '418', '494', '536']	4	NGT(38) NFS(63) NNS(199) NSS(204) NSS(209) NSS(231) NTS(244) NAT(253)	8	74	2	6	anatomical structure development [GO:0048856]; anatomical structure morphogenesis [GO:0009653]; aorta morphogenesis [GO:0035909]; branching involved in ureteric bud morphogenesis [GO:0001658]; cell differentiation [GO:0030154]; cochlea morphogenesis [GO:0090103]; double-strand break repair [GO:0006302]; embryonic skeletal system morphogenesis [GO:0048704]; epithelial cell proliferation [GO:005067…	cytoplasm [GO:0005737]; nuclear body [GO:0016604]; nucleoplasm [GO:0005654]; nucleus [GO:0005634]; protein-DNA complex [GO:0032993]	histone H2AXY142 phosphatase activity [GO:0140793]; metal ion binding [GO:0046872]; myosin phosphatase activity [GO:0017018]; protein tyrosine phosphatase activity [GO:0004725]; RNA binding [GO:0003723]
P46776	Large ribosomal subunit protein uL15 (60S ribosomal protein L27a)	i	148	0	['69', '143']	2	NQS(66) NKT(93)	2	74	1	1	cytoplasmic translation [GO:0002181]; translation [GO:0006412]	cytoplasm [GO:0005737]; cytosol [GO:0005829]; cytosolic large ribosomal subunit [GO:0022625]; cytosolic ribosome [GO:0022626]; endoplasmic reticulum [GO:0005783]; membrane [GO:0016020]	RNA binding [GO:0003723]; structural constituent of ribosome [GO:0003735]
Q96A72	Protein mago nashi homolog 2	i	148	0	['132']	1	NNS(38) NQS(113)	2	74	0	2	mRNA export from nucleus [GO:0006406]; mRNA splicing, via spliceosome [GO:0000398]; nuclear-transcribed mRNA catabolic process, nonsense-mediated decay [GO:0000184]; regulation of mRNA processing [GO:0050684]; regulation of nuclear-transcribed mRNA catabolic process, nonsense-mediated decay [GO:2000622]; RNA splicing [GO:0008380]	catalytic step 2 spliceosome [GO:0071013]; cytosol [GO:0005829]; exon-exon junction complex [GO:0035145]; exon-exon junction subcomplex mago-y14 [GO:1990501]; neuronal cell body [GO:0043025]; nucleoplasm [GO:0005654]; nucleus [GO:0005634]; U2-type catalytic step 1 spliceosome [GO:0071006]; U2-type precatalytic spliceosome [GO:0071005]	RNA binding [GO:0003723]
Q8WYQ4	Uncharacterized protein C22orf15 (Protein N27C7-3)	i	148	0	['10', '18']	2	NTS(16) NLT(23)	2	74	1	1
Q9H1H1	Gametocyte-specific factor 1-like (Protein FAM112A)	i	148	0	['8', '28', '42', '47', '62', '96', '110', '126']	8	NRS(65) NDT(129)	2	74	1	1			metal ion binding [GO:0046872]
Q9GZR1	Sentrin-specific protease 6 (EC 3.4.22.-) (SUMO-1-specific protease 1) (Sentrin/SUMO-specific protease SENP6)	i	1112	0	['126', '210', '226', '237', '290', '359', '378', '435', '446', '465', '493', '496', '532', '594', '606', '674', '771', '795', '802', '813', '832', '854', '953', '967', '971', '1029']	26	NWS(33) NSS(79) NKS(93) NTS(123) NES(245) NTS(487) NIS(575) NHT(643) NLS(730) NSS(817) NHT(865) NES(896) NYS(914) NCS(953) NFS(1026)	15	74.1333	2	13	protein desumoylation [GO:0016926]; protein modification by small protein removal [GO:0070646]; protein sumoylation [GO:0016925]; regulation of kinetochore assembly [GO:0090234]; regulation of spindle assembly [GO:0090169]	cytoplasm [GO:0005737]; cytosol [GO:0005829]; nucleoplasm [GO:0005654]; nucleus [GO:0005634]	SUMO-specific endopeptidase activity [GO:0070139]
O75570	Peptide chain release factor 1, mitochondrial (MRF-1) (MtRF-1)	i	445	0	['5', '20', '47', '61', '91', '136', '199', '215', '334', '411']	10	NWS(56) NLS(81) NYS(213) NYT(226) NKT(316) NFT(389)	6	74.1667	3	3	mitochondrial translational termination [GO:0070126]	mitochondrion [GO:0005739]	translation release factor activity [GO:0003747]; translation release factor activity, codon specific [GO:0016149]
P57721	Poly(rC)-binding protein 3 (Alpha-CP3) (PCBP3-overlapping transcript) (PCBP3-overlapping transcript 1)	i	371	0	['85', '140', '189', '194', '306']	5	NVT(43) NIS(80) NST(172) NAT(331) NIS(349)	5	74.2	3	2	mRNA metabolic process [GO:0016071]; regulation of gene expression [GO:0010468]; regulation of RNA metabolic process [GO:0051252]	cytoplasm [GO:0005737]; cytosol [GO:0005829]; extracellular exosome [GO:0070062]; nucleus [GO:0005634]; ribonucleoprotein complex [GO:1990904]	C-rich single-stranded DNA binding [GO:1990829]; DNA-binding transcription repressor activity, RNA polymerase II-specific [GO:0001227]; double-stranded DNA binding [GO:0003690]; mRNA binding [GO:0003729]; RNA binding [GO:0003723]
Q86W25	NACHT, LRR and PYD domains-containing protein 13 (Nucleotide-binding oligomerization domain protein 14)	i	1043	0	['7', '34', '97', '136', '159', '269', '331', '378', '421', '427', '431', '433', '483', '527', '530', '605', '640', '676', '680', '718', '746', '754', '761', '809', '815', '819', '826', '843', '858', '866', '876', '883', '915', '933', '940', '972', '989', '995', '996', '1028', '1036']	41	NFS(2) NLS(67) NLT(93) NIS(194) NTS(206) NRT(222) NET(415) NFT(495) NFS(788) NLS(821) NRS(894) NLS(901) NLS(930) NLT(991)	14	74.5	5	9	regulation of inflammatory response [GO:0050727]	cytoplasm [GO:0005737]	ATP binding [GO:0005524]
P59020	Down syndrome critical region protein 9	i	149	0	['4', '54', '118', '119', '127']	5	NTS(115) NLS(131)	2	74.5	0	2
Q9NSI8	SAM domain-containing protein SAMSN-1 (Hematopoietic adaptor containing SH3 and SAM domains 1) (Nash1) (SAM domain, SH3 domain and nuclear localization signals protein 1) (SH3-SAM adaptor protein)	i	373	0	['141', '164', '195', '333', '339']	5	NVS(8) NNS(32) NGS(51) NKS(327) NLS(358)	5	74.6	0	5	negative regulation of adaptive immune response [GO:0002820]; negative regulation of B cell activation [GO:0050869]; negative regulation of peptidyl-tyrosine phosphorylation [GO:0050732]	cytoplasm [GO:0005737]; cytosol [GO:0005829]; nucleus [GO:0005634]; ruffle [GO:0001726]	phosphotyrosine residue binding [GO:0001784]; RNA binding [GO:0003723]
Q9NS56	E3 ubiquitin-protein ligase Topors (EC 2.3.2.27) (RING-type E3 ubiquitin transferase Topors) (SUMO1-protein E3 ligase Topors) (Topoisomerase I-binding RING finger protein) (Topoisomerase I-binding arginine/serine-rich protein) (Tumor suppressor p53-binding protein 3) (p53-binding protein 3) (p53BP3)	i	1045	0	['39', '48', '102', '105', '118', '123', '126', '137', '140', '291', '375', '477', '531', '549', '925', '965', '1036', '1041']	18	NFS(79) NVS(112) NGS(168) NAS(189) NVT(325) NRT(346) NTS(440) NDS(469) NSS(575) NHS(755) NRS(775) NES(838) NAS(900) NKT(979)	14	74.6429	3	11	DNA damage response [GO:0006974]; DNA-templated transcription [GO:0006351]; intrinsic apoptotic signaling pathway in response to DNA damage [GO:0008630]; intrinsic apoptotic signaling pathway in response to DNA damage by p53 class mediator [GO:0042771]; maintenance of protein location in nucleus [GO:0051457]; negative regulation of apoptotic process [GO:0043066]; photoreceptor cell outer segment …	centriole [GO:0005814]; ciliary basal body [GO:0036064]; gamma-tubulin complex [GO:0000930]; midbody [GO:0030496]; nuclear speck [GO:0016607]; nucleoplasm [GO:0005654]; nucleus [GO:0005634]; photoreceptor connecting cilium [GO:0032391]; PML body [GO:0016605]; spindle pole [GO:0000922]; ubiquitin ligase complex [GO:0000151]	antigen binding [GO:0003823]; DNA binding [GO:0003677]; DNA topoisomerase binding [GO:0044547]; metal ion binding [GO:0046872]; SUMO transferase activity [GO:0019789]; ubiquitin protein ligase activity [GO:0061630]; ubiquitin-protein transferase activity [GO:0004842]
Q86T24	Transcriptional regulator Kaiso (Zinc finger and BTB domain-containing protein 33)	i	672	0	['31', '197', '430', '495', '498', '504', '523', '526', '551', '554', '588']	11	NNT(211) NNS(235) NIT(242) NQT(284) NVS(293) NTS(352) NTS(364) NDS(649) NVT(656)	9	74.6667	4	5	intracellular signal transduction [GO:0035556]; negative regulation of DNA-templated transcription [GO:0045892]; negative regulation of transcription by RNA polymerase II [GO:0000122]; regulation of cytokine production [GO:0001817]; regulation of immune system process [GO:0002682]; Wnt signaling pathway [GO:0016055]	chromatin [GO:0000785]; cytosol [GO:0005829]; nucleolus [GO:0005730]; nucleoplasm [GO:0005654]; nucleus [GO:0005634]; plasma membrane [GO:0005886]	DNA-binding transcription factor activity, RNA polymerase II-specific [GO:0000981]; DNA-binding transcription repressor activity, RNA polymerase II-specific [GO:0001227]; metal ion binding [GO:0046872]; methyl-CpG binding [GO:0008327]; RNA polymerase II cis-regulatory region sequence-specific DNA binding [GO:0000978]; sequence-specific DNA binding [GO:0043565]; sequence-specific double-stranded D…
B1APH4	Putative zinc finger protein 487 (KRAB domain only protein 1)	i	448	0	['78', '86', '109', '110', '166', '194', '203', '243', '287', '290', '295', '315', '318', '356', '359', '397']	16	NYS(69) NKT(136) NIS(176) NRS(184) NES(386) NFT(394)	6	74.6667	2	4	negative regulation of transcription by RNA polymerase II [GO:0000122]	chromatin [GO:0000785]; nucleus [GO:0005634]	DNA-binding transcription factor activity, RNA polymerase II-specific [GO:0000981]; DNA-binding transcription repressor activity, RNA polymerase II-specific [GO:0001227]; metal ion binding [GO:0046872]; RNA polymerase II transcription regulatory region sequence-specific DNA binding [GO:0000977]
P55327	Tumor protein D52 (Protein N8)	i	224	0	['2']	1	NKS(23) NSS(34) NAS(207)	3	74.6667	0	3	anatomical structure morphogenesis [GO:0009653]; B cell differentiation [GO:0030183]; secretion [GO:0046903]	cytoplasm [GO:0005737]; endoplasmic reticulum [GO:0005783]; perinuclear region of cytoplasm [GO:0048471]	calcium ion binding [GO:0005509]; protein homodimerization activity [GO:0042803]
O43524	Forkhead box protein O3 (AF6q21 protein) (Forkhead in rhabdomyosarcoma-like 1)	i	673	0	['30', '149', '189', '361', '621']	5	NLS(159) NSS(201) NLS(213) NAS(316) NIT(393) NST(431) NQT(467) NGS(617) NFT(658)	9	74.7778	4	5	apoptotic process [GO:0006915]; cellular response to glucose starvation [GO:0042149]; cellular response to oxidative stress [GO:0034599]; mitochondrial transcription [GO:0006390]; negative regulation of cell migration [GO:0030336]; negative regulation of transcription by RNA polymerase II [GO:0000122]; positive regulation of apoptotic process [GO:0043065]; positive regulation of autophagy [GO:001…	chromatin [GO:0000785]; cytoplasm [GO:0005737]; cytosol [GO:0005829]; mitochondrial matrix [GO:0005759]; mitochondrial outer membrane [GO:0005741]; nucleoplasm [GO:0005654]; nucleus [GO:0005634]; protein-containing complex [GO:0032991]; RNA polymerase II transcription repressor complex [GO:0090571]	beta-catenin binding [GO:0008013]; chromatin DNA binding [GO:0031490]; DNA binding [GO:0003677]; DNA-binding transcription activator activity, RNA polymerase II-specific [GO:0001228]; DNA-binding transcription factor activity [GO:0003700]; DNA-binding transcription factor activity, RNA polymerase II-specific [GO:0000981]; DNA-binding transcription repressor activity, RNA polymerase II-specific [G…
Q8N264	Rho GTPase-activating protein 24 (Filamin-A-associated RhoGAP) (FilGAP) (RAC1- and CDC42-specific GTPase-activating protein of 72 kDa) (RC-GAP72) (Rho-type GTPase-activating protein 24) (RhoGAP of 73 kDa) (Sarcoma antigen NY-SAR-88) (p73RhoGAP)	i	748	0	['22', '74', '158', '191', '233', '267', '326', '373', '559', '570', '577']	11	NDS(5) NNT(364) NGS(389) NGS(435) NGS(454) NGT(479) NMS(500) NSS(636) NHS(640) NLT(673)	10	74.8	3	7	angiogenesis [GO:0001525]; cell differentiation [GO:0030154]; negative regulation of Rac protein signal transduction [GO:0035021]; negative regulation of ruffle assembly [GO:1900028]; signal transduction [GO:0007165]; wound healing, spreading of epidermal cells [GO:0035313]	adherens junction [GO:0005912]; cell projection [GO:0042995]; cytoplasm [GO:0005737]; cytoskeleton [GO:0005856]; focal adhesion [GO:0005925]	GTPase activator activity [GO:0005096]
Q14457	Beclin-1 (Coiled-coil myosin-like BCL2-interacting protein) (Protein GT197) [Cleaved into: Beclin-1-C 35 kDa; Beclin-1-C 37 kDa]	i	450	0	['17', '20', '136', '139', '158', '164', '352', '374', '390']	9	NNS(8) NST(9) NLS(111) NVT(153) NAT(271) NHS(335)	6	75	3	3	amyloid-beta metabolic process [GO:0050435]; apoptotic process [GO:0006915]; autophagosome assembly [GO:0000045]; autophagosome maturation [GO:0097352]; autophagy [GO:0006914]; autophagy of mitochondrion [GO:0000422]; cell division [GO:0051301]; cellular defense response [GO:0006968]; cellular response to aluminum ion [GO:0071275]; cellular response to amino acid starvation [GO:0034198]; cellular…	autophagosome [GO:0005776]; cytoplasm [GO:0005737]; cytoplasmic side of mitochondrial outer membrane [GO:0032473]; cytosol [GO:0005829]; dendrite [GO:0030425]; endoplasmic reticulum [GO:0005783]; endoplasmic reticulum membrane [GO:0005789]; endosome [GO:0005768]; endosome membrane [GO:0010008]; nuclear body [GO:0016604]; phagocytic vesicle [GO:0045335]; phagophore assembly site [GO:0000407]; phos…	GTPase binding [GO:0051020]; identical protein binding [GO:0042802]; phosphatidylinositol 3-kinase binding [GO:0043548]; protein kinase binding [GO:0019901]; protein-macromolecule adaptor activity [GO:0030674]; ubiquitin protein ligase binding [GO:0031625]
Q01085	Nucleolysin TIAR (TIA-1-related protein)	i	375	0	['34', '37', '50', '204', '208', '271']	6	NLS(15) NNT(186) NQS(198) NCT(204) NGT(261)	5	75	3	2	apoptotic process [GO:0006915]; defense response [GO:0006952]; germ cell development [GO:0007281]; negative regulation of cell population proliferation [GO:0008285]; positive regulation of hippo signaling [GO:0035332]; positive regulation of miRNA-mediated gene silencing [GO:2000637]; positive regulation of stem cell proliferation [GO:2000648]; regulation of transcription by RNA polymerase II [GO…	cytolytic granule [GO:0044194]; cytoplasm [GO:0005737]; cytoplasmic stress granule [GO:0010494]; cytosol [GO:0005829]; lysosome [GO:0005764]; nucleoplasm [GO:0005654]; nucleus [GO:0005634]	DNA binding [GO:0003677]; mRNA 3'-UTR AU-rich region binding [GO:0035925]; mRNA 3'-UTR binding [GO:0003730]; protein-RNA adaptor activity [GO:0140517]; RNA binding [GO:0003723]
Q13637	Ras-related protein Rab-32	i	225	0	['144', '161', '223', '224']	4	NMT(90) NGS(132) NKS(220)	3	75	1	2	antigen processing and presentation [GO:0019882]; endosome to melanosome transport [GO:0035646]; intracellular protein transport [GO:0006886]; melanosome assembly [GO:1903232]; melanosome organization [GO:0032438]; mitochondrion organization [GO:0007005]; phagosome maturation [GO:0090382]; protein localization to membrane [GO:0072657]; vesicle-mediated transport [GO:0016192]	cytosol [GO:0005829]; early endosome [GO:0005769]; endomembrane system [GO:0012505]; endoplasmic reticulum [GO:0005783]; melanosome [GO:0042470]; melanosome membrane [GO:0033162]; membrane [GO:0016020]; mitochondria-associated endoplasmic reticulum membrane [GO:0044233]; mitochondrial outer membrane [GO:0005741]; mitochondrion [GO:0005739]; phagocytic vesicle [GO:0045335]; phagocytic vesicle memb…	AP-1 adaptor complex binding [GO:0035650]; AP-3 adaptor complex binding [GO:0035651]; BLOC-2 complex binding [GO:0036461]; GTP binding [GO:0005525]; GTP-dependent protein binding [GO:0030742]; GTPase activity [GO:0003924]
P53567	CCAAT/enhancer-binding protein gamma (C/EBP gamma)	i	150	0	#N/A	0	NST(8) NTT(140)	2	75	2	0	B cell differentiation [GO:0030183]; DNA-templated transcription [GO:0006351]; enucleate erythrocyte differentiation [GO:0043353]; immune response [GO:0006955]; integrated stress response signaling [GO:0140467]; liver development [GO:0001889]; mRNA metabolic process [GO:0016071]; natural killer cell mediated cytotoxicity [GO:0042267]; negative regulation of DNA-binding transcription factor activi…	chromatin [GO:0000785]; nucleoplasm [GO:0005654]; nucleus [GO:0005634]; RNA polymerase II transcription regulator complex [GO:0090575]	DNA binding [GO:0003677]; DNA-binding transcription activator activity, RNA polymerase II-specific [GO:0001228]; DNA-binding transcription factor activity, RNA polymerase II-specific [GO:0000981]; DNA-binding transcription factor binding [GO:0140297]; identical protein binding [GO:0042802]; RNA polymerase II cis-regulatory region sequence-specific DNA binding [GO:0000978]; sequence-specific DNA b…
Q9H5F2	Cilia- and flagella-associated protein 68	i	150	0	['5', '7', '8', '20', '27', '56', '136']	7	NMS(46) NRT(66)	2	75	1	1		axoneme [GO:0005930]; nucleoplasm [GO:0005654]
O43924	Retinal rod rhodopsin-sensitive cGMP 3',5'-cyclic phosphodiesterase subunit delta (GMP-PDE delta) (Protein p17)	i	150	0	['55', '85']	2	NFS(64) NST(100)	2	75	1	1	response to stimulus [GO:0050896]; visual perception [GO:0007601]	cilium [GO:0005929]; cytoplasm [GO:0005737]; cytoplasmic vesicle [GO:0031410]; cytoplasmic vesicle membrane [GO:0030659]; cytoskeleton [GO:0005856]; cytosol [GO:0005829]	GTPase inhibitor activity [GO:0005095]; small GTPase binding [GO:0031267]
P63215	Guanine nucleotide-binding protein G(I)/G(S)/G(O) subunit gamma-3	i	75	0	['29', '44', '49', '71']	4	NST(8)	1	75	1	0	G protein-coupled receptor signaling pathway [GO:0007186]; positive regulation of cytosolic calcium ion concentration [GO:0007204]	cell body [GO:0044297]; dendrite [GO:0030425]; heterotrimeric G-protein complex [GO:0005834]; plasma membrane [GO:0005886]; postsynaptic density [GO:0014069]	G-protein beta-subunit binding [GO:0031681]; GTPase activity [GO:0003924]
Q8IWF7	Putative ubiquitin-conjugating enzyme E2 D2-like protein (Ubiquitin carrier protein D2-like) (Ubiquitin-conjugating enzyme E2D N-terminal-like) (Ubiquitin-protein ligase D2-like)	i	75	0	['20']	1	NDS(41)	1	75	0	1
Q9H9A6	Leucine-rich repeat-containing protein 40	i	602	0	['22', '53', '154', '164', '226', '263', '437', '468', '563']	9	NLS(42) NLS(47) NLS(69) NVS(134) NLS(203) NFS(431) NLS(501) NLT(543)	8	75.25	1	7	signal transduction [GO:0007165]	membrane [GO:0016020]
Q6GPH4	XIAP-associated factor 1 (BIRC4-binding protein)	i	301	0	['7', '10', '26', '33', '36', '49', '58', '61', '78', '85', '88', '104', '111', '114', '130', '152', '155', '171', '172', '266', '269', '285']	22	NFT(19) NQT(201) NKT(236) NFS(299)	4	75.25	3	1	apoptotic process [GO:0006915]; negative regulation of type I interferon production [GO:0032480]; response to interferon-beta [GO:0035456]	cytoplasm [GO:0005737]; cytosol [GO:0005829]; mitochondrion [GO:0005739]; nucleoplasm [GO:0005654]	molecular sequestering activity [GO:0140313]; zinc ion binding [GO:0008270]
Q9NRH1	Protein YAE1 homolog (Yae1 domain-containing protein 1)	i	226	0	['89', '112', '142', '160', '170', '179', '184', '185']	8	NNS(95) NST(96) NCS(170)	3	75.3333	1	2	protein maturation by [4Fe-4S] cluster transfer [GO:0106035]	cytoplasm [GO:0005737]; nucleus [GO:0005634]
Q01196	Runt-related transcription factor 1 (Acute myeloid leukemia 1 protein) (Core-binding factor subunit alpha-2) (CBF-alpha-2) (Oncogene AML-1) (Polyomavirus enhancer-binding protein 2 alpha B subunit) (PEA2-alpha B) (PEBP2-alpha B) (SL3-3 enhancer factor 1 alpha B subunit) (SL3/AKV core-binding factor alpha B subunit)	i	453	0	['71', '80', '404']	3	NKT(82) NYS(112) NAT(119) NHS(227) NAS(407) NQS(421)	6	75.5	2	4	cardiac muscle tissue regeneration [GO:0061026]; chondrocyte differentiation [GO:0002062]; hematopoietic stem cell proliferation [GO:0071425]; hemopoiesis [GO:0030097]; myeloid cell differentiation [GO:0030099]; myeloid leukocyte differentiation [GO:0002573]; negative regulation of CD4-positive, alpha-beta T cell differentiation [GO:0043371]; negative regulation of granulocyte differentiation [GO…	chromatin [GO:0000785]; core-binding factor complex [GO:0016513]; intracellular membrane-bounded organelle [GO:0043231]; nucleoplasm [GO:0005654]; nucleus [GO:0005634]	ATP binding [GO:0005524]; calcium ion binding [GO:0005509]; DNA binding [GO:0003677]; DNA-binding transcription activator activity, RNA polymerase II-specific [GO:0001228]; DNA-binding transcription factor activity [GO:0003700]; DNA-binding transcription factor activity, RNA polymerase II-specific [GO:0000981]; DNA-binding transcription factor binding [GO:0140297]; protein heterodimerization acti…
A0A0U1RQE8	Putative glycine N-acyltransferase-like protein 1B (EC 2.3.1.68)	i	302	0	['200', '208', '226', '250', '255', '286', '293']	7	NNS(5) NKS(145) NVS(175) NGT(243)	4	75.5	1	3	glutamine metabolic process [GO:0006541]	mitochondrion [GO:0005739]	glutamine N-acyltransferase activity [GO:0047946]; glycine N-acyltransferase activity [GO:0047961]
O15511	Actin-related protein 2/3 complex subunit 5 (Arp2/3 complex 16 kDa subunit) (p16-ARC)	i	151	0	['44']	1	NMT(50) NSS(120)	2	75.5	1	1	actin cytoskeleton organization [GO:0030036]; Arp2/3 complex-mediated actin nucleation [GO:0034314]; cell migration [GO:0016477]; regulation of actin filament polymerization [GO:0030833]	actin cytoskeleton [GO:0015629]; Arp2/3 protein complex [GO:0005885]; cytoplasm [GO:0005737]; cytosol [GO:0005829]; extracellular exosome [GO:0070062]; extracellular region [GO:0005576]; ficolin-1-rich granule lumen [GO:1904813]; focal adhesion [GO:0005925]; lamellipodium [GO:0030027]; nucleus [GO:0005634]; secretory granule lumen [GO:0034774]; site of double-strand break [GO:0035861]	actin binding [GO:0003779]; structural constituent of cytoskeleton [GO:0005200]
P62263	Small ribosomal subunit protein uS11 (40S ribosomal protein S14)	i	151	0	['30', '53', '84']	3	NDT(38) NRT(103)	2	75.5	2	0	cytoplasmic translation [GO:0002181]; erythrocyte differentiation [GO:0030218]; maturation of SSU-rRNA [GO:0030490]; negative regulation of transcription by RNA polymerase II [GO:0000122]; ribosomal small subunit assembly [GO:0000028]; ribosomal small subunit biogenesis [GO:0042274]; translation [GO:0006412]	cytoplasm [GO:0005737]; cytosol [GO:0005829]; cytosolic ribosome [GO:0022626]; cytosolic small ribosomal subunit [GO:0022627]; extracellular exosome [GO:0070062]; focal adhesion [GO:0005925]; membrane [GO:0016020]; nucleolus [GO:0005730]; nucleoplasm [GO:0005654]; postsynaptic density [GO:0014069]; small-subunit processome [GO:0032040]	mRNA 5'-UTR binding [GO:0048027]; RNA binding [GO:0003723]; structural constituent of ribosome [GO:0003735]; translation regulator activity [GO:0045182]
Q0D2K3	Protein ripply1	i	151	0	['5', '38', '54']	3	NGS(48) NDS(65)	2	75.5	0	2	embryonic pattern specification [GO:0009880]; negative regulation of DNA-templated transcription [GO:0045892]; negative regulation of transcription by RNA polymerase II [GO:0000122]; somite rostral/caudal axis specification [GO:0032525]; somite specification [GO:0001757]	nucleus [GO:0005634]
P52292	Importin subunit alpha-1 (Karyopherin subunit alpha-2) (RAG cohort protein 1) (SRP1-alpha)	i	529	0	['132', '222', '236', '271', '418', '466']	6	NVS(52) NWS(75) NSS(86) NLT(228) NIT(361) NYT(403) NES(481)	7	75.5714	3	4	DNA metabolic process [GO:0006259]; entry of viral genome into host nucleus through nuclear pore complex via importin [GO:0075506]; NLS-bearing protein import into nucleus [GO:0006607]; positive regulation of viral life cycle [GO:1903902]; protein import into nucleus [GO:0006606]; regulation of DNA recombination [GO:0000018]	cytoplasm [GO:0005737]; cytosol [GO:0005829]; endoplasmic reticulum membrane [GO:0005789]; Golgi membrane [GO:0000139]; host cell [GO:0043657]; membrane [GO:0016020]; NLS-dependent protein nuclear import complex [GO:0042564]; nuclear membrane [GO:0031965]; nucleoplasm [GO:0005654]; nucleus [GO:0005634]	histone deacetylase binding [GO:0042826]; nuclear import signal receptor activity [GO:0061608]; nuclear localization sequence binding [GO:0008139]; RNA binding [GO:0003723]
Q5T5D7	Zinc finger protein 684	i	378	0	['26', '48', '138', '160', '163', '188', '191', '216', '219', '244', '247', '272', '275', '300', '303', '328', '331', '356', '359']	19	NMS(120) NRS(150) NHT(180) NSS(255) NTS(310)	5	75.6	1	4	negative regulation of transcription by RNA polymerase II [GO:0000122]	nucleus [GO:0005634]	DNA-binding transcription repressor activity, RNA polymerase II-specific [GO:0001227]; metal ion binding [GO:0046872]; RNA polymerase II transcription regulatory region sequence-specific DNA binding [GO:0000977]; sequence-specific double-stranded DNA binding [GO:1990837]
Q9Y2T3	Guanine deaminase (Guanase) (Guanine aminase) (EC 3.5.4.3) (Guanine aminohydrolase) (GAH) (p51-nedasin)	i	454	0	['1', '23', '58', '62', '139', '169', '217', '280', '300']	9	NGT(134) NDT(174) NYS(202) NYT(260) NKT(273) NLS(305)	6	75.6667	4	2	allantoin metabolic process [GO:0000255]; amide catabolic process [GO:0043605]; deoxyguanosine catabolic process [GO:0006161]; dGMP catabolic process [GO:0046055]; GMP catabolic process [GO:0046038]; guanine catabolic process [GO:0006147]; guanine metabolic process [GO:0046098]; nervous system development [GO:0007399]; nucleobase-containing compound metabolic process [GO:0006139]	cytosol [GO:0005829]	guanine deaminase activity [GO:0008892]; zinc ion binding [GO:0008270]
Q9H8U3	AN1-type zinc finger protein 3 (Testis-expressed protein 27)	i	227	0	['17', '19', '31', '34', '98', '101', '117', '156', '159', '173', '175', '180', '191', '218', '225']	15	NNT(69) NTS(70) NVT(90)	3	75.6667	2	1			DNA binding [GO:0003677]; zinc ion binding [GO:0008270]
O43318	Mitogen-activated protein kinase kinase kinase 7 (EC 2.7.11.25) (Transforming growth factor-beta-activated kinase 1) (TGF-beta-activated kinase 1)	i	606	0	['50', '95', '100', '133', '136', '173', '179', '209', '265', '301', '512', '526', '587']	13	NYS(205) NGT(245) NTS(326) NKS(329) NDT(342) NGS(490) NTS(563) NKS(578)	8	75.75	2	6	activation of NF-kappaB-inducing kinase activity [GO:0007250]; anoikis [GO:0043276]; canonical NF-kappaB signal transduction [GO:0007249]; cellular response to angiotensin [GO:1904385]; cellular response to oxygen-glucose deprivation [GO:0090650]; cellular response to tumor necrosis factor [GO:0071356]; cytosolic pattern recognition receptor signaling pathway [GO:0002753]; defense response to bac…	ATAC complex [GO:0140672]; cytoplasm [GO:0005737]; cytosol [GO:0005829]; endosome membrane [GO:0010008]; nucleus [GO:0005634]; plasma membrane [GO:0005886]	ATP binding [GO:0005524]; DNA-binding transcription factor binding [GO:0140297]; histone kinase activity [GO:0035173]; identical protein binding [GO:0042802]; linear polyubiquitin binding [GO:1990450]; magnesium ion binding [GO:0000287]; MAP kinase activity [GO:0004707]; MAP kinase kinase kinase activity [GO:0004709]; MAP kinase kinase kinase kinase activity [GO:0008349]; protein kinase activity …
P49354	Protein farnesyltransferase/geranylgeranyltransferase type-1 subunit alpha (EC 2.5.1.58) (EC 2.5.1.59) (CAAX farnesyltransferase subunit alpha) (FTase-alpha) (Ras proteins prenyltransferase subunit alpha) (Type I protein geranyl-geranyltransferase subunit alpha) (GGTase-I-alpha)	i	379	0	['326', '340']	2	NYT(130) NNS(233) NTT(246) NES(273) NDS(371)	5	75.8	2	3	neurotransmitter receptor metabolic process [GO:0045213]; positive regulation of deacetylase activity [GO:0090045]; positive regulation of tubulin deacetylation [GO:0090044]; protein farnesylation [GO:0018343]; protein geranylgeranylation [GO:0018344]; skeletal muscle acetylcholine-gated channel clustering [GO:0071340]; transforming growth factor beta receptor signaling pathway [GO:0007179]	CAAX-protein geranylgeranyltransferase complex [GO:0005953]; cytoplasm [GO:0005737]; cytosol [GO:0005829]; microtubule associated complex [GO:0005875]; plasma membrane [GO:0005886]; protein farnesyltransferase complex [GO:0005965]	acetylcholine receptor regulator activity [GO:0030548]; alpha-tubulin binding [GO:0043014]; CAAX-protein geranylgeranyltransferase activity [GO:0004662]; microtubule binding [GO:0008017]; molecular adaptor activity [GO:0060090]; protein farnesyltransferase activity [GO:0004660]; protein geranylgeranyltransferase activity [GO:0004661]; Rab geranylgeranyltransferase activity [GO:0004663]; receptor …
Q8WV28	B-cell linker protein (B-cell adapter containing a SH2 domain protein) (B-cell adapter containing a Src homology 2 domain protein) (Cytoplasmic adapter protein) (Src homology 2 domain-containing leukocyte protein of 65 kDa) (SLP-65)	i	456	0	['270', '342', '350']	3	NRS(122) NRS(207) NSS(213) NAS(266) NST(331) NNT(441)	6	76	2	4	B cell differentiation [GO:0030183]; B cell receptor signaling pathway [GO:0050853]; humoral immune response [GO:0006959]; inflammatory response [GO:0006954]; intracellular signal transduction [GO:0035556]; positive regulation of gene expression [GO:0010628]; transmembrane receptor protein tyrosine kinase signaling pathway [GO:0007169]	cytoplasm [GO:0005737]; cytosol [GO:0005829]; intracellular membrane-bounded organelle [GO:0043231]; membrane [GO:0016020]; plasma membrane [GO:0005886]	enzyme binding [GO:0019899]; lipid binding [GO:0008289]; phospholipase binding [GO:0043274]; protein kinase binding [GO:0019901]; protein tyrosine kinase binding [GO:1990782]; SH2 domain binding [GO:0042169]; signaling adaptor activity [GO:0035591]; transmembrane receptor protein tyrosine kinase adaptor activity [GO:0005068]
Q8IWE4	DCN1-like protein 3 (DCNL3) (DCUN1 domain-containing protein 3) (Defective in cullin neddylation protein 1-like protein 3) (Squamous cell carcinoma-related oncogene 3)	i	304	0	['3', '7', '43', '65', '114', '118', '139', '150', '162', '298']	10	NKS(26) NGT(54) NFT(248) NYS(259)	4	76	2	2	negative regulation of cell growth [GO:0030308]; negative regulation of G1/S transition of mitotic cell cycle [GO:2000134]; negative regulation of protein neddylation [GO:2000435]; positive regulation of apoptotic process [GO:0043065]; positive regulation of protein neddylation [GO:2000436]; protein neddylation [GO:0045116]; regulation of cell cycle process [GO:0010564]; regulation of protein ned…	cytoplasm [GO:0005737]; cytosol [GO:0005829]; nucleoplasm [GO:0005654]; nucleus [GO:0005634]; perinuclear region of cytoplasm [GO:0048471]; plasma membrane [GO:0005886]; ubiquitin ligase complex [GO:0000151]	cullin family protein binding [GO:0097602]; ubiquitin conjugating enzyme binding [GO:0031624]; ubiquitin-like protein binding [GO:0032182]
Q8N5C7	tRNA-uridine aminocarboxypropyltransferase 1 (EC 2.5.1.25) (DTW domain-containing protein 1)	i	304	0	['39', '57', '60', '68', '71', '125', '186', '193', '234', '292']	10	NSS(15) NET(100) NDS(190) NQT(210)	4	76	2	2	tRNA modification [GO:0006400]	nucleus [GO:0005634]	tRNA-uridine aminocarboxypropyltransferase activity [GO:0016432]
P50539	Max-interacting protein 1 (Max interactor 1) (Class C basic helix-loop-helix protein 11) (bHLHc11)	i	228	0	['25', '85', '99']	3	NTS(63) NRS(68) NIS(193)	3	76	0	3	negative regulation of transcription by RNA polymerase II [GO:0000122]; regulation of transcription by RNA polymerase II [GO:0006357]	chromatin [GO:0000785]; cytosol [GO:0005829]; nucleolus [GO:0005730]; nucleoplasm [GO:0005654]; nucleus [GO:0005634]; RNA polymerase II transcription regulator complex [GO:0090575]	DNA-binding transcription factor activity, RNA polymerase II-specific [GO:0000981]; protein dimerization activity [GO:0046983]; RNA polymerase II cis-regulatory region sequence-specific DNA binding [GO:0000978]
Q9UNT1	Rab-like protein 2B	i	228	0	['25', '96', '127']	3	NLS(111) NVT(139) NFS(197)	3	76	1	2	cilium assembly [GO:0060271]; intracellular protein transport [GO:0006886]; intraciliary transport [GO:0042073]	centriole [GO:0005814]; ciliary basal body [GO:0036064]; cytoplasm [GO:0005737]; endomembrane system [GO:0012505]; pericentriolar material [GO:0000242]	GTP binding [GO:0005525]; GTPase activity [GO:0003924]
Q9UBK7	Rab-like protein 2A	i	228	0	['25', '96', '127']	3	NLS(111) NVT(139) NFS(197)	3	76	1	2	intracellular protein transport [GO:0006886]	endomembrane system [GO:0012505]	GTP binding [GO:0005525]; GTPase activity [GO:0003924]
Q9H0W7	THAP domain-containing protein 2	i	228	0	['4', '9', '52', '60', '82', '102', '154', '170']	8	NIS(19) NNS(100) NIS(114)	3	76	0	3		nucleolus [GO:0005730]; nucleus [GO:0005634]	DNA binding [GO:0003677]; metal ion binding [GO:0046872]
P61925	cAMP-dependent protein kinase inhibitor alpha (PKI-alpha) (cAMP-dependent protein kinase inhibitor, muscle/brain isoform)	i	76	0	#N/A	0	NKT(48)	1	76	1	0	negative regulation of cAMP-dependent protein kinase activity [GO:2000480]; negative regulation of protein import into nucleus [GO:0042308]; negative regulation of transcription by RNA polymerase II [GO:0000122]; regulation of G2/M transition of mitotic cell cycle [GO:0010389]	cytoplasm [GO:0005737]; nucleus [GO:0005634]	cAMP-dependent protein kinase inhibitor activity [GO:0004862]; protein kinase A catalytic subunit binding [GO:0034236]
O43715	TP53-regulated inhibitor of apoptosis 1 (Protein 15E1.1) (WF-1) (p53-inducible cell-survival factor) (p53CSV)	i	76	0	['7', '17', '36', '46']	4	NSS(74)	1	76	0	1	apoptotic process [GO:0006915]; cellular response to UV [GO:0034644]; DNA damage response, signal transduction by p53 class mediator [GO:0030330]; DNA damage response, signal transduction by p53 class mediator resulting in cell cycle arrest [GO:0006977]; intermembrane lipid transfer [GO:0120009]; negative regulation of apoptotic process [GO:0043066]; negative regulation of cysteine-type endopepti…	mitochondrial intermembrane space [GO:0005758]; mitochondrion [GO:0005739]; nucleoplasm [GO:0005654]; nucleus [GO:0005634]; protein-containing complex [GO:0032991]	p53 binding [GO:0002039]
Q93075	Putative deoxyribonuclease TATDN2 (EC 3.1.21.-)	i	761	0	['18', '24', '29', '64', '100', '134', '297', '379', '473', '499', '532', '537', '545', '562', '601', '630', '655', '720']	18	NWS(11) NNS(78) NSS(79) NAS(121) NST(147) NDT(161) NST(422) NTS(429) NMS(673) NTS(754)	10	76.1	3	7		nucleoplasm [GO:0005654]	metal ion binding [GO:0046872]; nuclease activity [GO:0004518]
Q68DL7	Uncharacterized protein C18orf63	i	685	0	['20', '43', '104', '152', '158', '198', '220', '244', '251', '269', '302', '313', '354', '361', '640']	15	NDS(2) NRT(119) NVT(146) NLT(334) NLS(424) NIT(430) NTS(449) NMT(521) NLT(571)	9	76.1111	6	3
Q01826	DNA-binding protein SATB1 (Special AT-rich sequence-binding protein 1)	i	763	0	['77', '90', '172', '208', '232', '528']	6	NVS(19) NGS(36) NQS(201) NST(221) NVS(227) NRT(399) NNT(489) NAS(495) NRT(542) NLS(548)	10	76.3	4	6	chromatin organization [GO:0006325]; chromatin remodeling [GO:0006338]; negative regulation of transcription by RNA polymerase II [GO:0000122]; regulation of transcription by RNA polymerase II [GO:0006357]	chromatin [GO:0000785]; nuclear body [GO:0016604]; nuclear matrix [GO:0016363]; nucleoplasm [GO:0005654]; nucleus [GO:0005634]; PML body [GO:0016605]	DNA-binding transcription factor activity, RNA polymerase II-specific [GO:0000981]; DNA-binding transcription repressor activity, RNA polymerase II-specific [GO:0001227]; double-stranded DNA binding [GO:0003690]; RNA polymerase II cis-regulatory region sequence-specific DNA binding [GO:0000978]; RNA polymerase II transcription regulatory region sequence-specific DNA binding [GO:0000977]; sequence…
O95661	GTP-binding protein Di-Ras3 (Distinct subgroup of the Ras family member 3) (Rho-related GTP-binding protein RhoI)	i	229	0	['74', '79', '134', '168', '174', '225']	6	NAS(3) NKS(152) NTT(217)	3	76.3333	1	2	regulation of cyclin-dependent protein serine/threonine kinase activity [GO:0000079]; regulation of gene expression by genomic imprinting [GO:0006349]; small GTPase mediated signal transduction [GO:0007264]	plasma membrane [GO:0005886]	GDP binding [GO:0019003]; GTP binding [GO:0005525]; GTPase activity [GO:0003924]
Q9NWZ3	Interleukin-1 receptor-associated kinase 4 (IRAK-4) (EC 2.7.11.1) (Renal carcinoma antigen NY-REN-64)	i	460	0	['12', '78', '127', '239', '258', '275', '288', '435']	8	NCT(78) NKS(155) NVT(175) NNT(206) NTT(207) NGS(267)	6	76.6667	4	2	cellular response to lipopolysaccharide [GO:0071222]; cytokine-mediated signaling pathway [GO:0019221]; innate immune response [GO:0045087]; interleukin-1-mediated signaling pathway [GO:0070498]; interleukin-33-mediated signaling pathway [GO:0038172]; intracellular signal transduction [GO:0035556]; JNK cascade [GO:0007254]; MyD88-dependent toll-like receptor signaling pathway [GO:0002755]; neutro…	cell surface [GO:0009986]; cytoplasm [GO:0005737]; cytosol [GO:0005829]; endosome membrane [GO:0010008]; extracellular space [GO:0005615]; extrinsic component of plasma membrane [GO:0019897]; nucleus [GO:0005634]; plasma membrane [GO:0005886]	ATP binding [GO:0005524]; interleukin-1 receptor binding [GO:0005149]; kinase activity [GO:0016301]; magnesium ion binding [GO:0000287]; protein kinase binding [GO:0019901]; protein serine kinase activity [GO:0106310]; protein serine/threonine kinase activity [GO:0004674]
A8MYZ0	Inactive ubiquitin carboxyl-terminal hydrolase MINDY-4B (Protein FAM188B2)	i	460	0	['79', '169', '175', '206', '250', '296', '317', '367', '378']	9	NNS(42) NST(43) NHT(52) NFT(225) NYS(373) NGT(454)	6	76.6667	4	2			cysteine-type deubiquitinase activity [GO:0004843]; K48-linked deubiquitinase activity [GO:1990380]
Q8WVD5	RING finger protein 141 (Zinc finger protein 230)	i	230	0	['81', '136', '154', '155', '157', '168', '173', '176', '187', '190']	10	NKS(86) NSS(130) NES(199)	3	76.6667	0	3	protein autoubiquitination [GO:0051865]; regulation of DNA-templated transcription [GO:0006355]	membrane [GO:0016020]	metal ion binding [GO:0046872]; ubiquitin-protein transferase activity [GO:0004842]
Q8IZJ6	Inactive L-threonine 3-dehydrogenase, mitochondrial (Short chain dehydrogenase/reductase family 14E member 1 pseudogene)	i	230	0	['15', '17', '182', '228']	4	NVS(135) NIT(143) NSS(218)	3	76.6667	1	2		mitochondrial inner membrane [GO:0005743]
H3BNL8	Armadillo-like helical domain-containing protein 2	i	230	0	['7', '22', '126', '128', '174', '182', '187']	7	NES(67) NLS(185) NWS(209)	3	76.6667	0	3
Q13287	N-myc-interactor (Nmi) (N-myc and STAT interactor)	i	307	0	['87', '229', '294']	3	NDS(79) NIS(85) NVT(160) NQT(227)	4	76.75	2	2	innate immune response [GO:0045087]; macrophage activation involved in immune response [GO:0002281]; negative regulation of cell population proliferation [GO:0008285]; negative regulation of innate immune response [GO:0045824]; negative regulation of interferon-alpha production [GO:0032687]; negative regulation of interferon-beta production [GO:0032688]; negative regulation of non-canonical NF-ka…	cytoplasm [GO:0005737]; cytosol [GO:0005829]; extracellular space [GO:0005615]; membrane [GO:0016020]; nucleoplasm [GO:0005654]; nucleus [GO:0005634]	identical protein binding [GO:0042802]
Q15078	Cyclin-dependent kinase 5 activator 1 (CDK5 activator 1) (Cyclin-dependent kinase 5 regulatory subunit 1) (TPKII regulatory subunit) [Cleaved into: Cyclin-dependent kinase 5 activator 1, p35 (p35); Cyclin-dependent kinase 5 activator 1, p25 (p25) (Tau protein kinase II 23 kDa subunit) (p23)]	i	307	0	['91', '153', '159', '162', '207', '228', '252', '260']	8	NSS(71) NIT(77) NLS(94) NES(291)	4	76.75	1	3	axon guidance [GO:0007411]; axonal fasciculation [GO:0007413]; brain development [GO:0007420]; cerebellum development [GO:0021549]; embryo development ending in birth or egg hatching [GO:0009792]; ephrin receptor signaling pathway [GO:0048013]; G protein-coupled acetylcholine receptor signaling pathway [GO:0007213]; G1 to G0 transition involved in cell differentiation [GO:0070315]; hippocampus de…	axon [GO:0030424]; contractile fiber [GO:0043292]; cyclin-dependent protein kinase holoenzyme complex [GO:0000307]; cytoplasm [GO:0005737]; cytosol [GO:0005829]; dendrite [GO:0030425]; dendritic spine [GO:0043197]; growth cone [GO:0030426]; intracellular membrane-bounded organelle [GO:0043231]; membrane [GO:0016020]; neuromuscular junction [GO:0031594]; neuron projection [GO:0043005]; neuronal ce…	actin filament binding [GO:0051015]; alpha-tubulin binding [GO:0043014]; beta-tubulin binding [GO:0048487]; cadherin binding [GO:0045296]; calcium ion binding [GO:0005509]; cyclin-dependent protein serine/threonine kinase activator activity [GO:0061575]; ephrin receptor binding [GO:0046875]; ionotropic glutamate receptor binding [GO:0035255]; kinase activity [GO:0016301]; protease binding [GO:000…
Q9NYJ8	TGF-beta-activated kinase 1 and MAP3K7-binding protein 2 (Mitogen-activated protein kinase kinase kinase 7-interacting protein 2) (TAK1-binding protein 2) (TAB-2) (TGF-beta-activated kinase 1-binding protein 2)	i	693	0	['30', '41', '42', '258', '597', '607', '669', '672', '683', '686']	10	NFS(61) NGS(98) NIS(316) NNS(336) NSS(337) NMS(421) NNS(445) NLT(571) NCT(669)	9	77	2	7	defense response to bacterium [GO:0042742]; heart development [GO:0007507]; inflammatory response [GO:0006954]; negative regulation of autophagy [GO:0010507]; non-canonical NF-kappaB signal transduction [GO:0038061]; positive regulation of canonical NF-kappaB signal transduction [GO:0043123]; positive regulation of protein kinase activity [GO:0045860]; response to lipopolysaccharide [GO:0032496]	cytoplasm [GO:0005737]; cytosol [GO:0005829]; endosome membrane [GO:0010008]; lysosomal membrane [GO:0005765]; nucleoplasm [GO:0005654]; plasma membrane [GO:0005886]	K63-linked polyubiquitin modification-dependent protein binding [GO:0070530]; molecular adaptor activity [GO:0060090]; ubiquitin binding [GO:0043130]; zinc ion binding [GO:0008270]
Q96CB8	Integrator complex subunit 12 (Int12) (PHD finger protein 22)	i	462	0	['161', '164', '178', '181', '189', '208', '211', '378']	8	NIS(64) NSS(276) NNT(316) NNS(351) NST(352) NVS(381)	6	77	2	4	regulation of transcription elongation by RNA polymerase II [GO:0034243]; snRNA 3'-end processing [GO:0034472]; snRNA processing [GO:0016180]	integrator complex [GO:0032039]; nucleoplasm [GO:0005654]; nucleus [GO:0005634]	metal ion binding [GO:0046872]
Q9BQG2	NAD-capped RNA hydrolase NUDT12 (DeNADding enzyme NUDT12) (EC 3.6.1.-) (NADH pyrophosphatase NUDT12) (EC 3.6.1.22) (Nucleoside diphosphate-linked moiety X motif 12) (Nudix motif 12)	i	462	0	['17', '69', '116', '176', '246', '283', '286', '301', '306', '336', '351', '386', '399']	13	NET(40) NKS(76) NNS(134) NYT(180) NAT(289) NTS(315)	6	77	3	3	circadian regulation of gene expression [GO:0032922]; methylguanosine-cap decapping [GO:0110156]; mRNA catabolic process [GO:0006402]; NAD biosynthesis via nicotinamide riboside salvage pathway [GO:0034356]; NAD catabolic process [GO:0019677]; NAD-cap decapping [GO:0110155]; NADH metabolic process [GO:0006734]; NADP catabolic process [GO:0006742]	cytoplasm [GO:0005737]; nucleus [GO:0005634]; peroxisomal matrix [GO:0005782]; peroxisome [GO:0005777]	magnesium ion binding [GO:0000287]; NAD+ diphosphatase activity [GO:0000210]; NADH pyrophosphatase activity [GO:0035529]; phosphodiesterase decapping endonuclease activity [GO:1990174]; RNA NAD-cap (NMN-forming) hydrolase activity [GO:0110153]; zinc ion binding [GO:0008270]
Q99471	Prefoldin subunit 5 (Myc modulator 1) (c-Myc-binding protein Mm-1)	i	154	0	['48']	1	NIT(6) NKS(54)	2	77	1	1	chaperone-mediated protein folding [GO:0061077]; negative regulation of amyloid fibril formation [GO:1905907]; negative regulation of canonical Wnt signaling pathway [GO:0090090]; negative regulation of DNA-templated transcription [GO:0045892]; protein folding [GO:0006457]; regulation of DNA-templated transcription [GO:0006355]; retina development in camera-type eye [GO:0060041]; RNA polymerase I…	cytoplasm [GO:0005737]; cytosol [GO:0005829]; intermediate filament cytoskeleton [GO:0045111]; nucleus [GO:0005634]; prefoldin complex [GO:0016272]	amyloid-beta binding [GO:0001540]; transcription corepressor activity [GO:0003714]; unfolded protein binding [GO:0051082]
Q6PH81	UPF0547 protein C16orf87	i	154	0	['15', '18', '26', '29', '31']	5	NST(74) NLS(127)	2	77	1	1
A6NGG3	Putative uncharacterized protein encoded by LINC03041 (Long intergenic non-protein coding RNA 3041)	i	77	0	['14', '32', '48', '49', '74']	5	NTT(24)	1	77	1	0
Q8IZD4	mRNA-decapping enzyme 1B (EC 3.6.1.62)	i	617	0	['119', '174', '177', '239', '290', '315', '368']	7	NRT(82) NLT(129) NQT(216) NGS(318) NAS(348) NRS(383) NGS(409) NKT(495)	8	77.125	4	4	deadenylation-dependent decapping of nuclear-transcribed mRNA [GO:0000290]; deadenylation-independent decapping of nuclear-transcribed mRNA [GO:0031087]; nuclear-transcribed mRNA catabolic process, nonsense-mediated decay [GO:0000184]	cytosol [GO:0005829]; intracellular membrane-bounded organelle [GO:0043231]; membrane [GO:0016020]; nucleus [GO:0005634]; P-body [GO:0000932]	5'-(N(7)-methylguanosine 5'-triphospho)-[mRNA] hydrolase activity [GO:0140933]; enzyme activator activity [GO:0008047]; mRNA binding [GO:0003729]
Q8IZ02	Leucine-rich repeat-containing protein 34	i	464	0	['60', '121', '135', '216', '266', '273', '286', '302', '395', '406']	10	NRT(178) NSS(206) NSS(293) NTT(321) NRS(350) NLT(378)	6	77.3333	3	3	cell differentiation [GO:0030154]	cytoplasm [GO:0005737]; nucleolus [GO:0005730]
Q9BQQ7	Receptor-transporting protein 3 (3CxxC-type zinc finger protein 3) (Transmembrane protein 7)	i	232	0	['54', '57', '92', '95', '125', '153', '156', '161', '202', '207', '214', '215', '216']	13	NWS(74) NIS(110) NLS(210)	3	77.3333	0	3	detection of chemical stimulus involved in sensory perception of bitter taste [GO:0001580]; protein insertion into membrane [GO:0051205]; protein targeting to membrane [GO:0006612]	cytoplasm [GO:0005737]; membrane [GO:0016020]	metal ion binding [GO:0046872]; olfactory receptor binding [GO:0031849]
Q9BVC5	Ashwin	i	232	0	['9']	1	NET(85) NSS(144) NKT(162)	3	77.3333	2	1	embryonic morphogenesis [GO:0048598]; tRNA splicing, via endonucleolytic cleavage and ligation [GO:0006388]	cytoplasm [GO:0005737]; nucleoplasm [GO:0005654]; nucleus [GO:0005634]; tRNA-splicing ligase complex [GO:0072669]
Q53HC9	EARP and GARP complex-interacting protein 1 (Endosome-associated recycling protein-interacting protein) (Golgi-associated retrograde protein-interacting protein) (Tumor-suppressing STF cDNA 1 protein) (Tumor-suppressing subchromosomal transferable fragment candidate gene 1 protein)	i	387	0	['82', '94', '126', '138', '197', '221', '246', '250']	8	NRT(85) NCT(197) NDT(205) NVT(260) NHS(281)	5	77.4	4	1	endocytic recycling [GO:0032456]; positive regulation of endocytic recycling [GO:2001137]; positive regulation of retrograde transport, endosome to Golgi [GO:1905281]; protein ubiquitination [GO:0016567]; regulation of insulin secretion [GO:0050796]	trans-Golgi network [GO:0005802]
Q86VV4	Ran-binding protein 3-like	i	465	0	['18', '64', '135', '150', '195', '202', '207', '281', '303', '333', '432', '435', '463']	13	NLS(172) NDS(235) NTS(264) NKT(310) NDT(327) NGS(449)	6	77.5	2	4	mesenchymal cell differentiation involved in bone development [GO:1901706]; negative regulation of osteoblast differentiation [GO:0045668]; positive regulation of myoblast differentiation [GO:0045663]; protein export from nucleus [GO:0006611]	cytoplasm [GO:0005737]; nuclear pore [GO:0005643]	SMAD binding [GO:0046332]
Q5FWF7	F-box only protein 48	i	155	0	['55', '61', '79', '86', '126']	5	NES(28) NDT(66)	2	77.5	1	1	SCF-dependent proteasomal ubiquitin-dependent protein catabolic process [GO:0031146]	SCF ubiquitin ligase complex [GO:0019005]
Q9NU02	Ankyrin repeat and EF-hand domain-containing protein 1 (Ankyrin repeat domain-containing protein 5)	i	776	0	['18', '81', '120', '130', '156', '166', '265', '266', '274', '435', '532', '565', '601']	13	NYT(41) NNS(143) NST(144) NSS(181) NKS(403) NVT(461) NAT(552) NNS(590) NST(591) NIT(762)	10	77.6	6	4			calcium ion binding [GO:0005509]
Q9BWW4	Single-stranded DNA-binding protein 3 (Sequence-specific single-stranded-DNA-binding protein)	i	388	0	['63', '70', '79']	3	NIT(49) NSS(289) NGS(332) NIS(350) NYS(379)	5	77.6	1	4	head morphogenesis [GO:0060323]; hematopoietic progenitor cell differentiation [GO:0002244]; mesendoderm development [GO:0048382]; midbrain-hindbrain boundary initiation [GO:0021547]; positive regulation of anterior head development [GO:2000744]; positive regulation of cell population proliferation [GO:0008284]; positive regulation of transcription by RNA polymerase II [GO:0045944]; prechordal pl…	nucleus [GO:0005634]; transcription regulator complex [GO:0005667]	single-stranded DNA binding [GO:0003697]; transcription coactivator activity [GO:0003713]
Q6PEV8	Protein FAM199X	i	388	0	['32', '39', '47', '52', '71', '96', '117', '163', '234', '268']	10	NLT(68) NFS(266) NSS(306) NMS(310) NLS(319)	5	77.6	1	4
Q6V702	Cilia- and flagella-associated protein 299	i	233	0	#N/A	0	NRS(105) NSS(171) NST(208)	3	77.6667	1	2		cytoplasm [GO:0005737]; nucleus [GO:0005634]
Q8N4S0	Coiled-coil domain-containing protein 82	i	544	0	['74', '98', '189', '268', '421', '423', '426', '432', '467', '488', '489']	11	NKT(76) NLS(86) NDS(95) NGS(105) NYS(408) NVS(411) NCS(421)	7	77.7143	1	6		nucleus [GO:0005634]
Q9UPW0	Forkhead box protein J3	i	622	0	['7', '108', '134', '191', '327', '447', '466', '508', '532']	9	NTT(63) NSS(92) NLS(129) NNS(229) NQS(345) NTT(358) NWS(474) NWS(497)	8	77.75	2	6	cell differentiation [GO:0030154]; male meiosis I [GO:0007141]; positive regulation of transcription by RNA polymerase II [GO:0045944]; regulation of transcription by RNA polymerase II [GO:0006357]; spermatogenesis [GO:0007283]	chromatin [GO:0000785]; nucleus [GO:0005634]	DNA-binding transcription activator activity, RNA polymerase II-specific [GO:0001228]; DNA-binding transcription factor activity, RNA polymerase II-specific [GO:0000981]; RNA polymerase II cis-regulatory region sequence-specific DNA binding [GO:0000978]; sequence-specific DNA binding [GO:0043565]; sequence-specific double-stranded DNA binding [GO:1990837]
Q6PJQ5	Forkhead box protein R2 (Forkhead box protein N6)	i	311	0	['7', '33', '38', '73', '87', '121', '173', '196', '210', '244', '267', '297']	12	NIS(106) NCS(121) NCS(196) NFT(220)	4	77.75	1	3		chromatin [GO:0000785]; nucleoplasm [GO:0005654]; nucleus [GO:0005634]	DNA-binding transcription factor activity, RNA polymerase II-specific [GO:0000981]; sequence-specific double-stranded DNA binding [GO:1990837]
P20794	Serine/threonine-protein kinase MAK (EC 2.7.11.1) (Male germ cell-associated kinase)	i	623	0	['44', '132', '212', '240']	4	NES(24) NAS(252) NLS(352) NGT(384) NHS(449) NKS(455) NQS(542) NAT(568)	8	77.875	2	6	cell differentiation [GO:0030154]; cilium assembly [GO:0060271]; intracellular signal transduction [GO:0035556]; intraciliary transport [GO:0042073]; negative regulation of non-motile cilium assembly [GO:1902856]; non-motile cilium assembly [GO:1905515]; photoreceptor cell maintenance [GO:0045494]; protein autophosphorylation [GO:0046777]; protein phosphorylation [GO:0006468]; spermatogenesis [GO…	axoneme [GO:0005930]; centrosome [GO:0005813]; cilium [GO:0005929]; cytoplasm [GO:0005737]; midbody [GO:0030496]; mitotic spindle [GO:0072686]; motile cilium [GO:0031514]; nucleus [GO:0005634]; photoreceptor connecting cilium [GO:0032391]; photoreceptor inner segment [GO:0001917]; photoreceptor outer segment [GO:0001750]	ATP binding [GO:0005524]; metal ion binding [GO:0046872]; protein kinase activity [GO:0004672]; protein serine kinase activity [GO:0106310]; protein serine/threonine kinase activity [GO:0004674]; transcription coactivator activity [GO:0003713]
P52298	Nuclear cap-binding protein subunit 2 (20 kDa nuclear cap-binding protein) (Cell proliferation-inducing gene 55 protein) (NCBP 20 kDa subunit) (CBP20) (NCBP-interacting protein 1) (NIP1)	i	156	0	['39', '80', '83']	3	NLS(46) NGT(102)	2	78	1	1	alternative mRNA splicing, via spliceosome [GO:0000380]; cap-dependent translational initiation [GO:0002191]; histone mRNA metabolic process [GO:0008334]; miRNA-mediated post-transcriptional gene silencing [GO:0035195]; mRNA 3'-end processing [GO:0031124]; mRNA cis splicing, via spliceosome [GO:0045292]; mRNA export from nucleus [GO:0006406]; mRNA metabolic process [GO:0016071]; mRNA splicing, vi…	cytoplasm [GO:0005737]; cytosol [GO:0005829]; mRNA cap binding complex [GO:0005845]; nuclear cap binding complex [GO:0005846]; nucleoplasm [GO:0005654]; nucleus [GO:0005634]; RNA cap binding complex [GO:0034518]	DNA binding [GO:0003677]; mRNA binding [GO:0003729]; RNA 7-methylguanosine cap binding [GO:0000340]; RNA binding [GO:0003723]; RNA cap binding [GO:0000339]; snRNA binding [GO:0017069]
Q5VZ03	Nucleoredoxin-like protein 2 (Rod-derived cone viability factor 2) (RdCVF2)	i	156	0	['12', '37', '48', '139']	4	NVT(108) NFS(153)	2	78	1	1	photoreceptor cell maintenance [GO:0045494]; sensory perception of smell [GO:0007608]; visual perception [GO:0007601]
Q7Z7J9	Calcium/calmodulin-dependent protein kinase II inhibitor 1 (CaMKII inhibitory protein alpha) (CaMKIIN-alpha)	i	78	0	['26']	1	NMT(69)	1	78	1	0	long-term memory [GO:0007616]; positive regulation of inflammatory response [GO:0050729]	dendrite [GO:0030425]; postsynaptic density [GO:0014069]; synapse [GO:0045202]	calcium-dependent protein kinase inhibitor activity [GO:0008427]; protein kinase binding [GO:0019901]
Q9H4G8	Putative DPH3 homolog B (CSL-type zinc finger-containing protein 1)	i	78	0	['23', '25', '27', '47', '50', '65']	6	NFS(31)	1	78	0	1			metal ion binding [GO:0046872]
Q9UIU6	Homeobox protein SIX4 (Sine oculis homeobox homolog 4)	i	781	0	['114', '116', '228', '666', '755']	5	NES(145) NLS(321) NGS(351) NGS(497) NIS(518) NLS(593) NIS(598) NVS(613) NFS(619) NCS(666)	10	78.1	0	10	anatomical structure morphogenesis [GO:0009653]; embryonic cranial skeleton morphogenesis [GO:0048701]; fungiform papilla morphogenesis [GO:0061197]; generation of neurons [GO:0048699]; inner ear morphogenesis [GO:0042472]; male gonad development [GO:0008584]; male sex determination [GO:0030238]; male sex differentiation [GO:0046661]; metanephric mesenchyme development [GO:0072075]; myoblast migr…	chromatin [GO:0000785]; cytoplasm [GO:0005737]; nucleus [GO:0005634]; transcription regulator complex [GO:0005667]	DNA-binding transcription activator activity, RNA polymerase II-specific [GO:0001228]; DNA-binding transcription factor activity, RNA polymerase II-specific [GO:0000981]; RNA polymerase II cis-regulatory region sequence-specific DNA binding [GO:0000978]; sequence-specific double-stranded DNA binding [GO:1990837]
Q6ZMT9	Death domain-containing protein 1	i	781	0	['4', '142', '185', '199', '225', '258', '283', '299', '389', '438', '452', '508', '609', '646', '727', '774']	16	NKT(55) NNT(68) NTS(69) NST(151) NDS(156) NRT(422) NAS(435) NYS(607) NQS(632) NHS(640)	10	78.1	4	6	signal transduction [GO:0007165]
Q9Y6J8	Serine/threonine/tyrosine-interacting-like protein 1 (Dual specificity phosphatase inhibitor MK-STYX) (Dual specificity protein phosphatase 24) (Inactive dual specificity protein phosphatase MK-STYX) (Map kinase phosphatase-like protein MK-STYX)	i	313	0	['6', '31', '69', '73', '176', '228', '253', '278', '283']	9	NNS(79) NSS(80) NFS(172) NVS(192)	4	78.25	0	4	dephosphorylation [GO:0016311]; intracellular signal transduction [GO:0035556]; negative regulation of phosphoprotein phosphatase activity [GO:0032515]; negative regulation of stress granule assembly [GO:0062030]; positive regulation of intrinsic apoptotic signaling pathway [GO:2001244]; positive regulation of neuron projection development [GO:0010976]; regulation of intrinsic apoptotic signaling…	mitochondrial matrix [GO:0005759]; mitochondrion [GO:0005739]	protein phosphatase binding [GO:0019903]; protein phosphatase inhibitor activity [GO:0004864]; protein tyrosine/serine/threonine phosphatase activity [GO:0008138]; pseudophosphatase activity [GO:0001691]
Q9UK73	Protein fem-1 homolog B (FEM1b) (FEM1-beta) (Fem-1-like death receptor-binding protein alpha) (Fem-1-like in apoptotic pathway protein alpha) (F1A-alpha)	i	627	0	['93', '128', '156', '185', '229', '243', '307', '362', '408', '412', '441', '451', '458', '464', '506', '520', '598']	17	NRS(26) NHT(115) NST(121) NIS(146) NRT(304) NET(399) NIS(427) NKT(573)	8	78.375	5	3	apoptotic process [GO:0006915]; branching involved in prostate gland morphogenesis [GO:0060442]; epithelial cell maturation involved in prostate gland development [GO:0060743]; proteasome-mediated ubiquitin-dependent protein catabolic process [GO:0043161]; protein ubiquitination [GO:0016567]; regulation of DNA damage checkpoint [GO:2000001]; regulation of extrinsic apoptotic signaling pathway via…	Cul2-RING ubiquitin ligase complex [GO:0031462]; cytoplasm [GO:0005737]; cytosol [GO:0005829]; nucleoplasm [GO:0005654]; nucleus [GO:0005634]	death receptor binding [GO:0005123]; ubiquitin ligase-substrate adaptor activity [GO:1990756]
P08047	Transcription factor Sp1	i	785	0	['67', '603', '605', '608', '627', '632', '657', '662', '687', '690', '754']	11	NNS(79) NGS(129) NGS(132) NRT(139) NIT(263) NFT(340) NQT(373) NTT(499) NLS(533) NIS(779)	10	78.5	5	5	cellular response to estrogen stimulus [GO:0071391]; cellular response to insulin stimulus [GO:0032869]; cellular response to wortmannin [GO:1904568]; cellular response to zinc ion starvation [GO:0034224]; positive regulation by host of viral transcription [GO:0043923]; positive regulation of amyloid-beta formation [GO:1902004]; positive regulation of angiogenesis [GO:0045766]; positive regulatio…	chromatin [GO:0000785]; cytoplasm [GO:0005737]; euchromatin [GO:0000791]; nucleoplasm [GO:0005654]; nucleus [GO:0005634]; protein-DNA complex [GO:0032993]; transcription repressor complex [GO:0017053]	bHLH transcription factor binding [GO:0043425]; DNA binding [GO:0003677]; DNA-binding transcription activator activity, RNA polymerase II-specific [GO:0001228]; DNA-binding transcription factor activity [GO:0003700]; DNA-binding transcription factor activity, RNA polymerase II-specific [GO:0000981]; double-stranded DNA binding [GO:0003690]; histone acetyltransferase binding [GO:0035035]; histone …
Q9P287	BRCA2 and CDKN1A-interacting protein (P21- and CDK-associated protein 1) (Protein TOK-1)	i	314	0	['140', '152', '156', '212', '215', '274']	6	NLT(132) NDT(170) NNS(232) NYS(265)	4	78.5	2	2	DNA repair [GO:0006281]; establishment of mitotic spindle orientation [GO:0000132]; microtubule anchoring [GO:0034453]; microtubule cytoskeleton organization [GO:0000226]; mitotic spindle assembly [GO:0090307]; mitotic spindle organization [GO:0007052]; neuroendocrine cell differentiation [GO:0061101]; regulation of cyclin-dependent protein serine/threonine kinase activity [GO:0000079]	centriole [GO:0005814]; centrosome [GO:0005813]; cytosol [GO:0005829]; mitotic spindle pole [GO:0097431]; nuclear cyclin-dependent protein kinase holoenzyme complex [GO:0019908]; nucleoplasm [GO:0005654]; nucleus [GO:0005634]	kinase regulator activity [GO:0019207]; RNA binding [GO:0003723]; tubulin binding [GO:0015631]
Q14651	Plastin-1 (Intestine-specific plastin) (I-plastin)	i	629	0	['141', '165', '207', '346', '376', '460', '618']	7	NST(3) NLS(170) NFS(290) NET(327) NWS(439) NST(488) NQT(527) NLS(574)	8	78.625	4	4	actin filament bundle assembly [GO:0051017]; actin filament network formation [GO:0051639]; auditory receptor cell stereocilium organization [GO:0060088]; intestinal D-glucose absorption [GO:0001951]; positive regulation of multicellular organism growth [GO:0040018]; positive regulation of protein localization to plasma membrane [GO:1903078]; regulation of microvillus length [GO:0032532]; termina…	actin filament [GO:0005884]; actin filament bundle [GO:0032432]; brush border [GO:0005903]; cytoplasm [GO:0005737]; cytosol [GO:0005829]; extracellular exosome [GO:0070062]; plasma membrane [GO:0005886]; stereocilium [GO:0032420]; terminal web [GO:1990357]	actin filament binding [GO:0051015]; calcium ion binding [GO:0005509]; structural constituent of cytoskeleton [GO:0005200]
Q96PE6	Zinc finger imprinted 3 (Zinc finger protein 657)	i	472	0	['119', '168', '171', '190', '196', '199', '224', '227', '252', '255', '265', '280', '283', '308', '311', '336', '339', '364', '367', '392', '395', '420', '423', '448', '451']	25	NNS(2) NFT(16) NYS(40) NNS(143) NST(291) NLS(433)	6	78.6667	2	4	regulation of transcription by RNA polymerase II [GO:0006357]	nucleus [GO:0005634]	DNA-binding transcription factor activity, RNA polymerase II-specific [GO:0000981]; metal ion binding [GO:0046872]; RNA polymerase II cis-regulatory region sequence-specific DNA binding [GO:0000978]
A8MPX8	Protein phosphatase 2C-like domain-containing protein 1	i	630	0	['65', '68', '163', '173', '201', '276', '311', '316', '370', '377', '446', '481', '542', '562']	14	NST(178) NKT(270) NKS(487) NLT(503) NLS(533) NYS(538) NIT(613) NGS(622)	8	78.75	4	4			protein serine/threonine phosphatase activity [GO:0004722]
Q8NEN0	Armadillo repeat-containing protein 2	i	867	0	['111', '185', '235', '289', '292', '320', '352', '396', '436', '477', '490', '506', '507', '516', '645', '709', '733', '737', '765', '778', '781', '797']	22	NDS(365) NDS(371) NIS(470) NLT(544) NAT(652) NLS(659) NLS(702) NLT(743) NFS(787) NIT(791) NAS(794)	11	78.8182	4	7	cilium organization [GO:0044782]; sperm axoneme assembly [GO:0007288]
Q9C026	E3 ubiquitin-protein ligase TRIM9 (EC 2.3.2.27) (RING finger protein 91) (RING-type E3 ubiquitin transferase TRIM9) (Tripartite motif-containing protein 9)	i	710	0	['9', '12', '24', '29', '32', '91', '124', '127', '130', '167', '170', '181', '184', '189', '192', '196', '228', '240', '243', '248', '251', '314', '319', '355', '369', '450', '451', '497', '559']	29	NHS(236) NNS(455) NST(506) NKT(517) NLT(555) NRS(623) NNS(630) NRT(635) NLT(657)	9	78.8889	5	4	proteasome-mediated ubiquitin-dependent protein catabolic process [GO:0043161]; protein ubiquitination [GO:0016567]	cytoplasm [GO:0005737]; cytoskeleton [GO:0005856]; dendrite [GO:0030425]; synaptic vesicle [GO:0008021]	protein domain specific binding [GO:0019904]; protein homodimerization activity [GO:0042803]; ubiquitin protein ligase activity [GO:0061630]; zinc ion binding [GO:0008270]
Q06787	Fragile X messenger ribonucleoprotein 1 (Fragile X messenger ribonucleoprotein) (FMRP) (Protein FMR-1)	i	632	0	['76', '77', '98', '140', '259', '583']	6	NES(60) NNS(341) NST(361) NST(369) NAT(412) NRT(453) NAS(498) NTS(597)	8	79	4	4	cellular response to virus [GO:0098586]; DNA repair [GO:0006281]; glutamate receptor signaling pathway [GO:0007215]; modulation by host of viral RNA genome replication [GO:0044830]; mRNA export from nucleus [GO:0006406]; mRNA processing [GO:0006397]; mRNA transport [GO:0051028]; negative regulation of cytoplasmic translation [GO:2000766]; negative regulation of long-term synaptic depression [GO:1…	axon [GO:0030424]; axon terminus [GO:0043679]; Cajal body [GO:0015030]; cell projection [GO:0042995]; chromocenter [GO:0010369]; chromosome [GO:0005694]; chromosome, centromeric region [GO:0000775]; cytoplasm [GO:0005737]; cytoplasmic ribonucleoprotein granule [GO:0036464]; cytoplasmic stress granule [GO:0010494]; cytosol [GO:0005829]; dendrite [GO:0030425]; dendritic filopodium [GO:1902737]; den…	chromatin binding [GO:0003682]; dynein complex binding [GO:0070840]; G-quadruplex RNA binding [GO:0002151]; identical protein binding [GO:0042802]; methylated histone binding [GO:0035064]; microtubule binding [GO:0008017]; miRNA binding [GO:0035198]; molecular condensate scaffold activity [GO:0140693]; mRNA 3'-UTR binding [GO:0003730]; mRNA 5'-UTR binding [GO:0048027]; mRNA binding [GO:0003729]; …
Q6ZWJ1	Syntaxin-binding protein 4 (Syntaxin 4-interacting protein) (STX4-interacting protein) (Synip)	i	553	0	['57', '119', '164', '264', '288', '301', '410', '496', '543']	9	NTS(4) NLS(117) NKT(172) NST(183) NST(444) NLS(450) NLS(533)	7	79	3	4	cellular response to type II interferon [GO:0071346]; DNA damage response [GO:0006974]; insulin receptor signaling pathway [GO:0008286]; positive regulation of cell cycle G1/S phase transition [GO:1902808]; positive regulation of keratinocyte proliferation [GO:0010838]; protein stabilization [GO:0050821]; protein targeting [GO:0006605]; regulation of glucose transmembrane transport [GO:0010827]; …	cytoplasmic vesicle [GO:0031410]; extracellular exosome [GO:0070062]; phagocytic vesicle [GO:0045335]; Schaffer collateral - CA1 synapse [GO:0098685]	syntaxin binding [GO:0019905]
P98182	Zinc finger protein 200	i	395	0	['125', '129', '253', '256', '281', '284', '309', '312', '337', '340', '365', '368', '378', '388']	14	NGS(158) NTS(206) NDT(224) NES(262) NCT(378)	5	79	2	3		nucleus [GO:0005634]	metal ion binding [GO:0046872]
Q9H6B1	Zinc finger protein 385D (Zinc finger protein 659)	i	395	0	['10', '81', '84', '189', '205', '208', '268', '271']	8	NHT(65) NTS(140) NSS(187) NGS(236) NKT(264)	5	79	2	3		nucleus [GO:0005634]	sequence-specific double-stranded DNA binding [GO:1990837]; zinc ion binding [GO:0008270]
Q86UY6	N-alpha-acetyltransferase 40 (EC 2.3.1.257) (N-acetyltransferase 11) (N-alpha-acetyltransferase D) (NatD) (hNatD) (Protein acetyltransferase 1)	i	237	0	['25', '58', '129', '136', '203', '204', '208', '231', '234', '235']	10	NVS(54) NSS(114) NST(164)	3	79	1	2	lipid metabolic process [GO:0006629]	centriolar satellite [GO:0034451]; cytosol [GO:0005829]; nucleoplasm [GO:0005654]; nucleus [GO:0005634]	histone H2A acetyltransferase activity [GO:0043998]; histone H4 acetyltransferase activity [GO:0010485]; peptide-serine-alpha-N-acetyltransferase activity [GO:1990189]
P24666	Low molecular weight phosphotyrosine protein phosphatase (LMW-PTP) (LMW-PTPase) (EC 3.1.3.48) (Adipocyte acid phosphatase) (Low molecular weight cytosolic acid phosphatase) (EC 3.1.3.2) (Red cell acid phosphatase 1)	i	158	0	['12', '17', '62', '90', '109', '145', '148', '149']	8	NIS(35) NDS(135)	2	79	0	2		cytoplasm [GO:0005737]; cytoplasmic side of plasma membrane [GO:0009898]; cytosol [GO:0005829]; extracellular exosome [GO:0070062]; sarcolemma [GO:0042383]	acid phosphatase activity [GO:0003993]; non-membrane spanning protein tyrosine phosphatase activity [GO:0004726]; protein tyrosine phosphatase activity [GO:0004725]
P62280	Small ribosomal subunit protein uS17 (40S ribosomal protein S11)	i	158	0	['59', '115', '130']	3	NVS(65) NMS(108)	2	79	0	2	cytoplasmic translation [GO:0002181]; ribosomal small subunit biogenesis [GO:0042274]; translation [GO:0006412]	cytoplasm [GO:0005737]; cytosol [GO:0005829]; cytosolic ribosome [GO:0022626]; cytosolic small ribosomal subunit [GO:0022627]; extracellular exosome [GO:0070062]; focal adhesion [GO:0005925]; membrane [GO:0016020]; nucleolus [GO:0005730]; nucleoplasm [GO:0005654]; ribosome [GO:0005840]; small-subunit processome [GO:0032040]; synapse [GO:0045202]	RNA binding [GO:0003723]; rRNA binding [GO:0019843]; structural constituent of ribosome [GO:0003735]
Q8WVH0	Complexin-3 (Complexin III) (CPX III)	i	158	0	['154']	1	NLT(15) NET(85)	2	79	2	0	insulin secretion [GO:0030073]; regulation of neurotransmitter secretion [GO:0046928]; regulation of synaptic vesicle fusion to presynaptic active zone membrane [GO:0031630]; response to stimulus [GO:0050896]; synaptic vesicle exocytosis [GO:0016079]; visual perception [GO:0007601]	cytosol [GO:0005829]; photoreceptor ribbon synapse [GO:0098684]; presynaptic active zone membrane [GO:0048787]; SNARE complex [GO:0031201]; synaptic vesicle membrane [GO:0030672]; terminal bouton [GO:0043195]	neurotransmitter transmembrane transporter activity [GO:0005326]; SNARE binding [GO:0000149]; syntaxin binding [GO:0019905]
A6PVY3	Protein FAM177B	i	158	0	['81', '135']	2	NST(53) NKS(117)	2	79	1	1
Q9NRP2	COX assembly mitochondrial protein 2 homolog	i	79	0	['13', '23', '36', '46']	4	NRT(55)	1	79	1	0		mitochondrion [GO:0005739]
Q9UH64	Putative protein CDKN2A-DT (CDKN2A antisense RNA 1) (CDKN2A antisense gene protein 1) (Protein CDKN2A-AS1) (Susceptibility protein NSG-x)	i	79	0	['19']	1	NLT(41)	1	79	1	0
A0A1B0GUV1	Uncharacterized protein C17orf114	i	79	0	#N/A	0	NDS(75)	1	79	0	1
Q0P140	Putative uncharacterized protein HSD52	i	79	0	['10', '65']	2	NAT(45)	1	79	1	0
Q17RA5	Putative uncharacterized protein C21orf62-AS1 (C21orf62 antisense RNA 1) (C21orf62 antisense gene protein 1)	i	79	0	['11', '66', '69']	3	NST(17)	1	79	1	0
Q5VSD8	Putative uncharacterized protein LOC401522	i	79	0	['23', '39', '45']	3	NTS(68)	1	79	0	1
Q9Y6Q9	Nuclear receptor coactivator 3 (NCoA-3) (EC 2.3.1.48) (ACTR) (Amplified in breast cancer 1 protein) (AIB-1) (CBP-interacting protein) (pCIP) (Class E basic helix-loop-helix protein 42) (bHLHe42) (Receptor-associated coactivator 3) (RAC-3) (Steroid receptor coactivator protein 3) (SRC-3) (Thyroid hormone receptor activator molecule 1) (TRAM-1)	i	1424	0	['21', '30', '68', '196', '225', '244', '247', '299', '393', '574', '584', '626', '645', '715', '768', '1423']	16	NLS(55) NVT(140) NTS(154) NET(185) NAS(212) NSS(395) NMS(462) NHS(515) NIT(555) NNS(814) NGS(820) NIS(872) NVT(908) NTS(946) NQS(1185) NVT(1285) NSS(1373) NGS(1396)	18	79.1111	5	13	cell dedifferentiation [GO:0043697]; cellular response to estradiol stimulus [GO:0071392]; cellular response to hormone stimulus [GO:0032870]; positive regulation of keratinocyte differentiation [GO:0045618]; positive regulation of stem cell population maintenance [GO:1902459]; positive regulation of transcription by RNA polymerase II [GO:0045944]; receptor transactivation [GO:0035624]; regulatio…	chromatin [GO:0000785]; cytoplasm [GO:0005737]; cytosol [GO:0005829]; extracellular exosome [GO:0070062]; nucleoplasm [GO:0005654]; nucleus [GO:0005634]; protein-containing complex [GO:0032991]	disordered domain specific binding [GO:0097718]; histone acetyltransferase activity [GO:0004402]; molecular adaptor activity [GO:0060090]; nuclear receptor binding [GO:0016922]; nuclear receptor coactivator activity [GO:0030374]; nuclear thyroid hormone receptor binding [GO:0046966]; protein dimerization activity [GO:0046983]; RNA polymerase II complex binding [GO:0000993]; transcription coactiva…
A0PJY2	Fez family zinc finger protein 1 (Zinc finger protein 312B)	i	475	0	['4', '72', '116', '122', '160', '169', '261', '264', '289', '292', '303', '317', '320', '345', '348', '373', '376', '401', '404', '409']	20	NAT(7) NSS(68) NHS(150) NLT(274) NRS(326) NLT(386)	6	79.1667	3	3	axon guidance [GO:0007411]; cell dedifferentiation [GO:0043697]; forebrain anterior/posterior pattern specification [GO:0021797]; interneuron migration [GO:1904936]; negative regulation of cell population proliferation [GO:0008285]; olfactory bulb development [GO:0021772]; positive regulation of DNA-templated transcription [GO:0045893]; positive regulation of neuron differentiation [GO:0045666]; …	cytosol [GO:0005829]; nucleoplasm [GO:0005654]	DNA-binding transcription factor activity [GO:0003700]; DNA-binding transcription repressor activity, RNA polymerase II-specific [GO:0001227]; metal ion binding [GO:0046872]; RNA polymerase II cis-regulatory region sequence-specific DNA binding [GO:0000978]
Q53QZ3	Rho GTPase-activating protein 15 (ArhGAP15) (Rho-type GTPase-activating protein 15)	i	475	0	['139', '196', '286', '300']	4	NST(15) NHS(62) NWS(101) NST(291) NNT(384) NET(443)	6	79.1667	4	2	regulation of cell shape [GO:0008360]; regulation of small GTPase mediated signal transduction [GO:0051056]; signal transduction [GO:0007165]	cytoplasm [GO:0005737]; cytosol [GO:0005829]; nucleoplasm [GO:0005654]; plasma membrane [GO:0005886]	GTPase activator activity [GO:0005096]
Q8IYU4	Ubiquilin-like protein	i	475	0	['15', '64', '76', '121', '170', '371']	6	NIS(25) NSS(131) NSS(334) NTS(342) NDT(346) NHT(353)	6	79.1667	2	4	ubiquitin-dependent protein catabolic process [GO:0006511]	cytosol [GO:0005829]	polyubiquitin modification-dependent protein binding [GO:0031593]
Q9BSF8	BTB/POZ domain-containing protein 10 (Glucose metabolism-related protein 1)	i	475	0	['85', '142', '238', '251', '255', '265', '307', '418']	8	NSS(11) NVT(89) NGS(121) NSS(129) NSS(133) NFT(204)	6	79.1667	2	4	phosphatidylinositol 3-kinase signaling/protein kinase B signal transduction [GO:0043491]; positive regulation of phosphorylation [GO:0042327]; type B pancreatic cell proliferation [GO:0044342]	cytoplasm [GO:0005737]; fibrillar center [GO:0001650]; nucleoplasm [GO:0005654]
P48431	Transcription factor SOX-2	i	317	0	['264']	1	NST(24) NGS(168) NGS(218) NGT(309)	4	79.25	2	2	adenohypophysis development [GO:0021984]; anatomical structure morphogenesis [GO:0009653]; cell differentiation [GO:0030154]; chromatin organization [GO:0006325]; endodermal cell fate specification [GO:0001714]; eye development [GO:0001654]; forebrain development [GO:0030900]; glial cell fate commitment [GO:0021781]; inner ear development [GO:0048839]; negative regulation of canonical Wnt signali…	chromatin [GO:0000785]; cytoplasm [GO:0005737]; cytosol [GO:0005829]; nuclear speck [GO:0016607]; nucleoplasm [GO:0005654]; nucleus [GO:0005634]; transcription regulator complex [GO:0005667]	DNA binding [GO:0003677]; DNA-binding transcription activator activity, RNA polymerase II-specific [GO:0001228]; DNA-binding transcription factor activity [GO:0003700]; DNA-binding transcription factor activity, RNA polymerase II-specific [GO:0000981]; miRNA binding [GO:0035198]; RNA polymerase II cis-regulatory region sequence-specific DNA binding [GO:0000978]; sequence-specific DNA binding [GO:…
Q99697	Pituitary homeobox 2 (ALL1-responsive protein ARP1) (Homeobox protein PITX2) (Paired-like homeodomain transcription factor 2) (RIEG bicoid-related homeobox transcription factor) (Solurshin)	i	317	0	['4', '11', '23', '151', '261', '276', '308']	7	NLT(123) NLS(247) NSS(278) NLS(305)	4	79.25	1	3	anatomical structure morphogenesis [GO:0009653]; camera-type eye development [GO:0043010]; cardiac neural crest cell migration involved in outflow tract morphogenesis [GO:0003253]; cell proliferation involved in outflow tract morphogenesis [GO:0061325]; deltoid tuberosity development [GO:0035993]; determination of left/right symmetry [GO:0007368]; embryonic heart tube left/right pattern formation…	chromatin [GO:0000785]; nucleoplasm [GO:0005654]; nucleus [GO:0005634]; transcription regulator complex [GO:0005667]	DNA-binding transcription factor activity [GO:0003700]; DNA-binding transcription factor activity, RNA polymerase II-specific [GO:0000981]; DNA-binding transcription factor binding [GO:0140297]; DNA-binding transcription repressor activity, RNA polymerase II-specific [GO:0001227]; identical protein binding [GO:0042802]; phosphoprotein binding [GO:0051219]; protein homodimerization activity [GO:00…
Q14207	Protein NPAT (Nuclear protein of the ataxia telangiectasia mutated locus) (Nuclear protein of the ATM locus) (p220)	i	1427	0	['23', '40', '49', '386', '437', '462', '466', '516', '550', '594', '599', '681', '706', '788', '841', '870', '977', '1001', '1019', '1058', '1064', '1171', '1315']	23	NLT(58) NHS(176) NKS(256) NIS(342) NFS(415) NDT(555) NVS(616) NDS(637) NHT(645) NNS(727) NNT(825) NVT(838) NFS(925) NFS(960) NRS(979) NVS(1102) NLT(1388) NSS(1391)	18	79.2778	6	12	in utero embryonic development [GO:0001701]; positive regulation of DNA-templated transcription [GO:0045893]; positive regulation of transcription by RNA polymerase II [GO:0045944]; regulation of gene expression [GO:0010468]; regulation of transcription involved in G1/S transition of mitotic cell cycle [GO:0000083]	Cajal body [GO:0015030]; cytoplasm [GO:0005737]; Gemini of coiled bodies [GO:0097504]; nucleoplasm [GO:0005654]; nucleus [GO:0005634]	transcription coactivator activity [GO:0003713]; transcription coregulator activity [GO:0003712]; transcription corepressor activity [GO:0003714]
Q99550	M-phase phosphoprotein 9	i	1031	0	['84', '99', '137', '187', '192', '202', '255', '579', '646', '860', '940', '1061', '1089']	13	NES(11) NQS(245) NTS(248) NLT(276) NVT(346) NQT(371) NES(376) NTT(615) NAS(781) NLS(840) NES(852) NHS(906) NKS(930)	13	79.3077	4	9	negative regulation of cilium assembly [GO:1902018]	centriole [GO:0005814]; centrosome [GO:0005813]; Golgi apparatus [GO:0005794]; Golgi membrane [GO:0000139]; membrane [GO:0016020]
O75674	TOM1-like protein 1 (Src-activating and signaling molecule protein) (Target of Myb-like protein 1)	i	476	0	['38', '78', '82']	3	NTT(43) NST(192) NTT(305) NFS(345) NLT(385) NQS(418)	6	79.3333	4	2	activation of protein kinase activity [GO:0032147]; negative regulation of mitotic nuclear division [GO:0045839]; positive regulation of protein autophosphorylation [GO:0031954]; protein transport [GO:0015031]; signal transduction [GO:0007165]; ubiquitin-dependent protein catabolic process via the multivesicular body sorting pathway [GO:0043162]	cytoplasm [GO:0005737]; cytosol [GO:0005829]; endosome [GO:0005768]; endosome membrane [GO:0010008]; extracellular exosome [GO:0070062]; Golgi stack [GO:0005795]; lysosome [GO:0005764]; membrane [GO:0016020]	clathrin binding [GO:0030276]; phosphatidylinositol binding [GO:0035091]; protein kinase activator activity [GO:0030295]; protein kinase binding [GO:0019901]; SH3 domain binding [GO:0017124]; ubiquitin binding [GO:0043130]
P47914	Large ribosomal subunit protein eL29 (60S ribosomal protein L29) (Cell surface heparin-binding protein HIP)	i	159	0	['118']	1	NHT(6) NQS(11)	2	79.5	1	1	cytoplasmic translation [GO:0002181]; embryo implantation [GO:0007566]; translation [GO:0006412]	cytoplasm [GO:0005737]; cytosol [GO:0005829]; cytosolic large ribosomal subunit [GO:0022625]; cytosolic ribosome [GO:0022626]; membrane [GO:0016020]	cadherin binding [GO:0045296]; heparin binding [GO:0008201]; RNA binding [GO:0003723]; structural constituent of ribosome [GO:0003735]
O14921	Regulator of G-protein signaling 13 (RGS13)	i	159	0	['5', '8', '11', '66', '119']	5	NLT(22) NNS(156)	2	79.5	1	1	G protein-coupled receptor signaling pathway [GO:0007186]; negative regulation of G protein-coupled receptor signaling pathway [GO:0045744]	cytosol [GO:0005829]; nucleus [GO:0005634]; plasma membrane [GO:0005886]	GTPase activity [GO:0003924]
Q6P435	Putative uncharacterized SMG1-like protein	i	159	0	['139']	1	NYS(16) NVT(108)	2	79.5	1	1
A6NDX5	Putative zinc finger protein 840 (Zinc finger protein 840 pseudogene)	i	716	0	['23', '74', '111', '114', '152', '155', '200', '208', '211', '236', '239', '278', '281', '306', '309', '334', '337', '362', '365', '390', '393', '418', '421', '446', '449', '474', '477', '502', '505', '550', '553', '578', '581', '606', '609', '634', '637', '662', '665', '668', '690', '693']	42	NWT(83) NES(126) NLT(263) NFT(431) NNS(484) NSS(528) NFT(619) NNS(672) NLS(675)	9	79.5556	4	5	regulation of transcription by RNA polymerase II [GO:0006357]	nucleus [GO:0005634]	DNA-binding transcription activator activity, RNA polymerase II-specific [GO:0001228]; metal ion binding [GO:0046872]; RNA polymerase II cis-regulatory region sequence-specific DNA binding [GO:0000978]
Q6ICC9	Retrotransposon Gag-like protein 6 (Leucine zipper protein down-regulated in cancer cells-like) (Mammalian retrotransposon-derived protein 6) (Protein LDOC1L)	i	239	0	['205', '216']	2	NLT(52) NGT(89) NGT(224)	3	79.6667	3	0
Q49MI3	Ceramide kinase-like protein	i	558	0	['58', '87', '106', '124', '147', '218', '254', '332', '387', '413', '434', '436', '519']	13	NST(135) NLS(142) NSS(396) NVS(427) NGS(452) NTS(462) NNT(501)	7	79.7143	2	5	negative regulation of apoptotic process [GO:0043066]; phosphorylation [GO:0016310]; sphingolipid biosynthetic process [GO:0030148]; sphingolipid metabolic process [GO:0006665]	cytoplasm [GO:0005737]; cytosol [GO:0005829]; endoplasmic reticulum [GO:0005783]; Golgi apparatus [GO:0005794]; nucleolus [GO:0005730]; nucleoplasm [GO:0005654]; perinuclear region of cytoplasm [GO:0048471]; photoreceptor inner segment [GO:0001917]; photoreceptor outer segment [GO:0001750]	lipid kinase activity [GO:0001727]; sphingolipid binding [GO:0046625]
Q9HB90	Ras-related GTP-binding protein C (Rag C) (RagC) (EC 3.6.5.-) (GTPase-interacting protein 2) (TIB929)	i	399	0	['51', '284', '285', '296', '338', '357', '376']	7	NET(88) NSS(106) NNT(321) NTT(322) NGT(392)	5	79.8	4	1	apoptotic process [GO:0006915]; cellular response to amino acid starvation [GO:0034198]; cellular response to amino acid stimulus [GO:0071230]; cellular response to nutrient levels [GO:0031669]; cellular response to starvation [GO:0009267]; DNA-templated transcription [GO:0006351]; negative regulation of autophagy [GO:0010507]; positive regulation of TORC1 signaling [GO:1904263]; protein localiza…	cytoplasm [GO:0005737]; cytosol [GO:0005829]; FNIP-folliculin RagC/D GAP [GO:1990877]; Gtr1-Gtr2 GTPase complex [GO:1990131]; intracellular membrane-bounded organelle [GO:0043231]; lysosomal membrane [GO:0005765]; lysosome [GO:0005764]; nucleoplasm [GO:0005654]; nucleus [GO:0005634]	enzyme-substrate adaptor activity [GO:0140767]; GDP binding [GO:0019003]; GTP binding [GO:0005525]; GTPase activity [GO:0003924]; GTPase binding [GO:0051020]; magnesium ion binding [GO:0000287]; molecular adaptor activity [GO:0060090]; protein heterodimerization activity [GO:0046982]; protein-membrane adaptor activity [GO:0043495]
O95677	Eyes absent homolog 4 (EC 3.1.3.48)	i	639	0	['15', '84', '218', '343', '428', '465', '541', '583']	8	NLS(57) NGT(66) NMT(72) NSS(104) NNS(254) NST(259) NFS(262) NNT(297)	8	79.875	4	4	anatomical structure development [GO:0048856]; anatomical structure morphogenesis [GO:0009653]; cell differentiation [GO:0030154]; chromatin organization [GO:0006325]; DNA repair [GO:0006281]; inner ear development [GO:0048839]; negative regulation of extrinsic apoptotic signaling pathway in absence of ligand [GO:2001240]; positive regulation of DNA repair [GO:0045739]; visual perception [GO:0007…	cytoplasm [GO:0005737]; nucleus [GO:0005634]	metal ion binding [GO:0046872]; protein tyrosine phosphatase activity [GO:0004725]
Q96T68	Histone-lysine N-methyltransferase SETDB2 (EC 2.1.1.366) (Chronic lymphocytic leukemia deletion region gene 8 protein) (Lysine N-methyltransferase 1F) (SET domain bifurcated 2)	i	719	0	['102', '110', '146', '150', '170', '194', '213', '257', '292', '294', '298', '304', '306', '344', '348', '350', '355', '382', '393', '435', '438', '459', '573', '603', '610', '653', '654', '706', '708', '713']	30	NSS(63) NKS(93) NLS(139) NFS(221) NLT(281) NFS(284) NIS(479) NTS(621) NHS(651)	9	79.8889	1	8	cell division [GO:0051301]; chromosome segregation [GO:0007059]; heart looping [GO:0001947]; heterochromatin organization [GO:0070828]; left/right axis specification [GO:0070986]; methylation [GO:0032259]; mitotic cell cycle [GO:0000278]; negative regulation of DNA-templated transcription [GO:0045892]; negative regulation of gene expression [GO:0010629]; positive regulation of DNA methylation-dep…	chromosome [GO:0005694]; cytosol [GO:0005829]; nucleoplasm [GO:0005654]; nucleus [GO:0005634]	DNA binding [GO:0003677]; histone H3 methyltransferase activity [GO:0140938]; histone H3K9 methyltransferase activity [GO:0046974]; histone H3K9 monomethyltransferase activity [GO:0140948]; zinc ion binding [GO:0008270]
O00472	RNA polymerase II elongation factor ELL2	i	640	0	['18', '98', '113', '124', '307', '446', '513', '613']	8	NIT(26) NDS(128) NRS(147) NDS(418) NHS(454) NNS(500) NSS(501) NSS(505)	8	80	1	7	positive regulation of transcription elongation by RNA polymerase II [GO:0032968]; snRNA transcription by RNA polymerase II [GO:0042795]; transcription elongation by RNA polymerase II [GO:0006368]	nucleoplasm [GO:0005654]; transcription elongation factor complex [GO:0008023]	cis-regulatory region sequence-specific DNA binding [GO:0000987]
Q9NQL2	Ras-related GTP-binding protein D (Rag D) (RagD) (EC 3.6.5.-)	i	400	0	['100', '285', '286', '297', '339', '358']	6	NET(89) NSS(107) NNT(322) NTT(323) NGT(393)	5	80	4	1	cellular response to amino acid stimulus [GO:0071230]; cellular response to leucine [GO:0071233]; cellular response to leucine starvation [GO:1990253]; cellular response to starvation [GO:0009267]; negative regulation of autophagy [GO:0010507]; positive regulation of TOR signaling [GO:0032008]; positive regulation of TORC1 signaling [GO:1904263]; protein localization [GO:0008104]	centrosome [GO:0005813]; cytoplasm [GO:0005737]; cytosol [GO:0005829]; Gtr1-Gtr2 GTPase complex [GO:1990131]; intracellular membrane-bounded organelle [GO:0043231]; lysosomal membrane [GO:0005765]; lysosome [GO:0005764]; nucleoplasm [GO:0005654]; nucleus [GO:0005634]	GDP binding [GO:0019003]; GTP binding [GO:0005525]; GTPase activity [GO:0003924]; GTPase binding [GO:0051020]; molecular adaptor activity [GO:0060090]; protein heterodimerization activity [GO:0046982]
Q3LI77	Keratin-associated protein 13-4	i	160	0	['4', '5', '35', '40', '50', '54', '60', '64', '73', '74', '76', '80', '91', '100', '101', '119', '131', '145', '150', '159']	20	NFS(9) NGS(107)	2	80	0	2		cytosol [GO:0005829]; intermediate filament [GO:0005882]
Q68DE3	Basic helix-loop-helix domain-containing protein USF3 (Upstream transcription factor 3)	i	2245	0	['46', '115', '189', '225', '273', '298', '320', '343', '401', '500', '562', '725', '749', '785', '811', '824', '835', '937', '971', '982', '1066', '1120', '1123', '1214', '1256', '1346', '1419', '1578', '1654', '1733', '1814', '1847', '1857', '1878', '2240']	35	NET(7) NVS(171) NSS(279) NKS(318) NES(459) NHS(469) NNS(481) NQT(573) NNS(616) NST(647) NQT(684) NQS(715) NKS(808) NGS(1075) NAT(1115) NAS(1223) NLT(1274) NSS(1381) NKS(1709) NST(1890) NTS(1910) NVS(1914) NSS(1971) NRS(1996) NAS(2080) NMT(2189) NSS(2215) NIS(2232)	28	80.1786	8	20	negative regulation of epithelial to mesenchymal transition [GO:0010719]; positive regulation of transcription by RNA polymerase II [GO:0045944]	nucleus [GO:0005634]	DNA-binding transcription activator activity, RNA polymerase II-specific [GO:0001228]; protein dimerization activity [GO:0046983]; RNA polymerase II transcription regulatory region sequence-specific DNA binding [GO:0000977]
Q6NSI1	Putative ankyrin repeat domain-containing protein 26-like protein	i	321	0	['16', '21', '23', '24', '40', '66', '90', '106', '125', '130', '245']	11	NRT(116) NTT(150) NLT(207) NET(226)	4	80.25	4	0
Q9NQ35	Nuclear receptor-interacting protein 3 (Sarcoma antigen NY-SAR-105)	i	241	0	['111', '113', '126', '135', '181', '205']	6	NLS(72) NLS(193) NTS(237)	3	80.3333	0	3	proteolysis [GO:0006508]		aspartic-type endopeptidase activity [GO:0004190]
Q9BXL5	Hemogen (Erythroid differentiation-associated gene protein) (EDAG-1) (Hemopoietic gene protein) (Negative differentiation regulator protein)	i	484	0	['136', '162', '190', '204', '232', '243', '255', '328', '421']	9	NHS(23) NFS(146) NHS(157) NSS(186) NET(285) NES(470)	6	80.6667	1	5	cell differentiation [GO:0030154]; regulation of osteoblast differentiation [GO:0045667]	nucleoplasm [GO:0005654]
Q3KNV8	Polycomb group RING finger protein 3 (RING finger protein 3A)	i	242	0	['16', '19', '32', '37', '40', '51', '54', '112', '157', '160', '175', '204']	12	NNT(49) NSS(162) NLS(194)	3	80.6667	1	2	inactivation of X chromosome by genomic imprinting [GO:0060819]; regulation of transcription by RNA polymerase II [GO:0006357]	nucleoplasm [GO:0005654]; nucleus [GO:0005634]; PcG protein complex [GO:0031519]; PRC1 complex [GO:0035102]; X chromosome [GO:0000805]	histone H2AK119 ubiquitin ligase activity [GO:0140862]; metal ion binding [GO:0046872]
Q8NHG8	E3 ubiquitin-protein ligase ZNRF2 (EC 2.3.2.27) (Protein Ells2) (RING finger protein 202) (RING-type E3 ubiquitin transferase ZNRF2) (Zinc/RING finger protein 2)	i	242	0	['159', '162', '178', '198', '201', '216', '218', '224', '235']	9	NGT(32) NSS(105) NRS(233)	3	80.6667	1	2	proteasome-mediated ubiquitin-dependent protein catabolic process [GO:0043161]; protein ubiquitination [GO:0016567]	cell projection [GO:0042995]; cytoplasm [GO:0005737]; cytoplasmic vesicle membrane [GO:0030659]; cytosol [GO:0005829]; endosome membrane [GO:0010008]; fibrillar center [GO:0001650]; intracellular membrane-bounded organelle [GO:0043231]; lysosomal membrane [GO:0005765]; membrane [GO:0016020]; nucleoplasm [GO:0005654]; plasma membrane [GO:0005886]; presynaptic membrane [GO:0042734]; protein-contain…	metal ion binding [GO:0046872]; ubiquitin protein ligase activity [GO:0061630]
Q9H7X0	N-alpha-acetyltransferase 60 (hNaa60) (EC 2.3.1.259) (Histone acetyltransferase type B protein 4) (HAT4) (EC 2.3.1.48) (N-acetyltransferase 15) (N-alpha-acetyltransferase F) (NatF)	i	242	0	['18', '29', '131', '206', '221']	5	NRT(73) NFS(88) NNT(143)	3	80.6667	2	1	cell population proliferation [GO:0008283]; chromosome segregation [GO:0007059]; N-terminal peptidyl-methionine acetylation [GO:0017196]; N-terminal protein amino acid acetylation [GO:0006474]; nucleosome assembly [GO:0006334]	Golgi membrane [GO:0000139]	histone acetyltransferase activity [GO:0004402]; histone H4 acetyltransferase activity [GO:0010485]; peptide alpha-N-acetyltransferase activity [GO:0004596]; protein homodimerization activity [GO:0042803]
Q9Y2R2	Tyrosine-protein phosphatase non-receptor type 22 (EC 3.1.3.48) (Hematopoietic cell protein-tyrosine phosphatase 70Z-PEP) (Lymphoid phosphatase) (LyP) (PEST-domain phosphatase) (PEP)	i	807	0	['128', '138', '159', '213', '223', '226', '230', '237', '310', '424', '479', '711', '762', '765']	14	NFS(255) NHT(316) NYS(384) NFS(468) NYS(498) NAS(511) NIS(591) NST(731) NNS(778) NSS(779)	10	80.7	2	8	autophagy [GO:0006914]; cellular response to muramyl dipeptide [GO:0071225]; lipid metabolic process [GO:0006629]; lipopolysaccharide-mediated signaling pathway [GO:0031663]; negative regulation of autophagy [GO:0010507]; negative regulation of gene expression [GO:0010629]; negative regulation of interleukin-6 production [GO:0032715]; negative regulation of interleukin-8 production [GO:0032717]; …	cytoplasm [GO:0005737]; cytoplasmic side of plasma membrane [GO:0009898]; cytosol [GO:0005829]; nucleus [GO:0005634]; perinuclear region of cytoplasm [GO:0048471]	kinase binding [GO:0019900]; non-membrane spanning protein tyrosine phosphatase activity [GO:0004726]; phosphatase activity [GO:0016791]; protein tyrosine phosphatase activity [GO:0004725]; SH3 domain binding [GO:0017124]; ubiquitin protein ligase binding [GO:0031625]
P51946	Cyclin-H (MO15-associated protein) (p34) (p37)	i	323	0	['31', '56', '67', '83', '107', '112', '243', '279']	8	NSS(4) NNS(93) NVS(119) NRT(241)	4	80.75	1	3	cell cycle [GO:0007049]; protein stabilization [GO:0050821]; regulation of G1/S transition of mitotic cell cycle [GO:2000045]; regulation of transcription by RNA polymerase II [GO:0006357]; transcription by RNA polymerase II [GO:0006366]; transcription initiation at RNA polymerase II promoter [GO:0006367]	CAK-ERCC2 complex [GO:0070516]; cyclin-dependent protein kinase activating kinase holoenzyme complex [GO:0019907]; nucleoplasm [GO:0005654]; nucleus [GO:0005634]; transcription factor TFIIH core complex [GO:0000439]; transcription factor TFIIH holo complex [GO:0005675]; transcription factor TFIIK complex [GO:0070985]	cyclin-dependent protein serine/threonine kinase regulator activity [GO:0016538]
Q9BQF6	Sentrin-specific protease 7 (EC 3.4.22.-) (SUMO-1-specific protease 2) (Sentrin/SUMO-specific protease SENP7)	i	1050	0	['84', '124', '145', '220', '273', '315', '487', '497', '538', '678', '682', '722', '768', '810', '866', '929', '933', '979', '991']	19	NLS(157) NAT(380) NQS(431) NES(472) NIS(506) NHS(579) NLS(666) NLT(818) NLS(825) NES(856) NKT(896) NMS(922) NSS(988)	13	80.7692	3	10	antiviral innate immune response [GO:0140374]; protein desumoylation [GO:0016926]	cytoplasm [GO:0005737]; nucleus [GO:0005634]	SUMO-specific endopeptidase activity [GO:0070139]
P0DTL6	Zinc finger TRAF-type-containing protein 1 (Cysteine and histidine-rich protein 1)	i	404	0	#N/A	0	NQT(301) NDS(311) NLS(318) NES(366) NET(369)	5	80.8	2	3		nuclear envelope [GO:0005635]; perinuclear region of cytoplasm [GO:0048471]	zinc ion binding [GO:0008270]
Q9UKL0	REST corepressor 1 (Protein CoREST)	i	485	0	['37', '381']	2	NKS(70) NSS(81) NLS(143) NFT(187) NAT(330) NKS(414)	6	80.8333	2	4	chromatin organization [GO:0006325]; erythrocyte differentiation [GO:0030218]; negative regulation of DNA-templated transcription [GO:0045892]; negative regulation of gene expression [GO:0010629]; positive regulation of megakaryocyte differentiation [GO:0045654]; regulation of transcription by RNA polymerase II [GO:0006357]	DNA repair complex [GO:1990391]; histone deacetylase complex [GO:0000118]; nucleoplasm [GO:0005654]; nucleus [GO:0005634]; transcription regulator complex [GO:0005667]; transcription repressor complex [GO:0017053]	chromatin binding [GO:0003682]; enzyme binding [GO:0019899]; transcription corepressor activity [GO:0003714]
Q6P0N0	Mis18-binding protein 1 (Kinetochore-associated protein KNL-2 homolog) (HsKNL-2) (P243)	i	1132	0	['163', '205', '291', '339', '399', '527', '549', '553', '664', '685', '713', '869', '889', '917', '1037', '1053']	16	NSS(50) NSS(87) NSS(133) NET(145) NKS(170) NLT(216) NKT(238) NGS(297) NIS(360) NNT(395) NQT(512) NNT(568) NLS(669) NTS(809)	14	80.8571	6	8	cell cycle [GO:0007049]; cell division [GO:0051301]	chromosome, centromeric region [GO:0000775]; nucleoplasm [GO:0005654]	DNA binding [GO:0003677]
Q8IWR0	Zinc finger CCCH domain-containing protein 7A	i	971	0	['97', '111', '122', '148', '355', '445', '448', '469', '505', '514', '520', '525', '571', '574', '593', '607', '629', '634', '642', '648', '711', '714', '730', '774', '783', '789', '858', '861', '865', '893', '906', '914', '920']	33	NVS(3) NNS(60) NAS(119) NHS(198) NET(297) NNS(383) NSS(386) NLT(554) NST(590) NET(665) NCS(789) NGT(912)	12	80.9167	5	7	miRNA processing [GO:0035196]; post-transcriptional regulation of gene expression [GO:0010608]	nucleus [GO:0005634]	metal ion binding [GO:0046872]; miRNA binding [GO:0035198]; RNA binding [GO:0003723]
Q5H9I0	Transcription factor Dp family member 3 (Cancer/testis antigen 30) (CT30) (Hepatocellular carcinoma-associated antigen 661)	i	405	0	['111', '129', '196', '268', '308']	5	NQT(21) NES(151) NCS(268) NSS(283) NGT(349)	5	81	2	3	DNA damage response [GO:0006974]; negative regulation of DNA-binding transcription factor activity [GO:0043433]; negative regulation of G1/S transition of mitotic cell cycle [GO:2000134]; regulation of transcription by RNA polymerase II [GO:0006357]	chromatin [GO:0000785]; cytoplasm [GO:0005737]; nucleus [GO:0005634]; transcription regulator complex [GO:0005667]	DNA binding [GO:0003677]; DNA-binding transcription factor binding [GO:0140297]; RNA polymerase II-specific DNA-binding transcription factor binding [GO:0061629]; transcription regulator inhibitor activity [GO:0140416]
Q8TC99	Fibronectin type III domain-containing protein 8	i	324	0	['79', '139', '141', '252', '254', '269', '323']	7	NRT(42) NSS(106) NNS(190) NST(191)	4	81	2	2		nucleus [GO:0005634]
O15525	Transcription factor MafG (V-maf musculoaponeurotic fibrosarcoma oncogene homolog G) (hMAF)	i	162	0	['67']	1	NGT(20) NAS(97)	2	81	1	1	adult behavior [GO:0030534]; in utero embryonic development [GO:0001701]; negative regulation of transcription by RNA polymerase II [GO:0000122]; positive regulation of gene expression [GO:0010628]; regulation of cell population proliferation [GO:0042127]; regulation of epidermal cell differentiation [GO:0045604]; regulation of transcription by RNA polymerase II [GO:0006357]	nucleoplasm [GO:0005654]; nucleus [GO:0005634]; RNA polymerase II transcription regulator complex [GO:0090575]	DNA-binding transcription activator activity, RNA polymerase II-specific [GO:0001228]; DNA-binding transcription factor activity [GO:0003700]; DNA-binding transcription factor activity, RNA polymerase II-specific [GO:0000981]; identical protein binding [GO:0042802]; RNA polymerase II cis-regulatory region sequence-specific DNA binding [GO:0000978]; sequence-specific double-stranded DNA binding [G…
Q9NSA3	Beta-catenin-interacting protein 1 (Inhibitor of beta-catenin and Tcf-4)	i	81	0	#N/A	0	NLT(32)	1	81	1	0	anterior/posterior pattern specification [GO:0009952]; branching involved in ureteric bud morphogenesis [GO:0001658]; negative regulation of canonical Wnt signaling pathway [GO:0090090]; negative regulation of DNA-binding transcription factor activity [GO:0043433]; negative regulation of mesenchymal cell proliferation [GO:0072201]; negative regulation of protein binding [GO:0032091]; negative reg…	beta-catenin destruction complex [GO:0030877]; beta-catenin-ICAT complex [GO:1990711]; cytoplasm [GO:0005737]; cytosol [GO:0005829]; nucleoplasm [GO:0005654]; nucleus [GO:0005634]	armadillo repeat domain binding [GO:0070016]; beta-catenin binding [GO:0008013]
Q8IZM0	Putative CNGA1-overlapping antisense gene protein (Anti-CNG1)	i	81	0	['13', '50']	2	NRS(78)	1	81	0	1
P61587	Rho-related GTP-binding protein RhoE (Protein MemB) (Rho family GTPase 3) (Rho-related GTP-binding protein Rho8) (Rnd3)	i	244	0	['23', '33', '46', '100', '124', '134', '176', '196', '240']	9	NYT(59) NKT(199) NKS(208)	3	81.3333	2	1	actin cytoskeleton organization [GO:0030036]; actin filament organization [GO:0007015]; cell adhesion [GO:0007155]; cell migration [GO:0016477]; signal transduction [GO:0007165]; small GTPase mediated signal transduction [GO:0007264]	cytosol [GO:0005829]; focal adhesion [GO:0005925]; Golgi membrane [GO:0000139]; plasma membrane [GO:0005886]	GTP binding [GO:0005525]; GTPase activity [GO:0003924]; protein kinase binding [GO:0019901]
Q3V6T2	Girdin (Akt phosphorylation enhancer) (APE) (Coiled-coil domain-containing protein 88A) (G alpha-interacting vesicle-associated protein) (GIV) (Girders of actin filament) (Hook-related protein 1) (HkRP1)	i	1871	0	['130', '134', '234', '276', '523', '654', '714', '879', '1243', '1309', '1484', '1728']	12	NGT(32) NLS(78) NMT(412) NQS(469) NAS(489) NLS(526) NQT(564) NLT(684) NQT(793) NKS(817) NKT(866) NAT(1055) NTT(1097) NST(1111) NES(1139) NHT(1251) NNS(1276) NRT(1338) NFS(1538) NSS(1543) NAS(1601) NQS(1614) NTT(1845)	23	81.3478	12	11	activation of protein kinase activity [GO:0032147]; activation of protein kinase B activity [GO:0032148]; cell migration [GO:0016477]; cytoplasmic microtubule organization [GO:0031122]; cytoskeleton-dependent intracellular transport [GO:0030705]; DNA replication [GO:0006260]; lamellipodium assembly [GO:0030032]; maintenance of protein location in plasma membrane [GO:0072660]; membrane organizatio…	centriole [GO:0005814]; centrosome [GO:0005813]; ciliary basal body [GO:0036064]; COPI-coated Golgi to ER transport vesicle [GO:0030142]; cytoplasm [GO:0005737]; cytoplasmic vesicle [GO:0031410]; cytosol [GO:0005829]; endoplasmic reticulum [GO:0005783]; Golgi apparatus [GO:0005794]; lamellipodium [GO:0030027]; membrane [GO:0016020]; plasma membrane [GO:0005886]	actin binding [GO:0003779]; dynein light intermediate chain binding [GO:0051959]; epidermal growth factor receptor binding [GO:0005154]; G-protein alpha-subunit binding [GO:0001965]; G-protein gamma-subunit binding [GO:0031682]; GDP-dissociation inhibitor activity [GO:0005092]; guanyl-nucleotide exchange factor activity [GO:0005085]; insulin receptor binding [GO:0005158]; microtubule binding [GO:…
Q6P2D0	Zinc finger protein 1 homolog (Zfp-1) (Zinc finger protein 475)	i	407	0	['133', '185', '188', '213', '216', '241', '244', '269', '272', '297', '300', '325', '328', '353', '356', '381', '384']	17	NKS(2) NYS(40) NQT(75) NRS(123) NKS(159)	5	81.4	1	4	regulation of transcription by RNA polymerase II [GO:0006357]	nucleus [GO:0005634]	DNA-binding transcription factor activity, RNA polymerase II-specific [GO:0000981]; metal ion binding [GO:0046872]; RNA polymerase II cis-regulatory region sequence-specific DNA binding [GO:0000978]; sequence-specific double-stranded DNA binding [GO:1990837]
Q5XKL5	BTB/POZ domain-containing protein 8 (AP2-interacting clathrin-endocytosis) (APache)	i	1792	0	['3', '20', '30', '65', '153', '159', '203', '204', '237', '304', '321', '337', '365']	13	NSS(156) NFS(420) NIT(456) NKT(599) NVS(629) NMS(652) NGS(749) NST(781) NGT(796) NNS(812) NLT(855) NTT(889) NQS(924) NIS(1030) NGT(1154) NLS(1236) NST(1335) NFS(1398) NES(1510) NGS(1558) NSS(1600) NQT(1730)	22	81.4545	9	13		AP-2 adaptor complex [GO:0030122]; axon [GO:0030424]; neuron projection terminus [GO:0044306]; nucleoplasm [GO:0005654]; nucleus [GO:0005634]; synaptic vesicle [GO:0008021]
O94892	Zinc finger protein 432	i	652	0	['77', '120', '149', '206', '209', '234', '237', '262', '265', '290', '293', '318', '321', '346', '349', '374', '377', '402', '405', '430', '433', '458', '461', '486', '489', '514', '517', '542', '545', '568', '570', '573', '598', '601', '626', '629']	36	NLS(140) NKS(147) NNS(153) NST(154) NST(186) NHT(310) NHT(366) NHT(422)	8	81.5	5	3	regulation of transcription by RNA polymerase II [GO:0006357]	nucleoplasm [GO:0005654]; nucleus [GO:0005634]	DNA-binding transcription factor activity, RNA polymerase II-specific [GO:0000981]; metal ion binding [GO:0046872]; RNA polymerase II cis-regulatory region sequence-specific DNA binding [GO:0000978]
Q15699	ALX homeobox protein 1 (Cartilage homeoprotein 1) (CART-1)	i	326	0	['48', '70', '98', '122', '238', '247']	6	NES(37) NVS(126) NAS(229) NIS(321)	4	81.5	0	4	embryonic skeletal system morphogenesis [GO:0048704]; negative regulation of DNA-templated transcription [GO:0045892]; negative regulation of transcription by RNA polymerase II [GO:0000122]; positive regulation of DNA-templated transcription [GO:0045893]; positive regulation of epithelial to mesenchymal transition [GO:0010718]; positive regulation of transcription by RNA polymerase II [GO:0045944]	chromatin [GO:0000785]; Golgi apparatus [GO:0005794]; nuclear body [GO:0016604]; nucleoplasm [GO:0005654]; nucleus [GO:0005634]	DNA-binding transcription activator activity, RNA polymerase II-specific [GO:0001228]; DNA-binding transcription factor activity, RNA polymerase II-specific [GO:0000981]; RNA polymerase II transcription regulatory region sequence-specific DNA binding [GO:0000977]; sequence-specific double-stranded DNA binding [GO:1990837]
Q13526	Peptidyl-prolyl cis-trans isomerase NIMA-interacting 1 (EC 5.2.1.8) (Peptidyl-prolyl cis-trans isomerase Pin1) (PPIase Pin1) (Rotamase Pin1)	i	163	0	['56', '112']	2	NAS(30) NSS(40)	2	81.5	0	2	cell cycle [GO:0007049]; negative regulation of amyloid-beta formation [GO:1902430]; negative regulation of cell motility [GO:2000146]; negative regulation of ERK1 and ERK2 cascade [GO:0070373]; negative regulation of protein binding [GO:0032091]; negative regulation of protein catabolic process [GO:0042177]; negative regulation of transforming growth factor beta receptor signaling pathway [GO:00…	ciliary basal body [GO:0036064]; cytoplasm [GO:0005737]; cytosol [GO:0005829]; glutamatergic synapse [GO:0098978]; midbody [GO:0030496]; nuclear speck [GO:0016607]; nucleoplasm [GO:0005654]; nucleus [GO:0005634]; postsynaptic cytosol [GO:0099524]	beta-catenin binding [GO:0008013]; cis-trans isomerase activity [GO:0016859]; cytoskeletal motor activity [GO:0003774]; GTPase activating protein binding [GO:0032794]; mitogen-activated protein kinase kinase binding [GO:0031434]; peptidyl-prolyl cis-trans isomerase activity [GO:0003755]; phosphoprotein binding [GO:0051219]; phosphoserine residue binding [GO:0050815]; phosphothreonine residue bind…
Q8IUC1	Keratin-associated protein 11-1 (High sulfur keratin-associated protein 11.1)	i	163	0	['4', '9', '18', '35', '40', '55', '59', '60', '65', '69', '75', '80', '84', '90', '95', '110', '120', '130', '140', '144', '154', '158', '162']	23	NCS(4) NCS(9)	2	81.5	0	2		cytosol [GO:0005829]; keratin filament [GO:0045095]	structural molecule activity [GO:0005198]
P47874	Olfactory marker protein (Olfactory neuronal-specific protein)	i	163	0	#N/A	0	NFT(56) NWT(86)	2	81.5	2	0	chemical synaptic transmission [GO:0007268]; neurogenesis [GO:0022008]; sensory perception of smell [GO:0007608]; signal transduction [GO:0007165]	axon [GO:0030424]; cytosol [GO:0005829]; neuronal cell body [GO:0043025]; nucleus [GO:0005634]; synapse [GO:0045202]	peptide binding [GO:0042277]
Q8NAP1	Putative protein CASTOR3P (CASTOR3 pseudogene) (STAG3 opposite strand transcript protein)	i	163	0	['2', '20', '32', '49']	4	NST(13) NIS(122)	2	81.5	1	1	cellular response to L-arginine [GO:1903577]; negative regulation of TORC1 signaling [GO:1904262]	cytosol [GO:0005829]
Q96MF4	Coiled-coil domain-containing protein 140	i	163	0	['4', '65', '96']	3	NES(31) NST(103)	2	81.5	1	1
Q9BXF9	Tektin-3	i	490	0	['5', '68', '197', '227', '228', '270', '411', '472', '489']	9	NLT(41) NRT(86) NLT(103) NTS(111) NTS(276) NLS(344)	6	81.6667	3	3	cilium assembly [GO:0060271]; cilium movement involved in cell motility [GO:0060294]; flagellated sperm motility [GO:0030317]; regulation of brood size [GO:0060378]	acrosomal membrane [GO:0002080]; axonemal microtubule [GO:0005879]; extracellular exosome [GO:0070062]; microtubule cytoskeleton [GO:0015630]; nucleus [GO:0005634]; outer acrosomal membrane [GO:0002081]; sperm flagellum [GO:0036126]
P27348	14-3-3 protein theta (14-3-3 protein T-cell) (14-3-3 protein tau) (Protein HS1)	i	245	0	['24', '93', '133', '188', '236']	5	NAT(108) NFS(173) NLT(224)	3	81.6667	2	1	negative regulation of DNA-templated transcription [GO:0045892]; negative regulation of monoatomic ion transmembrane transport [GO:0034766]; protein targeting [GO:0006605]; signal transduction [GO:0007165]; small GTPase mediated signal transduction [GO:0007264]; substantia nigra development [GO:0021762]	cytoplasm [GO:0005737]; cytosol [GO:0005829]; extracellular exosome [GO:0070062]; focal adhesion [GO:0005925]; membrane [GO:0016020]; protein-containing complex [GO:0032991]; synapse [GO:0045202]	14-3-3 protein binding [GO:0071889]; identical protein binding [GO:0042802]; protein domain specific binding [GO:0019904]; transmembrane transporter binding [GO:0044325]
P56537	Eukaryotic translation initiation factor 6 (eIF-6) (B(2)GCN homolog) (B4 integrin interactor) (CAB) (p27(BBP))	i	245	0	['10', '14', '23', '55', '62', '109', '151', '202', '205']	9	NNT(74) NTT(75) NVT(106)	3	81.6667	3	0	assembly of large subunit precursor of preribosome [GO:1902626]; cytosolic ribosome assembly [GO:0042256]; maturation of 5.8S rRNA [GO:0000460]; maturation of LSU-rRNA [GO:0000470]; miRNA-mediated gene silencing by inhibition of translation [GO:0035278]; miRNA-mediated post-transcriptional gene silencing [GO:0035195]; positive regulation of translation [GO:0045727]; regulation of fatty acid biosy…	cytoplasm [GO:0005737]; cytosol [GO:0005829]; extracellular exosome [GO:0070062]; lamin filament [GO:0005638]; nucleolus [GO:0005730]; nucleoplasm [GO:0005654]; nucleus [GO:0005634]; preribosome, large subunit precursor [GO:0030687]; synapse [GO:0045202]	ribosomal large subunit binding [GO:0043023]; ribosome binding [GO:0043022]; translation initiation factor activity [GO:0003743]
P63104	14-3-3 protein zeta/delta (Protein kinase C inhibitor protein 1) (KCIP-1)	i	245	0	['24', '93', '188']	3	NAS(108) NFS(173) NLT(224)	3	81.6667	1	2	cellular response to glucose starvation [GO:0042149]; establishment of Golgi localization [GO:0051683]; Golgi reassembly [GO:0090168]; negative regulation of apoptotic process [GO:0043066]; negative regulation of innate immune response [GO:0045824]; negative regulation of protein localization to nucleus [GO:1900181]; negative regulation of TORC1 signaling [GO:1904262]; negative regulation of tran…	blood microparticle [GO:0072562]; cytoplasm [GO:0005737]; cytosol [GO:0005829]; extracellular exosome [GO:0070062]; extracellular space [GO:0005615]; focal adhesion [GO:0005925]; glutamatergic synapse [GO:0098978]; melanosome [GO:0042470]; nucleoplasm [GO:0005654]; nucleus [GO:0005634]; vesicle [GO:0031982]	cadherin binding [GO:0045296]; DNA-binding transcription factor binding [GO:0140297]; identical protein binding [GO:0042802]; phosphoserine residue binding [GO:0050815]; protein kinase binding [GO:0019901]; protein sequestering activity [GO:0140311]; RNA binding [GO:0003723]; transmembrane transporter binding [GO:0044325]; ubiquitin protein ligase binding [GO:0031625]
Q86XK3	Swi5-dependent recombination DNA repair protein 1 homolog (Meiosis protein 5 homolog)	i	245	0	['94', '124', '134', '197']	4	NSS(40) NSS(63) NRS(236)	3	81.6667	0	3	cellular response to estrogen stimulus [GO:0071391]; double-strand break repair via homologous recombination [GO:0000724]; positive regulation of DNA-templated transcription [GO:0045893]	centrosome [GO:0005813]; nucleolus [GO:0005730]; nucleoplasm [GO:0005654]; nucleus [GO:0005634]; Swi5-Sfr1 complex [GO:0032798]	nuclear receptor coactivator activity [GO:0030374]
Q5U649	Uncharacterized protein C12orf60	i	245	0	['86', '94']	2	NNS(52) NSS(128) NIS(235)	3	81.6667	0	3
Q5T5J6	Transcriptional protein SWT1	i	900	0	['6', '126', '200', '327', '328', '490', '491', '500', '506', '543', '547', '626', '796', '850', '864', '877', '891']	17	NGT(118) NNS(258) NVT(278) NDS(312) NLT(319) NNT(381) NTS(382) NDS(454) NSS(715) NST(769) NAS(879)	11	81.8182	5	6		nucleus [GO:0005634]
P51816	AF4/FMR2 family member 2 (Protein FMR-2) (FMR2P) (Protein Ox19)	i	1311	0	['15', '275', '355', '445', '545', '735', '749', '877', '882', '961', '1108', '1158', '1161', '1227', '1301']	15	NHS(87) NST(145) NSS(223) NLS(317) NKS(541) NET(549) NAS(575) NTS(637) NIT(649) NLS(768) NNS(898) NSS(899) NVS(929) NAS(1192) NVS(1218) NIT(1248)	16	81.9375	4	12	brain development [GO:0007420]; learning or memory [GO:0007611]; mRNA processing [GO:0006397]; negative regulation of gene expression [GO:0010629]; nuclear speck organization [GO:0035063]; regulation of gene expression [GO:0010468]; regulation of RNA splicing [GO:0043484]; RNA splicing [GO:0008380]	nuclear speck [GO:0016607]	G-quadruplex RNA binding [GO:0002151]
Q9NQW5	Histone-lysine N-methyltransferase PRDM7 (EC 2.1.1.-) (PR domain zinc finger protein 7) (PR domain-containing protein 7) ([histone H3]-lysine4 N-methyltransferase PRDM7)	i	492	0	['74', '204', '207', '215', '300', '320', '343', '350', '382']	9	NES(126) NTS(141) NRS(236) NQS(412) NFS(431) NFS(453)	6	82	0	6	methylation [GO:0032259]; positive regulation of reciprocal meiotic recombination [GO:0010845]; regulation of DNA-templated transcription [GO:0006355]; regulation of gene expression [GO:0010468]	chromosome [GO:0005694]; nucleus [GO:0005634]	histone H3K36 methyltransferase activity [GO:0046975]; histone H3K4 methyltransferase activity [GO:0042800]; recombination hotspot binding [GO:0010844]
Q14186	Transcription factor Dp-1 (DRTF1-polypeptide 1) (DRTF1) (E2F dimerization partner 1)	i	410	0	['123', '201', '273', '306', '313']	5	NLS(21) NES(156) NTS(265) NGT(355) NGS(377)	5	82	1	4	anoikis [GO:0043276]; epidermis development [GO:0008544]; negative regulation of fat cell proliferation [GO:0070345]; positive regulation of DNA-binding transcription factor activity [GO:0051091]; positive regulation of G1/S transition of mitotic cell cycle [GO:1900087]; positive regulation of transcription by RNA polymerase II [GO:0045944]; regulation of DNA biosynthetic process [GO:2000278]; re…	chromatin [GO:0000785]; cytoplasm [GO:0005737]; cytosol [GO:0005829]; nucleoplasm [GO:0005654]; nucleus [GO:0005634]; Rb-E2F complex [GO:0035189]; RNA polymerase II transcription regulator complex [GO:0090575]	cis-regulatory region sequence-specific DNA binding [GO:0000987]; DNA-binding transcription factor activity [GO:0003700]; DNA-binding transcription factor activity, RNA polymerase II-specific [GO:0000981]; DNA-binding transcription factor binding [GO:0140297]; protein domain specific binding [GO:0019904]
P31946	14-3-3 protein beta/alpha (Protein 1054) (Protein kinase C inhibitor protein 1) (KCIP-1) [Cleaved into: 14-3-3 protein beta/alpha, N-terminally processed]	i	246	0	['95', '190']	2	NAT(110) NFS(175) NLT(226)	3	82	2	1	cytoplasmic sequestering of protein [GO:0051220]; negative regulation of G protein-coupled receptor signaling pathway [GO:0045744]; negative regulation of protein dephosphorylation [GO:0035308]; positive regulation of catalytic activity [GO:0043085]; protein targeting [GO:0006605]; signal transduction [GO:0007165]	cytoplasm [GO:0005737]; cytosol [GO:0005829]; extracellular exosome [GO:0070062]; focal adhesion [GO:0005925]; melanosome [GO:0042470]; membrane [GO:0016020]; perinuclear region of cytoplasm [GO:0048471]; vacuolar membrane [GO:0005774]	cadherin binding [GO:0045296]; enzyme binding [GO:0019899]; histone deacetylase binding [GO:0042826]; identical protein binding [GO:0042802]; phosphoprotein binding [GO:0051219]; phosphoserine residue binding [GO:0050815]; protein domain specific binding [GO:0019904]; protein kinase inhibitor activity [GO:0004860]
Q9NS18	Glutaredoxin-2, mitochondrial	i	164	0	['67', '76', '79', '152']	4	NTS(44) NGT(127)	2	82	1	1	apoptotic process [GO:0006915]; cell differentiation [GO:0030154]; cell redox homeostasis [GO:0045454]; cellular response to superoxide [GO:0071451]; DNA protection [GO:0042262]; glutathione metabolic process [GO:0006749]; regulation of DNA-templated transcription [GO:0006355]; regulation of signal transduction [GO:0009966]; response to hydrogen peroxide [GO:0042542]; response to organic substanc…	dendrite [GO:0030425]; intracellular membrane-bounded organelle [GO:0043231]; mitochondrial matrix [GO:0005759]; mitochondrion [GO:0005739]; neuronal cell body [GO:0043025]; nucleoplasm [GO:0005654]; nucleus [GO:0005634]	2 iron, 2 sulfur cluster binding [GO:0051537]; arsenate reductase (glutaredoxin) activity [GO:0008794]; electron transfer activity [GO:0009055]; glutathione disulfide oxidoreductase activity [GO:0015038]; metal ion binding [GO:0046872]; protein disulfide isomerase activity [GO:0003756]; protein-disulfide reductase activity [GO:0015035]
A0A075B759	Peptidyl-prolyl cis-trans isomerase A-like 4E (PPIase A-like 4E) (EC 5.2.1.8)	i	164	0	['51', '61', '114', '160']	4	NGT(71) NGS(108)	2	82	1	1	protein folding [GO:0006457]	cytoplasm [GO:0005737]	cyclosporin A binding [GO:0016018]; peptidyl-prolyl cis-trans isomerase activity [GO:0003755]
A0A075B767	Peptidyl-prolyl cis-trans isomerase A-like 4H (PPIase A-like 4H) (EC 5.2.1.8)	i	164	0	['51', '61', '114', '160']	4	NGT(71) NGS(108)	2	82	1	1	protein folding [GO:0006457]	cytoplasm [GO:0005737]	cyclosporin A binding [GO:0016018]; peptidyl-prolyl cis-trans isomerase activity [GO:0003755]
A0A0B4J2A2	Peptidyl-prolyl cis-trans isomerase A-like 4C (PPIase A-like 4C) (EC 5.2.1.8)	i	164	0	['51', '61', '114', '160']	4	NGT(71) NGS(108)	2	82	1	1	protein folding [GO:0006457]	cytoplasm [GO:0005737]	cyclosporin A binding [GO:0016018]; peptidyl-prolyl cis-trans isomerase activity [GO:0003755]
F5H284	Peptidyl-prolyl cis-trans isomerase A-like 4D (PPIase A-like 4D) (EC 5.2.1.8)	i	164	0	['51', '61', '114', '160']	4	NGT(71) NGS(108)	2	82	1	1	protein folding [GO:0006457]	cytoplasm [GO:0005737]	cyclosporin A binding [GO:0016018]; peptidyl-prolyl cis-trans isomerase activity [GO:0003755]
P0DN26	Peptidyl-prolyl cis-trans isomerase A-like 4F (PPIase A-like 4F) (EC 5.2.1.8)	i	164	0	['51', '61', '114', '160']	4	NGT(71) NGS(108)	2	82	1	1	protein folding [GO:0006457]	cytoplasm [GO:0005737]	cyclosporin A binding [GO:0016018]; peptidyl-prolyl cis-trans isomerase activity [GO:0003755]
P0DN37	Peptidyl-prolyl cis-trans isomerase A-like 4G (PPIase A-like 4G) (EC 5.2.1.8) (Peptidylprolyl cis-trans isomerase A-like 4)	i	164	0	['51', '61', '114', '160']	4	NGT(71) NGS(108)	2	82	1	1	protein folding [GO:0006457]	cytoplasm [GO:0005737]	cyclosporin A binding [GO:0016018]; peptidyl-prolyl cis-trans isomerase activity [GO:0003755]
Q9Y536	Peptidyl-prolyl cis-trans isomerase A-like 4A (PPIase A-like 4A) (EC 5.2.1.8) (Chromosome one-amplified sequence 2) (COAS-2) (Cyclophilin homolog overexpressed in liver cancer)	i	164	0	['51', '61', '114', '160']	4	NGT(71) NGS(108)	2	82	1	1	protein folding [GO:0006457]	cytoplasm [GO:0005737]; extracellular exosome [GO:0070062]	cyclosporin A binding [GO:0016018]; peptidyl-prolyl cis-trans isomerase activity [GO:0003755]
B2RV13	Sperm axonemal maintenance protein CFAP97D1 (CFAP97 domain-containing protein 1)	i	164	0	['81', '96']	2	NNS(2) NTT(154)	2	82	1	1	sperm axoneme assembly [GO:0007288]
Q8N8H1	Putative protein ZNF321 (Zinc finger protein 321 pseudogene)	i	164	0	['32', '128']	2	NAS(117) NNS(141)	2	82	0	2
Q08AG7	Mitotic-spindle organizing protein 1 (Mitotic-spindle organizing protein associated with a ring of gamma-tubulin 1)	i	82	0	['46', '50']	2	NMT(79)	1	82	1	0	gamma-tubulin complex localization [GO:0033566]; microtubule nucleation by interphase microtubule organizing center [GO:0051415]; mitotic spindle assembly [GO:0090307]	centrosome [GO:0005813]; cytosol [GO:0005829]; gamma-tubulin complex [GO:0000930]; gamma-tubulin ring complex [GO:0000931]; interphase microtubule organizing center [GO:0031021]; spindle [GO:0005819]
Q96FX2	Diphthamide biosynthesis protein 3 (CSL-type zinc finger-containing protein 2) (DelGEF-interacting protein 1) (DelGIP1)	i	82	0	['25', '27', '47', '50', '65', '81']	6	NFS(31)	1	82	0	1	negative regulation of protein secretion [GO:0050709]; positive regulation of binding [GO:0051099]; protein histidyl modification to diphthamide [GO:0017183]; tRNA wobble base 5-methoxycarbonylmethyl-2-thiouridinylation [GO:0002926]	cytoplasm [GO:0005737]; cytosol [GO:0005829]; nucleoplasm [GO:0005654]; nucleus [GO:0005634]	ferrous iron binding [GO:0008198]; iron chaperone activity [GO:0034986]
Q8IVN3	Musculoskeletal embryonic nuclear protein 1	i	82	0	['46']	1	NLT(29)	1	82	1	0	chondrocyte differentiation [GO:0002062]; chondrocyte proliferation [GO:0035988]; positive regulation of chondrocyte differentiation [GO:0032332]; positive regulation of chondrocyte proliferation [GO:1902732]; positive regulation of gene expression [GO:0010628]; positive regulation of proteoglycan biosynthetic process [GO:1902730]; tissue regeneration [GO:0042246]	nucleus [GO:0005634]
Q9BXT5	Testis-expressed protein 15 (Cancer/testis antigen 42) (CT42)	i	2789	0	['103', '114', '136', '148', '213', '295', '413', '421', '457', '490', '542', '594', '627', '645', '684', '702', '798', '834', '893', '954', '987', '991', '1036', '1043', '1102', '1126', '1222', '1238', '1251', '1255', '1292', '1373', '1377', '1388', '1393', '1449', '1500', '1584', '1605', '1639', '1656', '1677', '1684', '1756', '1792', '1799', '1802', '1813', '1838', '1922', '1986', '1987', '201…	72	NWT(16) NAS(28) NNT(35) NDS(121) NFS(154) NHS(172) NET(266) NCS(413) NFS(512) NKS(653) NET(760) NHT(867) NVT(884) NDT(904) NSS(1152) NES(1230) NSS(1245) NLT(1323) NET(1400) NVT(1403) NTT(1520) NHT(1573) NHT(1609) NLS(1616) NHS(2046) NST(2118) NCS(2150) NIS(2304) NSS(2307) NFS(2441) NDT(2529) NSS(2542) NSS(2547) NSS(2646)	34	82.0294	15	19	cell differentiation [GO:0030154]; DNA methylation-dependent heterochromatin formation [GO:0006346]; DNA repair [GO:0006281]; male meiotic nuclear division [GO:0007140]; regulation of double-strand break repair via homologous recombination [GO:0010569]; regulatory ncRNA-mediated gene silencing [GO:0031047]; retrotransposon silencing [GO:0010526]; spermatogenesis [GO:0007283]; synaptonemal complex…	cytoplasm [GO:0005737]; nucleus [GO:0005634]
Q16658	Fascin (55 kDa actin-bundling protein) (Singed-like protein) (p55)	i	493	0	['18', '60', '79', '88', '120', '225', '259', '304', '333', '396', '455']	11	NGT(4) NAS(34) NVT(77) NVS(272) NAS(331) NRS(407)	6	82.1667	2	4	actin cytoskeleton organization [GO:0030036]; actin filament bundle assembly [GO:0051017]; cell migration [GO:0016477]; cell motility [GO:0048870]; cell-cell junction assembly [GO:0007043]; establishment of apical/basal cell polarity [GO:0035089]; establishment or maintenance of cell polarity [GO:0007163]; microspike assembly [GO:0030035]; parallel actin filament bundle assembly [GO:0030046]; pos…	actin cytoskeleton [GO:0015629]; cell cortex [GO:0005938]; cell projection membrane [GO:0031253]; cell-cell junction [GO:0005911]; cytoplasm [GO:0005737]; cytoskeleton [GO:0005856]; cytosol [GO:0005829]; extracellular exosome [GO:0070062]; filopodium [GO:0030175]; growth cone [GO:0030426]; lamellipodium [GO:0030027]; microspike [GO:0044393]; microvillus [GO:0005902]; podosome [GO:0002102]; ruffle…	actin binding [GO:0003779]; actin filament binding [GO:0051015]; cadherin binding [GO:0045296]; protein-macromolecule adaptor activity [GO:0030674]; RNA binding [GO:0003723]
Q9NWV8	BRISC and BRCA1-A complex member 1 (Mediator of RAP80 interactions and targeting subunit of 40 kDa) (New component of the BRCA1-A complex)	i	329	0	['90', '97', '166', '168', '177', '221', '237', '293', '306']	9	NTS(64) NGS(114) NVS(122) NGT(250)	4	82.25	1	3	cell division [GO:0051301]; DNA repair-dependent chromatin remodeling [GO:0140861]; double-strand break repair [GO:0006302]; hematopoietic stem cell proliferation [GO:0071425]; mitotic G2 DNA damage checkpoint signaling [GO:0007095]; mitotic G2/M transition checkpoint [GO:0044818]; positive regulation of DNA repair [GO:0045739]; regulation of DNA repair [GO:0006282]; response to ionizing radiatio…	BRCA1-A complex [GO:0070531]; BRISC complex [GO:0070552]; cytoplasm [GO:0005737]; cytosol [GO:0005829]; nuclear body [GO:0016604]; nucleoplasm [GO:0005654]; nucleus [GO:0005634]
Q14CB8	Rho GTPase-activating protein 19 (Rho-type GTPase-activating protein 19)	i	494	0	['22', '27', '316', '339', '358']	5	NDS(29) NIT(64) NGT(160) NKT(214) NVT(280) NIT(289)	6	82.3333	5	1	regulation of small GTPase mediated signal transduction [GO:0051056]; signal transduction [GO:0007165]	cytoplasm [GO:0005737]; cytosol [GO:0005829]; intracellular membrane-bounded organelle [GO:0043231]; nucleus [GO:0005634]; plasma membrane [GO:0005886]	GTPase activator activity [GO:0005096]
P62937	Peptidyl-prolyl cis-trans isomerase A (PPIase A) (EC 5.2.1.8) (Cyclophilin A) (Cyclosporin A-binding protein) (Rotamase A) [Cleaved into: Peptidyl-prolyl cis-trans isomerase A, N-terminally processed]	i	165	0	['51', '61', '114', '160']	4	NGT(71) NGS(108)	2	82.5	1	1	activation of protein kinase B activity [GO:0032148]; apoptotic process [GO:0006915]; cell adhesion molecule production [GO:0060352]; cellular response to oxidative stress [GO:0034599]; endothelial cell activation [GO:0042118]; leukocyte chemotaxis [GO:0030595]; lipid droplet organization [GO:0034389]; negative regulation of oxidative stress-induced intrinsic apoptotic signaling pathway [GO:19021…	cytoplasm [GO:0005737]; cytosol [GO:0005829]; extracellular exosome [GO:0070062]; extracellular region [GO:0005576]; extracellular space [GO:0005615]; ficolin-1-rich granule lumen [GO:1904813]; focal adhesion [GO:0005925]; membrane [GO:0016020]; nucleus [GO:0005634]; protein-containing complex [GO:0032991]; secretory granule lumen [GO:0034774]; vesicle [GO:0031982]	cyclosporin A binding [GO:0016018]; heparan sulfate binding [GO:1904399]; integrin binding [GO:0005178]; peptidyl-prolyl cis-trans isomerase activity [GO:0003755]; RNA binding [GO:0003723]; unfolded protein binding [GO:0051082]; virion binding [GO:0046790]
A8MT66	Putative uncharacterized protein ENSP00000383407	i	165	0	['4', '103', '137']	3	NMS(28) NDS(96)	2	82.5	0	2
Q8IZL2	Mastermind-like protein 2 (Mam-2)	i	1156	0	['46', '53', '274', '731', '874']	5	NSS(140) NLS(183) NLS(211) NIS(315) NAT(331) NWS(460) NSS(845) NLT(939) NTT(960) NQS(997) NQS(1063) NQS(1070) NQS(1091) NNS(1154)	14	82.5714	3	11	Notch signaling pathway [GO:0007219]; positive regulation of transcription by RNA polymerase II [GO:0045944]; positive regulation of transcription of Notch receptor target [GO:0007221]	nuclear speck [GO:0016607]; nucleoplasm [GO:0005654]; nucleus [GO:0005634]	transcription coactivator activity [GO:0003713]
Q8IYM2	Ribonuclease SLFN12 (EC 3.1.-.-) (Schlafen family member 12)	i	578	0	['33', '48', '167', '276', '286', '298', '302', '310', '311', '380', '395', '410', '441', '491', '507', '561', '573']	17	NIS(2) NES(41) NTS(113) NAT(138) NFS(208) NYS(284) NTS(360)	7	82.5714	1	6	apoptotic signaling pathway [GO:0097190]; rRNA catabolic process [GO:0016075]	cytosol [GO:0005829]; nucleus [GO:0005634]	catalytic activity, acting on a rRNA [GO:0140102]; ribosome binding [GO:0043022]; RNA nuclease activity [GO:0004540]
Q9C0D4	Zinc finger protein 518B	i	1074	0	['59', '62', '85', '88', '136', '139', '163', '166', '191', '194', '289', '342', '370', '511', '536', '675', '793', '801', '813', '853', '909', '935', '980', '1033', '1037', '1040']	26	NNS(103) NSS(104) NKT(112) NFS(116) NGT(354) NSS(444) NQT(575) NIT(601) NNT(625) NSS(653) NVS(711) NSS(782) NKT(889)	13	82.6154	6	7	chromatin organization [GO:0006325]; regulation of transcription by RNA polymerase II [GO:0006357]	nucleus [GO:0005634]	DNA-binding transcription factor activity, RNA polymerase II-specific [GO:0000981]; metal ion binding [GO:0046872]; RNA polymerase II transcription regulatory region sequence-specific DNA binding [GO:0000977]
Q8N5J4	Transcription factor Spi-C	i	248	0	['2', '52', '128', '215', '247']	5	NSS(50) NIT(88) NYT(234)	3	82.6667	2	1	blastocyst development [GO:0001824]; regulation of transcription by RNA polymerase II [GO:0006357]	chromatin [GO:0000785]; nucleus [GO:0005634]	DNA-binding transcription activator activity, RNA polymerase II-specific [GO:0001228]; DNA-binding transcription factor activity, RNA polymerase II-specific [GO:0000981]; RNA polymerase II cis-regulatory region sequence-specific DNA binding [GO:0000978]
Q13572	Inositol-tetrakisphosphate 1-kinase (EC 2.7.1.134) (Inositol 1,3,4-trisphosphate 5/6-kinase) (Inositol-triphosphate 5/6-kinase) (Ins(1,3,4)P(3) 5/6-kinase) (EC 2.7.1.159)	i	414	0	['30', '125', '136', '155', '184', '354', '360', '361', '390', '402']	10	NLS(42) NDS(70) NFS(217) NVS(234) NQT(286)	5	82.8	1	4	blood coagulation [GO:0007596]; inositol trisphosphate metabolic process [GO:0032957]; necroptotic process [GO:0070266]; neural tube development [GO:0021915]; phosphorylation [GO:0016310]; signal transduction [GO:0007165]	apical plasma membrane [GO:0016324]; cytosol [GO:0005829]	ATP binding [GO:0005524]; catalytic activity [GO:0003824]; hydrolase activity [GO:0016787]; inositol tetrakisphosphate 1-kinase activity [GO:0047325]; inositol tetrakisphosphate 6-kinase activity [GO:0000825]; inositol-1,3,4-trisphosphate 5-kinase activity [GO:0052726]; inositol-1,3,4-trisphosphate 6-kinase activity [GO:0052725]; isomerase activity [GO:0016853]; magnesium ion binding [GO:0000287]
Q0P651	Protein ABHD18 (Alpha/beta hydrolase domain-containing protein 18) (Abhydrolase domain-containing protein 18)	i	414	0	['44', '65', '109', '149', '220', '279', '351', '392']	8	NVS(163) NSS(282) NQT(307) NKS(313) NFS(357)	5	82.8	1	4		extracellular region [GO:0005576]
O95789	Zinc finger MYM-type protein 6 (Transposon-derived Buster2 transposase-like protein) (Zinc finger protein 258)	i	1325	0	['8', '34', '91', '94', '115', '119', '128', '137', '140', '165', '169', '192', '195', '215', '219', '233', '234', '237', '241', '248', '298', '302', '320', '323', '344', '348', '429', '432', '453', '457', '471', '474', '494', '498', '514', '517', '520', '540', '541', '544', '558', '561', '581', '585', '590', '598', '692', '703', '712', '755', '767', '770', '812', '820', '860', '925', '934', '944…	66	NCS(140) NLT(229) NDS(290) NGT(338) NSS(364) NTS(392) NCS(457) NIS(606) NLS(784) NSS(815) NVT(880) NIT(920) NLS(1127) NSS(1174) NMT(1179) NLT(1226)	16	82.8125	6	10	cytoskeleton organization [GO:0007010]; regulation of cell morphogenesis [GO:0022604]	nucleus [GO:0005634]	DNA binding [GO:0003677]; zinc ion binding [GO:0008270]
Q99675	Cell growth regulator with RING finger domain protein 1 (Cell growth regulatory gene 19 protein) (RING finger protein 197)	i	332	0	['23', '89', '97', '101', '116', '151', '207', '273', '276', '288', '292', '294', '297', '304', '307', '318']	16	NFT(235) NNS(240) NSS(241) NGT(279)	4	83	2	2	cell cycle [GO:0007049]; negative regulation of cell growth [GO:0030308]; negative regulation of cell population proliferation [GO:0008285]; regulation of cell cycle [GO:0051726]	endoplasmic reticulum [GO:0005783]; intracellular membrane-bounded organelle [GO:0043231]; nucleoplasm [GO:0005654]	metal ion binding [GO:0046872]
P39687	Acidic leucine-rich nuclear phosphoprotein 32 family member A (Acidic nuclear phosphoprotein pp32) (pp32) (Leucine-rich acidic nuclear protein) (LANP) (Mapmodulin) (Potent heat-stable protein phosphatase 2A inhibitor I1PP2A) (Putative HLA-DR-associated protein I) (PHAPI)	i	249	0	['86', '122']	2	NRT(13) NLT(89) NLS(94)	3	83	2	1	intracellular signal transduction [GO:0035556]; nucleocytoplasmic transport [GO:0006913]; regulation of apoptotic process [GO:0042981]	cytoplasm [GO:0005737]; endoplasmic reticulum [GO:0005783]; nucleoplasm [GO:0005654]; nucleus [GO:0005634]; perinuclear region of cytoplasm [GO:0048471]	histone binding [GO:0042393]; RNA binding [GO:0003723]
P62753	Small ribosomal subunit protein eS6 (40S ribosomal protein S6) (Phosphoprotein NP33)	i	249	0	['11', '82', '99']	3	NIS(4) NLS(105) NLS(146)	3	83	0	3	activation-induced cell death of T cells [GO:0006924]; cytoplasmic translation [GO:0002181]; erythrocyte development [GO:0048821]; G1/S transition of mitotic cell cycle [GO:0000082]; gastrulation [GO:0007369]; glucose homeostasis [GO:0042593]; mammalian oogenesis stage [GO:0022605]; negative regulation of apoptotic process [GO:0043066]; placenta development [GO:0001890]; positive regulation of ap…	cell body [GO:0044297]; cytoplasm [GO:0005737]; cytoplasmic ribonucleoprotein granule [GO:0036464]; cytosol [GO:0005829]; cytosolic ribosome [GO:0022626]; cytosolic small ribosomal subunit [GO:0022627]; dendrite [GO:0030425]; endoplasmic reticulum [GO:0005783]; membrane [GO:0016020]; nucleolus [GO:0005730]; nucleoplasm [GO:0005654]; nucleus [GO:0005634]; perinuclear region of cytoplasm [GO:004847…	protein kinase binding [GO:0019901]; RNA binding [GO:0003723]; structural constituent of ribosome [GO:0003735]
Q9Y3C6	Peptidyl-prolyl cis-trans isomerase-like 1 (PPIase) (EC 5.2.1.8) (Rotamase PPIL1)	i	166	0	['35', '132']	2	NGT(49) NGS(108)	2	83	1	1	embryonic brain development [GO:1990403]; mRNA splicing, via spliceosome [GO:0000398]; protein folding [GO:0006457]; protein peptidyl-prolyl isomerization [GO:0000413]	catalytic step 2 spliceosome [GO:0071013]; nucleoplasm [GO:0005654]; nucleus [GO:0005634]; U2-type catalytic step 2 spliceosome [GO:0071007]	cyclosporin A binding [GO:0016018]; disordered domain specific binding [GO:0097718]; peptidyl-prolyl cis-trans isomerase activity [GO:0003755]
Q96LU5	Mitochondrial inner membrane protease subunit 1 (EC 3.4.21.-) (IMP1-like protein)	i	166	0	['20', '24', '35', '81', '127']	5	NLS(55) NST(122)	2	83	1	1	protein processing involved in protein targeting to mitochondrion [GO:0006627]; signal peptide processing [GO:0006465]	mitochondrial inner membrane [GO:0005743]; mitochondrial inner membrane peptidase complex [GO:0042720]; mitochondrion [GO:0005739]	serine-type endopeptidase activity [GO:0004252]
Q13956	Retinal cone rhodopsin-sensitive cGMP 3',5'-cyclic phosphodiesterase subunit gamma (GMP-PDE gamma) (EC 3.1.4.35)	i	83	0	['63']	1	NTT(4)	1	83	1	0	positive regulation of epidermal growth factor receptor signaling pathway [GO:0045742]; positive regulation of G protein-coupled receptor signaling pathway [GO:0045745]; positive regulation of MAPK cascade [GO:0043410]; response to stimulus [GO:0050896]; visual perception [GO:0007601]	photoreceptor outer segment membrane [GO:0042622]	3',5'-cyclic-GMP phosphodiesterase activity [GO:0047555]; cGMP binding [GO:0030553]; enzyme inhibitor activity [GO:0004857]
Q96RT1	Erbin (Densin-180-like protein) (Erbb2-interacting protein) (Protein LAP2)	i	1412	0	['13', '15', '31', '67', '113', '251', '305', '463', '657', '680', '842', '1222', '1308']	13	NLT(139) NIT(277) NIT(346) NLS(374) NQS(401) NES(442) NNS(654) NCS(657) NSS(713) NDT(773) NRT(834) NQS(1018) NFS(1029) NAS(1138) NYS(1163) NYS(1234) NYS(1269)	17	83.0588	5	12	basal protein localization [GO:0045175]; cell adhesion [GO:0007155]; cellular response to tumor necrosis factor [GO:0071356]; epidermal growth factor receptor signaling pathway [GO:0007173]; establishment or maintenance of epithelial cell apical/basal polarity [GO:0045197]; integrin-mediated signaling pathway [GO:0007229]; intermediate filament cytoskeleton organization [GO:0045104]; negative reg…	basal plasma membrane [GO:0009925]; basement membrane [GO:0005604]; basolateral plasma membrane [GO:0016323]; cell junction [GO:0030054]; cytoplasm [GO:0005737]; glutamatergic synapse [GO:0098978]; hemidesmosome [GO:0030056]; neuromuscular junction [GO:0031594]; nuclear membrane [GO:0031965]; nuclear speck [GO:0016607]; nucleus [GO:0005634]; plasma membrane [GO:0005886]; postsynaptic specializati…	ErbB-2 class receptor binding [GO:0005176]; signaling receptor binding [GO:0005102]; structural constituent of cytoskeleton [GO:0005200]
Q7Z6G8	Ankyrin repeat and sterile alpha motif domain-containing protein 1B (Amyloid-beta protein intracellular domain-associated protein 1) (AIDA-1) (E2A-PBX1-associated protein) (EB-1)	i	1248	0	['53', '133', '189', '221', '337', '348', '398', '410', '413', '454', '466', '505', '555', '615', '631', '713', '809', '1059', '1084', '1091', '1134', '1159']	22	NCT(53) NET(128) NLS(359) NGS(371) NLS(383) NYT(432) NAS(481) NSS(497) NTS(551) NHT(583) NNS(655) NHT(683) NWS(755) NHT(967) NIS(1132)	15	83.2	6	9	ephrin receptor signaling pathway [GO:0048013]	Cajal body [GO:0015030]; centrosome [GO:0005813]; cytosol [GO:0005829]; dendritic spine [GO:0043197]; nucleoplasm [GO:0005654]; plasma membrane [GO:0005886]; postsynaptic density [GO:0014069]	ephrin receptor binding [GO:0046875]
Q6ZNX1	Shieldin complex subunit 3 (REV7-interacting novel NHEJ regulator 1) (Shield complex subunit 3)	i	250	0	['11', '85', '140', '175', '199', '214', '219']	7	NCT(140) NVS(144) NAT(201)	3	83.3333	2	1	DNA repair [GO:0006281]; negative regulation of double-strand break repair via homologous recombination [GO:2000042]; positive regulation of double-strand break repair via nonhomologous end joining [GO:2001034]; positive regulation of isotype switching [GO:0045830]; somatic diversification of immunoglobulins involved in immune response [GO:0002208]; telomere maintenance in response to DNA damage …	chromatin [GO:0000785]; chromosome [GO:0005694]; nucleolus [GO:0005730]; nucleoplasm [GO:0005654]; site of double-strand break [GO:0035861]
Q86UV6	Tripartite motif-containing protein 74 (Tripartite motif-containing protein 50C)	i	250	0	['15', '18', '30', '35', '38', '52', '55', '88', '99', '107', '110', '128', '192', '226']	14	NVS(68) NRT(160) NES(166)	3	83.3333	1	2	protein ubiquitination [GO:0016567]	cytoplasm [GO:0005737]; cytosol [GO:0005829]	ubiquitin protein ligase activity [GO:0061630]; zinc ion binding [GO:0008270]
Q86UV7	Tripartite motif-containing protein 73 (Tripartite motif-containing protein 50B)	i	250	0	['15', '18', '30', '35', '38', '52', '55', '88', '99', '107', '110', '128', '192', '226']	14	NVS(68) NRT(160) NES(166)	3	83.3333	1	2	protein ubiquitination [GO:0016567]	cytoplasm [GO:0005737]; cytosol [GO:0005829]	ubiquitin protein ligase activity [GO:0061630]; zinc ion binding [GO:0008270]
O15344	E3 ubiquitin-protein ligase Midline-1 (EC 2.3.2.27) (Midin) (Putative transcription factor XPRF) (RING finger protein 59) (RING finger protein Midline-1) (RING-type E3 ubiquitin transferase Midline-1) (Tripartite motif-containing protein 18)	i	667	0	['9', '12', '24', '29', '32', '41', '55', '58', '118', '121', '133', '136', '141', '144', '174', '186', '194', '197', '247', '265', '301', '304', '374', '391', '430', '577', '579', '637', '646', '661']	30	NES(45) NVT(76) NLT(226) NAS(254) NIT(334) NDT(356) NLT(503) NGS(612)	8	83.375	5	3	microtubule cytoskeleton organization [GO:0000226]; negative regulation of microtubule depolymerization [GO:0007026]; pattern specification process [GO:0007389]; positive regulation of stress-activated MAPK cascade [GO:0032874]; protein localization to microtubule [GO:0035372]; regulation of microtubule cytoskeleton organization [GO:0070507]	centriolar satellite [GO:0034451]; cytoplasm [GO:0005737]; cytosol [GO:0005829]; Golgi apparatus [GO:0005794]; microtubule [GO:0005874]; microtubule associated complex [GO:0005875]; spindle [GO:0005819]	enzyme binding [GO:0019899]; identical protein binding [GO:0042802]; microtubule binding [GO:0008017]; phosphoprotein binding [GO:0051219]; protein homodimerization activity [GO:0042803]; transferase activity [GO:0016740]; ubiquitin protein ligase binding [GO:0031625]; zinc ion binding [GO:0008270]
Q8NC26	Zinc finger protein 114	i	417	0	['50', '74', '91', '122', '135', '148', '188', '252', '278', '297', '305', '308', '333', '336', '362', '365', '389', '392', '415']	19	NFT(14) NHS(130) NDS(165) NTS(255) NNS(259)	5	83.4	1	4	regulation of DNA-templated transcription [GO:0006355]	extracellular exosome [GO:0070062]; nucleus [GO:0005634]	DNA-binding transcription factor activity, RNA polymerase II-specific [GO:0000981]; identical protein binding [GO:0042802]; metal ion binding [GO:0046872]; RNA polymerase II cis-regulatory region sequence-specific DNA binding [GO:0000978]
Q96E29	Transcription termination factor 3, mitochondrial (Mitochondrial transcription termination factor 3) (mTERF3) (mTERF domain-containing protein 1, mitochondrial)	i	417	0	['51', '398']	2	NSS(68) NNS(80) NIS(100) NFS(234) NFS(252)	5	83.4	0	5	mitochondrial ribosome assembly [GO:0061668]; mitochondrial transcription [GO:0006390]; negative regulation of DNA-templated transcription [GO:0045892]	cytosol [GO:0005829]; mitochondrial outer membrane [GO:0005741]; mitochondrion [GO:0005739]	transcription cis-regulatory region binding [GO:0000976]
A5PLN9	Trafficking protein particle complex subunit 13	i	417	0	['31', '125', '126', '145', '232', '253', '326', '331', '343', '351', '368', '406']	12	NDS(88) NLS(111) NMT(200) NVT(220) NCS(331)	5	83.4	2	3	endoplasmic reticulum to Golgi vesicle-mediated transport [GO:0006888]; vesicle coating [GO:0006901]; vesicle tethering [GO:0099022]	cytoplasm [GO:0005737]; cytosol [GO:0005829]; TRAPPII protein complex [GO:1990071]; TRAPPIII protein complex [GO:1990072]
P40925	Malate dehydrogenase, cytoplasmic (EC 1.1.1.37) (Aromatic alpha-keto acid reductase) (KAR) (EC 1.1.1.96) (Cytosolic malate dehydrogenase)	i	334	0	['59', '136', '153', '250']	4	NGS(26) NFS(151) NHS(186) NKT(294)	4	83.5	1	3	gluconeogenesis [GO:0006094]; malate metabolic process [GO:0006108]; NADH metabolic process [GO:0006734]; NADP metabolic process [GO:0006739]; oxaloacetate metabolic process [GO:0006107]; tricarboxylic acid cycle [GO:0006099]	centrosome [GO:0005813]; cytoplasm [GO:0005737]; cytosol [GO:0005829]; extracellular exosome [GO:0070062]; extracellular space [GO:0005615]	diiodophenylpyruvate reductase activity [GO:0047860]; hydroxyphenylpyruvate reductase activity [GO:0047995]; L-malate dehydrogenase activity [GO:0030060]; malic enzyme activity [GO:0004470]
Q5TH74	O(6)-methylguanine-induced apoptosis 2 (MAPO2) (Sperm-tail PG-rich repeat-containing protein 1)	i	334	0	['91', '97', '129', '158', '159', '166', '209', '235']	8	NAS(154) NES(196) NFS(252) NTS(293)	4	83.5	0	4	positive regulation of apoptotic process [GO:0043065]; positive regulation of DNA demethylation [GO:1901537]; positive regulation of mitochondrial membrane permeability involved in apoptotic process [GO:1902110]	mitochondrion [GO:0005739]; nucleus [GO:0005634]
Q9UFW8	CGG triplet repeat-binding protein 1 (CGG-binding protein 1) (20 kDa CGG-binding protein) (p20-CGGBP DNA-binding protein)	i	167	0	['42', '45', '91', '110', '166']	5	NRS(13) NST(93)	2	83.5	1	1	epigenetic regulation of gene expression [GO:0040029]; negative regulation of transcription by RNA polymerase II [GO:0000122]; regulation of gene expression [GO:0010468]	nucleoplasm [GO:0005654]; nucleus [GO:0005634]	DNA-binding transcription factor binding [GO:0140297]; double-stranded DNA binding [GO:0003690]; identical protein binding [GO:0042802]
Q8WW33	Gametocyte-specific factor 1 (Protein FAM112B)	i	167	0	['16', '27', '36', '50', '70', '75', '99', '102']	8	NQT(83) NNS(129)	2	83.5	1	1	cell differentiation [GO:0030154]; spermatogenesis [GO:0007283]	cytoplasm [GO:0005737]	metal ion binding [GO:0046872]; tRNA binding [GO:0000049]
Q15532	Protein SSXT (Protein SYT) (Synovial sarcoma translocated to X chromosome protein)	i	418	0	['33', '46']	2	NQS(91) NMT(144) NSS(147) NHS(164) NMS(195)	5	83.6	1	4	cell morphogenesis [GO:0000902]; chromatin remodeling [GO:0006338]; ephrin receptor signaling pathway [GO:0048013]; intracellular signal transduction [GO:0035556]; microtubule cytoskeleton organization [GO:0000226]; negative regulation of cell differentiation [GO:0045596]; neuronal stem cell population maintenance [GO:0097150]; positive regulation of cell population proliferation [GO:0008284]; po…	chromatin [GO:0000785]; GBAF complex [GO:0140288]; microtubule cytoskeleton [GO:0015630]; npBAF complex [GO:0071564]; nucleus [GO:0005634]; SWI/SNF complex [GO:0016514]	nuclear receptor coactivator activity [GO:0030374]
Q969V4	Tektin-1	i	418	0	['114', '187', '256', '328', '389', '417']	6	NVT(86) NRS(164) NNS(193) NNS(233) NIT(295)	5	83.6	2	3	cilium assembly [GO:0060271]; cilium movement involved in cell motility [GO:0060294]	axonemal microtubule [GO:0005879]; microtubule cytoskeleton [GO:0015630]; motile cilium [GO:0031514]; nucleus [GO:0005634]
Q9NXR8	Inhibitor of growth protein 3 (p47ING3)	i	418	0	['186', '324', '362', '364', '375', '380', '389', '402', '405']	9	NNS(190) NST(191) NSS(203) NAS(288) NKS(306)	5	83.6	1	4	positive regulation of DNA-templated transcription [GO:0045893]; positive regulation of double-strand break repair via homologous recombination [GO:1905168]; positive regulation of transcription by RNA polymerase II [GO:0045944]; regulation of apoptotic process [GO:0042981]; regulation of cell cycle [GO:0051726]; regulation of DNA-templated transcription [GO:0006355]; regulation of double-strand …	NuA4 histone acetyltransferase complex [GO:0035267]; nucleoplasm [GO:0005654]; nucleosome [GO:0000786]; nucleus [GO:0005634]; Piccolo NuA4 histone acetyltransferase complex [GO:0032777]; Swr1 complex [GO:0000812]	histone H4K12 acetyltransferase activity [GO:0043997]; histone H4K16 acetyltransferase activity [GO:0046972]; histone H4K5 acetyltransferase activity [GO:0043995]; histone H4K8 acetyltransferase activity [GO:0043996]; metal ion binding [GO:0046872]; methylated histone binding [GO:0035064]
Q7RTS9	Dymeclin (Dyggve-Melchior-Clausen syndrome protein)	i	669	0	['60', '93', '110', '111', '118', '152', '153', '184', '206', '339', '462', '541']	12	NSS(4) NYS(139) NQS(282) NLT(293) NRS(411) NIT(421) NMT(450) NMS(469)	8	83.625	3	5	bone development [GO:0060348]; Golgi organization [GO:0007030]	cytoplasm [GO:0005737]; Golgi apparatus [GO:0005794]; membrane [GO:0016020]	enzyme binding [GO:0019899]
P78364	Polyhomeotic-like protein 1 (hPH1) (Early development regulatory protein 1)	i	1004	0	['303', '584', '753', '799', '802', '818', '822', '830', '873', '954', '994']	11	NST(10) NGS(13) NTS(88) NTT(136) NQS(143) NRT(162) NQS(259) NLS(263) NLT(352) NQS(776) NVS(828) NSS(887)	12	83.6667	4	8	cellular response to leukemia inhibitory factor [GO:1990830]; cellular response to retinoic acid [GO:0071300]; chromatin remodeling [GO:0006338]; negative regulation of DNA-templated transcription [GO:0045892]	nuclear body [GO:0016604]; nucleoplasm [GO:0005654]; nucleus [GO:0005634]; PcG protein complex [GO:0031519]; PRC1 complex [GO:0035102]; sex chromatin [GO:0001739]	chromatin binding [GO:0003682]; DNA binding [GO:0003677]; histone binding [GO:0042393]; zinc ion binding [GO:0008270]
Q12800	Alpha-globin transcription factor CP2 (SAA3 enhancer factor) (Transcription factor LSF)	i	502	0	['71', '190', '232', '276', '368', '394', '452', '482']	8	NNS(287) NSS(295) NGS(307) NFS(351) NGT(421) NDS(494)	6	83.6667	1	5	mRNA transcription by RNA polymerase II [GO:0042789]; positive regulation of transcription by RNA polymerase II [GO:0045944]; regulation of transcription by RNA polymerase II [GO:0006357]	chromatin [GO:0000785]; cytosol [GO:0005829]; nucleoplasm [GO:0005654]; nucleus [GO:0005634]; protein-containing complex [GO:0032991]	cis-regulatory region sequence-specific DNA binding [GO:0000987]; DNA binding [GO:0003677]; DNA-binding transcription activator activity, RNA polymerase II-specific [GO:0001228]; DNA-binding transcription factor activity [GO:0003700]; DNA-binding transcription factor activity, RNA polymerase II-specific [GO:0000981]; RNA polymerase II cis-regulatory region sequence-specific DNA binding [GO:000097…
Q92688	Acidic leucine-rich nuclear phosphoprotein 32 family member B (Acidic protein rich in leucines) (Putative HLA-DR-associated protein I-2) (PHAPI2) (Silver-stainable protein SSP29)	i	251	0	['26', '113', '122']	3	NRT(13) NLT(89) NLS(94)	3	83.6667	2	1	activation of cysteine-type endopeptidase activity involved in apoptotic process [GO:0006919]; inner ear development [GO:0048839]; negative regulation of cell differentiation [GO:0045596]; nucleosome assembly [GO:0006334]; positive regulation of protein export from nucleus [GO:0046827]; regulation of apoptotic process [GO:0042981]; roof of mouth development [GO:0060021]; vasculature development […	cytoplasm [GO:0005737]; extracellular exosome [GO:0070062]; nucleoplasm [GO:0005654]; nucleus [GO:0005634]	histone binding [GO:0042393]; RNA polymerase binding [GO:0070063]
Q96N64	PWWP domain-containing protein 2A	i	755	0	['232', '321', '324', '509', '582', '597', '644', '653']	8	NQS(283) NES(355) NES(377) NTS(406) NET(444) NDS(486) NQS(523) NIS(563) NVS(641)	9	83.8889	1	8	chromatin remodeling [GO:0006338]; positive regulation of transcription elongation by RNA polymerase II [GO:0032968]; regulation of transcriptional start site selection at RNA polymerase II promoter [GO:0001178]	nucleus [GO:0005634]	chromatin binding [GO:0003682]; histone binding [GO:0042393]; methylated histone binding [GO:0035064]; NuRD complex binding [GO:0120325]
Q92674	Centromere protein I (CENP-I) (FSH primary response protein 1) (Follicle-stimulating hormone primary response protein) (Interphase centromere complex protein 19) (Leucine-rich primary response protein 1)	i	756	0	['131', '151', '155', '197', '201', '321', '331', '355', '377', '399', '425', '434', '449', '450', '490', '568', '603', '649', '751']	19	NRT(14) NIS(41) NSS(314) NRS(334) NNS(368) NNT(553) NLT(613) NFS(631) NVS(707)	9	84	3	6	CENP-A containing chromatin assembly [GO:0034080]; chromosome segregation [GO:0007059]; mitotic sister chromatid segregation [GO:0000070]; sex differentiation [GO:0007548]	cytosol [GO:0005829]; inner kinetochore [GO:0000939]; kinetochore [GO:0000776]; nuclear body [GO:0016604]; nucleoplasm [GO:0005654]; nucleus [GO:0005634]
A8MTJ6	Forkhead box protein I3	i	420	0	['4', '103', '201', '224', '310']	5	NLS(196) NGS(246) NST(370) NST(374) NFS(404)	5	84	2	3	anatomical structure morphogenesis [GO:0009653]; cell differentiation [GO:0030154]; epidermal cell fate specification [GO:0009957]; hair follicle development [GO:0001942]; odontogenesis of dentin-containing tooth [GO:0042475]; otic placode development [GO:1905040]; parathyroid gland development [GO:0060017]; pharyngeal system development [GO:0060037]; regulation of transcription by RNA polymerase…	nucleus [GO:0005634]	DNA-binding transcription factor activity, RNA polymerase II-specific [GO:0000981]; RNA polymerase II cis-regulatory region sequence-specific DNA binding [GO:0000978]
Q13426	DNA repair protein XRCC4 (hXRCC4) (X-ray repair cross-complementing protein 4) [Cleaved into: Protein XRCC4, C-terminus (XRCC4/C)]	i	336	0	['92', '127', '129', '164', '217']	5	NFS(87) NQT(239) NMS(318) NSS(326)	4	84	1	3	DNA ligation involved in DNA repair [GO:0051103]; double-strand break repair [GO:0006302]; double-strand break repair via nonhomologous end joining [GO:0006303]; immunoglobulin V(D)J recombination [GO:0033152]; positive regulation of ligase activity [GO:0051351]; protein localization to site of double-strand break [GO:1990166]; response to X-ray [GO:0010165]	cytosol [GO:0005829]; DNA ligase IV complex [GO:0032807]; DNA-dependent protein kinase-DNA ligase 4 complex [GO:0005958]; nonhomologous end joining complex [GO:0070419]; nucleoplasm [GO:0005654]; nucleus [GO:0005634]; site of double-strand break [GO:0035861]	FHA domain binding [GO:0070975]; identical protein binding [GO:0042802]
Q3LI73	Keratin-associated protein 19-4	i	84	0	['14', '26', '28', '38', '48', '52']	6	NLT(80)	1	84	1	0		cytosol [GO:0005829]; intermediate filament [GO:0005882]
Q2M2Z5	Centrosomal protein kizuna (Polo-like kinase 1 substrate 1)	i	673	0	['49', '66', '116', '206', '216', '250', '292', '328', '428', '494', '507', '542']	12	NQS(45) NFS(185) NVT(202) NDT(213) NKS(219) NLS(264) NRT(286) NQT(577)	8	84.125	4	4	spindle organization [GO:0007051]	cell projection [GO:0042995]; centrosome [GO:0005813]; cytoplasm [GO:0005737]	protein kinase binding [GO:0019901]
Q9NU19	TBC1 domain family member 22B	i	505	0	['143', '205', '353', '421', '444']	5	NTS(65) NHS(103) NSS(139) NAS(171) NLS(338) NYT(365)	6	84.1667	1	5			14-3-3 protein binding [GO:0071889]; GTPase activator activity [GO:0005096]
Q86V71	Zinc finger protein 429	i	674	0	['19', '54', '62', '77', '122', '135', '146', '174', '177', '182', '202', '230', '233', '258', '261', '286', '289', '314', '317', '342', '345', '370', '373', '401', '407', '426', '429', '454', '457', '482', '485', '510', '513', '538', '541', '566', '569', '594', '597', '622', '625', '651']	42	NQS(211) NRS(323) NWS(351) NQS(379) NRS(463) NRS(547) NLS(579) NRS(603)	8	84.25	0	8	regulation of transcription by RNA polymerase II [GO:0006357]	nucleus [GO:0005634]	DNA-binding transcription factor activity, RNA polymerase II-specific [GO:0000981]; metal ion binding [GO:0046872]; RNA polymerase II cis-regulatory region sequence-specific DNA binding [GO:0000978]
P48729	Casein kinase I isoform alpha (CKI-alpha) (EC 2.7.11.1) (CK1)	i	337	0	['103', '149', '248', '262']	4	NIT(36) NRT(167) NLT(180) NRT(215)	4	84.25	4	0	cell cycle [GO:0007049]; cell division [GO:0051301]; cell surface receptor signaling pathway [GO:0007166]; cellular response to nutrient [GO:0031670]; Golgi organization [GO:0007030]; intermediate filament cytoskeleton organization [GO:0045104]; negative regulation of canonical Wnt signaling pathway [GO:0090090]; negative regulation of NLRP3 inflammasome complex assembly [GO:1900226]; peptidyl-se…	beta-catenin destruction complex [GO:0030877]; centrosome [GO:0005813]; ciliary basal body [GO:0036064]; cilium [GO:0005929]; cytosol [GO:0005829]; kinetochore [GO:0000776]; membrane [GO:0016020]; nuclear speck [GO:0016607]; nucleus [GO:0005634]; spindle [GO:0005819]	ATP binding [GO:0005524]; protein kinase activity [GO:0004672]; protein serine kinase activity [GO:0106310]; protein serine/threonine kinase activity [GO:0004674]
Q15154	Pericentriolar material 1 protein (PCM-1) (hPCM-1)	i	2024	0	['170', '186', '567', '581', '602', '769', '782', '875', '895', '933', '956', '1016', '1028', '1060', '1111', '1324', '1327', '1360', '1541', '1543', '1584', '1615', '1667', '1703', '1716', '1778', '1866', '1871', '1998']	29	NWS(19) NRS(42) NFS(108) NKS(151) NNS(426) NSS(427) NES(476) NRS(586) NNT(711) NKT(718) NFS(930) NIS(975) NFS(1131) NFS(1140) NIS(1155) NSS(1169) NST(1303) NRS(1362) NES(1396) NAS(1492) NRS(1570) NNS(1695) NLS(1784) NIS(1953)	24	84.3333	3	21	centrosome cycle [GO:0007098]; cilium assembly [GO:0060271]; cytoplasmic microtubule organization [GO:0031122]; interkinetic nuclear migration [GO:0022027]; intraciliary transport involved in cilium assembly [GO:0035735]; microtubule anchoring [GO:0034453]; microtubule anchoring at centrosome [GO:0034454]; negative regulation of neurogenesis [GO:0050768]; neuron migration [GO:0001764]; neuronal s…	apical part of cell [GO:0045177]; centriolar satellite [GO:0034451]; centriole [GO:0005814]; centrosome [GO:0005813]; ciliary basal body [GO:0036064]; ciliary transition zone [GO:0035869]; cytoplasm [GO:0005737]; cytosol [GO:0005829]; membrane [GO:0016020]; nuclear membrane [GO:0031965]; nucleoplasm [GO:0005654]; pericentriolar material [GO:0000242]; protein-containing complex [GO:0032991]	identical protein binding [GO:0042802]; molecular adaptor activity [GO:0060090]
Q5HY92	Fidgetin	i	759	0	['122', '167', '537', '575', '627', '671', '696', '733', '756']	9	NYS(90) NES(104) NLT(157) NGS(190) NGT(237) NLS(241) NSS(310) NYS(335) NHS(454)	9	84.3333	2	7	cell cycle [GO:0007049]; cell division [GO:0051301]	cytoplasm [GO:0005737]; microtubule [GO:0005874]; microtubule organizing center [GO:0005815]; nuclear matrix [GO:0016363]	ATP binding [GO:0005524]; ATP hydrolysis activity [GO:0016887]; microtubule severing ATPase activity [GO:0008568]
Q9UH73	Transcription factor COE1 (O/E-1) (OE-1) (Early B-cell factor)	i	591	0	['150', '160', '163', '164', '169', '193', '197', '262', '334', '533', '571']	11	NET(174) NNS(236) NTS(426) NVS(446) NSS(461) NGS(507) NCS(533)	7	84.4286	1	6	regulation of transcription by RNA polymerase II [GO:0006357]	chromatin [GO:0000785]; nucleus [GO:0005634]	DNA-binding transcription factor activity, RNA polymerase II-specific [GO:0000981]; metal ion binding [GO:0046872]; RNA polymerase II cis-regulatory region sequence-specific DNA binding [GO:0000978]
O95433	Activator of 90 kDa heat shock protein ATPase homolog 1 (AHA1) (p38)	i	338	0	['55', '206', '300']	3	NWS(34) NWT(88) NLS(107) NVS(256)	4	84.5	1	3	positive regulation of ATP-dependent activity [GO:0032781]; protein folding [GO:0006457]	cytosol [GO:0005829]; endoplasmic reticulum [GO:0005783]; extracellular exosome [GO:0070062]	ATPase activator activity [GO:0001671]; cadherin binding [GO:0045296]; Hsp90 protein binding [GO:0051879]; protein-folding chaperone binding [GO:0051087]
Q5T5A4	Cilia- and flagella-associated protein 276	i	169	0	#N/A	0	NST(48) NKS(89)	2	84.5	1	1		axonemal microtubule [GO:0005879]; cytoplasm [GO:0005737]; cytoskeleton [GO:0005856]
P0CH98	Protein FAM106C (FAM106C pseudogene)	i	169	0	['19', '28', '30', '72', '94', '101', '103', '132', '147', '152']	10	NTS(23) NET(110)	2	84.5	1	1
P0DMU3	FAM231A/C-like protein LOC102723383	i	169	0	['18', '24', '45', '127']	4	NES(90) NLT(133)	2	84.5	1	1
Q4KMX7	Protein FAM106A	i	169	0	['19', '30', '72', '94', '101', '103', '132', '147', '152']	9	NTS(23) NET(110)	2	84.5	1	1
Q8N9X3	Putative uncharacterized protein encoded by LINC01356	i	169	0	['9', '58', '67', '68', '111', '116', '161']	7	NTS(40) NQS(130)	2	84.5	0	2
Q9UQ84	Exonuclease 1 (hExo1) (EC 3.1.-.-) (Exonuclease I) (hExoI)	i	846	0	['32', '41', '58', '79', '117', '143', '178', '202', '218', '223', '238', '360', '507', '514', '607', '671', '694', '706', '809', '836']	20	NIT(124) NIT(264) NNT(279) NVS(366) NYS(374) NSS(445) NKS(450) NSS(558) NMS(647) NAS(688)	10	84.6	3	7	DNA recombination [GO:0006310]; DNA repair [GO:0006281]; humoral immune response mediated by circulating immunoglobulin [GO:0002455]; isotype switching [GO:0045190]; meiotic cell cycle [GO:0051321]; mismatch repair [GO:0006298]; somatic hypermutation of immunoglobulin genes [GO:0016446]; t-circle formation [GO:0090656]	nuclear body [GO:0016604]; nucleoplasm [GO:0005654]; nucleus [GO:0005634]; plasma membrane [GO:0005886]	5'-3' DNA exonuclease activity [GO:0035312]; 5'-3' exonuclease activity [GO:0008409]; 5'-flap endonuclease activity [GO:0017108]; chromatin binding [GO:0003682]; DNA binding [GO:0003677]; double-stranded DNA 5'-3' exodeoxyribonuclease activity [GO:0051908]; exonuclease activity [GO:0004527]; flap endonuclease activity [GO:0048256]; metal ion binding [GO:0046872]; RNA-DNA hybrid ribonuclease activ…
Q9UKC9	F-box/LRR-repeat protein 2 (F-box and leucine-rich repeat protein 2) (F-box protein FBL2/FBL3)	i	423	0	['32', '34', '75', '87', '102', '113', '121', '128', '139', '154', '165', '180', '191', '206', '217', '229', '232', '239', '243', '258', '269', '284', '295', '310', '321', '337', '350', '364', '375', '416', '418', '419']	32	NIS(71) NSS(145) NLS(162) NLT(246) NST(335)	5	84.6	2	3	modulation by host of viral RNA genome replication [GO:0044830]; negative regulation of NLRP3 inflammasome complex assembly [GO:1900226]; protein modification process [GO:0036211]; protein ubiquitination [GO:0016567]; proteolysis [GO:0006508]; regulation of autophagy [GO:0010506]; regulation of inflammatory response [GO:0050727]; regulation of phosphatidylinositol 3-kinase signaling/protein kinas…	cytoplasm [GO:0005737]; membrane [GO:0016020]; SCF ubiquitin ligase complex [GO:0019005]	calmodulin binding [GO:0005516]; phosphatidylinositol 3-kinase regulatory subunit binding [GO:0036312]; protein phosphatase binding [GO:0019903]; ubiquitin ligase-substrate adaptor activity [GO:1990756]
Q9ULD2	Microtubule-associated tumor suppressor 1 (AT2 receptor-binding protein) (Angiotensin-II type 2 receptor-interacting protein) (Mitochondrial tumor suppressor 1)	i	1270	0	['102', '104', '120', '147', '151', '169', '263', '265', '311', '343', '349', '426', '450', '474', '491', '624', '649', '716', '734', '886', '911', '927', '974', '1239']	24	NSS(38) NIS(69) NQT(158) NCT(169) NDS(303) NHT(390) NKT(572) NAS(596) NGT(672) NET(687) NIS(710) NNS(815) NGS(836) NQS(914) NNT(1170)	15	84.6667	7	8	regulation of macrophage chemotaxis [GO:0010758]	extracellular space [GO:0005615]; Golgi apparatus [GO:0005794]; microtubule [GO:0005874]; microtubule cytoskeleton [GO:0015630]; microtubule organizing center [GO:0005815]; mitochondrion [GO:0005739]; nucleolus [GO:0005730]; nucleus [GO:0005634]; plasma membrane [GO:0005886]; spindle [GO:0005819]	microtubule binding [GO:0008017]
O95319	CUGBP Elav-like family member 2 (CELF-2) (Bruno-like protein 3) (CUG triplet repeat RNA-binding protein 2) (CUG-BP2) (CUG-BP- and ETR-3-like factor 2) (ELAV-type RNA-binding protein 3) (ETR-3) (Neuroblastoma apoptosis-related RNA-binding protein) (hNAPOR) (RNA-binding protein BRUNOL-3)	i	508	0	['2', '84', '85', '142', '160', '173', '200', '464']	8	NGT(19) NLT(239) NST(325) NGT(374) NLS(461) NDS(503)	6	84.6667	4	2	mRNA splice site recognition [GO:0006376]; regulation of alternative mRNA splicing, via spliceosome [GO:0000381]; regulation of heart contraction [GO:0008016]; RNA processing [GO:0006396]	cytoplasm [GO:0005737]; Flemming body [GO:0090543]; intracellular membrane-bounded organelle [GO:0043231]; nucleoplasm [GO:0005654]; nucleus [GO:0005634]; ribonucleoprotein complex [GO:1990904]	mRNA 3'-UTR binding [GO:0003730]; pre-mRNA binding [GO:0036002]; RNA binding [GO:0003723]
Q9H0N0	Ras-related protein Rab-6C (Rab6-like protein WTH3)	i	254	0	['205', '207', '227', '243']	4	NRT(126) NVT(149) NSS(245)	3	84.6667	2	1	intra-Golgi vesicle-mediated transport [GO:0006891]; intracellular protein transport [GO:0006886]; mitotic cell cycle [GO:0000278]; regulation of centrosome duplication [GO:0010824]; response to xenobiotic stimulus [GO:0009410]; retrograde transport, endosome to Golgi [GO:0042147]; retrograde vesicle-mediated transport, Golgi to endoplasmic reticulum [GO:0006890]; small GTPase mediated signal tra…	centrosome [GO:0005813]; cytosol [GO:0005829]; endomembrane system [GO:0012505]; Golgi apparatus [GO:0005794]; nucleus [GO:0005634]	GTP binding [GO:0005525]; GTPase activity [GO:0003924]
Q53S08	Ras-related protein Rab-6D (Rab6-like protein WTH3DI)	i	254	0	['205', '207', '227', '243']	4	NKT(126) NVT(149) NSS(245)	3	84.6667	2	1	intra-Golgi vesicle-mediated transport [GO:0006891]; intracellular protein transport [GO:0006886]; retrograde transport, endosome to Golgi [GO:0042147]; retrograde vesicle-mediated transport, Golgi to endoplasmic reticulum [GO:0006890]	cytosol [GO:0005829]; endomembrane system [GO:0012505]; Golgi apparatus [GO:0005794]	GTP binding [GO:0005525]; GTPase activity [GO:0003924]
Q92527	Ankyrin repeat domain-containing protein 7 (Testis-specific protein TSA806)	i	254	0	['66', '82', '101', '106', '133', '204', '217']	7	NET(12) NKS(92) NAS(185)	3	84.6667	1	2		centrosome [GO:0005813]; nucleoplasm [GO:0005654]
Q15723	ETS-related transcription factor Elf-2 (E74-like factor 2) (New ETS-related factor)	i	593	0	['90', '109', '124', '223', '306', '347', '469', '590']	8	NGS(189) NTT(206) NSS(342) NCS(347) NIT(360) NLT(477) NKT(562)	7	84.7143	4	3	negative regulation of DNA-templated transcription [GO:0045892]; positive regulation of DNA-templated transcription [GO:0045893]; regulation of transcription by RNA polymerase II [GO:0006357]	chromatin [GO:0000785]; cytosol [GO:0005829]; nuclear body [GO:0016604]; nucleoplasm [GO:0005654]; nucleus [GO:0005634]	DNA-binding transcription factor activity [GO:0003700]; DNA-binding transcription factor activity, RNA polymerase II-specific [GO:0000981]; sequence-specific DNA binding [GO:0043565]; sequence-specific double-stranded DNA binding [GO:1990837]
P78318	Immunoglobulin-binding protein 1 (B-cell signal transduction molecule alpha 4) (Protein alpha-4) (CD79a-binding protein 1) (Protein phosphatase 2/4/6 regulatory subunit) (Renal carcinoma antigen NY-REN-16)	i	339	0	['115', '117']	2	NNS(131) NHT(136) NSS(140) NSS(231)	4	84.75	1	3	B cell activation [GO:0042113]; negative regulation of cysteine-type endopeptidase activity involved in apoptotic process [GO:0043154]; negative regulation of stress-activated MAPK cascade [GO:0032873]; negative regulation of transcription by RNA polymerase II [GO:0000122]; regulation of dephosphorylation [GO:0035303]; regulation of microtubule-based movement [GO:0060632]; response to interleukin…	cytoplasm [GO:0005737]; cytosol [GO:0005829]	protein phosphatase 2A binding [GO:0051721]; protein phosphatase regulator activity [GO:0019888]
Q5HYJ3	Protein FAM76B	i	339	0	['8', '11', '27', '30', '39', '42', '56', '59', '72', '75', '86', '89', '102', '105', '109', '127', '130']	17	NSS(155) NLS(191) NET(213) NQS(235)	4	84.75	1	3		nuclear speck [GO:0016607]
Q96H22	Centromere protein N (CENP-N) (Interphase centromere complex protein 32)	i	339	0	['55', '292', '324']	3	NVT(118) NQT(210) NST(217) NGS(280)	4	84.75	3	1	CENP-A containing chromatin assembly [GO:0034080]; chromosome segregation [GO:0007059]	cytosol [GO:0005829]; inner kinetochore [GO:0000939]; nucleoplasm [GO:0005654]; nucleus [GO:0005634]
Q08050	Forkhead box protein M1 (Forkhead-related protein FKHL16) (Hepatocyte nuclear factor 3 forkhead homolog 11) (HFH-11) (HNF-3/fork-head homolog 11) (M-phase phosphoprotein 2) (MPM-2 reactive phosphoprotein 2) (Transcription factor Trident) (Winged-helix factor from INS-1 cells)	i	763	0	['55', '110', '159', '166', '174', '209', '525', '553']	8	NNS(178) NST(250) NLS(288) NMT(352) NQS(386) NSS(691) NRS(715) NDS(728) NWS(754)	9	84.7778	2	7	DNA damage response, signal transduction by p53 class mediator resulting in transcription of p21 class mediator [GO:0006978]; DNA repair [GO:0006281]; G2/M transition of mitotic cell cycle [GO:0000086]; negative regulation of DNA-templated transcription [GO:0045892]; negative regulation of stress-activated MAPK cascade [GO:0032873]; negative regulation of transcription by RNA polymerase II [GO:00…	chromatin [GO:0000785]; nucleoplasm [GO:0005654]; nucleus [GO:0005634]	DNA binding [GO:0003677]; DNA-binding transcription factor activity [GO:0003700]; DNA-binding transcription factor activity, RNA polymerase II-specific [GO:0000981]; protein kinase binding [GO:0019901]; RNA polymerase II transcription regulatory region sequence-specific DNA binding [GO:0000977]
Q13309	S-phase kinase-associated protein 2 (Cyclin-A/CDK2-associated protein p45) (F-box protein Skp2) (F-box/LRR-repeat protein 1) (p45skp2)	i	424	0	['110', '112', '123', '164', '204', '239', '254', '265', '308', '326', '344', '389', '413', '422']	14	NLS(210) NLS(236) NLS(262) NLS(289) NCS(389)	5	84.8	0	5	defense response to virus [GO:0051607]; G1/S transition of mitotic cell cycle [GO:0000082]; G2/M transition of mitotic cell cycle [GO:0000086]; innate immune response [GO:0045087]; positive regulation of intracellular estrogen receptor signaling pathway [GO:0033148]; positive regulation of protein polyubiquitination [GO:1902916]; proteasome-mediated ubiquitin-dependent protein catabolic process […	cytosol [GO:0005829]; nucleolus [GO:0005730]; nucleoplasm [GO:0005654]; nucleus [GO:0005634]; SCF ubiquitin ligase complex [GO:0019005]	identical protein binding [GO:0042802]
Q9UNH5	Dual specificity protein phosphatase CDC14A (EC 3.1.3.16) (EC 3.1.3.48) (CDC14 cell division cycle 14 homolog A)	i	594	0	['11', '63', '64', '85', '136', '145', '266', '277', '290', '310', '413']	11	NCT(136) NLT(140) NVT(220) NLS(367) NRT(462) NGS(518) NRS(537)	7	84.8571	4	3	cell cycle [GO:0007049]; cell division [GO:0051301]; cilium assembly [GO:0060271]; dephosphorylation [GO:0016311]; microtubule cytoskeleton organization [GO:0000226]; positive regulation of cytokinesis [GO:0032467]; regulation of exit from mitosis [GO:0007096]; sensory perception of sound [GO:0007605]	centrosome [GO:0005813]; cytoplasm [GO:0005737]; cytosol [GO:0005829]; kinociliary basal body [GO:1902636]; kinocilium [GO:0060091]; mitotic spindle [GO:0072686]; nuclear body [GO:0016604]; nucleolus [GO:0005730]; nucleoplasm [GO:0005654]; spindle pole [GO:0000922]; stereocilium tip [GO:0032426]	myosin phosphatase activity [GO:0017018]; protein serine/threonine phosphatase activity [GO:0004722]; protein tyrosine phosphatase activity [GO:0004725]; protein tyrosine/serine/threonine phosphatase activity [GO:0008138]
Q96HQ0	Zinc finger protein 419	i	510	0	['100', '131', '149', '204', '207', '232', '235', '260', '263', '288', '291', '316', '319', '344', '347', '372', '375', '382', '400', '403', '428', '431', '456', '459', '484', '487']	26	NFT(59) NST(299) NSS(327) NST(411) NSS(467) NSS(495)	6	85	3	3	regulation of transcription by RNA polymerase II [GO:0006357]	nucleus [GO:0005634]	DNA-binding transcription factor activity, RNA polymerase II-specific [GO:0000981]; metal ion binding [GO:0046872]; RNA polymerase II cis-regulatory region sequence-specific DNA binding [GO:0000978]
A1Z1Q3	ADP-ribose glycohydrolase MACROD2 (MACRO domain-containing protein 2) (O-acetyl-ADP-ribose deacetylase MACROD2) (EC 3.5.1.-) ([Protein ADP-ribosylaspartate] hydrolase MACROD2) (EC 3.2.2.-) ([Protein ADP-ribosylglutamate] hydrolase MACROD2) (EC 3.2.2.-)	i	425	0	['103', '111', '116', '122', '131', '163', '183', '221', '298']	9	NAS(92) NGS(154) NIT(309) NDS(332) NGT(422)	5	85	2	3	brain development [GO:0007420]; DNA damage response [GO:0006974]; peptidyl-glutamate ADP-deribosylation [GO:0140291]; protein de-ADP-ribosylation [GO:0051725]; purine nucleoside metabolic process [GO:0042278]; response to bacterium [GO:0009617]	nucleolus [GO:0005730]; nucleoplasm [GO:0005654]; nucleus [GO:0005634]	ADP-ribosylglutamate hydrolase activity [GO:0140293]; deacetylase activity [GO:0019213]; hydrolase activity, acting on glycosyl bonds [GO:0016798]
A6NIE6	Putative RRN3-like protein RRN3P2 (RNA polymerase I transcription factor homolog pseudogene 2)	i	340	0	['146', '195', '199', '249', '259', '328']	6	NRS(120) NNS(191) NAS(233) NQT(247)	4	85	1	3	transcription initiation at RNA polymerase I promoter [GO:0006361]	nucleus [GO:0005634]	RNA polymerase I core binding [GO:0001042]; RNA polymerase I general transcription initiation factor activity [GO:0001181]
A6NL46	Putative UPF0607 protein ENSP00000332738	i	340	0	['3', '102', '192', '280']	4	NTT(9) NKT(98) NLT(120) NQT(144)	4	85	4	0
P09661	U2 small nuclear ribonucleoprotein A' (U2 snRNP A')	i	255	0	['76', '88']	2	NNS(97) NAS(210) NGS(253)	3	85	0	3	mRNA splicing, via spliceosome [GO:0000398]; RNA splicing [GO:0008380]; spermatogenesis [GO:0007283]; U2-type prespliceosome assembly [GO:1903241]	catalytic step 2 spliceosome [GO:0071013]; nuclear body [GO:0016604]; nuclear speck [GO:0016607]; nucleoplasm [GO:0005654]; nucleus [GO:0005634]; small nuclear ribonucleoprotein complex [GO:0030532]; spliceosomal complex [GO:0005681]; U2 snRNP [GO:0005686]; U2-type catalytic step 2 spliceosome [GO:0071007]; U2-type precatalytic spliceosome [GO:0071005]	RNA binding [GO:0003723]; U2 snRNA binding [GO:0030620]
Q8NHZ8	Anaphase-promoting complex subunit CDC26 (Anaphase-promoting complex subunit 12) (APC12) (Cell division cycle protein 26 homolog)	i	85	0	#N/A	0	NRS(75)	1	85	0	1	anaphase-promoting complex-dependent catabolic process [GO:0031145]; cell cycle [GO:0007049]; cell division [GO:0051301]; protein K11-linked ubiquitination [GO:0070979]; regulation of meiotic cell cycle [GO:0051445]; regulation of mitotic cell cycle [GO:0007346]	anaphase-promoting complex [GO:0005680]; cytosol [GO:0005829]; nucleoplasm [GO:0005654]
O15457	MutS protein homolog 4 (hMSH4)	i	936	0	['52', '71', '215', '257', '274', '301', '370', '440', '478', '486', '544', '580', '596', '608', '629', '695', '773', '777', '797']	19	NFT(99) NTT(191) NST(220) NFT(236) NET(246) NHT(332) NYT(340) NNT(665) NMS(682) NSS(732) NTS(819)	11	85.0909	8	3	female gamete generation [GO:0007292]; homologous chromosome pairing at meiosis [GO:0007129]; mismatch repair [GO:0006298]; ovarian follicle development [GO:0001541]; reciprocal meiotic recombination [GO:0007131]; spermatogenesis [GO:0007283]	chromosome [GO:0005694]; nucleus [GO:0005634]; recombination nodule [GO:0005713]; synaptonemal complex [GO:0000795]	ATP binding [GO:0005524]; ATP-dependent DNA damage sensor activity [GO:0140664]; DNA binding [GO:0003677]; double-stranded DNA binding [GO:0003690]; mismatched DNA binding [GO:0030983]
Q6ZNA1	Zinc finger protein 836	i	936	0	['52', '69', '79', '135', '163', '219', '222', '247', '250', '275', '278', '303', '306', '331', '334', '343', '359', '362', '387', '390', '415', '418', '443', '446', '471', '474', '499', '502', '527', '530', '539', '555', '558', '583', '586', '595', '611', '614', '639', '642', '651', '667', '670', '695', '723', '726', '751', '754', '779', '782', '807', '810', '835', '838', '863', '866', '875', '8…	59	NQS(165) NNS(172) NSS(173) NIS(190) NYS(564) NLS(568) NYS(593) NDS(620) NLS(624) NST(760) NHT(855)	11	85.0909	2	9	regulation of transcription by RNA polymerase II [GO:0006357]	nucleus [GO:0005634]	DNA-binding transcription activator activity, RNA polymerase II-specific [GO:0001228]; metal ion binding [GO:0046872]; RNA polymerase II cis-regulatory region sequence-specific DNA binding [GO:0000978]
Q9UKI8	Serine/threonine-protein kinase tousled-like 1 (EC 2.7.11.1) (PKU-beta) (Tousled-like kinase 1)	i	766	0	['80', '246', '269', '505', '534', '540', '599', '640', '666', '713']	10	NHT(36) NES(91) NHS(95) NES(131) NGS(156) NNS(355) NKS(490) NQS(677) NSS(742)	9	85.1111	1	8	chromatin organization [GO:0006325]; chromosome segregation [GO:0007059]; DNA damage response [GO:0006974]; intracellular protein transport [GO:0006886]; intracellular signal transduction [GO:0035556]; protein phosphorylation [GO:0006468]; regulation of chromatin organization [GO:1902275]	nucleoplasm [GO:0005654]; nucleus [GO:0005634]	ATP binding [GO:0005524]; protein serine kinase activity [GO:0106310]; protein serine/threonine kinase activity [GO:0004674]
Q9H4W6	Transcription factor COE3 (Early B-cell factor 3) (EBF-3) (Olf-1/EBF-like 2) (O/E-2) (OE-2)	i	596	0	['150', '160', '163', '164', '169', '193', '197', '263', '335', '538', '576']	11	NET(174) NNS(236) NAT(260) NVS(447) NTS(463) NGS(511) NCS(538)	7	85.1429	2	5	positive regulation of DNA-templated transcription [GO:0045893]; regulation of transcription by RNA polymerase II [GO:0006357]	chromatin [GO:0000785]; nucleus [GO:0005634]	DNA-binding transcription factor activity, RNA polymerase II-specific [GO:0000981]; metal ion binding [GO:0046872]; RNA polymerase II cis-regulatory region sequence-specific DNA binding [GO:0000978]
Q8IW19	Aprataxin and PNK-like factor (EC 3.1.-.-) (Apurinic-apyrimidinic endonuclease APLF) (PNK and APTX-like FHA domain-containing protein) (XRCC1-interacting protein 1)	i	511	0	['61', '80', '110', '171', '219', '254', '323', '327', '378', '384', '420', '426']	12	NET(126) NLS(199) NTT(227) NTS(244) NCS(327) NDS(465)	6	85.1667	2	4	DNA damage response [GO:0006974]; DNA repair [GO:0006281]; DNA repair-dependent chromatin remodeling [GO:0140861]; double-strand break repair [GO:0006302]; double-strand break repair via nonhomologous end joining [GO:0006303]; embryo implantation [GO:0007566]; positive regulation of DNA ligation [GO:0051106]; protein localization to chromatin [GO:0071168]; regulation of epithelial to mesenchymal …	cytosol [GO:0005829]; nucleoplasm [GO:0005654]; nucleus [GO:0005634]; site of DNA damage [GO:0090734]; site of double-strand break [GO:0035861]	3'-5' exonuclease activity [GO:0008408]; ADP-D-ribose modification-dependent protein binding [GO:0160002]; DNA endonuclease activity [GO:0004520]; DNA-(apurinic or apyrimidinic site) endonuclease activity [GO:0003906]; histone binding [GO:0042393]; histone chaperone activity [GO:0140713]; metal ion binding [GO:0046872]; nucleotide binding [GO:0000166]; poly-ADP-D-ribose binding [GO:0072572]; prot…
Q96QD5	DEP domain-containing protein 7 (Protein TR2/D15)	i	511	0	['64', '98', '128', '271', '451', '499']	6	NLS(12) NLS(177) NIS(189) NSS(244) NLS(399) NNT(462)	6	85.1667	1	5	intracellular signal transduction [GO:0035556]
Q5UIP0	Telomere-associated protein RIF1 (Rap1-interacting factor 1 homolog)	i	2472	0	['81', '311', '360', '381', '595', '612', '717', '729', '730', '765', '879', '894', '916', '1076', '1138', '1154', '1186', '1336', '1593', '1618', '1629', '1649', '1691', '1717', '1731', '1733', '1734', '1838', '1864', '1903', '2067', '2125', '2168', '2222', '2273', '2285', '2297', '2449']	38	NDT(105) NET(245) NAS(374) NLS(413) NGT(578) NQT(661) NFS(675) NAT(936) NTT(1204) NIS(1242) NGT(1282) NQT(1333) NKS(1574) NES(1577) NQS(1599) NET(1654) NCS(1691) NDT(1804) NDS(1808) NVS(1871) NVT(1896) NTT(1978) NKT(2083) NAS(2142) NDS(2159) NSS(2232) NTT(2251) NKS(2389) NYS(2435)	29	85.2414	14	15	cell cycle [GO:0007049]; cellular response to leukemia inhibitory factor [GO:1990830]; DNA damage response [GO:0006974]; DNA repair [GO:0006281]; negative regulation of double-strand break repair via homologous recombination [GO:2000042]; negative regulation of gene expression, epigenetic [GO:0045814]; negative regulation of transcription by RNA polymerase II [GO:0000122]; positive regulation of …	chromatin [GO:0000785]; chromosome, telomeric repeat region [GO:0140445]; condensed chromosome [GO:0000793]; cytoplasm [GO:0005737]; female pronucleus [GO:0001939]; male pronucleus [GO:0001940]; nuclear membrane [GO:0031965]; nucleoplasm [GO:0005654]; nucleus [GO:0005634]; plasma membrane [GO:0005886]; site of double-strand break [GO:0035861]; spindle midzone [GO:0051233]
[truncated: 437 more rows]
